# Supplementary material for: The giant pouched rat (Cricetomys ansorgei) olfactory receptor repertoire
Source: PLoS One. 2020 Apr 2;15(4):e0221981. doi: 10.1371/journal.pone.0221981 (PMC7117715; doi:10.1371/journal.pone.0221981)
Supplement: S3 File — (FASTA) [file pone.0221981.s003.fasta]

>flattened_line_2001482|OR1|PSEUDOGENE
ATGATGTTCGGTGACCTGGACAGCTTCTTCCTGGCTGTGATGGCCTATGACCGCTATGTGGCCATCTGCCGCCCTCTCCACTATTCCACCATCATGAGCCCTCGAGTCTGTGTTCTGATGCTTGCCCTGTGCTGGGTTCTCACCAACACAGTCGCCCTGACTCACACGCTCCTCATGGCTCGACTGTCCTTCTGT
>flattened_line_2001484|OR1|PSEUDOGENE
CTCATGTTCGGTGACCTGGACAGCTTCTTCCTGGCTGTGATGGCCTATGACCGCTATGTGGCCATCTGCCGCCCTCTCCACTATTCCACCATCATGAGCCCTCGAGTCTGTGTTCTGATGCTTGCCCTGTGCTGGGTTCTCACCAACACAGTCGCCCTGACTCACACGCTCCTCATGGCTCGACTGTCCTTCTGT
>flattened_line_2001486|OR1|PSEUDOGENE
CTCATGTTCGGTGACCTGGACAGCTTCTTCCTGGCTGTGATGGCCTATGACCGCTATGTGGCCATCTGCCGCCCTCTCCACTATTCCACCATCATGAGCCCTCGAGTCTGTGTTCTGATGCTTGCCCTGTGCTGGGTTCTCACCAACACAGTCGCCCTGACTCACACGCTCCTCATGGCTCGACTGTCCTTCTGT
>flattened_line_2001488|OR1|PSEUDOGENE
ATGATGTTCGGTGACCTGGACAGCTTCTTCCTGGCTGTGATGGCCTATGACCGCTATGTGGCCATCTGCCGCCCTCTCCACTATTCCACCATCATGAGCCCTCGAGTCTGTGTTCTGATGCTTGCCCTGTGCTGGGTTCTCACCAACACAGTCGCCCTGACTCACACGCTCCTCATGGCTCGACTGTCCTTCTGT
>flattened_line_2002284|OR2|PSEUDOGENE
TTCAACTCACTTAACTGTGGTGACATTTTACTATGCACCTTTTGTCTACACTTATCTTCGACCACGGAGTCTCCGTTCACCCACAGAAGATAAGATACTGGCTGTCTTCTACACTATCCTCACGCCCATGCTCAACCCCATCATCTACAGCCTGAGGAATAAGGAGGTCCTGGGGGCCATGGCAAGAGTCTT
>flattened_line_2002752|OR2|PSEUDOGENE
TGATCCTCCTGATCCGCAGGGATTCCCGGCTCCGCACGCCAATGTACTTCCTGCTCAGCCATCTCTCCTTCATGGATATCTTGCACATTTCCAACATCGTGCCTAAAATGATAGCCGACTTTCTGTCAGGCAGCAGAACTATTTCCTTTGCAGGCTGTGGCTTCCAGATATTTCTGTCCCTCACCTTGCTCG
>flattened_line_2004730|OR4|PSEUDOGENE
TACCTCTCACTCTCTGACCTCTGCTACACATCCACAGTGACTCCTAAATTAATGACTGACTTACTGGCAGAAAGGAAACTCATTTCCTATAGTAACTGCATGATACAGCTCTTTACAACTCATTTATTTGGAGGAATTGAAATCTTTATTCTCACAGGGATGGCCTATGACAGATATGTGGCCATCTGCAGGCCACTGCGT
>flattened_line_2004742|OR52|PSEUDOGENE
CTTGCCTTGCTCAAATGTTCTTCATCCACAGTTTCACTGCCATGGAATCTGGCTTCTTCTTGGCCATGGCCATTGACCGTTATGTGGCCATCTGTGACCCACTGCGCCATGCCACAATCCTCACCCACAGTCGCATCGCCAAAATGGGAGCAGCTGTGGTTCTGCGAGGGGTAGGTTTCTTCTCTCCACATC
>flattened_line_2005028|OR5|PSEUDOGENE
ACGGACCCTCATCTTCAAACACCTATGTACTTTTTCCTCAGCAACCTCTCCTTTGTAGACCTTTGTTATTCTTCAGTCATAGTACCCAACATGCTCATCAATTTCCTTTCAGCCAAGAAATCTATTTCTTACCTAGGCTGTGCACTGCAGTTTTATTTTTTCTGTACATTTGCGGATACCGAATCTTTCATCTTGGCTGTC
>flattened_line_2005452|OR8|PSEUDOGENE
TCTGACATTCTGTGCTGATAACCTGGTCAATCACTTCATGTGTGACATCCTTCCCCTTCTGGAGCTGTCCTGCAACAACACCTTCACAAATGACCTGGTAGTCTTCATTGTTGTGGCCTTTGATATCGGTGTTCCCATTGTCACCATCTTCATTTCTTATGCCCTCATCCTCTCTAGCATTGTTCG
>flattened_line_2005454|OR8|PSEUDOGENE
CCAGGGTGTATGACCCAGCTCTTTTTCTTCTGTTTCTTTGTTATGTGTGAGTCCTTCATTCTGTCAGCAATGGCATATGACCGTTATGTTGCCATCTGTAACCCCCTGATGTACATGGTCACCATGTCTCCCCAGGTGTGCTTGCTCCTTTTGTTGTGTGTCTATGTGATTGGCTTCTCTGGAGGCATGGCCCACACAGTA
>flattened_line_2005568|OR10|PSEUDOGENE
TGTGGTCACACTCTTCTATGGCTCAGGATCTATTACCTACTTGATGCCCAAGGCTAGCCACTCACCCGGAATGGATAAACTCTTAGCCCTCTTCTATACAGCAGTGACATCCATGCTGAACCCCATCATCTATAGTTTGCGGAACAAGGAAGTCAAGGCAGCATTGAGAAGGACTCTGGGACTGAGAAAACT
>flattened_line_2005570|OR10|PSEUDOGENE
TGTAGTCATGCTGTTGTATGGCTCAGCGTCTATTACCTACTTGAGGCCCAAGGCTAGCCACTCACCCGGAATGGATAAACTCTTAGCCCTCTTCTATACAGCAGTGACATCCATGCTGAACCCCATCATCTATAGTTTGCGGAACAAGGAAGTCAAGGCAGCATTGAGAAGGACTCTGGGACTGAGAAAACT
>flattened_line_2005576|OR10|PSEUDOGENE
CTCTACACGGTCATGTCCTACGATCGCTACCTGGCCATCAGTTACCCACTCAGGTACAGCAGCATGATGAGCGGGAGGATGTGTGTCCTCCTGGCAGCTGGCACCTGGCTCATTGGTTCCCTGCACTCTGCTGTCCAGACTACACTGACCTTCCGTCTGCCCTACTGTGGACCGAACCAGATCCAGCATTACTTCTGTGAT
>flattened_line_200560|OR13
GTTTCCAACCAATCTACCGTGACAGAATTTGTCCTGTTGGGCCTCTCTGCTCACCCTAAACTGGAGAAAACATTCTTTGTGCTCATCCTGTCAATGTACCTGGTGATCCTCCTGGGCAACGGGGTCCTCATCCTGGTGAGCATCCTCGACTCCCACCTGCACACACCCATGTACTTCTTCCTGGGGAACCTCTCCTTCCTGGATATCTGCTATACCACCTCCTCCGTCCCCCTGGTCCTGGATGGTTTCCTGACCCCCAGGAAGACCATCTCCTTCTCAGGCTGTGCAGCGCAGATGTTTCTCTCCTTTGCCATGGGAGCCACGGAGTGTGTGCTCCTGGGCATGATGGCGTTTGACCGTTATGTGGCCATCTGCAACCCCCTTCGATACCCTGTGGTCATGAGCAAGGCTGCCTATGTGCCCATGGCCATCAGCTCCTGGGTGGCTGGTGGTGCCAACTCCTTGGTGCAGATCTCCCTTGCAGTGCAGCTGCCTTTCTGTGGGGACAACATCATCAACCACTTCATCTGTGAGATTCTGGCCGTCTTAAAGCTAGCCTGCGCTGACATCTCCATCAATGTGATCAGCATGGGGGTGGCCAATGTGATGTTTTTAGGAGTCCCAGTCCTGTTCATCTTTGTCTCCTACATCTTCATCCTCACCACCATCCTGAGGATCCCCTCTGCCGAGGGCAGGAAGAAGGCCTTC
>flattened_line_200610|OR6
TTCCTGGGCACCACAGAGTTCTTTCTACTGGCAGTCATGTCGTTTGACAGGTATGTGGCCATTTGCAAGCCTCTGCGTTATGCCACCATCATGAGCAAAAGAGTCTGTGTCCAGTTTGTGTTTTGCTCATGGATATCAGGGTTATTTCCCATCATTGGTCCCTGTTTCATTTTATTTCAGCTGCCATTCTGTGGTCCGAACATCATTAACCATTTCTTCTGTGACAGCTTTCCACTCCTGGAACTCGTATGTGCTGATACAAGCTTTGCAGAATTGCTGAGTTTCGTTGGTGCCAACTTCACACTTCTGAGCACTCTGGCCGTGACTGCCACCTGCTATGGCCACATTCTCTACACCATCCTGTGCATTCCCTCAGCCAAGGAGAGGAAGAAAGCCTTCTCAACCTGTTCCTCTCACATCATTGTGGTGTCTCTCTTCTACGGCAGCTGTATCTTCATGTATGTCCGGCCTGGCAAGAGTGGTCCGGGGGAGGATCAGAACAAGATGGTGGCATTGCTCAACACTGTAGTGACACCGACACTCAACCCCTTTATCTACACCCTGAGGAACAAGCAGGTGAAGCAGGTATTTAGGGAGCACATGAGCAAGCTCCACAAGTTGAGCTGGAGATGA
>flattened_line_2006296|OR5|PSEUDOGENE
CTGTGGAATGTTTCCTCATCACCGCCATGGCTCTGGACCGCTGTCTGGCCATCTATAAGCCCCTGACATATGGGACAACCATGAGTTCCCAGACCTGCCTCTCTCTGGTAGTGGTGGCCTGGATCGGTGGGTTCCTCTTCTCCACCTTCCTCACGGTCAACACCTTCTCCTTGCCCTTCTGTGGCCCCAACATAA
>flattened_line_200844|OR5|PSEUDOGENE
GAATGGGACCCAGCTGATGGAGTTTGTTCTCAGAGGAATCACAGGTAGTCCAGAGCTGCAAGTCCCCCTGTTCCTGGTGTTCTTCCTCATCTATGTCACCACCATGGTGGGCAACCTTGGCTTAATCTTTCTCATCTGGAGGGACCCTCATCTTCACACTCCCATGTACCTTTTCCTTGGAAGTTTAGCCTTTGCTGATGCCTGTACTTCATCCTCAGTGACTCCCAGGATGCTTGTCAACATCTTAGACAATGGTAAAATGATTTCTCTATTGGAATGCATGGCCCAATATTATTTTTTTGGATCCAGTGCAACCACAGAATGCTTCCTCTTGGTAGTGATGGCCTATGACCGCTATGTAGCCAT
>flattened_line_200922|OR6|PSEUDOGENE
AAATGAAGAACCAATCTGAGGAGATCGTGTTCATTTTGCTTGGACTGACAGATGACCCTCAGCTACAAATTCTGATTTTCCTGTTTATGTTTTGCAATTACATCTTGAACCTGATGGGGAACTCAGTGATCATCCTCCTCACCCTGCTGGATCTCCGCCTCAAGACTC
>flattened_line_202088|OR8|PSEUDOGENE
CAAGGTACATGGCTCCCGCATCCGGCTCAGCCCTGGAGCAAGTGTTATCTTTGCAGTATGGTATGGTGACCCCGCTGCTAAACCCCATAATCTACAGCCTGAAAAACAAGGAAATAAAGGTAGCTCTGAGGAGGATGCAGACCAGGAAGT
>flattened_line_202146|OR2|PSEUDOGENE
GACTTCACTTTGCTAGGGTTGTTTCCACACACGCAAACCGGCCTCCTGCTCCAGCTGCTCATCATCCTCGTGTTCTCTGTGGCACTGTCTGGTAACACAGTAATGATCCACCTC
>flattened_line_202248|OR52
TGTGTGTCTCAGATGTTTTTTCTCCACTTCATGTTTGTGGCAGAGTCTGCCATACTGCTGGCTATGGCATTTGACCGTTATGTGGCCATCTGCTATCCACTAAGATACAGCACCATTCTAACCCCATCTGTCATCAGCAGAATGGGCATCGCATCTGTGACTAGAAGCTTCCTCATCTGCTTCCCCCTGATCTTTCTTGTTTATCGGCTCACCTACTGTGGGAAGAACATCATTCATCACTCATACTGTGAACACATGGGCATTGCCAGGCTGGCCTGTGACAGCATCAAGGTCAATATTTACTATGGGATGACTGTGCCTTTATTTTCCATAGGCCTAGACATTGTGCTTATCATCATCTCCTATGCCCTTATACTTCATACAGTATTTAGAATTCCTTCTCGAGATGCCCGACTCAAGGCTCTGGGTACATGTGGCTCCCATGTCTGTGTCATCCTTCTGTTCTATACACCTTCTCTCTTTACGTTTTTTGCTCACCGTTTTGGAAGCCACAGCATACCACGTCACATGCACATTCTCTTTGCTAACCTCTATGTGGTGGTGCCCCCTGCTCTTAACCCTATCATTTATGGAGTAAAGACAAAGCAAATTCAAGAGAGTTTTTTCCAGATGTTTTCTGTCCATAAGGCATGTTTTTGA
>flattened_line_202434|OR1
CAGCTGCTCTATGGACTTTTCCTGTGTGTGTACCTCGTCACCTTGACTGGGAATGTGCTCATCATCCTGGCCATTGGCTCTGACCCACACCTCCACACTCCTATGTACTTCTTTTTGGCCAACTTGTCCTTCGCTGACATGGGCTTAATATCCTCTACAGTGACCAAGATGCTGTTTAATGTTCAGACTCAGCGTCATACCATCTCCTATACTGGCTGTCTCACCCAGATGTACTTATTCATGATGTTTGGTGACCTGGACAGCTTCTTCCTGGCTGTGATGGCCTATGACCGCTATGTGGCCATCTGCTGCCCTCTCCACTATTCCACCATCATGAGCCCTCGAGTCTGTGTTCTGATGCTTGCCCTGTGCTGGGTTCTCACCAACATAGTTGCCCTGACTCACACGCTCCTCATGGCTCGACTGTCCTTCTGTGTTGTTGGGGAAATAGCGCACTTTTTCTGTGACATTACTTCTGTCCTGAAGCTATCTTGCTCTGAGACACGTGTCAATGAGTTAGTGCTGTCTGGCTTTGGAGGCACAGTTCTGATGGTCCCTTTTGTATGCATCGTCATCTCCTATGTCCACATTGTGCTTGCCATCCTGAGGGTCCAGAGATCTGGTGGGAGCTCAAAGGCCTTTTCTACCTGTGGCTCCCATCTCTGTGTGGTCTGTATTTTCTATGGGACGCTCTTCAGTGTC
>flattened_line_2027396|OR6|PSEUDOGENE
CAATATCCTACAATAATTGTGTGGCTCAATTATTTTTTTATCTTTTGCTTGGAGTCACTGAGTTTTACCTCCTGGCTGCCATGTCCTATGACCGCTATGTCGCCATCTGCAGACCACTGCACTACCACATCATTATGAACAGCAGAGTGTGCCACCAACTTGTCCTCAGCTCCTGGGTGACCGGGTTCTTGATCATCT
>flattened_line_2027828|OR6|PSEUDOGENE
GATGAGGAATCAGTCAATGGAACTGGACTTCACTCTTTTAGGATTGACTGATGACCCACAATTGCAAATTGTAGTTTTTCTGTTTCTCTTTCTCAACTACACAACCAGCCTGCTGGGGAACCTAGTCATTGTGCTCCTCAGCCT
>flattened_line_202672|OR10|PSEUDOGENE
GCTTTGTATTTGCCAAGTTCTCTGAGGTCCCTGGAGAGTGCCTTCTCCTCTTCACCCTCGTCCTCCTCATGTTCTTGGCGTCACTGACAGGCAATGCACTCATCGCCCTTGCCGTCTGCACCAGTCCTGCCCTACACACCCCCATGTACTTCTTCCTGGCCAACTTGTCTCTCCTGGAGATTGGCTACACTTGCTCGGTCATACCCAAGATGCTGCAGAGCCTTGTGAGTGAGGCCCGAGGGATCTCTCGGGAGGGTTGTGCCACACAGATGTTTTTCTTTACATTCTTTGGTATAACTGAGTGCTGCCTGCTGGCAGCCATGGCTGTTGACCGCTGCATGGCTATATGCTCCCCCCTCCACTATGCAACCAGGATGAGCCGTGGAGTATGTGTCTGTTTGGCAATGGTTTCATGGGGAATAGGATGCATAGTCGGATTGGGACAGACCAATTTTATTTTCTCCTTGGACTTCTGTGGAC
>flattened_line_203226|OR6|PSEUDOGENE
ATGAAGAACCAATCTGTGGAGATAGTGTTTATTTTACTTGGACTGACAGATGACCCTAAGCTACAAATTCTGATTTTCCTGTTTATGTTTTGCAATTACATCTTGAGCCTGATGGGGAACTCAGTGATCATCATCCTCACCCTGCTG
>flattened_line_203462|OR52|PSEUDOGENE
CCATCCCTCCATCTTGTCACATCATTGTAGCTAATATTTATCTGCTTTTGCCTCCCACTATGAACCCTGTTGTCTATGGTGTAAAAACCAAGCAGATAAGAGACTGTGTCATAAGAATTATCTCGGGGTCTA
>flattened_line_204002|OR5
AACCTGGCTCTGATGGACTCCTGCTGCTCCTGTGCCATTACTCCCAAGATGCTAGAGAACTTCTTTTCTGTAGACAGAAGGATTTCTCTCTGTGAATGCATGGCTCAGTTCTATTTTCTCTGTCTTGCTGAAACTGCAGACTGCTTTCTTCTGGCAGCGATGGCCTATGACCGCTACGTGGCCATATGCAACCCACTGCAGTACCACACCATGATGTCCAAGAAGCTCTCCATTCAGATGAGTCTAGGCACTTTCATAGCCAGTAACCTGCACTCCATGATTCATACAGGCTGCCTATTAAGATTAAATTTTTGTAAATCAAATCGCATTGATCACTTCTTCTGTGACATTCTTCCATTGTATAGGCTCTCTTGTATAGACCCTTATATCAATGAGTTAATGCTGTATATTTTTTCAATGCCAATTCAAGTCTTTACCATTAATACCATCTTGGTTTCATACTTCTGCATTCTTTTCACTATTTTCAAGATGAAATCCAAGAGTGGGAGGGGGAAAGCGTTTTCTACTTGTGCATCTCACTTTCTTTCTGTATCAATATTCTATACCTGTCTTCTCACATATATTGGACCATCTGAAGAAGGGAATAAAGATATACCAGTAGCTGTGTTTTATACAATAATAATTCCTTTGCTAAACCCTTTTATTTATAGTCTGAGAAATAAGGAAGTAGTAAATGCT
>flattened_line_204084|OR14|PSEUDOGENE
TTACACAGTGTTACCTCCAACACTCAATCCTGTTATCTACAGTCTGAGGAATGAGTCCTTGAAGAGAGCTATAAGGAAGTTACTGTTAAGTGGAGAATTCAT
>flattened_line_204180|OR5|PSEUDOGENE
ACAAATCATTCCTTGACAACAGACTTCATCCTGGTGGGATTCACAGACCTCGCTGACTTGAAGACCCCTCTGTTCCTGGTGTTCTCTGCCATCTACCTGATCACTATGGTGGGGAATCTCGGGCTGGTGGCCTTGATCTGCATGGAACGCCGTCTTCACACACCCATGTACATTTTTCTCGGTAACCTGGCTCTGATGGACTCCTGCTGCTCCTGTGCCATTACTCCCAAGATGCTAGAGAACTTCTTTTCTGTAGACAGAAGGATTTCTCTCTGTGAATGCATGGCTCAGTTCTATTTTCTCTGTCTTGCTGAAACTGCAGACTGCTTTCTTCTGGCAGCGATGGCCTATGACCGCTACGTGGCCATATGCAACCCA
>flattened_line_204758|OR4|PSEUDOGENE
AGTTCATACTCCTAGGACTTTCTCAGAACCCAAAAATTGAGAAAATATTATTTGTTTTATTTTTATTGGTCTACCTTGCAACTATTGGGGGCAACATGATAATTGTGGTAACAATTGCACACAGTCCTGCACTCCATGGCTCCCCCATGTACTTCTTTTTGTCTTTTCTATCCTTCCTGGATGCATGCATGTCTTCTGTAATCACACCCAAGATGATTATAGATTTCTTCTATGAGAAGAAGATTATCTCTTTTAAATGTTGCATAATACAACTGTTTGCTGTCCACTTCTTCCCAGGGGTGGAAGTGATTGTCCTGGCAGCCATGGCCTATG
>flattened_line_204922|OR4|PSEUDOGENE
AGTTCATACTCCTAGGACTTTCTCAGAACCCAAAAATTGAGAAAATATTATTTGTTTTATTTTTATTGGTCTATCTTGCAACTATTGGGGGCAACATGATAATTGTGGTAACAATTGCATGCAGTCCTGCACTCCGTGGCTCCCCCATGTACTTCTTTTTGTCTTTTCTATCCTTCCTGGATGCATGCATGTCTTCTGTAATCACACCCAAGATGATTATAGATTTCTTCTATGAGAAGAAGATTATCTCTTTTAAATGTTGCATAATACAACTGTTTGCTGTCCACTTCTTCCCAGGGGTGGAAGTGATTGTCCTGGCAGCCATGGCCTATG
>flattened_line_204962|OR4|PSEUDOGENE
TTCATTCTTCTTGGTTTGACACAGGACCCCAGTAGGAAGAAAATCTTATTTGTTGTGTTTTTGCTTTTTTACATGGGAACATTACTGGGTAACTTGCTGATTATTGTTACTATCAAGAACAGCCAAGCACTTGGGAGTCCCATGTATTTCTTCCTGTTCCACTTATCCTTCTCTGACACCTGCTTCTCTACAACCATAGCCCCAAGAACGATTGTGGATTCCGTGATGAAGAAGGCTTCTATATCTTTCAGTGAGTATATAATACAAGTTTTCACATCGCATTCCTTTGGCTGCCTAGAGATCTTCATCCTCATTCTCATGGCTGTTGACCGCTATGTAGCCATCTGTAAGCCCCTGCACTACATGACCATTATGAATCGCTGGGTCTGTGTGGTGCTAGTGGCCATAGCGTGGGTGGGA
>flattened_line_2053656|OR5|PSEUDOGENE
GGAGGAACCACAGCGCCATCACCGAGTTCCTCCTCACCGGGCTCTCCGACGACCCCCAGATCCAGGCTCTGCTGTTCGTGCTGTTCCTGGGGATCTACCTCCTCACCATGACAGGGAACCTGACGA
>flattened_line_2053658|OR5|PSEUDOGENE
GGAGGAACCACAGCGCCATCACCGAGTTCCTCCTCACCGGGCTCTCCGACGACCCCCAGATCCAGGCTCTGCTGTTCGTGCTGTTCCTGGGGATCTACCTCCTCACCATGACAGGGAACCTGACGA
>flattened_line_2054386|OR5|PSEUDOGENE
GGAGGAACCACAGCGCCATCACCGAGTTCCTCCTCACCGGGCTCTCCGACGACCCCCAGATCCAGGCTCTGCTGTTCGTGCTGTTCCTGGGGATCTACCTCCTCACCATGACAGGGAACCTGACGA
>flattened_line_2054388|OR5|PSEUDOGENE
GGAGGAACCACAGCGCCATCACCGAGTTCCTCCTCACCGGGCTCTCCGACGACCCCCAGATCCAGGCTCTGCTGTTCGTGCTGTTCCTGGGGATCTACCTCCTCACCATGACAGGGAACCTGACGA
>flattened_line_2056000|OR1|PSEUDOGENE
TTTTCTCTTCGGGATGTTCTTATTTCTGTATCTGGCCATAGTCCTCGGGAACCTGCTCATCATCCTGGCTGTCACCTCTGATTCCCACCTCCACACCCCCATGTACTTCTTCCTCTCCAACCTGTCCTTTATAGACATCTGTTTAGCCTCTACCGCTGTACCAAAGATGTTGGTGAACATTCAGACAAAGAACAA
>flattened_line_205560|OR10
CCTTTCCTTCCTTTCCTCCCAGGTCCATGCTACGGTTGCCTCTTGTCTTCAGGCCCTCTCGGGGTCCTAGTTTTCCAGAGGCGTACCGTGGCCAACCTCTCTGCAGTGTCTGTGTTCGTTCTCCAGGGCTTCTCCTCGGTCCCTACCCTACAGATGCTGAGCTCCGCAGCCTTCTCTCTCATATACCTGGCTGCACTGCTGGGGAACGTCTCCATCGTGATAGCTGTGACTCTGGACACCCACCTGCACACACCCATGTACTTCTTTGTGAAGCACCTCTCCCTGGTGGATCTCTGTTCTACATCCACGACCCTGCCCTGGGCCCTGGTGACTACCATGGCCGACACCAAGGAGATTTCCCTCCTGGCCTGCGCTTTGCAAGTCTTTGCTTTTGTCTCCTTCCGCTCTGTGGAATGTTTCCTCATCACCGCCATGGCTCTGGACCGCTGTCTGGCCATCTATAAGCCCCTGACATATGGGACAACCATGAGTTCGCAGACCTGCCTCTCTCTGGTAGTGGTGGCCTGGATCGGTGGGTTCCTCTTCTCCACCTTCCTCACGGTCAACACCTTCTCCTTGCCCTTCTGTGGCCCCAACATAATCGACCACTTCTTCTGCGACATGCCCCCACTCATGCACCTAGCCTGTGGCGACACCCAAGCCCATGAGGCCGTAGGCTTTGCAGTCAGCGGC
>flattened_line_205990|OR5|PSEUDOGENE
AACCATACGTCAGTGATGGATTTCATTCTTGTTGGACTCACAGACAGCCCAGTTCTAGGGAGGATCCTCTTTGTGGTGTTTCTGGCCATCTACCTTACCACACTGGCAGGAAACCTGTGCATGATTGTGCTGATCCGGACCAATTCCCACCTGCAAACCCCCATGTACTTCTTCCTTGGACACCTCTCCTTTGTAGACATCTGCTAC
>flattened_line_206070|OR2
CAGCTCTCTCTCATGGACATGATGTATATCTCTACCACTGTCCCCAAGATGGCATTCGACTTCTTCTCTGGTCAGAAAAGCATTACCCTCCTGGGATATGGAGTGCAGTCCTTCTTCTTTATTACCATGGCATGTGCTGAAGGCTTGCTCTTGGCCTCCATGGCTTATGACCGTTTTGTGGCCATCTGCCACCCCCTTCATTATCCCATTCGCATGAGCAAAATGATGTGCCTGAAGATGATCATAGGATCATGGACACTGGGCTCTATGAACTCCTTAGCTCACACGGTCTACGCCCTCCACATCCCTTACTGCCATTCCAGGTCCATTAACCACTTCCTCTGTGAAATCCCAGCCATGCTGACCCTGGCCTGCATGGACACGTGGGTTTATGAGTACACAGTGTTTCTGAGCACAAGCCTGTTTCTCCTGCTCCCTTTCCTTGGCATCACAGCCTCCTATGGACGGGTCCTTTTTGCTGTCTCTCATATGCGTTCAAAAGAAGGAAGGAAAAAGGCCTTTGCCACATGTTCAACTCACTTAACTGTGGTGACATTTTACTATGCACCTTTTGTCTACACTTATCTTCGACCACGGAGTCTCCGTTCACCCACAGAAGATAAGATACTGGCTGTCTTCTACACTATCCTCACGCCCATGCTCAACCCCATCATCTACAGCCTGAGGAAT
>flattened_line_206116|OR6
CTCACCCTGCTGGATCCCCACCTCCAGACCCCCATGTATTTCTTCCTCAGGAATTTCTCTATATTAGAAGTGTCCTTCACAACTGTCACTATACCCAGGTTCTTGGGCACCATTATCTCAGGGGATAAAACCATTTCCTTCAACAACTGCATAGCTCAGTTGTTTTTCCTCATTCTCTTTGGGGTCAATGAATTTTACCTTCTGGCTGCCATGTCCTATGATCGTTACATCGCCATCTGCAAGCCCCTGCATTACCTGACCATCATGAGTCAGAAAGTCTGCACAGCGCTTGTTTTCACTTGTTGGCTGGTTTCTTTCCTAATCATCTTCCCTGTAATCATGTTGCTCCTACAGCTTGATTACTGCAGGTGCAAGGTCATTGACCACTTTGCCTGTGACTATTTCCCCCTGCTGCAACTTTCCTGTTCAGACACAGCATTCCTGGAGAGGATGGGGTTCTCCTGCGCAGTTTTTACCCTCTTGTTCACCTTGGCATTAATATTTCTGTCCTACACATACATCATCAGAACAATTGTGAAGATTCCTTCTGCCAGTCAGAGGACAAAGGCCTTTTCCACGTGTTCTTCCCACATGATCGTCATCTCCATTTCTTACGGAAGCTGCATTTTTATGTACATTAAGCCCTCAGCAGCAGATAGAGCCTCTTTGACCAAGGGTGTTGCTGTGCTGAAT
>flattened_line_206128|OR4|PSEUDOGENE
GTTTGAGTTGTTGGGCCTCACCAACTCTTGGGACATCCAACTCTTCCTTTTTATGTTTTTGTCCACATTTTATGTGGCAAGCATGATGGGAAACTCCCTCATCGTGTTCACCGTGGCTTCTGACCCTCACTTACATTCTCCTATGTACTTCCTGTTGGCTAACCTCTCCTTCATTGACTTAGGTGTTTCTTCTGTTACTTCCCCCAAGATGATTTGTGACCTGTTCAGAAAGCGTAAAGTCATCTCTTTTAGAGGTTGTATCACTCAAATCTTCTTCATTCATGTCATTGGTGGTGTGGAAATGGTTTTACTCATAACCATGGCCTTTGACAGATATGTGGCCGTATGTAAGCCTCTCCATTACCTGATTATTATGAGCCCCAGGATGTGCATCTT
>flattened_line_2066084|OR1|PSEUDOGENE
GCAGAGCCGGGACCCATCCATCCCCTATGCAGGCTGCCTAGCACAAATGTATTTTTTTATATTTTTTGCAAGCATGGAGAGCTTCCTCCTTATTGTCATGGCCTATGATCGCTATGTGGCCATCTGCTTCCCCCTCCATTACACCAGCATCATGAGCCCCAAGCTCTGTGCTTCTCTAGTGCTGCCATTGTGGGTGCT
>flattened_line_2067798|OR2|PSEUDOGENE
GTCCTTCTTCTTTCTGACCATGGCATGTTCTGAAGCCTTGCTCCTGGCCTCCATGGCCTATGACCGTTTTGTGGCCATCTGCCACCCGCTTCATTATCCTATTCGCATGAGCAAAATGATGTGCCTGAAGATGATCGTAGGATCGTGGACACTGGGCTCCATGAACTCCTTAGCTCACACGGTCTATGCCCTCCA
>flattened_line_206728|OR52|PSEUDOGENE
AACAGCTCCAGCCTGACCCCAGAATTCTTTATTCTGAATGGTATTCCTGGGCTGGAAGCTGTACACGTCTGGATCTCTCTGCCATTCTGCTTCATGTATATGATTGCTGCTGTGGGGAACTGTGGGCTTATCTACCTCATTGGCCATGAGGAATCTCTGCACCGGCCCATGTACTACTTCCTGGCCTTACTCTCCTTCACCGACGTTACCTTGTGCACCACCACTGTGCCCAATATGCTGTGTATATTCTGGTTCAACTTCAAGGAGATTGGGTTTAATGCCTGCCTGGTCCAGATGTTTTTTGTCCACATGTTGACTGGGATGGAGTCTGGTGTGCTCATGCTCATGGCTCTGGACCGCTATGTGGCCATCTGCTATCCTCTACGTTATACCTCCATCCTCACTAAC
>flattened_line_2069542|OR2|PSEUDOGENE
CTGGGTCCATCGAAGCCTGCCTCCTGTCTGCCATGGCCTATGACCGCTTTCAGGCTGTGTGCCACCTGCTGATGTATGTGGTCAGTATGAACGGAAAGGTATGTTCAAGGCTGGTGGTTATATCCTGGGCAGTAGGAGTGAGTGCTAGCCTGATCAACACCCTCC
>flattened_line_2070974|OR14|PSEUDOGENE
CAAGTAACTCTGTCATCGTTGCCATCACGACACTGGACCTACAGCTCCAGTCTCCAATGTATTACTTTCTGAAGCACCTTTCCCTTCTGGACCTCTCCTCCCTTTCTGTCACAGTTCCCCAGTCTATTGACAGTCTCCTGGCAGGTAATGGCTACATTTCATATGACCAGTGCATGCTGC
>flattened_line_2070978|OR10|PSEUDOGENE
CACTGACAGGCAATGCACTCATCGCCCTTGCCATCTGCACCAGTCCTGCCCTACACACCCCCATGTACTTCTTCCTGGCCAACTTGTCTCTCCTGGAGATTGGCTACACTTGCTCGGTCATACCCAAGATGCTGCAGAGCCTTGTGAGTGAGGCCCGAGGGATCTCTCGGGAGGGTTGTGCCACACAGATGTTTTTCT
>flattened_line_2071282|OR52|PSEUDOGENE
TCTTGAGAGGTGTGTTGCTGATGGTTCCTTTTCCATTCTTGGTTAAGCGTTTGCCCTTCTGCCGAAGCAATGTCATCTCCCATACATATTGTGACCACATGTCTGTGGTAAAGTTATCCTGTGCCAGCATCAAAGTCAATGTCATCTATGGTCTCATGGTTGCTCTCCTAATTGGGGTGTTTGACATTTGTTGTATAT
>flattened_line_207498|OR6|PSEUDOGENE
GATGAGGAATCAGTCAATGGAACTGGACTTCACTCTTTTAGGATTGACTGATGACCCACAATTGCAAATTGTAGTTTTTCTGTTTCTCTTTCTCAACTACACAACCAGCCTGCTGGGGAACCTAGTCATTGTGCTCCTCAGCCT
>flattened_line_207566|OR52|PSEUDOGENE
ACATAATCTTCATTACCTTCTCCTATGTGCGAATCTTCATCACCGTCTTCCAGCTGCCCCAGAAAGAGGCTCGATTCAAAGCCTTCAATACCTGCATTGCTCACATCTGTGTCTTCGTACAGTTCTACCTCCTGGGCTTCTTCTCTTTCTTCACACACAGGTTTGGGGCTCACATCCCCACGTATGTGCATATCCTCCTATCAGATCTTTACCTGTTAGTCCCACCTTTTCTCAACCCTATCGTCTATGGTGTTAAAACTAAACAGATCCGTGACCACGTCCTGAAAATGCTTTTCC
>flattened_line_207740|OR6|PSEUDOGENE
ACCTGTTCCTCACACATGGTTGTTGTCTCCATTACCTATGGGAGCTGTATCTTCATGTACATGAAAACATCAGCCAAGGAAAGGGTGACTTTGAATAAAGGTGTGGCTGTGCTCAACACTTCTGTGGCCCCGTTGCTAAACCCGTTCATTTACACCCTAAGGAACCAGCAGGTGAAGGAAGCTTTCAAACATGTGATTCACAGATTTTGTTTTCTACACAAC
>flattened_line_207996|OR4
ACAGAATTTGTTCTCCTAGGACTTTCTCAGACAAAAGAAATGGAAGTAATCTACTTTATATTATTTTTATTTTGTTACATTGCAATTTTATTTGGGAACCTACTTATCATGATTTCTGTCACACTTAGTCATCTTATCAATCAGCCCATGTATTTCTTTCTGAGTTACCTCTCACTTTCAGACTTATGCTACACCTTCACTGTGACCCCCAAGTTAATCATCAATTTAGTAGCAACAAAAAAGTCAATTTCCTACAATGGCTGCATGACACAGCTTTTCACAATGCACTTCTTTGGGGGTATTGAGGTCTTTATTCTCACAGGAATGGCCTATGACCGCTATGTGGCCATCTGCAAGCCCCTTCGTTACACAATCATCATGAGCAGGCAGAAGTGTGATGCCATCATTGCTGCTTCCTGTGCAGGAGGATTTCTGCACTTCTTTGGTCAATTTCTCCTGGCTGTCTTCTTGCCCTACTGTGGACCAAACAAAATAGATCATTACTTCTGTGATGTGTACCCACTTCTCAAACTAGCATGTACTGACACCAGAAAAATTGGTTTCTTGGTCATTGCTAACTCTGGCCTGATGGGCTTGGTGACTTTTGTAGTTTTGTTGATATCATATGGTGTGATCATCTATACTGTCAGGTCATACTCTGCAAAAAATCGTTGCAAAGCTCTTTCC
>flattened_line_208464|OR2|PSEUDOGENE
TGACTTCACTTTGCTAGGGCTGTTTCCACACACGCAAACCGGCCTCCTGCTCCAGCTGCTCATCATCCTCGTGTTCTCTGTGGCACTGTCTGGTAACTCAGTAATGATCCACCTCATTCGGGTGGATCCCAGGCTGCACACTCCCATGTACATCCTCCTCAG
>flattened_line_208942|OR6|PSEUDOGENE
CAGACACAGCCTTCCTGGAGCTCATGGCATTCTTCTTGGCAATATTCACTCTCATGGTAACCTTAGCATTAGTGATTCTCTCCTATCTGTTCATCCTTAAGACAATTCTAAGATTCCCATCTGCTGAGCAGAGGAAAAAGGCCTTTTCTACCTGCTCCTCACACATGATTGTGGTCTCCATTTCCTATGGAAGCTGCATCTTCATGTATGTCAAGCCTACAGCAAAGGAAGGAGTGACTTTGACTAAAGGCATAGCAGTGCTCAATACCTCTGATGCCCCAATGAAGAATCCTTTTATTTACTCTCTTAGAAACAAACAGGTAAAAGAATCCTTTAAGAACTTTGTCAAAAAATGTA
>flattened_line_208958|OR52|PSEUDOGENE
CAGCCTGTCCTCAGCAGATGCTCGGCAGAAGGCCTTCAGCACCTGCACTGCCCATATATCTGCCATCACTATCACTTATGTTCCAGCCTTCTTCACTTTCTTCACCCATCGTTTTGGGGGTCACGTCATCCCTCCTGCTCTTCACATCATTGTGGCTAATCTTTATCTTCTTCTTCCTCCATCTCTAAATCCCATTGTTTATGGAATGAAGACGAAACAGATCAGAGATAGCATCATTAAATTCTTTCATGA
>flattened_line_209728|OR8|PSEUDOGENE
CCATGCTGAACCCCATCATCTATAGTTTGCGGAACAAGGAAGTCAAGGCAGCATTGAGAAGGACTCTGG
>flattened_line_2098844|OR6|PSEUDOGENE
AACAATAGATCACTTCCTGTGTGACACCTCTCCTATCCTGCAGCTGTCCTGCACAGACATACATTTCATAGAATTGATGGCTTTTGCCTTAGCTGTGATGACACTCGTCATCACCTTGATCTTAGTGATCCTCTCCTACACTCTGATCATCAAAACCATCCTCAAGTTCCCTTCAGCACAGCAACGGAGAAAGGC
>flattened_line_209904|OR8
TATGTCACCGAGTTCATTCTCAAGGGAATCACAGATCGGCCAGAGCTTCAAGCCCCGTGTTTTGTGGTGTTTTTGGCAATCTATCTGGTCACGGTTCTAGGCAACCTGGGGTTGATAGTTATAATCAGGGTTGATGTTCGACTCCATACCCCTATGTACTTCTTCCTCAGTCACCTGGCATTTGTTGACTTCTGCTACTCGTCTGCTATCACACCGAAGATGATGGTGAACTTCGTGGTGGAGAGAAACGTCATCCCTTTCCATGCATGTGCAACACAGCTGGGCTGGTTCCTTACCTTTATGATCACAGAGTGTTTCCTTCTGGCCTCTATGGCCTACGATCGCTATGTGGCCATCTGCAGCCCCCTGCATTATTCAACCCTGATGTCAAAGAGAGTATGCATTCAGTTAGTAACAGTTCCTTATGTTTACAGCTTTCTAGTTGCCCTTTTCCATACAATCATCACTTTCCGTTTGACGTACTGTGGGCCCAATGTGATTAACCACTTCTACTGCGATGACCTTCCCCTCCTAGCTCTTTCCTGCTCAGACACACACATGAAGGAAATTCTCATTTTCGCTTTTGCTGGCTTTGATATGATCTGCTCCTCTTCCATAGTTCTCACCTCCTACATCTTTATCATTGCTGCCATTTTGAGAATCCGCTCTACCCAGGGGCGA
>flattened_line_209928|OR52
GGACTAGAGCATGTGCAGTTTTGGATAGGATTTCCATTCTTTGCGGTGTGTCTAGTGGCTCTTCTGGGAAATATCATTTTATTGATCATTATCCCAGCTGAACGTACCTTGCACCAGCCCATGTACATCTTCCTGTCTGTGCTGGCAGCAACAGACATAGGACTCTGTGCAGCCATTGTCCCGAAAATGTTGGGCGTCTTTTGGTTTAGGGCTTATACCATGGCCTTTGATGCCTGCCTTGCCCAGCTGTTCTTCATCCATACCTTGCAGGGCATGGAGTCTGGCATTCTATTGGCAATGGCCTTTGACCGCTATGTTGCTATCTGTGACCCTCTTAGGCACACATCTATCCTTACACCTTCAATTCTGGGTCGTATGATAGTGGTGGTAGTGATTCGAGCAGTGGTGCTGGTGGGTCTGTTGCCGATTCTAATAAAAAGACTACATCTTTTCCATTCCATTCAAGTCGCCCACTCTTACTATGAACACATGGCTGTGGTGAAGCTGGCCGCAGATGATGTGCAAGTCAATAAAATATGTGGTCTTTTTGTGGGGTTTAGCATTCTTGGATTTGACATGATTTTTATTCTCATATCGTATGCACTGATTTTCCAGACTGTATTTCATCTTCCACAGAAGGAGGCACGGCTCAAAGCTTTTAACACCTGCACAGCCCATATT
>flattened_line_210614|OR4|PSEUDOGENE
ATGGCTTTCTTGTGCTTGCTGGATGCCTGTATGTCTTTTGTTATCACACCAAAAATAATGCTGTACTTGCTATATGAGAGGAAGGCCATCTTGATTGAAGGCTGCATGGCACAAGTACTTACTAGTCACTTCTTTGAAGCTATAGTGATTATTCTGTTAACTAGTGTTTATGACTGCTATGTAGCTATG
>flattened_line_2106081|OR4|PSEUDOGENE
ATTTCTACTTCTGGGTCTCACTCACGATCCAACTGCACAAAAAGCATTGTTTGTCATATTTTTACTCATCTACATTGTGACAATGGTGGCCAACTTGCTCATTGTGGGCACAGTGATTGCCAGCCCCTGCTTGGACTCCCCAATGTACTTCTTCCTTGCTTATCTGTCACTTATGGATGC
>flattened_line_210918|OR8
TCCTACTTCCTCTTCAACCTGTCCTTCATTGATTTCTGCTACTCCTCTGTCATAACCCCCAAAATGCTGGTGAGTTTTGTGAAGCAGAACATCATCTCTCATGCAGAGTGCATGACTCAGCTCTTTTTCTTTGCCTTCTTTGTTATTGATGAATGTTGTATCTTGACAGCAATGGCTTATGACAGATATGTAGCCACATGTAAGCCCCTGCTTTATAAGGTTACCATGTCCTATCAGGTCTGCTTTATGATGACAATGAGTGTATATACAATGGGGTTTGTGGGTGCCATGGCCCACATGGTTTGTATGCTGAGACTTACCTTCCGTGATGGCAACATCATCAATCACTATATGTGTGATACACCCCCTCTCCTGAAGCTCTCCTGCACAAGCACCTACATCAACGAGCTGGTGGTTTTCATTGTTGTGGGTGTCAATGTAATAGGACCTAGTTTGATCATCTTTACTTCTTATACCTTGATCATCTCCAACATTTCCCATATCCATTCGACAGAAGGCAGATCCAAGGCTTTTAGCACTTGTAGTTCTCACATAATAGCTGTTTCTATTTTCTTTGGAGCCTCAGCATTCATATATCTTAAGCCTTCTCCTGTTGGATCTGTGGATGAAGATAAAGTGTCCACTGTTTTCTACACCATTGTGGGTCCTATGTTGAAC
>flattened_line_211698|OR4|PSEUDOGENE
CACACAGGCTGGGCATGATAGTGGCTGCCAACAGTGGGGCCATGTGTTTGCTCATATTTACCATGCTCCTCGTCTCTTACATTGTTATCCTGCAATCCCTGAAATCACATAGTTCTGAAGGCAGGCGCAAAGCCCTCTCCACATGTAGCTCTCATTTTACTGTGGTTGCTCTCTTCTTTGTGCCTTGCATATTTACTTATATGCGCCCTGTTACAACCTATTCCGTGGACAAGCTGGTGACTGTGTTCTTTGCAATCCTTACTCCTATGCTAAATCCTATCATTTACACAGCGAGAAACACAGAGGTGAAGAATGCCATGAAGAGTTTGTTGAAGAGGAGAG
>flattened_line_211702|OR10
CAGGCTCCTGAGAAGCAGAGAGACAATGGGACCTGGCTGGTGACAGAGTTCGTGCTGGTGGGATTCTCCAACCTCCCAGAACTGAGGCCTACTCTCTTCACCTTGTTTCTCCTCACCTACCTGGTCACGCTCAGTGGCAACGCCACCATCATCACCATCATCCAGGTAGACCGCACCCTCCACACACCCATGTATCGCTTCCTGGCTGTGCTCTCTCTCTCGGAGACCTGCTACACACTGATCACCATCCCCAACATGCTGGCTCACCTGCTGATGGAGAGCCAGGCCATCTCCATCGCGGGCTGCCGGGCCCAGATGTTCTTCTTCCTGGGTTTGGGTTGCAATAACTGCTTCCTCCTTACACTGATGGGTTACGACAGGTACGTGGCCATCTGCCACCCGCTGCGCTACTCTGTCATCATGAGACCCACCGTTTGCCTGTATCTCGGAATTCTGATTTTCTGCTCCGGTTTCTCGGTGGCCTTGATGGAGACGTGCATGATCTTCTCTTCGCCCTTCTGCGGCCCAGGCCGCGTGGAGCACTTCTTCTGCGACGTCGCGCCCGTGCTCAAGCTCAGCTGTGCGGAGAGCGCGCGCAAGGCGCTTGCCATCTTCTTCCTGAGCGTCCTCGTGGTGCTCGTCTCCTTCCTCCTCATCCTCCTGTCCTACGCCTTC
>flattened_line_211890|OR2|PSEUDOGENE
GAAAGGTATGTTCTAGGCTAGTGGTTATATCCTGGACGCTAGGAGTGAGTGCTAGCCTGATCAACAGTCTCCTGCTAGCTTGGGAGAACTACTGCGGCCCAAATCTTATCCACAATTTTGCCTGCGAGCTCCCCTCAGTGCTCTTGCTGGTCTGTTCTGACCCACGCACTACTCTTGCCTCCATCCTGACCACCTTTGTGGTCTTTGGTTTTGGTTCTCTGGCCCTACTGCTGGGTTCCTACAGCCGTATCATCAGGACAGCCCTGAGCGTCAACTCGGCCAAAGGTTGCAGCAAGATCTTCTCCACGTGTTCTTCTCACTTCCTCGTAGTGACCATCTTTTACGGTT
>flattened_line_212720|OR8
CTGACTGAAAATGGTTCCTTCGTCACCGAGTTTGTCCTTGCTGGATTGACAGATCGCCCAGAGCTCCAGCTGCCCCTCTTTTATCTGTTTCTAATGATCTACATTGTCACAGTGGTGGGAAACTTAGGCTTGATTACTCTGATTGGCCTCAGTCCTCACCTGCACACCCCCATGTACTATTTCCTCTTCAACCTGTCCTTCATCGATCTCTGCTACTCTTCTGTCTTCAGTCCCAAAATGCTGATGAACTTTGTCTCTGAGAAGAATTCCATCTCTTATGTGGGATGCATGACTCAGCTGTTTTTCTTTCTCTTCTTTGTCATCTCTGAAGGCTACAAGTTGACCTCAATGGCCTATGATCGCTATGTGGCCATCTGTAATCCACTGCTCTATACGGTTACCATGTCTCCTCAGGTATGTTCTATGCTATCTTTTGCTTCGTATGGGATGGCATTTGCTGGAGCCTCTGCCCACACAGGCTGCATGCTCAGACTGACATTCTGCAGTGCCAATGTCATCAACCATTACTTGTGCGATATTTTGCCCCTCCTCCAACTTTCTTGCAGCAGCACCTATGTCAATGAGGTCGTAGTTCTCATAGTCGTGGGTATTAACATCACAGTCCCCAGCTTTACCATCCTAATTTCCTAC
>flattened_line_212770|OR1|PSEUDOGENE
CAAGGGAATCTGCAAAGCCTTGTCCACGTGTGGCTCTCACCTCTCTGTGGTTTCTCTCTACTATGGAGCTATTATTGGGATATACCTAGTCCCTTCATCAAAGAACACTAATGACAAGAATGTCATTTTGTCTGTGCTGTACACTGTGGTCACGCCCATGCTGAATCCCTTTATCTACAGTTTGAGGAACCGGGACATGAAAGGAGCACTGAGACGTGTCCTCAGCAGGAG
>flattened_line_212864|OR1|PSEUDOGENE
CCAACCAGTCTGTGGTGTCTGAGTTTATTTTTCAGGGACTTTGTACCTCAAAGGAACTACAGATCTTTCTCCTACTATCATTTTCTACCCTCTACCTGATGACTGTTGTAGGCAACCTCTTTGTTGTGATATTAATCATCACTGATCACCATCTCCATTCCCCCATGTACTTTCTGTTAGCTAATCTCTCAT
>flattened_line_212932|OR8|PSEUDOGENE
AAAATGACTCTTCAGTATCTGAGTTCATTCTTCTGGGATTGACAGACCGACATGAGCTCCAGCTGCCCTTATTTGCTCTGTTCTTGGTGAACTACACAGTCACTGTGGTGGGAAACTTGAGCCTAATGAATCTCATTGGGTTAAACTCAAACCTTTACACCCCTATGTACTTTTTTCTCTTCAATCTCTCCTTCATTGATTTCTGGTATTCATTTGTCTTTACTCCCAAAATGCTGATGAGTTTTGTTTTAGATAAAAACACCATCTCCTTCAGAGGATGCATGACTCAGCTCTATTTTTTTTTCCTTTATTGTTAGCTCTGAGAGTTGTTTGCTGACGCCATGGCCTATGATCGCTATGTGACCATCTGTCAGCCACTAGTGTACAAGGTTGTTATGTCACCTGGGATATGTTCTATGCTGATGTTTGGTTTTTACTTGATGCGGTTTGCTGGGGCTATGGCTCACACTGCATGCATGATCAGGC
>flattened_line_213132|OR5|PSEUDOGENE
AGAACTGTTCTTCATTGCCAGAATTCTTTCTCTTGGGAATTACCAATAAGCATGATCTGAAAGTGATTTTATTCATGGTTTTTCTCTTTGTTTATCTCACTATTCTGCTGGAAAACATTGGAATGATCACATTGATCAGAATAGATCCCCTGCTTCATACGCCAATGTACTTCTTCCTCAGCCACCTCTCTTTTTCTGACCTCGGCTACTCCACTGCAGTTGGACCCAGGATGCTGGTTGACTTACTTGCAGAGAAACATTCAATTT
>flattened_line_213278|OR6|PSEUDOGENE
ATGAGGAATCAGTCAATGGAACTGGACTTCACTCTTTTAGGATTGACTGATGACCCACAATTGCAAATTGTAGTTTTTCTGTTTCTCTTTCTCAACTACACAACCAGCCTGCTGGGGAACCTAGTCATTGTGCTCCTC
>flattened_line_213910|OR10
GAGGACAGAAGCATTTCAGTCGTAGACTGTGGCTTACAGATGTGCTTCTTCCTGGGCCTCGGTGGGACAAACTGCATCATTCTCACGCTGATGGGGTATGACCGCTTCCTGGCCATCTGCAACCCCCTCAGATACCCTCTTCTTATGACCAATGTTGTATGTGGACAACTTGTGGCCTCTGCTTGGACTGGAGGTTTTTTTATCTCTTTTATACAAATTGCACTAGTATTCAGGATGTCGTTCTGCTTACCCAATCTCATCAAACACTTTTTCTGTAACATGAAGGCAGTTGTGAGGCTGTCCTGCACAGGCAGTGACCTCACAGAATTCATCGTAACATTGATGTCAATGTCAGGTTTGCTGGGTACATTCTTACTCATCTTCTTGACTTATGTGTTCATCCTCTCTTCTGTCTTCAAGATCCCTTCAGCTGAGGGTAAGCAAAAGGCATTTTCCACCTGTGCCTCACACCTCACTGTGGTCATCATCCACTTTGGGTTTGCATCCATTGCTTATCTGAAGCCAGAAGACTCTGGGGGTGATAATACCCTCATAGCAGTTCCTTATACCATCATTACCCCTTTCCTCAGCCCCCTCATATTCAGTCTCAGGAATAAGGATATGAAGAATGCTTTTAGGAAGATCGTGAGAAAAACGGTATCCTTGAAA
>flattened_line_214066|OR1|PSEUDOGENE
AGAAATCAAACGGCCATCTCCCGGTTCTTCCTCCTGGGCCTGCCCATCCCCCCAGAGCAGCAGCACTTGTTCTATGCCCTGTTCCTGGCCATGTACCTCACCACCGTCCTGGGTAACCTCACCATCATCATCCTCATTCAACTGGACTCCCATCTCCACAGGCCTATGTACTTGTTTCTCAGCAATTTGTCCTTCTCTGACCTCTGCTTTTCCTCTGTCACAATGCCCAAGTTGCTGCAGAACATGCAGAGCCAAGTTCCATCCATCCCCTATGCAGGTTGCCTGGCACAAATGTACTTTTTCTTGCTTTTTGGAGACCTTGAGAGCTTCCTCCTTGTAGTCATGGCCTATGACCGCTATGTGGCCATCTGCTTCCCCCTCCATTACTCCAACAGCATGAGCCCCAAGCTCTGTGTGGGTCTGGTGGTGCTATCCTGGGTGCTGACCACATTTCATGCCCTGCTGCACACCCTGCTAATGGCCAGATTGTCATTCTGTTGGGACAACGTGATCCCCCACTTT
>flattened_line_21404_35709-38475|OR10|PSEUDOGENE
GTGCCCATAGGGTTGATCTTCATCTCCTATGTCCTCATAATATCTTCCATCCTTAAAATTGCTTCAGCTGAAGGAAGAAAGAAAGCCTTTGCCACCTGTGCCTCTCATCTCACCGTGGTTGTTGTGCATTATGGCTGTGCCTCCATTGCCTACCTCAAACCCAAGTCAGAGAGCTCAGTAGAAAAAGATCTTCTCTCTGTGACCTACACCATCATCACTCCCTTGCTTAACCCTGTTGTCTACAGTCTCAGGAACAAAGAGGTCAAGGATGCTCTATGTAGAGCTGTGGGAAGAAACACT
>flattened_line_21416_33742-51567|OR5|PSEUDOGENE
ATATGTTTTTCTTTGTTATGTCAGGAACCAGAGAATGCTCTCTATTGGCTGCAATGGCTTATGACCACTATGTAGTCATTTACAACCTACTTCTGTATGCAGTGAGCATGT
>flattened_line_21478_8109-10079|OR1
ATGGGGAAACCAAGCAGAGTGAACCAATCTGGTGCTTCAGACTTCCTCCTTCTGGGGCTTTCTGAGCAGCCAGGGGAACAGCCTCTTCTATTTGGTATCTTCCTGGGCATGTACTTGGTCACTATGGTGGGGAATCTGCTCATTATTCTTGTCATCAGCTCGGATGCTCACCTTCATACTCCTATGTATTTCTTCTTGGCCAATCTGTCCTTAACTGATGCTTGCTTTACTTCTGCCTCAGTCCCCAAAATGCTGGCCAACATTCATACCCAGACTCAGACCATCTCCTATTCTGGTTGTCTTACCCAGCTGTATTTCCTCCTGATGTTTGGTGGCCTCGACAACTGTCTTCTGGCTGTGATGGCATATGACCGTTATGTAGCCATCTGCCAGCCACTCCATTACAACACCGCTATGAGTCCCCAGCTCTGTGCATCGATGCTGTGTGTGTGCTGGGTGCTGACCAACTGTCCAGCCCTGATGCACACACTGCTGCTGACCCGTGTGGCTTTCTGCGCCCACAAGGCCATCCCCCACTTCTACTGTGATCCCAGTGCTCTGCTGAAACTTGCCTGCTCTGACACCCGCATTAACGAGCTGATGATCATTACCATGGGCTTGGTGTTTCTTGCTATTCCTCTCATGTTGATCGTCTTCTCCTATGTCCAAATTTCCTGGGCCGTGTTGGGCATCCCTTCTCCTGGAGGACGATGGAAAGCATTTTCTACCTGTGGCTCTCATCTTACAGTTGTTCTGCTCTTCTACGGATCTCTGATGGGTGTGTATTTACTTCCCCCATCAATTCACTCTACAGAAAGGGAAAGTAGGGCTGCCATTCTCTATATGATTGTGATCCCCATGCTGAACCCATTCATCTACAGCTTGAGGAACAGAGATATGAAGGAGGCTTTGGGCAAACTTTTTGGAGGTGGAAAACCAGTCTTCTTATTATAA
>flattened_line_21478_30860-32316|OR1
ATGGCAAGAAACCACACCAGTGTTTCTGAATTCCTCCTCCTGGGCCTCTCTGAGCATCAGGAACAGCAACCTTTCCTCTTTGGCATCTTCTTGGTCATATACCTGGTCACCGTGGTGGGGAACGTGCTCATTGTCCTGGCAATTGGTTCTGATCCACACCTCCACACCCCCATGTACTTCTTCCTGGCCAACTTCTCCCTCACTGATCTGTGCTTATCGTCTACCACGGTCCCCAGAATGCTCGTGAACATCCAGGCTTACAGGCACACCATCCCCTACGTTGGGTGCCTATCTCAGATCTATTTCTTCCTGTGGTTCATTGGACTAGATGTCTTCCTCCTGGCAGTGATGGCTTTTGACAGGCTTGTCGCCATATGCTATCCCCTTCACTATACCTTGGTCATGAGTCCCAGATGCTGCATCCTGCTGGTGGCCATCTCCCTGTTCCTTGCCCATTCTTATGCTCTAACCCACATCATTCTCCTGGCGCAGTTATCCTTCTGCATGGACAACATCATCCCCCATTTCTTTTGTGAACTGCTTCCCCTATTGAAGCTCTCTTGTTCCAACACTTATGCCAACCAGTGTGTGCTGCTCTACTGGGGAGGGGCATTAACTATCTTGATTCCTTTACTAATCATTGTTTCATATGTCCGAATTGTGGCCACCATTGTGAGAGTCCCATCAGCAAGTGGAAAGTGGAAGACCTTCTCCACCTGTGGGTCCCATCTCTCAGCAGTTTGCCTGTTCTATGTGTCTGCTATCGGAGTGTACTTTATTCCATCTGCTGCTGATTCCGCCAGCAGGGACAGGATTGCCACAGTGATGTATGCTGTGGTGACTCCTATGCTGAACCCATTCATCTATAGCCTGAGAAACAAAGACATGAAGAGTGCCTTGAGACGATTCCTGGTCAGGCGTGCACTGCAATCTCCACAAGGTTAG
>flattened_line_21478_40884-42335|OR1
ATGGACAACAGCACCTGGACCAGCGTGTCAGACTTTATTCTCCTGGGTATCTCTACTGACCCAGGTGAGCAGATTCCTCTCTTCCTTCTCTTTCTACTCATGTATATAATCAACACTGGTGGCAACTTTTTCATCATCACACTCGTCATCTCTACTCGGCATCTCCACACCCCCATGTACATCTTCCTCAGTAACCTGGCCTTGGCAGACATCTGCTTCACCTCTACCACAGTTCCCAAGATGCTACAGAACATTTTCTCTTCAACAAAGGCCATTTCCTACATGGGCTGCTTAGCCCAAACTTATTTCTTCATTTGCTTTGCAGCCATGGAAAACTTCCTCCTGGCTGTGATGGCCTATGACAGGTACATCGCTATCTGTCACCCTCTCCGCTACCCCACAATATTGACTGGAATCCTGTGTGCACAGATGGTGGCTCTGTGCCATGGCCTCTCCCACCTTCATGCCCTGCTGCATACTTTACTCATGGGCCGACTGACCTTTTGTGCAGATAACAGGATCCCCCACTTCTTCTGTGACCTCTATCCTCTGATGAAGATCTCCTGTACCAGCACGCAACTCAACACCTTGATGATCCATACAGAGGGAGTGATAGTCATCAATGGGGCTCTGGTCTCCATCATTGCCTCCTATGCCTTCATCATCTCAGCTGTCCTCCAGATCCCATCTGCCAATGGAAAGTGGAGAGTCTTTTCTACCTGTGGTTCCCACCTCACCGTGGTGGCCATCTTCTATGGCACCCTCACGTGGGTCTATTTCCGGCCCCTTTCCAGCTACTCGGTGACCAAAGGGCGCATTGTGACAGTCATGTACACAGTGGTGACTCCCATGTTGAACCCCTTCATCTACTGCCTAAGGAATGGAGATGTCAAAGAAGCCTTCAGGAAATGGGTGAGAAGACTATAA
>flattened_line_21512_18-1789|OR10
ATGAAGAACTGCTCCGTGGTGACTGAGTTCATCCTCCTGGGAATCCCCCACTCAGAAGGCCTAGAGACTGTGCTTTTTGTGTTATTCATGCCCTTCTATGCCTGCACCCTTGTGGGAAATGTATCTATCCTTGTGGCTGTTATTTCCTCCAATCGCCTTCATACACCCATGTATTTTTTCCTGGGGAATTTGTCCGTGTTTGACATGGGATTCTCCTCTGTGACCTGTCCAAAAATGCTTCTCTACCTTATGGGAGTTAGTAGACTCATTTCCTACCAAGACTGTGTCTCCCAGCTCTTTTTCTTTCATTTCCTCGGGAGCATTGAGTGCTTTCTGTATACTGTGATGGCCTATGACCGCTTTGCTGCCATCTGTTACCCTCTGCGGTACTCAGTCATCATGAATTCTAGGATCTGCATAGCTCTAGCTGTGGGCACATGGCTGTTAGGATGCCTCCATTCTAGTATCTTGACTTCCCTCACATTCACGTTGCCATACTGTGGTCCCAATGAAGTAGATCACTTCTTCTGTGATATACCAGCAATCTTGCCATTGGCCTCTGCAGATACATCCTTAGCACAGAGAGTCAGCTTCACCAATGTTGGTTTAGTATCCCTTGTCTGCTTTCTCCTGATCCTTGTGTCCTATACTCGAATCACAATCTCCATCTTGAGTATTAGCTCAACCGAGGGACGTCAGCGTGCCTTCTCCACCTGCAGTGCCCATCTTATTGCAATTCTCTGTGCTTATGGACCCATCATCACTGTATATCTGCAGCCAACACCCAACCCCATGTTGGGAACTGTAGTACAAATTCTCATGAACTTGGTAGGACCAATGCTGAATCCTTTGATCTATACTTTGAGGAATAAGGAAGTAAAGATAGCTCTTAAAAAGATACTGCATGGGAAGGGACCTGTTTCTGAGAGCTAG
>flattened_line_21512_25049-26496|OR8
ATGGCAGAAGGAAATTATTCCACTATGACGGAGTTCATCCTCATTGGATTAACAGAGAAGCCAGGGCTCCAATTGCCTCTGTTCTTCCTCTTCCTGGGAATCTATGTAGTCACAGTCCTAGGAAACCTGGGCATGATCATACTGATCCTGTTGAGTTCTCACCTGCACACCCCCATGTACTTCTTCCTCAGTAACCTGTCTTTTGTTGACCTCTGTCAGTCCAGTGTCATCACCCCCAAAATGCTGGAGAACTTTATAAAGGGGAAGAGTGTCATCTCTTATGCAGGATGCATGGCCCAGTTTTACTTATTTGATGTTTTTGCTGTATCAGAGTGTCACATGCTGGCTGCCATGGCATATGATCGCTATGTTGCCATCTGTAACCCCTTGCTGTATAATGTTACTATGTCCTACAAAGTGTGTTCCTGGATGGTAGTGGTAGTGTATAGTATAGGCTTGACTTGTGCCACAGCTGAAACAATCTGTCTTCTTAGACTGTTTTTCTGCAAAGCTGACGATATAAACCACTACTTCTGTGATCTTTTACCACTACTAGAACGATCCTGCACCAGTACTTTCATCAATGAGTTACTAGCACTGTCCTTCAGTGCATTCAATATCATTGTCCCAGCTTTTACCATCCTCAGCTCTTACTTCTTCATCATTGCCAGCATCCTCCGCATTCCTTCTACAGAGGGCAGGTCCAAAGCCTTCAGCACGTGCAGTTCTCACATCTTGGCTGTTGTTGTCTTCTTTGGATCTTTAGCATTCATGTACCTTCAGCCATCATCAGTCAGCTCCATGGACCAAGGGAAAGTGTCATCTGTATTTTATACTATTATTGTACCTATGCTGAACCCCCTGATCTACAGTCTGAGAAATAAAGATGTCAAAGTTGCCCTATATAAGTTTGTAGAAAAAAGACGTTTCCTGTGA
>flattened_line_21512_45121-46622|OR8
ATGGCAGCAGGAAACCATTGCACAGTGACTGAGTTCTTCTTGGCTGGGCTCTCAGAGAAGCCAGAACTCCAGCTGCCCCTCTTCCTCCTCTTCATAGGAATCTATGTGGTCACTGTAATGGGGAATCTGGGCATGATCACACTGATTGGGCTCAGTTCCCACCTGCACAACCCCATGTACTATTTCCTCAGCAGTCTGTCTTTCATTGACTTCTGTCAGTCCACAGTTGTCACTCCTAAAATGTTGGTGAGTTTTGTGACAGAGAAGAACATCATCTCCTACCCTGGATGTATGACTCAGCTCTATTTCTTCCTCATTTTTGCCATTGCAGAGTGTTACATTTTGGCTGCAATGGCATATGACCGCTATGTTGCCATCTGTAATCCCTTGCTTTACAACATAACCATGTCCTATCAGATTTACATTTCCCTGATTTCAGGGGTGTATATTATTGGTGTAGTTTGTGCATCAGCTCACACAAGCTTCATGATCAAAGTACAGTTCTGTAACTTAGATGTGATCAACCACTATTTCTGTGATCTCCTTCCCCTCTTGAAGCTTGCATGCTCTAATACCTTTATCAATGAGTTGTTGATTCTATTTTTTGGTACATTAAATATCTTTGTCCCAATCCTGACCATTATTACCTCCTACATCTTCATCATTGCAAGCATCCTCCGCATTCGCTCCACAGAGGGCAGGTCCAAAGCCTTCAGCACCTGCAGCTCCCACATTTTAGCTGTTGCTGTCTTCTTTGGATCTTTAGCATTCATGTACCTTCAGCCATCATCAGTCAGTTCCATGGACCAAGGGAAAGTGTCCTCTGTGTTTTATACTATTATTGTGCCCATGCTGAACCCCATGATCTACAGCCTGAGGAATAAGGATGTCAGTGTTGCCTTGAAGAAAATACTTGAAAGAAAATTACTTGTAGTCAGAAGTACTATGTGA
>flattened_line_214218|OR10
ACTCTGCTGGGAAACAGCCTCATCATTCTGGTGACCTTGGTTGATCCCATGCTGCAAAGCCCCATGTACTTCTTTCTCAGGAACTTGTCTTTCTTAGAGATTGGCTTCAACCTGGTCATTGTGCCCAAAATGTTGGGGACCCTGATTGCCCAGGACACAAGCATCTCCTTCCTTGGCTGTGCCACTCAGATGTATTTCTTCTTCTTCTTTGGAGTGTCTGAATGCTTCCTCCTGGCCACCATGGCATATGACCGCTATGTAGCCATCTGCAGTCCCTTGCATTACCCGGTCATCATGAACCAAGAGACCCGTGCCAAACTGGCTGCTGCCTCCTGGTTTCCAGGATTCCCTGTAGCCACTGTGCAGACCATGTGGCTCTTCAGTTTTCCATTCTGCGCCACCAACAAGGTGAACCACTTTTTCTGTGACAGCCCCCCTGTGCTGAGGCTGGTCTGTGCAGACACAGCGCGGTTTGAGGTCTTCGCCATTGTGGGCACCATTCTGGTTGTCATGATACCCTGCCTGCTGATCCTGTGTTCCTACACTCGCATTGCTGCTTCTATCCTCAAGATTCCATCAGCCAAAGGGAAGAACAAAGCCTTCTCCACCTGCTCCTCACATCTCCTTGTTGTCTCTCTTTTCTATGTGTCTTTAAGCCTCACTTACTTT
>flattened_line_2150079|OR1|PSEUDOGENE
GCCCTGTTCCTGGCCATGTACCTGACCACGGTGCTGGGGAACCTGCTCATCATCCTGCTCATCAGGCTGGACTCTCACCTCCACACCCCCATGTACTTCTTCCTCAGCCACTTGGCCTTCACAGACATCTCCTTCTCCTCAGTCACCGCTCCTAAGCTGCTCGTGAACATGCTGACGCACAGTCAGTCCATCTCATAT
>flattened_line_215124|OR5|PSEUDOGENE
TTAGTGGCTTTTATTTTTGCTTCTTCCATACAAATTAGTACCTCTGTGACTATTGTAGTCTCTTATGCCCGTGTCCTGTTTGCTGTCCTGAACATGAAGTCTGAGAAGGGCAGAAGGAAAGCCTTCTTCACCTGTAGTGCCCACCTGCTCTCTGTCTCTTTGTTCTATGGCACTCTCCTCTTCATGTATGTGAGTCATGGGTCTGGACCTGGTAAAAACCAGGATAAGATGTATTCACTGTTCTACACTGTTGTGATTCCTCTGCTGAATCCCTTTATTTACAGCTTAAGAAACAAGGAAGTTATAGGTGCTCTGAAAAAAGTCATAAAA
>flattened_line_215164|OR10
CTGATCTTTGTGATCTTTCTCATGATGTATCTGGTCAGCATCGGGGGAAACACGTCCATCGTCCTCACCATCTGGATCACTCGATGTCTCCACACACCCATGTACTTCTTCCTGGCGAACCTGGCTAGCCTGGAGATCTTCTATTCTTCTACCATAGCACCCCTGACCCTGGCCAGCGTCCTGTCCACAGAGAGAACTGTGGTGTCCCTGGCAGGCTGTGGCGCCCAGATGTTCTTCTTCATCTTCCTGGGCAGCGCTGACTGCATTCTGCTGGCCGTCATGGCCTATGACCGGTTTGTGGCCATCTGTCACCCTCTGCGTTACAGCCTCATCATGAGCTGGCACTTGTGTGTCCAGCTGGCCCTGGGGTCCCTGTTGCTGGGTTTCATCTTGGCCATGCAGCTGACCGTGCTCATCTTCCGACTGCCCTTCTGCAGCAGTAAGGAGATCAGCCTGTTCTACTGCGATGTCCTCCCTGTCATGAGACTGGCCTGTGCAGACACCCGTGTCCACGAGGCCACTCTGTTTGTGGTCAGCGTCATCGTCCTCACCATCCCTTTCCTCCTCATCACTCTGTCCTATGTCTTCATCGTGGGTGCCATCCTGAAGATCCGCTCAGCTGAGGGGAGACACAAAGCCTTTTCTACCTGCTCCTCCCACCTG
>flattened_line_215198|OR4
ATCACTTTGGGTGGTTGTCTGACTCAACTCTTTGTAGAACACTTCCTGGGAGGATCAGAGATTATTCTCCTCATTGTCATGGCCTATGACCGCTATGTGGCCATATGCAAGCCTTTGCACTATATGACCATCATGCGGCCAGGGCTCTGCAGACTCCTGGTAATGGTAGCCTGGATTGGAGGGATTCTGCATGCCACCATGCAAATATTTTTTATGATCAATTTGCCCTTCTGTGGCCCCAGTATCATTGATCACTTCATGTGTGATCTCTTCCCATTGTTGAAACTTGCCTGCGGAGACACACACAGGCTGGGCATGATAGTGGCTGCCAACAGTGGGGCCATGTGTTTGCTCATATTTACCATGCTCCTCATCTCTTACATTGTTATCCTGCAATCCCTGAAATCACATAGTTCTGAAGGCAGGCGCAAAGCCCTCTCCACATGTAGCTCTCATTTTACTGTGGTTGTTCTCTTCTTTGTGCCTTGCATATTTACTTACATGCGCCCTGTGACAACCTATTCCGTGGACAAGCTGGTGACTGTGTTCTTTGCAATCCTTACTCCTATGCTAAATCCTATCATTTACACAGCGAGAAACACAGAGGTGAAGAATGCCATGAAGAGTTTGTTGAAGAGGAGAGTGACTTAG
>flattened_line_21596_1-2338|OR2|PSEUDOGENE
CAACCACCATCGCCTGCCTCCAAGGACCGAGGAAAGATGGTGTCCCTTTTTTATGGGATCATCACACCCATGATGAACCCCCTCATCTACACACTTAGAAACAAAGAGGTAAAGGGAATATTCAAGAGGTTGATGGAAAATATCTTCTTG
>flattened_line_21596_14801-16269|OR2
ATGGAAAAAGACAACGCAAGTTCTTTTGAAGGCTTCATCCTGGTGGGTTTTTCTGACCGTCCTCGCCTAGAGCTCATCCTCTTCGTGGTAGTCCTCTCCTTTTATCTGCTGACTCTCCTTGGCAACATGACCATCATCTTGCTTTCGGCTCTTGATTCCCGGCTGCACACGCCTATGTATTTCTTTCTGGCCAACCTCTCATTCCTGGACATGTGTTTCACCACGGGCTCCATCCCACAGATGCTCTATAATCTCTGGGGTCCAGATAAAACCATCAGCTACGTGGGTTGCGCCATTCAGCTGTACTTTGTCTTAGCTTTGGGAGGGGTAGAGTGTGTCCTCCTGGCTGTCATGGCATATGACCGCTATGCTGCTGTCTGTAAGCCCCTGCACTACACCATCATCATGCACCCTCGCCTCTGTGGGCAGCTGGCTTCAGTGGCATGGTTGAGTGGCTTTGGCAATTCTCTCATAATGGCACCCCAGACGTTGATGCTGCCCCGCTGTGGGCACAGGCGGGTGGACCACTTTCTCTGTGAGATGCCAGCACTGATCGGCATGGCCTGTGTGGATACGATGGCCCTGGAGGCATTGGCTTTTGCTTTGGCGATTTTTATCATCTTGGCACCACTCATCCTCATCCTTATCTCCTATGGCTATATTGCCCGAGCAGTGCTTAGGATCAAGTCAGCTGCTGGGAGAAAGAAGGCCTTCAACACCTGCAGCTCCCACTTAATAGTTGTCTCTCTCTTCTATGGGACCATCATATACATGTACCTCCAGCCAGCAAACACTTACTCCCAGGACCAGGGCAAGTTTCTCACTCTTTTCTACACCATTGTCACTCCTAGTGTTAACCCCCTGATCTATACTCTTAGAAACAAAGACATGAAAGAGGCCATGAAGAAAGTGCTAGGGAAGGCAAGCACAGAAGTATAG
>flattened_line_21596_27775-29417|OR2
ATGCATTGGACAAACGAGAGCACCACAGAAGAGTTTGTTCTCTTAGGTTTCTCAGATCAACCATGGCTGGAGTTCCCACTCTTTGTGGTCTTCTTGACTTCTTACATAGTGACCATCTTTGGAAATCTCAACATCATTCTGGTGTCCCGCTTGGACCCCAAACTCCACACTCCCATGTACTTCTTTTTGACAAATCTATCAGTCATAGATCTGTGTTACATCACTTGCACAGTGCCACAAATGCTGGTAAATTTACGCAGCGTTAGGAAAGTCATCAGTTATGGAGGCTGTGTGGCCCAGCTTTTCATGTTTCTGGCCTTAGGGGCCACAGAGTGTGTTCTGCTGCCAGTCATGTCCTTTGACAGGTTTGTAGCCATCTGCCGGCCTCTCCATTACTCAGTCATCATGCACCACAGTCTCTGCCTCCAGCTGGCGGCTGTGTCCTGGACCATTGGCTTTGGAAACTCAGTGTGGCTGTCCATTGTCACTCTCCAGCTGCCACGCTGTGGCCACTACGTCATAGATCACTTTCTCTGTGAAGTGCCTGCACTGCTCAAGTTGTCCTGTGTTGACATAACTGCAAATGAGGCTGAACTGTTCTTGGTGAGTGTGTTCTTCCATCTAGCACCACTCACACTCATTGTCACATCTTATGCTTTTATTGCCAGAGCAATCTTGAAAATCCAATCTGCTGAAGGTCGACAAAAAGCCTTTGGAACTTGTAGCTCCCATCTAATAGTGGTATCACTCTTTTATGGTACAGCTATCTCCATGTACCTGCTACCACCTTCACCACACTCCCATAACAGGAGAAAGATGGTGTCCCTTTTCTATGGGATCATTGCCCCCATGCTGAACCCCCTTATCTATACCCTTAGGAACAAGGAGGTAAAGGAAGCCTTTAAAAGGTTGATTAAGAGAGTCATCTTAACCACTGATTAA
>flattened_line_21596_49193-52704|OR2
ATGGAAAAGTCCAATGACAGTTCCGAGTATGGTTTCATCTTAGTGGGCTTCTCTGATCGCCCTCGCTTGGAGTTGGTGCTCTTCATAGTTAATCTTACTCTGTATTCAGTGGCTGTGCTGGGGAATACAACCATAATCCTTGTGTGTATATTGGACCCTCGGCTTCATACTCCAATGTACTTCTTTCTGGCAAATCTTTCATTTCTGGATCTCTGCTTCAGTACCAGCTGCATCCCACAGATGCTGGTAAACCTCTGGGGCCCAGACAAGACCATCAGCTATGCTGGCTGCGTGGTGCAACTTTTCTCTTTCCTTTCGGTTGGGGGTATAGAGTGCATCCTTCTGGCTGTTATGGCATATGACCGCTACGCTGCTGTCTGCAAACCTTTGCACTATATGGTCATTATGCACCCGCAACTCTGTGTGAGGCTGGTGGCTGTGGCCTGGGGGAGCGGACTCATCAATGCCATCGTCATGTCACCGCTGACAATGACCCTGTCCAGATGCGGCCGTCGCAGAGTTAATCATTTCCTTTGTGAAATGCCAGCTCTGATCAAGATGGCTTGTGTGGATGCTCGTGCGGTGGAAATGCTAGCCTTCACCTTTGCCATACTCATTGTCCTGCTGCCCCTCACTCTCATTCTTGTCTCCTATGGCTACATTGCCGCAGCAGTGCTGAGGATCAAGTCAGCGGCTGGAAGATGGAAAGCCTTCAATACCTGCAGCTCCCACCTCACTGTAGTCTCCCTGTTCTACGGAAGTATCATCTATATGTACATGCAGCCAGGAAATAGCTCTTCCCAGGACCAAGGGAAATTTCTCACTCTCTTCTATAACTTGGTGACTCCCATGCTGAATCCACTCATCTATACTTTAAGGAACAAAGAAGTGAAAGGGGCACTGAAGAAGGTTTGTGGGAGGCAATGA
>flattened_line_217686|OR4|PSEUDOGENE
GCATATTCATATACACACGTCCTGCAACAACATTTCCTATGGACAAAATAATAGCTGTATTTTATTCAATTGGGACACCTTTGCTAAACCCTCTGATTTATACACTGAGGAATGCAGAAGTGAAAAATGCCATGAGGAAGTTATGGAGGAAGAAAGCTGTATCAGATG
>flattened_line_218040|OR1|PSEUDOGENE
GATAATGAGAGCTGTGTGTGCGAGTTCATCCTCCTGGGGCTCCCCATCCGGCCAGAGGACCAAGGCATGTACTCTGCCCTGTTCCTGGCCATGTACCTGACCACGGTGCTGGGGAACCTGCTCATCATCCTGCTCATCAGGCTGGACTCTCACCTCCACACCCCCATGTACTTCTTCCTCAGCCACTTGGCCTTCACAGACATCTCCTTCTCCTCGGTCACCGCTCCTAAGCTGCTCGTGAACATGCTGACGCACAGTCAGTCCATCTCTTATGCTGGGTGCATTTCACAGGTATATTTTTTCTTAAGTTTTGGAAGCATTGACAGCTTCCTTCTGACCTCCATGGCCTATGACAGGTATGTGGCCATTTGCCACCCTCTGCACTACACCACCATCATGAGACACAGCCTCTGT
>flattened_line_218414|OR5
TTCCTGAGCAATCTATCCTTCTGTGATGTCTGTTATTCTTCTACAGTGTCTCCGAAGATGTTGGCTGACTTTTTGTCTGAACAGAAGAAGATTGCTTACAATTTATGTGCCACTCAAATGTATTTTTTCGGAGCCTTTGCAGATGTAGAGTGTCTCATGCTCGCTGTCATGGCCTATGACCGCTATGTTGCCATCAGCAACCCACTGCTCTATACAATTGCAATGCCCAAGAAGCTCTGTATCCAGCTTGTGGCTCTTGCCTATGCAGTAGGCTTGGTGGATTCAGCAATTCACACATGCTGCACATTCAGACTGTCCTTCTGCAATTCCAATGTCATCAACCATTTCTTCTGTGACATCCCACCCTTGCTGGCCCTCTCCTGCTCAGATACATCCATCAATGAGATAGTGATGTTCACTTTCATTGGCTGTGTGGTAGGGTGCAGCATTGTGACTGTCCTTCTCTCCTACTGCTCGATCATAGCTACCATCTGCAGGATGAACTCTGCTGAGGGCAGACGAAAAGCCTTTTCCACATGTGCCTCACACCTCACAGCTGTGGCCATTTTTCATGGAACTCTGCTTTTCATGTACTTCCGACCCAGCTCAAGTTACTCAATGGACACGGACAAAATGGCCTCTGTTTTTTACACAGTT
>flattened_line_218966|OR5|PSEUDOGENE
AGAAAACAGCATGAACGTGACTGAATTCATCCTCATGGGACTGACACAGAATCCCCAGCTGCAGAGAATCCTACTTCTGATGCTACTTATCACCTATATTATCACTGTCACAGG
>flattened_line_219344|OR8|PSEUDOGENE
AAAATGTATCTCTAGTGAATGACTTCCTTCTGGTGGGCTTAACAGACCAGCCAGTTTTTCAAAAGTCCCTGTTGTTTGTGTTTCTAACAATGTATATCATTACTGCATTGAGAAATTTGTGTATAATAATTCTAATTATGTTGAATTCACACC
>flattened_line_219546|OR5|PSEUDOGENE
GAACAGGACTATGAAGACTGAATTCTTTCTCCTGGGATTCAGTGACCATCCAGATCTTCAGAGTCTTCTATTTGCTCTGTTTTTCTTCATCTATTTTGTTACTCTGATGGGGAATCTTGAGATGATATTACTGATCACAGTCAGTTCCAACTTACATATTCCCATGTACTTTTTCCTCTGCATTCTGTCTTTTGTAGATGCATGCTATTCTTCTGTCATTGCCCCAAAGTTACTTGTGGATCTGATTTCTGACAAGAAGGCCATTTCTTACAATGGTTGTGCTACACAGTTGTATTTTTTCTGCTCTCTTGTCGACACAGAATCATTTCTTTTGGCTTCCATGGCTTATGACAGGTACATTGCTATCTGTAACCCGCTGCTTTATACTGTAATTATGTCCAAGAGAGTCTGTGTTCAGCTAGCAATTGGAGCATTCTTGGGTGGAACTATGAGTTCAATAATCCACACCACTAATACTTTCCAGTTATCATTCTGTTCCAAAGAAATTAACCATTTCTTTTGTGA
>flattened_line_219704|OR1|PSEUDOGENE
AGGAGGTACAATGAGAGCAGCGCGTCTGAGTTCATACTCCTGGGGCTCCCCATCCGGCCAGAGGACCAAGGCATGTACTCTGCCCTGTTCCTGGCCATGTACCTGATCACGGTGCTGGGGAACCTGCTCATCATCCTGCTCATCAGGCTGGACTCTCACCTCCACACACCCATGTACTTCTTCCTCAGCCACTTGGCCTTCACAGACATCTCCTTCTCCTCAGTCACCGCTCCTAAGTTGCTCGTGAACATGCTGACACACAGTCAGTCCATCTCTTATGCCGGATGTGTTTCCCAGGTGTATTTTTTTGCATTCTTTGGAACCGTTGACAGCTTCCTTCTGACCTCCATGGCCTATGACAGGTATGTGGCCATCTGCCACCCTCTGCACTACACCACCATCATGAGTCAGAGTGTCTGTATCTTACTAGTCCTTGCATCCTGGTTCTTATCTTTTGCAGGTGCCCTTGTGCACGCTCTCCTGCTTGCCCGCCTCTATTTCTCTAGAGGTACCACTCTCCACCATTTCTTCTGTGACCTGTCTGCCCTAATTAAGCTCTCCAGCTCAGACACCTCCATCAATGAACTG
>flattened_line_219826|OR8|PSEUDOGENE
GGGTGCTTCATTCAGATTGCCCTGGTCATATTTTCTGCAACCACCGAAGCCTGCCTCCTGTCTGCCATGGCCTATGACCGCTTTCAAGCTGTGTGCCACCCGCTGATGTATGTGGTCACTATGAATGGAAAGGTATGTTCTAGGCTGGTGGTTATATCCTGGACAGTAGGAATGACTGCTAGCCTGATCAACACCCTCCTGCTAGCTCGGGAGAACTTCTGTGGCCCCAACATTATCCACAGTTTCGCCTGTGAGTATCCCCCAGTGATCTTACTTGTCTGTTCTGACCTTCACACTACTGTTGCCTCCATTCTGACCACCTTGGTGGTCTTAGGTTTTGGTTCTCTGGCCCTACTGCTGGGTTCCTACAGCCTTATCATCAGGACAGCCCTGAGCGTCAAGTCGGCCACGGGTTGGAGCAAGATCTTCTCCACGTGTTCTTCTCACTTCCTCATAGTGACCATCTTTTATGGTTCGGGCCTATTCAGGTATGTGACCAGT
>flattened_line_220508|OR14
GACAGTCTCCTGGCAGGTAATGGCTACATTTCATATGACCAGTGCATGCTGCAGGTTTTCTTCTTCACAGCTTTGGCCTGGAGTGAGATGTCCATTCTCACAGTGATGTCATATGACCGCTATGTGGCCATTTGCCTCCCACTGCACTATGACATCATCATGGGTCCCACGAAGTGCATGTGGGCTGTGGCAGCTATATGGCTAACTGGAGGCATCACAGGAACCTTGTACACAGCAACTACATTCTCTATCAGATTCTGCAGAGCCAAAATAATCCACCAGTTCTTCTGTGATGTCCCCCAGTTGCTCAAGCTCTCCTGCTCTAATGATTTCCTTAGAGTACTGAAAGTAACTATATTCATGTCTGTAATGGCCTTTGCCTGCTTTGTGGGGATCATCCTCTCCTATGGCCAGATATTCTCTCTGGTTCTCAGGATGCCCTCGGCTGAAGGGAGATCTAAGGTCTTCTCCACCTGCCTGCCCCATCTCTTTGTTGTTTCATTTTTTATATCCACAGGCATCTGTGCATATCTGAAGCCAACCTCAGAGTCTCCAACTACCTTTGACATCATGCTCTCCATCTTTTACACAGTGTTACCTCCAACACTCAATCCTGTTATCTACAGTCTGAGGAATGAGTCCTTGAAGAGA
>flattened_line_2207133|OR4|PSEUDOGENE
GGGTAACATGCTCATCTCAGTCACCATCTTCATCAGCCCAGCCCTGGCTGCTCCCATGTACTTCTTCCTGTCCTACTTGTCCATCATAGATGGATTCTACTCTTCTTCCATAGCACCCAAAATGATTTATGACCTAATCTCTGAGAAGAGCACCATATCCTTTAATGGCTGCATGACTCAGCTTTTTGCTGAGCATTT
>flattened_line_2207523|OR5|PSEUDOGENE
GAAAATCAGACTGTGGTGACTGAATTTGTCCTCACGGGACTCACTGTTCATCCCTGGCTGCAGGTGCCACTCTTCCTTGTATTCCTCATCATC
>flattened_line_2207635|OR4|PSEUDOGENE
TCCCACAGTGCAGAGGGGAGACGCAAAGCCCTGTCCACCTGTGGGGCCCACTTCACTGTTGTTGCCCTGTTCTTTGTGCCCTGTATATTTAGTTATATGCGTCCATCGACTACTTTACCTATAGACAAAAACTTGGCAGTGTTTTATGGTATTCTGACACCCATGTTGAATCCACTCATTTATACTCTGAGA
>flattened_line_2207645|OR4|PSEUDOGENE
GTCCCACAGTGCAGAGGGGAGACGCAAAGCCCTGTCCACCTGTGGGGCCCACTTCACTGTTGTTGCCCTGTTCTTTGTGCCCTGTATATTTAGTTATATGCGTCCATCGACTACTTTACCTATAGACAAAAACTTGGCAGTGTTTTATGGTATTCTGACACCCATGTTGAATCCACTCATTTATACTCTGAG
>flattened_line_2207649|OR4|PSEUDOGENE
TCTCTTCTTTGTGCCTTGCATATTTACTTACATGCGCCCTGTGACAACCTATTCCGTGGACAAGCTGGTGACTGTGTTCTTTGCAATCCTTACTCCTATGCTAAATCCTATCATTTACACAGCGAGAAACACAGAGGTGAAGAATGCCATGAAGAGTTTGTTGAAGAGGAGAGT
>flattened_line_2207903|OR52|PSEUDOGENE
AAATCACACCAACCTCAGAGACATCTGGTACACCATGATCGGGATCCCAGGACTGGAAGATGCACACATATGGCTCTCCATCCCAATCTG
>flattened_line_220734|OR11|PSEUDOGENE
CACTGGCTTCATCCTCCTCGGCTTTCCCTGCCCCAGGGAAGGGCAGATCCTCCTCTTTGTGCTCTTCTCCACTGTCTACCTTCTCACCCTCATGGGCAATGCTTCCATCATCTGTGCCGTGTCCTGGGATCAGAGACTCCACACTCCCATGTACCTCCTGCTGGCCAATTTCTCCTTCCTGGAGATCTGGTATGTCACCTCCACAGTCCCCAACATGTTGGCCAACTTCCTCTCTGACACCAAGGTCATCTCCTTCTCTGGGTGCTT
>flattened_line_220848|OR4|PSEUDOGENE
TATATAGTCATCCTAGATGCTCTGAAATCTCACAGCAAAGAGGGAAGGAACAAAGCTCTCTCTACCTGTGTCTCTCATATCACTGTGGTCATCTTATTCTTTGTGCCCTGCATATTTGTGTATCTTCGCCCAGTAATGACCTTCTCTATTGATAAAGCTGTGGCTGTATTTTATACCATGATAACTCCTATGTTAAACCACTTAATCTATACTCTCAGAAATACCGAGGTGAAAAATGCTATGAAGAAATTCTGGGTCAAA
>flattened_line_220860|OR10|PSEUDOGENE
CTATAATGTACATGATTATCTTAATTGGAAATAGTTTCATAATTGTAATAACTAGAATTTATCCTGCACTCAACAAACCCATATATTTTTTCCTGGTCAACTTTTCCCTTTTGGAAACCGGTTATGTATCAGTCACTCTCCCTAGGATTCTGTACAATATGTGGACTCAGGACAGAAGCATTTCTCTTCTGGTCT
>flattened_line_2208338|OR2|PSEUDOGENE
CTGGAACTCCCTCTCTTCATTATTCTTCTGGTAACATACCCCATAGCCATGATGGGAAACATTGCCATCATTCTGGTGTCCACCTTAGACACGCGCCTCCACAGTCCCATGTATTTCTTCCTCACCAACCTCTCCTTTCTGGACATGTGCTACACCACAAGCATTGTGCCTCAGATGCTGTTTAACCTGGGAAGC
>flattened_line_2209083|OR4|PSEUDOGENE
GCCGCTGCATTGGGTTAATAGTGGCCTCCTGGGTGGGGGGCTTTGTCCACTCCATCGTGCAGATCTCTCTCTTGCTCACACTTCCGTTCTGTGGGCCCAATGTTCTTGACACTTTCTACTGTGATGTCCCACAGGTCATCAAACTTGCCTGCACAGACATCTTTGTGCTTGAACTGCTGATGATTTCCAATAATG
>flattened_line_2209532|OR13|PSEUDOGENE
GGTGCTGCTGTTTTACGGCACCGGAAGTTCCGCCTACATGCAGCCCACAGCCCAGTACTCCCTGCTGCAAGGGCGCATGGCTGCTGTGTTCTACTCTATCCTCACTCCCACTCTGAATCCCCTCATCTACAGCCTGAGGAACAAGGACATGAAAGCTGCTCTGAGGAAGCTTTATCC
>flattened_line_2209534|OR13|PSEUDOGENE
GGTGCTGCTGTTTTACGGCACCGGAAGTTCCGCCTACATGCAGCCCACAGCCCAGTACTCCCTGCTGCAAGGGCGCATGGCTGCTGTGTTCTACTCTATCCTCACTCCCACTCTGAATCCCCTCATCTACAGCCTGAGGAACAAGGACATGAAAGCTGCTCTGAGGAAGCTTTATCC
>flattened_line_2209536|OR5|PSEUDOGENE
GGCTCTGTGGAATGTTTCCTCATCACCGCCATGGCTCTGGACCGCTGTCTGGCCATCTATAAGCCCCTGACATATGGGACAACCATGAGTTCCCAGACCTGCCTCTCTCTGGTAGTGGTGGCCTGGATCGGTGGGTTCCTCTTCTCCACCTTCCTCACGGTCAACACCTTCTCCTTGCCCTTCTGTGGCCCCAACATA
>flattened_line_222062|OR4|PSEUDOGENE
TTCCATTCTGTGGTCCTAATGTCATTGATCATTTTATGTGTGACATGTACCCGTTATTGAAACTTGTTTGTATTGACACCTATGTCATTGGGCTCTTAGTGATGGCTAACGGAGGGCTGATCTGCACCATTGTGTTTTTACTCTTACTGATTTCTTACGGTGTCATCCTTTACTCTCTAAAGAACCTCAATCAGGAAGGAAGATGGAAAGCTCTCTCCACCTGTGGTTCCCATATTGTTGTGGTTGTCGCCTTCTTTGTTCCCTGTATTTTCATGTATGCACGACCTGCTAAAACTTTCCCCATTGACAAATCGTTGAGTGTGTTTTATACAGTGATCACCCCTATGATGAACCCCTTGATATATACTCTGAGAAACTCAGAGATGACAAATGCTATGAAGCAGCTCTGGAGAAGAAAAGTTATTTCAGAAC
>flattened_line_222488|OR1|PSEUDOGENE
CAATGAGAGCAGCGCGTCTGAGTTCATACTCCTGGGGCTCCCCATCCGGCCAGAGGACCAAGGCATGTACTCTGCCCTGTTCCTGGCCATGTACCTGATCACGGTGCTGGGGAACCTGCT
>flattened_line_222790|OR10|PSEUDOGENE
TGTATGTGGTCACTATGAATGGAAAGGTATGTTCTAGGCTGGTGGTTATATCCTGGGCGGTAGGAGTGAGTGCTAGCCTGATCAACAGTCTCCTGCTAGCTCGGGAGAACTTCTGTGGCCCAAACATTATCCACAATTTCGCCTGCGAGCTCCCCCCACTGCTCTTGCTGGTCTGTTCTGACCCACACACTACTGTTGCCTCCATCCTGACCACCTTGGTGGTCCTATGTTTTGGTACTCTGGCCCTACTGCTGGGTTCCTACAGCCATATCATCAGGACAGCCCTGAGTGTCAAGTCGGCCACGGGTCGGAGCAAGATCTTCTCCACGTGTTCTTCTCACTTCCTCGTAGTGACCATCTTTTACGGTTCAG
>flattened_line_223048|OR4|PSEUDOGENE
AATTCATCCTCCTAGGCTTGACTCAAGACCCAGGTCTGCAGAAAGTCTTATTTATTCTATGCTTAATAGTATATTTGATCACACTGGCAGGTAACATGCTCATCTCAGTCACCATCTTCATCAGCCCAGCCCTGGCTGCTCCCATGTACTTCTTCCTGTCCTACTTGTCCATCATAGATGGATTCTACTCTTCTTCCATAGCACCCAAAATGATTTATGACCTAATCTCTGAGAAGAGCACCATATCCTTTAATGGCTGCATGACTCAGCTTTTTGCTGAGCATT
>flattened_line_223108|OR52|PSEUDOGENE
ATGGCATTTGACCGTTATGTGGCCATCTGCTATCCACTAAGATACAGCACCATTCTAACCCCATCTGTCATCAGCAGAATGGGCATCGCATCTGTGACTAGAAGCTTCCTCATCTGCTTCCCCCTGATCTTTCTAGTTTATCGGCTCACCTACTGTGGGAAGAACATCATTCATCACTCATACTGTGAACACCTGGGCATTGCCAGGCTGGCCTGCGACAGCATCAAGGTCAATATTTACTATGGGATGACTGTGCCTTTATTTTCCATAGGCCTAGACATTGTGCTTATCATCAAATCCTATGCCCTTATACTTCATACAGTATTTAGAATTCCTTCTCGAGATGCCCGACTCAAGGCTCTGGGTACATGTGGCTCCCATGTCTGTGTCATCCTTCTGTTCTATACACCTTCTCTCTTTACGTTTTTTGCTCACCGTTTTGGAGGCCACAGCATACCACGTCACATGCACATTCTCTTTGCTAACCTCTATGTGGTGGTGCCCCCTGCTCTTAACCCTATCATTTATGGAGTAAAGACAAAGCAAATTCAAGAGAGTTTTTTCCAGATGTTTTCTGTCCATAAGGCATGTTTTTGA
>flattened_line_223708|OR10|PSEUDOGENE
GCCGTATCATCAGGACAGCCCTGAGCGTCAAGTCGGCCACGGGTTGGAGCAAGATCTTCTCCACGTGTTCTTCTCACTTCCTCGTAGTGACCATCTTTTACGGTTCGG
>flattened_line_223712|OR5
AACTTCTTTTCTGAGGACAGAAGGATTTCTCTCTGTGAATGCATGGCTCAGTTCTATTTTCTCTGTCTTGCTGAAACTGCAGACTGCTTTCTTCTGGCAGCGATGGCCTATGACCGCTACGTGGCCATATGCAACCCACTGCAGTACCACACCATGATGTCCAAGAAGCTCTCCATTCAGATGAGTATAGGCACTTTCATAGCCAGTAACCTGCACTCCATGATTCATACAGGCTGCCTATTAAGATTAAATTTTTGTAAATCAAATCGAATTGATCACTTCTTCTGTGACATTCTTCCATTGTATAGGCTCTCTTGTACAGACCCTTATATCAATGAGTTAATGCTGTATATTTTTTCAATGCCAATTCAAGTCTTTACCATTAATACCATCTTGGTTTCATACTTCTGCATTCTTTTCACTATTTTCAAGATGAAATCCAAGTGTGGGAGGGGGAAAGCGTTTTCTACTTGTGCATCTCACTTTCTTTCTGTATCAATATTCTATACCTGTCTTCTCACATATATTGGACCATCTGAAGAAGGGAATAAAGATATACCAGTAGCTGTGTTTTATACAATAATAATTCCTTTGCTAAACCCTTTTATTTATAGTCTGAGAAATAAGGAAGTAGTAAATGCT
>flattened_line_223782|OR8|PSEUDOGENE
GCTGATGTATGTGATCACTATGAATGGAAAGGTATGTTCTAGGCTAGTGGTTATATCCTGGGTGGTAGGAGTGAGTGCTAGCCTGATCAACACCCTCCTGCTAGCTCGGGAGAACTACTGCGGCCCAAATCTTATCCACAATTTCGCCTGCGAGCTCCCCCCACTGCTCTTGCTGGTCTGTTCTGACCCACGCACTACTGTTGCCTCCATCCTGACCACCTTTGTGGTCTTTGGTTTTGGTTCTCTGGCCCTACTGCTGGGTTCCTACAGCCGTATCATCAGGACAGCCCTGAGCGTCAACTCGGCCAAAGGTCGCAGCAAGACCTTCTCCACGTGTTCTTCTCACTTCCTCGTAGTGACCATCTTTTACGGTTCAGGAGGAATCAGGTGTGTCACCAG
>flattened_line_223878|OR2|PSEUDOGENE
AGATTCTCCTCACTGTCTTCCAAATGCAGTCATCAGGGGCTCGGCAGAAGTCCTTTTCCACCTGTTCCTTCCACATGCTTGTGGTCATAATGTACTATGGGCCATTCATTTTCACATATATGAGACCTCGCACATACCACACTCCAGGCCAGGACAAGTTCCTGGCAATATTCTACACCATTCTGACACCCACACTCAACCCTGTCATCTACAGCTTCCGGAATAATGATGTGCTTATGG
>flattened_line_22436_18199-19649|OR1
ATGGAAACAAAGAACCAAACAGCAGTCTTGGAATTCCACCTCATGGGACTCTCAGAGAACCCAGACCTGCAGCCCATCCTCTTCGGGCTATTCCTGTCTATGTATCTGGTAACTGTCTTTGGTAACCTGCTCATCATCCTGGCCATCATCTCAGACTCTCACCTGTACACACCCATGTACTTCTTCCTCTGCAACCTGTCCCTGGTTGACATCTTTTTCTCCTCCACCACGGTCCCTAAGATGTTGGTGAACATCCAGACCCAGAGCAGAGCCATCCCTTTCGGGGGTTGCCTTGCCCAAATGTATGCCTTCCACCTCTTTGGAACTATGGACAGCTTCCTCCTAGCGGTGATGGCCATTGATAGACTGGTGGCCATTGCCTACCCGCTGCGCTACTCAGTGCTCATGAGCCCATGTGTCTGTGGGCTACTGATAGGTGGGCCATGGTTGATCACTAACCTCCAGTCTCTGGTGCATACCTGTCTCATGGCCCGGCTGACCTTCTGCGCCGGCTCGGAAATCCCTCACTTCTTCTGTGACCTCATGCCTCTCCTGAAACTCTCCTGCTCAGACACACACGCCAATGAGCTGGTGATTTTCACCTTTGGCATCATCATGGGCCTCAGCCCACTGTCCTGCATCCTGGTCTCCTACATCTGCATTTTCAGGGCAGTCTTGCAGATCCCTTCTGCTCAGGGCAAGTGGAAAGCCTTCTCCACTTGCGGCTCTCACCTCACTGTGGTGTCACTGTTCTACGGGACCATCTTTGCTGTGTACTTACAGCCAGCGTCCTCCACCTCCTCCCAGAAAGACAAGACAGCTGCATTGATGTGTGGGGTGGTCATCCCTACACTGAACCCCTTTATCTACAGCCTAAGGAACAAGGATATGAAGGCAGCCCTGAGGAAGCTTGTCAGCAAAGCAGTATCATCCCAATCCTAA
>flattened_line_224150|OR1|PSEUDOGENE
GGAAATGACACTCAGCTTTCAGAATTCTTTCTTCTTGGATTTTCAGAGAATCAGCCTACAATTCATCCACTCATATTTGGACTTTTCCTCTCCATGTACCTAGTGACTGTCTTTGGCAACCTGCTCATCATC
>flattened_line_224478|OR8
CTAGTGAACTTTGTAAAAGTGAAGAACATCATCTCCTATCCTGAATGCATGACTCAGCTCTACTTCTTCCTTGTTTTTGGTATTGCAGAGTGTCACATGTTGGCTGCAATGGCATATGACCGCTACGTTGCCATCTGTAATCCCTTGCTTTACAGTGTTACCATGTCCTATCAAGTCTGTTCCTGTATCGTTTTTGGAGTGTATAGTATAGCTTTTATTGGTGCTACAACTCACACAGCCTTCATGCTGACAGTGCATTTCTGTAAGGCTGATGTAATAAACCATTATTTTTGTGATCTTTTTCCACTACTGGAGCTCTCCTGCTCCAACACTTTTATCAATGAAGTAGTAGTGCTATGTTTCAGTGTTTTTAACGTCTTTATTCCACCTCTGACTATTCTTAGCTCTTATATCTTCATCATTGCCAGCATCGTCCAAATTAAATCCACTGAGGGCAGGTCCAAAGCCTTCAGCACTTGCAGCTCACACATATCAGCTGTTGCTGTCTTCTTCGGTTCCCTTGCATTCATGTACCTTCAGCCATCATCAGTCAGCTCCATGGACCAAGGGAAAGTGTCATCTGTGTTTTACACTACTGTTGTGCCCATGATGAACCCACTGATCTACAGCCTGAGG
>flattened_line_224552|OR5|PSEUDOGENE
TGTCACTGAGTTTGTGCTCCTGGGACTAACCGGCGACCCTCGGGCCCGGGTGCTGCTGTTCCTGCTCTTCTTGGTGATTTACATCTTGACCCTCATGGGGAACCTGCTGCTACTGCTGGTGATAAGCTTGGACTGCCACCTTCGGACCCCCATGTACTTCTTCCTGAGACACCTCTACTTTCTGGATGCTCTCTATTCCTCTGTCATTGTGCCTAAGCTACTCACAAACCTTAGTTCTGAGTGGAAGACTATATCCTCCCTAGGGTGCTTCATTCAGATCGCCCTGGTCATATTTTCTGCAACCACCGAAGCCTGCCTCCTGTCTGCCATGGCCTATGACCGCTTTCAAGCTGTGTGCCACCCGCTGATGTATGTGGTCACTATGAATGGAAAGGTATGTTCTAGGCTGGTGGTTATATCCTGGACAGTAGGAATGACTGCTAGCCTGATCAACAGTCTCCTGCT
>flattened_line_225826|OR6|PSEUDOGENE
ATGTCCTATGATCGCTACGTGGCCATCTGTAAACCCCTTCACTATATGACCATTATGAACCCCAGGGTGTGTACCTTACTAGTCGTCTCATGTTGGGTGTCTGGCTTAATGATTATTGTCCCACCCCTTAGCTTGGGCCTCCAACTCGACTTCTGTGACTCTAACGCCATTGATCACTTCAGCTGTGATGCAGGACCCCTGCTAAAAATCTCATGCTCAGATACATGGGTAATAGAACAGATGGTTATACTTGTGGCTGTCTTTGCACTCATCATTACCCTAATCTGTGTGGTTCTATCCTACATGTACATTATCAGAACAATTCTGGGATTCCCCTCTGTACAGCAAAGAAAAAAGGCCTTCTCCACTTGCTCATCCCACATGATTGTGGTTTCCATCACCTATGGAAGTTGCATCTTCATCTACATCAAGCCATCAGCTAAGGATGAAGTGGCCATAAATAAAGGAGTTTCCGTTCTCACTACTTCTGTTGCACCTCTATTGAACCCCTTTATTTATACCTTAAGGAACAAGCAAGTGAAACAAGCCTTCAGTGACTCTGTAAAGAGGATTGCATCATTATCAAAGAGCTAG
>flattened_line_225850|OR2|PSEUDOGENE
CGACTTCATCCTTTTGGGACTGTTCTCTGCTTCCCGAGCGAGCCTCGTCTTTTTCTCACTTATATTTTTCATTTTTATCATGAGTCTGACAGAAAATGCCCTCTTGATCCTCCTGATCCGCAGGGATTCCCGGCTCCGCACGCCAATGTACTTCCT
>flattened_line_225858|OR8|PSEUDOGENE
AAATGTCTCCTTGGTGACTGAATTCATTCTGGTAGGATTAACAGACCAGCCTGATCTTCAATTACCCCTGCTCTTCCTGTTTCTAACAATGTATCTGGTCACTGCATTGGGAAATTTGGGTTTGATAATTCTAACTGTGCTGAATTCTCACCTTCACACTCCTATGTACTTTTTTCTCTTTAACTTGTCCTTCATAGACCTCTGCTATTCCTCTGTGTTTACTCCCAAAATGCTGATGAATTTTATATTAAAGAAGAATGTAATTTCTTACGTGGAATGTATGACCCAAGTTTATTTCTTTTGTTTCTTTGTTTTATCTGAATTTTATGTGTTGACTTCAATGGCCTGTGATCGTTACATGGCCATCTGTAACCCTCTATTGTATAATGTTGTCATGTCCCCTAAGTTATGTTTAACCCTTATGCTAGGTTCCTACTTTATTGCATTTTCTAATGCCGTAGCTCACACTGGATGCATGCTGAGACTGACTTTCTGTGGAAACAACACCATCAA
>flattened_line_227120|OR5|PSEUDOGENE
TTAGTGGCTTTTATTTTTGCTTCTTCCATACAAATTAGTACCTCTGTGACTATTGTAGTCTCTTATGCCCGTGTCCTGTTTGCTGTCCTGAACATGAAGTCTGAGAAGGGCAGAAGGAAAGCCTTCTTCACCTGTAGTGCCCACCTGCTCTCTGTCTCTTTGTTCTATGGCACTCTCCTCTTCATGTATGTGAGTCCTGGGTCTGGGTCAGGTAAACACCAGGATAAGATGTATTCCCTGTTCTACACCGTTGTGATTCCTCTGCTGAATCCCTTTATTTACAGCTTAAGAAACAAGGAAGTTATAGGTGCTCTGAAAAAAGTCATAAAA
>flattened_line_227450|OR4|PSEUDOGENE
ATTCATCCTTATGGACTTGACTCAAAATACGGAGCTTCAGATCTTTTCATTTGTTGTGTTTTTCATTGTCTATCTGCTAACTTTGACTGGCAACCTGCTTATCATGGTTACCATCAGAAGCAGCAGGGCCTTGGGATCCCCGATGTACTTCTTCCTCTCTTTCCTGTCTCTGATAGATGGCTGCTGTTCTTCATCCATGACCCCTAAAATGTT
>flattened_line_228946|OR1|PSEUDOGENE
CAAGGGAATCTGCAAAGCCTTGTCCACGTGTGGCTCTCACCTCTCTGTGGTTTCTCTCTACTATGGAGCTATTATTGGGATATACCTAGTCCCTTCATCAAAGAACACTAATGACAAGAATGTCATTGTGTCTGTGCTGTACACTGTGGTCACGCCCATGCTGAATCCCTTTATCTACAGTCTGAGGAACCGGGACATGAAAGGAGCGCTGAGACGTGTCCTCAGCAGGAG
>flattened_line_228980|OR7|PSEUDOGENE
CTGTGGGCCCCCTCTCTGGCATCCTCTACTCTTACTCCAGGATTGTGTCCTCCATCCGTGCAATCTCCACGGCTCAGGGGAAGTACAAGGCGTTTTCCACCTGTGCATCTCACCTCTCGGTTGTCTCCTTATTTTATTGCACCCTCCTGGGAGTGTACCTCAGTTCCGCTGTGACCCAGAACCCACAAGCCACTGCAACTGCTTCTTTGATGTACACCGTGGTCACCCCCGTGCTGAACCCCTTCATCTATAGTCTAAGGAACAAGGACATAAAGACAGCTCTGAGAATCCTGCTGGGAAGTATAA
>flattened_line_229744|OR2|PSEUDOGENE
CGACTTCATCCTTTTGGGACTGTTCTCTGCTTCCCGAACGAGTCTTGTCTTTCTCTCACTTATATTTTTCATTTTTATCATGAGTTTGACAGAAAATGCTCTCCTGATCCTCCTGATCCGCAGGGATTTCCGCCTCCGCACGCCAATGTACTTCCTGCTCAGCCATCTCTCCTTCATGGATATCTTGCACATTTCCAACATCGTGCCTAAAATGATAGCCGACTTTCTGTCAGGCAGCAGAACTATTTCCTTTGCAGGCTGTGGCTTCCAGATATTTCTGTCCCTCACCTTGCTCGGCGGCGAGTGCCTGCTCCTGGCAGCCATGTCGTA
>flattened_line_229948|OR2|PSEUDOGENE
GCGACTTCATCCTTTTGGGACTGTTCTCTGCTTCCCGAATGAGCCTCGTCTTTTTCTCACTTATATTTTTCATTTTTATCATGAGTCTGACAGAAAATGCCCTCCTGATCCTCCTGATCCGCAGGGATTCCCGGCTCCACACGCCAATGTACTTCCTGCTCAGCCATCTCTCCTTCATGGATATCTTGCACATTTCCAACATCGTGCCTAAAATGATAGCCGACTTTCTGTCAGGCAGCAGAACTATTTCCTTTGCAGGCTGTGGCTTCCAGATATTTCTGTCCCTCA
>flattened_line_230780|OR4|PSEUDOGENE
AATTTTCCTTGGCCTGACTCAGAGTCCAGAAGTGAGCGCGGTGCTGTTTCTTTTCCTTCTTCTGGTGTATGTGACAACCCTGCTGGGGAACCTGCTCATCATGGTCACCGTGGCCTGTGAGTCTCGCCTCCACACCCCCATGTATTTCCTGCTCAGGAATTTGTCCATTGCCGACATCTGCTTTTCCTCCATCACTGCCCCCAAGGTTCTGGTGGACCTTCTCTCAGAGAGAAAGACCATCTCTTTCGATGGCTGCCTCGCTCAGATGTTCTTCTTCCACCTTATCGGAGGGGTGGATGTGTTTTCTCTGTCGGTGATGGCTTTAGATCGATATGTGGCCATCTCGAAGCCCCTGCACTATGTGACCATCATGAGCAGAGGCCGCTGCATTGGGTTAATAGTGGCCTCCTGGGTGGGGGGCTTTGTCCACTCCATCGTGCAGATCTCTCTCTTGCTCACACTTCCGTTCTGTGGGCCCAATGTTCTTGACACTTTCTACTGTGATGTCCCACAGGTCATCAAACTTGCCTGCACAGACAT
>flattened_line_231156|OR2|PSEUDOGENE
GAAAGGTATGTTCTAGGCTAGTGGTTATATCCTGGACGCTAGGAGTGAGTGCTAGCCTGATCAACAGTCTCCTGCTAGCTTGGGAGAACTACTGCGGCCCAAATCTTATCCACAATTTTGCCTGCGAGCTCCCCTCAGTGCTCTTGCTGGTCTGTTCTGACCCACGCACTACTCTTGCCTCCATCCTGACCACCTTGGTGGTCCTATGTTTTGGTACTCTGGCCCTACTGCTGGGTTCCTACAGCCATATCATCAGGACAGCCCTGAGTGTCAAGTCGGCCACGGGTCAGAGCAAGATCTTCTCCACGTGTTCTTCTCACTTCCTCGTAGTGACCATCTTTTACGGTT
>flattened_line_231490|OR4|PSEUDOGENE
TAGCTCCCATGTTCAACCCTCTGATCTATACACTGAGAAACTCAGAGATGAAGAATGCCCTACGAAAAGTTTGGGGTCATCAAGTGCTTTTGA
>flattened_line_231498|OR4|PSEUDOGENE
AGTTTGTGTTCCTGGGCCTCACCAACTCTTGGGACATCCAACTCTTCCTTTTTGTGTTCTCCTCCATCTTCTATGTGGCAAGCATGATGGGAAACTCCCTCATCGTGTTCACCATGGCTTCTGACCCTCACTTACATTCTCCTATGTACTTCCTGTTGGCTAACCTCTCCTTCATTGACTTAGGTGTTTCTTCTGTTACTTCCCCCAAGATGATTTGTGACCTGTTCAGAAAGCATAAAGTCATCTCTTTTAGAGGTTGTGTCACTCAAATCTTCTTCCTCCATGTCATTGGTGGTGTGGAAATGGTTTTACTCATAGCCATGGCCTTTGACAGATATGTGGCCGTATGTAAGCCTCTCCATTACCTGACTATTATGAGCCCAAGGATGTGCATCTTGTTTTCAGCAGCTTCCTGGATGGTAGGTTTTATGCATTCTCTGGTTCAACTGGCTTTTGTAGTAAAGTTACCATTCTGTGGACCAAATGTGTTGGACAGCTTCTACTGTGACTTTCCCAGGTTCATCAAACTTGCCTGCACCG
>flattened_line_232180|OR10|PSEUDOGENE
TATCATTACATACTTGAGGCCAAAGTCCAGTCATTCAGCAGGAATAGACAAATTCCTTTCTCTTTTCTATACTGTAGTGACCCCAATGTTTAACCCTATGATATACTGTTTGAGGAACAAAGATGTTATGATTGCATTGAAAAAATTCCTTCTGAGATGGGT
>flattened_line_232314|OR2|PSEUDOGENE
GTGGCTTCATCTTGGTGGGGGTTCTGGATGACAGTGGCTCTCCTGAATTGCTCTGTGCTACAATTGCTGCCCTGTACATGTTGGCACTGATCAGCAATGGACTGCTGATTCTGGTCATTACCCTGGATGTCTACCTCCATGTTCCCATGTACCTTTTGCTTGGGCAGCTGTCTCTCATGGACCTCCTCCTCACATCAGTCATCACTCCTAAGGCTGTCATGGATT
>flattened_line_232674|OR10|PSEUDOGENE
TATCATTACATACTTGAGGCCAAAGTCCAGTCATTCAGCAGGAATAGACAAATTCCTTTCTCTTTTCTATACTGTAGTGACCCCAATGTTTAACCCTATGATATACTGTTTGAGGAACAAAGATGTTATGATTGCATTGAAAAAATTCCTTCTGAGATGGGT
>flattened_line_232910|OR6
TATTTCTTCCTCAGGAATTTCTCTATCTTAGAAGTGTCCTTCACAACTGTCTGTATACCAAAGTTCTTGGGCACCATTATCTCAGGGGATAAAACCATTTCCTTCAACAACTGCATAGCTCAGTTGTTTTTTCTCATTCTCTTTGGGGTCACTGAATTTTACCTTCTGGCTGCCATGTCCTATGATCGTTACATCGCCATCTGCAAGCCCCTGCATTACCTGACCATCATGAGTCAGAAAGTCTGCACAGTGCTTATTTTCACTTGTTGGCTGGTTTCTTTCCTAATCGTCTTCCCCGCACTCATGTTGCTCCTACAGCTTGATTACTGCAGGTCCAATGTCATTGACCACTTTACCTGTGACTATTTGCCTCTGCTGCAACTTTCCTGTTCAGACACAACATTCCTGGAGAGTATTGGGTTCTCCTGCGCAGTCTTTACCCTCATGTTCACCTTGGCGTTAATATTTCTGTCCTACACATACATCATCAGAACAATTGTGAAGATTCCTTCTGCCAGTCAGAGGACAAAGGCCTTTTCCACGTGTTCTTCCCACATGATCGTCATCTCCATTTCTTATGGAAGCTGCATTTTTATGTACATTAAGCCCTCAGCA
>flattened_line_233340|OR8
TTTTTTCTCAAACATCTGGCTTTCACTGACCTTGGATATTCTACAGCTGTGGGACCCAAAATGTTAGTGAGTTTGGTTGCTGAACATAGTGTCGTCTCCTATTATCTTTGTGCTACACAGCTAGCCTGCTTTCTTCTTTTCATTACTTGTGAACTTTTTATTTTGTCTGCCATGTCCTATGATCGCTATGTGGCTATATGTAACCCTCTGCTTTACACTGTCATGATGTCACAAAGAATATGTTGGGTTCTGGTGGCCATCCCATATATCTATAGTGTATTTGTATCTCTAATTGTCACCTTAAGTATATTCACTTCATCCTTTTGTGGTAACAATGTCATCAATCATTTTTTCTGTGATTGTATTCCTATGATATCTTTGCTTTGTTCAAATACACATGAGGTTGAATTGATAATTAGGTTCTTTGCAACTTTTGATCTGATTTCCTCTCTTCTGGTTGTTGTTGTGTCTTACTTGCTCATCCTCATAGCAGTTCTAAGAATGAAATCTGCCGAGGGCCGACGCAAGGCTTTTTCAACCTGTGGGTCCCATCTGACAGTGGTCACAGTCTTCTATGGGACTTTGATATTTATGTATGTGCAGCCTAAGTCCAGTCAATCA
>flattened_line_233398|OR5|PSEUDOGENE
AAGAAAACAGCATGAACGTGACTGAATTCATCCTCATGGGACTGACACAGAATCCCCAGCTGCAGAGAATCCTACTTCTGATGCTACTTATCACCTATATTATCACTGTCACAG
>flattened_line_233400|OR5
TCCAATGGGAGCCAAAGATGGAATGAAGGAAATCGAAGCATGGTGTCTTCTTTTATTCTGTTGGCCTTTTCAGAGTTTCCACAACTCCAGGTGCCCCTGTTCCTGGGATTCTTGATCATGTACATAGTTACTGCGTTGGAAAACCTTGGTATGATTTTTATCATCAGGATTAATCCCAAACTCCACACGCCTATGCACTTTTTTCTCAGCCACTTATCTTTTGTTGATTTTTGCTACACATCTGTAATTGCACCGAAATTGTTAGACCTCTTACTTGCAGAAGACAAAACGATCTCCTTTGGAGGGTGCATGACACAATACTTTCTTGGGTGCACATTCGTGATCACAGAGATGTTCATGCTAGCAGTGATGGCCTACGACAGGTTTGTGGCAGTCTGTAACCCCCTACTCTACACTGCCGTGATGTCTCATCAGCTCTGTTCTTTCCTGGTAGTAGTTACTTACATATGGGCTGGAATCTTTTCCTCAACCCTCACATATATTCTTTTGCAGCTATCTTACTGTGGACCTAATGTTATCAATCACTTTTGCTGTGAGTACTCTGCCCTGCTTTCTGTATCCTGCTCAGACACCTCCTTCAGCCAAATGGCATGTCTAGTC
>flattened_line_233854|OR4|PSEUDOGENE
AATTCTTACTCCTGGGACTTTCACATAACCCAAAGGTTCAGAAAATAGTATTTGTTGTGTTTTTGTTTGTCTATATCACAACAGTTGGGGGCAACATGATGATTGTGGTGACTATTGCATACAGCCCTGTCCTGCTGGGCTCCCCCATGTACTTCTTCTTGGCATTTCTGTCCTTACTGGATGCATGCACTTCTTCTGTCATCACACCAAAGATAACTGTAGACATGTTTTATGAGAAGAGAACCATTTCCTTTGAAGGTTGCATGTCACAAGTGTTTGCTGTCCACTTCTTTACTGGGGTAGAGGTGATTATCTTGACATCCATGGCCTATGACCGCTATGTGGCCATCTGCAAGCCCTTGCACTACTCTGCCATCATGAACAGGAGGCTCTGTGGCATTCTGGTGGGGGTGGCCTGGACAGGGGGATTCTTGCATTCTATCATACAAATTATTTTCATTTTGCAACTGCCCTTCTGTGGCCCCAATGTCATTG
>flattened_line_235138|OR2|PSEUDOGENE
GTGACTTCACTTTGCTAGGGTTGTTTCCACACACGCAAACCGGAATCCTGCTCCAGCTGCTCATCATCCTCGTGTTCTCTGTGGCACTGTCTGGTAACTCAGCAATGATCCACCTCATTCGGGTGGATCCCAGGCTGCACACTCCCATGTACATCCTCCTCAGTCAGCTCTCTCTCATGGACATGATGTATATCTCCACCACTGTCCCCAAGATGGCATTCGACTTCTTCTCCGGTCAGAAAAGCATTACCCTCCTGGGTTGTGGAGAGCAGTCCTTCTTCTTTCTGACCATGGCATGTTCTGAAGCCTTGCTCCTGGCCTCCATGGCCTATGACCGTTTTGTGGCCATCTGCCACCCGCTTCATTATCCTATTCGCATGAGCAAAATGATGTGCCTGAAGATGATCGTAGGATCGTGGACACTGGGCTCCATGAACTCCTTAGCTCACACGGTCTATGCCCTCC
>flattened_line_235290|OR1|PSEUDOGENE
CACCAACCAGTCAAGCGTCTCCGAGTTCCTCCTCCTGGGACTCTCCAGGCAGCCCGAGCAGCAGCAGCTCCTCTTCTTGCTCTTCCTCATCATGTACCTGGCCACTGTCCTGGGAAACCTGCTCATCATTCTGGCCATCGGCACAGACTCCCGCCTGCACATCCCCATGTACTTCTTCCTCAGCAACCTGTCCTTCGTGGATGTCTGCTTCTCCTCCACCACTGTCCCCAAGGTGCTGGCCAATCACATACTGGGGACTCAGGCCATTTCCTTCTCAGGGTGTCTCACACAGATGTATTTCTTTTCCACGTTTGCTGACATGGACAACTTCCTGCTGGCTGTGATGGCCTATGACCGCTTTGTGGCCATCTGCCACCCCTTACACTATACAGCAAAGATGACCCATCAGCTCTGTGCCCTCCTAGTTGTTGGGTCATGGGTGGTAGCCAACCTGAATGCTCTGTTACACACCCTGCT
>flattened_line_236322|OR1|PSEUDOGENE
TGGCCATGATGTACACAGTGGTGACTCCCATGCTGAACCCCTTCATCTACAGCCTCAGGAACAGAGACATGAAGGGGGCCTTAGTTAGAGTCCTATGCAAGAAGAAAATGC
>flattened_line_236474|OR10|PSEUDOGENE
TCAGGCCGTGGCCATTTTCAGGTTACCCTTTTGTAACTCACTGATTGAACATTTCTTCTGTGATGTCCGACCTGTTTTGGATCTGGCCTGTGCAGTACCACTCATCAATGACATCTTGACGTTAGTTATCAGCCTCCTAGCCATCACAGCCCCTGCCACATTCCTGTTCATCTCCTATGTCCTCATTATTTCAACCATTCTCAAGATTGCCTCAACCGAAGGCTGGAAGAAAACATTTGCCACCTGCAGCTCCCACCTCACCGTGGTTATCATCCACTATGGTTGTGCCTCCATTGCTTACTTCAAGCCCAAGTCAGAGAACACCAGAGATCAGGACCAGCTGATCTCAGTGACTTACACTGTTATAACACCTCTGCTAAACCCTGTTGTGTATAGTCTGAGAAACAAAGACGTCCAGGATGCTCTGAAGAGAGTTTTGTGTAGGAAATC
>flattened_line_237038|OR6
AGGGGGCAGAACATCACCAAGGTCAGCACATTCATCCTGCTGGGCTTCCCCACTGCCCCTGAGCTGCAGTACCTGCTCTTCCTCCTCTTCCTGCTCGCCTACCTCTTTGTGCTGGTGGAGAACCTGGCCATCATCCTCACTGTCTGGAGCAGCGTCTCCCTCCACAGGCCCATGTACTACTTCCTGGGCTCTTTGTCTTTCCTAGAGATCTGGTATGTGTCAGACATCATCCCCAAGATGCTGGATGGCTTCCTCCTGCAGAGGAAACACATCTCTTTTATTGGATGCATGACTCAGCTCTACTTCTTCAGCTCCCTGGTGTGCACAGAGTGTGTGCTCCTGGCTTCCATGGCCTATGATCGCTATGTGGCCATCTGCCACCCACTGCGCTACCAAGTCATCATGACCACGGGACTGTGTGTCCAGCTTGTGGCCTTCTCTTTTGCAAGTGGCTTCACCATCTCTGTGATCAAGGTCTACTTTATCTCCAGTGCCACCTTCTGTGGCTCCAATGTCCTGAACCACTTCTTCTGTGACATCTCCCCCATCCTCAAGCTGGCCTGCACAGACTTCTCTACTGCAGAGCTGGTGGACTTCATCCTGGCCTTC
>flattened_line_237084|OR5|PSEUDOGENE
AATCTTAAACCAGAAATCTACAAGAGGCATAAAGAAAGCCTTCTCCACCTGTGGAGCCCATCTTATGTCTGTGTCTTTATACTATGGCTCTCTGCTTTTCATGTACTTGCTTCCTGCATCTCAAAAAGTGCACGATGAGGACATGATGGACTCTGTATTTTACACTGTCATAATCCCTGTGCTGAATCCAATTATCTACCGTCTGAGAAACAAGCAAGTCAAAGATTCGCTGGAAAAATTCTTAAAAAG
>flattened_line_237140|OR5|PSEUDOGENE
AACAGTACTGGGGCCATATTCACCCTCTTGGGCTTCTCCGATTACCCAGAACTGAAAGTCCCACTCTTCTTGGAATTTCTCATCATTTACATCATCACTGTGGTAGGGAATATTGGCATGATCTTCATAATCAGAATTAACCCCAAACTGCACACCCCCATGTATTTCTTCCTCAGCCAC
>flattened_line_237394|OR3|PSEUDOGENE
AAAGCCCTGGACCAATGGAACAGCTGTTGCTGAATTCATCCTGTTGGGTTTGGTGGAGACGCCAGAGCTGTGGCCAGTTGTCTTCATATTCTTCCTCTTGGCATACATGACCACAGTTGGGGGAAACCTAAGCATCCTGGCAGCTGTCTTGGTGGACCCAAAACTCCACACCCCAATGTACTTCTTCCTAGGGAACCTGTCAGTGATGGATGTCGGGTGCATCAGCGTCACTATTCCCTCCGTGTTGGTTAGGCTCTTGGCTCACAAGCAGACAATTCCATATGGAGACTGCCTCACACAGCTCTTCTTTTTCCACCTGCTAGTTGGGGTTGACTGCTTCCTGTTGACAGCCATGGCTTATGACCGGTTCCTGGCCATCTGCAGGCCCCTCACCTACAGCACCCGCATGAACCACACAGTCCAGAGGATCTTGGTGGC
>flattened_line_237546|OR8|PSEUDOGENE
TTTTGATTCTGGTGAATTTATGTATTTCAACCCCTCTAATCTGAGCAAAAATCTCTTCTGTTTTTATACCAATGTGGTCCCTATGATGGATCCCTTAATCTACAGCTTGAGAAATAAAGATGT
>flattened_line_238188|OR5|PSEUDOGENE
GTATTTCCGGCCAAGTTCTTCCTACTCCCTAGATCAAGACAAAATGACCTCACTGTTTTATACCTTGGTGATTCCCATGCTCAACCCTCTGATTTACAGCCTGAGGAACAAGGATGTGAAAGAGGCTATTGAAAAATTGAGGAATAGAAG
>flattened_line_239408|OR2|PSEUDOGENE
CGACTTCATCCTTTTGGGACTGTTCTCTGCTTCCCGAGCGAGCCTCGTCTTTTTCTCACTTATATTTTTCATTTTTATCATGAGTCTGACAGAAAATGCCCTCTTGATCCTCCTGATCCGCAGGGATTCCCGGCTCCGCACGCCAATGTACTTCCT
>flattened_line_240212|OR4|PSEUDOGENE
AATCTTATTTGTTGTGTTTTTGCTTTTTTACATGGGAACATTACTGGGTAACTTGCTGATTATTGTTACTATCAAGAACAGCCAAGCACTTGGGAGTCCCATGTATTTCTTCCTGTTCCACTTATCCTTCTCTGACACCTGCTTCTCTACAACCATAGCCCCAAGAACGATTGTGGATTCCCTGATGAAGAAGGCTTCTGTATCTTTCAGTGAGTGTATAATACAAGTTTTCACATCGCATTCCTTTGGCTGCCTAGAGATCTTCATCCTCATTCTCATGGCTGTTGACCGCTATGTAGCCATCTGTAAGCCCCTGCACTACATGACCATTATGAATCGCTGGGTCTGTGTGGTGCTAGTGGCCATAGCGTGGGTGGGATCCTGTGTGCATTCTTTAGTCCAGATATTTCTGGCCTTGAGTTTGCCCTTCTGTGG
>flattened_line_240246|OR6
TATTTCTTCCTCAGGAATTTCTCTATCTTAGAAGTGTCCTTCACAACTGTCTGTATACCAAAGTTCTTGGGCACCATTATCTCAGGGGATAAAACCATTTCCTTCAACAACTGCATAGCTCAGTTGTGTTTCCTCATTCTCTTTGGGGTCACTGAATTTTACCTTCTGGCTGCCATGTCTTATGATCGTTACATCGCCATCTGCAAGCCCCTGCATTACCTGACCATCATGAGTCAGAAAGTCTGGACAGTGCTTGTTTTCACTTGTTGGCTGGTTTCTTTCCTAATCGTCTTCCCCGCACTCATGTTGCTCCTACAGCTTGATTACTGCAGGTCCAAGGTCATTGACCACTTTACCTGTGACTATTTGCCCCTGCTGCAACTTTCCTGTTCAGACACAGCGTTCCTGGAGAGGATGGGGTTCTCCTGCGCAGTCTTTACCCTCATGTTCACCTTGGCGTTAATATTTCTGTCCTACACATACATCATCAGAACAATTGTGAAGATTCCTTCTGCCAGTCAGAGGACAAAGGCCTTTTCCACGTGTTCTTCCCACATGATCGTCATCTCCATTTCTTATGGAAGCTGCATTTTTATGTAC
>flattened_line_240472|OR10
ACAGGCAATGCACTCATCGCCCTTGCCATCTGCACCAGTCCTGCCCTACACACCCCCATGTACTTCTTCCTGGCCAACTTGTCTCTCCTGGAGATTGGCTACACTTGCTCGGTCATACCCAAGATGCTGCAGAGCCTTGTGAGTGAGGCCCGAGGGATCTCTCGGGAGGGTTGTGCCACACAGATGTTTTTCTTTACATTCTTTGGTATAACTGAGTGCTGCCTGCTGGCAGCCATGGCCTTTGACCGCTGCATGGCTATATGCTCCCCCCTCCACTATGCAACCCGGATGAGCCGTGGAGTATGTGTCTGTTTGGCAATGGTTTCATGGGGAATAGGATGCATAGTCGGATTGGGACAGACCAATTTTATTTTCTCCTTAGACTTCTGTGGACCCTGTGAGATAGACCACTTCTTCTGTGACCTTCCACCTCTCCTGGCACTTGCCTGTGGAGATACATCCCACAATGAAGTTGCAGTCTTTGTGACAGCAGTCCTCTGCATATCCAGCCCATTTTTACTGATTATCATTTCCTATGTCAGAATTCTGGTTGCAGTGCTGGTCATGCCTTCACCTGAGGGCCGCCATAAAGCTCTCTCCACCTGC
>flattened_line_240548|OR7
GCCATCACTTATGCAGGCTGCATCACCCAGATGTACTTCTTACTGCTCTTTTCAGGGTTGGACATCTTTCTGCTCACCGTGATGGCCTATGACTGCTATGTGGCCATCTGTCACCCCCTGCATTACATGGTGATCATAAACACAAGACGCTGTGGACTGCTGATTATGGCATGCTGGATCATAGGTGTCCTGAACTCCCTGTTACACAGCTTCTTGGCGCTACGGCTATCATTCTGTACAAATTTGGAAATGCCTCACTTTTTCTGTGAACTTAATCAGGTGGTACACAATGCCTGCTCTGACACCTTTCCTAATGACATGGTGATTTACATTACAGCCATGCTACTGGCTGTGGGCCCCCTCTCTGGCATCATCTACTCTTACTCCAAGATTGTGTCCTCCATCCATGCAATCTCCACGGCTCAGGGGAAGTACAAGGCGTTTTCCACCTGTGCATCTCACCTCTCGGTTGTCTCCTTATTTTATTGCACCCTCCTGGGAGTGTACCTCAGTTCCGCTGTGACCCAGAACCCACAAGCCACTGCAACCGCTTCTTTGATGTACACCGTGGTCACCCCCATGCTGAACCCCTTCATCTATAGTCTA
>flattened_line_241006|OR8|PSEUDOGENE
ACAACAGTAAATGAATTTGTCCTGATGGGCATAACTGACCGCTCAGAGCTGCAAGCACCATTATTTGGACTATTTCTGATCACTTATCTGATTTCACTGATGGGGAACTTGGGCATGATCATCCTTACCATGATGGACCCCAGGCTGCAAACACCTATGTACTTCTTTCTCAGACACCTG
>flattened_line_241136|OR10|PSEUDOGENE
GCACAGCTGGCAGTGGGCTCCTGGCTTGGTGGCATGCCATTCCAGCTAGGGCAAACTTGTCAGATATTCTCTCTACATTTCTGTAACTCTAACCAAATAGACCATTTCTTCTGTGACATACCCCCTGTTCTTAAGCTGGCCTGTGGAGACACTTCTGCTAATCAGCTGTATGTCTATGTAGTGGCTATCTTGCTTGCTGTCATACCTTTTGTGTTAATACTAACATCTTACAGTAAAATCATTGCCACCATCCTGAGGTTACCAACTGTTGAAGGACGGGCGAAAGCCTTCTCCACATGTTCTTCCCACCTGGTGGTGGTGGTTTTGTTTTTTGGCTCTGCATCTATTACCTACCTAATGCCAAAGTCAACTCATTCTGCAGTAAGTGACAAACTCCTGTCTCTTTTTTACACCATTGTGACCCCCATGGTCAATCCTCTGATATACAGCCTTAGGAACAAGGATGTGATTGCTGCACTGAGAAGATTATTGCTTAAAAGA
>flattened_line_241734|OR4
ACCATCAGAAGCAGCAGGGCCTTGGGATCCCCGATGTACTTCTTCCTCTCTTTCCTGTCTCTGATAGATGGCTGCTGTTCTTCATCCATGACCCCTAAAATGTTGGCTGACTCTCTCTCTACGAGGAAAACCACTTCCTTTAGTGGATGCATGACTCAAGTCTTTGCTGGGCACTTCTTTGGTGCCACTGAGATTATCCTTCTCACAGTGATGGCTTATGACCGCTACATGGCCATTTGTAAACCCCTGCACTACACCATCATCATGAACAGATTTGTGTGTGGCCTCTTGGTGGGAGTGGCCTGGGCTGGAGGTTTTATCCATGCAACCATTCAGATCCTCTTCACAGTCTGGCTTCCTTTTTGTGGCCCCAATGTAATAGACCACTTTATGTGCGACCTGACTCCTTTGTTGAAACTTGTCTGCATGGACACCCACACCCTGGGTCTCTTTGTTGCTGCCAACAGTGGCTTCATCTGTCTGTTAAACTTTGTACTTCTGATGATCTCCTATATAGTCATCCTAGATGCTCTGAAATCTCACAGCAAAGAGGGAAGGAACAAAGCTCTCTCTACCTGTGTCTCTCATATCACTGTGGTCATC
>flattened_line_241744|OR5|PSEUDOGENE
CCATCCACACTGGAGACACATTCAGACTCTACTTCTGTAAGTCCAATGTGGTCCATCACTTTTTCTGTGATGTTCCAGCAGTCATGGTTCTCTCTTGCTCTGATAGACATGTTAGTGAGATGGTCCTTCTTTATGGAGCAAGCTTTGTTATCTGCTCTGCACTCACTGTTATTTTGATTTCTTATATATTCATCTTCATCACCATCTTCAAGATGCGCTCAGCAGCAGGATACCAGAAGGCTATGTCCACCTGTGTTTCTCACTTCACAGCTGTCTCCATTTTCTATGGGACTCTTATTTTCATGTACTTACAACCCAGCTCCAGCCACTCCATGGACACTGACAAAATAGTATCTGTGTTCTACACCATGGTCAACCCCATGCTGAACCCTGTCGTCTACAGCCTAAGAAACAAGGAGGTGAAGAGTGCATTTAAGAAGATTGTGGAGAAAACAAAAT
>flattened_line_242180|OR6
TTCATTTTGCTGGGGCTGTCAGAAGCCAGTGAGCTGCAGCTGCTCATCGTCCTGGTCTTCCTCCTGACCTATCTCCTCATACTGCTGGGAAACTTCCTTATCATCTTCATCACCCTTGTGGACCGGCGCCTTTACACCCCCATGTACTACTTTCTGCGCAACTTCGCCGTCCTGGAGATCTGGTTCACCTCTGTCATCTTCCCCAAGATGCTAACCAACATCATCACAGGACAGAAGACCATCTCCTTACTAGGTTGTCTCACACAAACATTCCTCTATTTCTCCCTGGGCATCACAGAGTTCTTTCTACTGGCGGTCATGTCCTTTGACAGGTATGTGGCCATTTGCAAGCCTTTGCGTTATGCCACCATCATGAGCAAAAGAGTCTGTGTCCAGCTTGTGTTTTGCTCATGGATATCAGGGTTACTTCTCATCATGGTTCACAATTCAATTTTATTTCAGCTGCCATTCTGTGGTCCCAACATCATTAACCATTTCTTCTGTGACAACTTTCCACTTCTGGAACTCGTATGTGCTGATACAAGCTTACTAGAATTCCTGGATTTTGTTTTTGCCAATTTCACACTCCTGGGCACTCTGGCC
>flattened_line_242246|OR4|PSEUDOGENE
CTTTATTCTCTTAGGACTTTCCCAAAATAAGAACATTGAAATTCTCTGTTTTGTATTCTTCTTGTTTTGCTACATTGCTAT
>flattened_line_243140|OR5|PSEUDOGENE
GTCACTGAGTTTGTGCTCCTGGGACTAACCGGCGACCCTCGGGCCCGGGTGCTGCTGTTCCTGCTCTTCTTGGTGATTTACATCTTGACCCTCATGGGGAACCTGCTGCTGCTGCCGGTGATCAGCTTGGACTGCCACCTTCGGACCCCCATGTACTTCTTCCTGAGACACCTCTCCTCTCTGGATGCTCTCTATTCCTCTATCATGGTGCCTAAGCTACTGACAAACCTTAGTTCTGAGTGGAAGACTATATCCTCCCTAGGGTGCTTCATTCAGATCGCCCTGGTCATATTTTCTGGGGCCACCGAAGGCTGCCTCCTGTCTGCCATGGCCTATGACCGCTTTCAGGCTGTGTGCCACCCGCTGATGTATGTGATCACTATGAATGGAAAGGTATGTTCTAGGCTAGTGGTTATATCCTGGACG
>flattened_line_244186|OR4|PSEUDOGENE
CATCATGAACAGGAGGCTCTGTGGCATTCTGGTGGGGGTGGCCTGGACAGGGGGATTCTTGCATTCTATCATACAAATTATTTTCATTTTGCAACTGCCCTTCTGTGGCCCCAATGTCATTGATCATTTCTTGTGTGACTTGTTTCCCTTAATGAAGATTGCCTGCACTGATACACATAATTTTGTCATTTTGGTGCTTGTAAACAGTGAATCTTTCTGCATTATTATATTCTCCTTGTTGCTTGTTTCCTATGGGGTCATCTTGTTTTCTCTGAGAGCTCACAGCTCTGATGGGAGACGCAAAGCTCTTTCTACCTGTGGATCCCACATTGCTGTTGTGGTTTTATTCTTTGTCCCATGCATAATAATATATGCATGGCCTACATCTGCCTTCTGCTCTGAAAA
>flattened_line_244572|OR10|PSEUDOGENE
TACATGGCTCCCGCATCCGGCTCAGCCCTGGAGCAAGTGTTATCTTTGCAGTACAATGTGGTGACCCCACTGCTAAACCCCATCATCTACAGCCTGAAAAACAAGGAAGTAAAGGTAGCTCTGAGGAGGATGCAGACCAGGAAGTCCAGGCTG
>flattened_line_244672|OR51|PSEUDOGENE
CTTCCTCTTGACAGGACTGCCAGGGATGGAGACCTCCCAGCACTGGTTGTTTCTGCTCCTCGGTGTCCTCTACACTGTCTCCATAGTGGGCAACGCGCTGATCCTTTTCATCATCAAGGAGGAGCAGAGTCTGCACCAGCCCATGTACTACTTCCTGTCTCTGCTGTCAGGCAATGACCTGGGTGT
>flattened_line_245202|OR5|PSEUDOGENE
GTCACTGAGTTTGTGCTCCTGGGACTAACCGTCGACCCTCGGGCTCGGGTGCTGCTGTTCCTGCTCTTCTTGGTGATTTACATCTTGACCCTCATGGGGAACCTGCTGCTGCTGCTGGTGATCAGCTTGGACTGCCACCTTCGGACCCCCATGTACTTCTTCCTGAGACACCTCTCCTTTCTGGATGCTCTCTATTCCTCTGTCATTGTGCCTAAGCTACTCACAAACCTTAGTTCTGAGTGGAAGACTATATCCTCCCTAGGGTGCTTCATTCAGATCGCCCTGGTCTTATTTTCTGGGGCCACCGAA
>flattened_line_245218|OR52|PSEUDOGENE
GCCTTCTTCACTTTCTTCACCCATCGTTTTGGGGGTCACACCATCCCCCCTGCTCTTCACATCATTGTGGCTAATCTTTATCTTCTTCTTCCTCCAACTCTAAATCCCATTGTTTATGGAATGAAGACGAAACAGATCAGAGATAGCATCATTAAATTCTTTCATGAT
>flattened_line_245834|OR3|PSEUDOGENE
CTCAGCATCCTGGCAGCTGTCTGGGTGGACCCAAAACTCCACACCCCAATGTACTTCTTCCTGGGGAACCTGTCAGTGATGGATGTCGGGTGCATCAGCGTCACTATTCCCTCCATGTTGGTTAGGCTCTTGGCTCACAAGCAGACAATTCCATATGGAGACTGCCTCACACAGCTCTTCTTTTTCCACCTGCTAGCTGGGGTTGACTGCTTCCTGTTGACAGCCATGGCTTATGACCGGTTCCTGGCCATCTGCAGGCCCCTCACCTATAGCACTCACATGAACCACACAGTCCAGAGGCTCTTGGTGGCCACGTCTTGTGCTTTTGCCTTCAGCAATGCATTGACCCACACTGTGGCCATCTCCACACTCAACTTCTGTGGTCCCAATGTGATCAATCACTTCTACTGTGACCTGCCCCAGCTCTTCCAGCTCTCGTGCTCCAGCACCCAGCTCAATGAGCTGCTGCTCTTTGCAGTCGGCTTCATAATGGCAGGGACACCCATGGCACTCATTGTCATCTCCTACATCAATGTGGCAGCTGCAGTTCTTCGAATCCGCTCTGCTGAAGGCAGGAAGAAAGCCTTCTCCACATGC
>flattened_line_245836|OR10|PSEUDOGENE
GCAGTGGGCTCCTGGCTTGGTGGCATGCCATTCCAGCTAGGGCAAACTTGTCAGATATTCTCTCTACATTTCTGTAACTCTAACCAAATAGACCATTTCTTCTGTGACATACCCCCTGTTCTTAAGCTGGCCTGTGGAGACACTTCTGCTAATCAGCTGTATGTCTATGTAGTGGCTATCTTGCTTGCTGCCATCCCTTCTGTGTTAATATTAACGTCTTACAGTAAATTCATTGCCACCATCCTGAGGTTACCAACTGTTGAAGGACGGGCGAAAGCCTTCTCCACGTGTTCTTCCCACCTGGTGGTGGTGGTTTTGTTTTCTGGCTCTGCATCTATTACCTACCTAATGCCAAAGTCAACTCATTCTGCAGTAAGTGACAAACTCCTGTCTCTTTTTTATACCATTGTGACCCCCATGGTCAATCCTCTGATATACAGCCTTAGGAACAAGGATGTGATTGCTGCACTGAGAAGATTATTGCTTAAAAGA
>flattened_line_246000|OR13|PSEUDOGENE
GTGCTGCTGTTTTACGGCACCGGAAGTTCCGCCTACATGCAGCCCACAGCCCAGTACTCCCTGCTGCAAGGGCGCATGGCTGCTGTGTTCTACTCTATCCTCACTCCCACTCTGAATCCCCTCATCTACAGCCTGAGGAACAAGGACATGAAAGCTGCTCTGAGGAAGCTTTATCCA
>flattened_line_24601_19040-24057|OR1|PSEUDOGENE
CCTGACCGCAGTGCTGGGGAACCTGCTCATCAGGCCGGACTCTCGCCTCCACACCCCCATGGACTTCTTCCTCAGCCACTTGGTCTTAACAGACATCTCTTTCTCATCTGTCACTGTCGCAGAGATGCTCGGGAGCGTTCGGATTCAGCACCTGAGCATTCCTTATGAGGGGATATTTCTAAATGTATTTTTCTTACTTTTTGTATATGTGGACAATTTGCTTCTTGGAGTGATGGTCTATGACAGGTATGTGGCAACCTGCCACCCACTGTACCACACCATCATGATGAGGGAACCGCTGTGTGACTTATTGGTGGTTCTTGT
>flattened_line_24601_31642-34310|OR1
ATGAGGAGGGAGAACCAGAGCACCGTGTCTGAGTTCCTCCTCCTGGGACTCCCCATTCAACCAGAGCAGCAGATCGTCTTCTTCACCCTGTTCCTGGCCATGTACCTGACCACCGTGCTGGGGAACCTGCTCATCATCCTGCTCATCAGGCTGGACTCTCGCCTCCACACCCCCATGTACTTCTTCCTCAGCCACTTGGCCTTTTCTGACATCTCTCTTTCATCCGTTACAGTTCCCAAAATGCTGATGAATATTCAGGCTCAGCAGCATTCCATCTCCTACGGGGGGTGCGTCTCTCAGATGTACTTTTTTGTTCTCTTTGGCTGCCTGGACAATTTCCTTCTTGCAGTGACGGCCTATGACAGGCATGTGGCCATCTGTCTCCCACTACACTACATCACTGTGATGAGGGGGGGGCTGTGTGTCTGCTTGGTTGCCGGCTCCTGGTTTTTCTGTTGTGTACATGCCCTGCTGCACACCCTTCTCTTGATTCAACTGTCCTTCTGTGCCGACACTACCATCCCCAGCTTCTTCCGTGACCTCACTGCCCTCCTGGAGCTGAGCTGCTCAGACATCTCCCTCAATAAGCTAGCCATCTTCACCGAGGGAGGGTTACTTTTCATCCTGCCTCTGAGTAGCATCCTGGGTTCCTACGTCCGCATAGGGAGCACTGTCTTGAGAGCCCCCTCCACCAAGAGGTTCTTTAAGACCTTTTCTACCTGTGGCTCCCACCTCTTCGTTGTGTCTCTATACTACGGGACACTTGCGGGTGTTTACTTTTTCTCTTCATTTCGGAGCTCAAGTGACAAAGACATAGTTGCTTCTGTAGTTTATACGGTAGTCACACCCTTGTTGAACCCTTTCATCTACAGCCTGAGGAACAGAGACATAAAACAGGCTTTAGAAATATTTGTCACTAGGACCAACTTCTTTAAATGA
>flattened_line_24613_1-506|OR4|PSEUDOGENE
GGAGGCGAGGAGGAAGGTGGCTTCCACCTGCACCACCCACATCATCGTGGTGTCTATGATCTTCATTCCAAGCATTTACCTGTATGCCCGGCCCTTCACCCCCTTCCCCATGGACAAGGCTGTGTCCATCAGCCACACCGTCATGACTCCCATGCTCAACCCCATGATCTACACCCTCAGGAACCAGGAGATGCAGGCAGCATTGAAGAGATTAGGGATGCATCTTCTGGTTTGTAAGAA
>flattened_line_246138|OR1|PSEUDOGENE
GCCATGTCTTTGATGTACACAGTGGTGACTCCCATGCTGAACCCCTTCATCTACAGCCTGAGGAACAGAGACATGAAGGGAGCGTTAGAAAGAGTAGTTTGCAAAAAGAAAATTCCCTCC
>flattened_line_246336|OR1|PSEUDOGENE
CAGGAAATGACACTCTGCTTTCAGAATTCTTTCTTCTTGGATTTTCAGAGAATCAGCCTACAATTCATCCACTAGTATTTGGAATTTTCCTCTCCGTGTACACAGTGACTGTCTTTGGCAACTTGCTCATCATCATGGCCATCACTGTAGACTCCCACCTGCACACACCCATGTACATCTTCCTCTCCAACCTGTCCTTTGTGGACATCTGCTTCACCTCCACCACGGTCCCTCAGATGCTGGTGAACATACAGACACAGAGCAAGGCCATCACCTATGCAGGCTGCATCACCCAGATGTACTTCTTACTGCTCTTTTCAGGGTTGGACATCTTTCTGCTCACCGTAATGGCCTATGACCGCTATGTGGCCATCTGTCACCCCCTGTATTACATGGTCATCATGAACAGAAGACGCTGTGGACTGCTGATTATGGCATGCTGGATCATAGGTGTCCTGAATTCCCTGTTAC
>flattened_line_247692|OR51|PSEUDOGENE
CATGCACAGACACCAGGATCAACAGTGCAGTTGGGCTGACTGCCCTGATCTCCACTGCTGGAGTGGACTCTGTCTTCATCCTCCTTTCCTATGTCCTGATCATTAGAACTGTCCTCAGCATTGCTTCCCCAGAAGAGAGGAAGAAAGCCTTCAGCACGTGTATCTCCCATATCGGGGCTGTGGCTGTGTTCTATATTCCTCTGCTCAGTCTGTCCTTTGTTCACAGATTTGGGAAACGAGCTCCACGGTATGTCCATACTCTGATTGCCAATGCCTATCTGCTGATTCCTCCTGTCATGAACCCCATCATCTACAGTGTGAAGACCAAGCAGATACGCAAGGCTATGCTGAAAGTTCTCC
>flattened_line_248314|OR5|PSEUDOGENE
AGAAAACCAGACTTCTGCAGTGACCTTCATCGTCTTGGACTTCTCAGAATACCCACAACTCCAGGTGCCCCTGTTCCTCCTGTTCCTCACCATATACGCTATCACTATACTGGGAAACCTGGGCATGATTGCTGTAATCAGGCTCAGCCTGAAGCTCCACACCCCCATGTACTTTTTCCTCAATCACCTGTCCTCTGCAGATATCTGTTACTCTATTGTAGTGACATGAAAACTCTTAGAAAACTTGATTGTAGAAGACAGAAGGGTCTCCTTCACAGGCTGTGTCATGCAATTCTTCTTTGCATGCATATTTGTAGTGACAGAAACTTTCATGTTGGCAGTGATGGCCTATAATAGGTTTGTGGCAGTGTG
>flattened_line_249914|OR52|PSEUDOGENE
GGACTAGAGCATGTGCAGTTTTGGATAGGATTTCCATTCTTTGCGGTGTGTCTAGTGGCTCTTCTGGGAAATATCATTTTATTGATCATTATCCCAGCTGAACGTACCTTGCACCAGCCCATGTACATCTTCCTGTCTGTGCTGGCAGCAACAGACATAGGACTCTGTGCAGCCATTGTCCCGAAAATGTTGGGTGTCTTTTGGTTTAGGGCTTATACCACGGCCTTTGATGCCTGCCTTGCCCAGCTGTTCTTCATCCATACCTTGCAGGGCATGGAGTCTGGCATTCTATTGGCAATGGCCTTTGACCGCTATGTTGCTATCTGTGACCCTCTTAGGCACACATCTATCCTTACACCTTCAATTCTGGGTCGTATGATAGTGGTGGTAGTGATTCGAGCAGTGGTGCTGGTGGGTCTGTTGCCGATTCTAATAAAAAGACTACATCTTTTCCATTCCATTCAAGTCGCCCACTCTTACTGTGAACACATGGCTGTGGTGAAGCTGGCCGCAGATGATGTGCAAGTCAATAAAATATGTGGTCTTTTTGTGGGGTTTAGCATTCTTGGATTTGACATGATTTTTATT
>flattened_line_250620|OR2|PSEUDOGENE
TTGGGACCCAGAGAAGGATGTTTCTTTCATTTCCTATGCTGCACATACATGCTGTAGTCTTATACTGTGGGCTACAGAGTGCTCCCTCCTTGTGATGGCCTATCACTGTTACGTGGCCATATGTAACCCTCTGCA
>flattened_line_251224|OR10|PSEUDOGENE
TCAGTTCATCCTCATAGGGCTCTCTGACCTCCCTGAAGTGCGTTACCCTCTCTTCGTGGCCTTTGTCATCATCTATCAGATCACTTTGGTGGGAAACGGGGCCATCCTCTTGGCCATTGTGACTGAGAGAAAGCTTCAAACTCCTATGTATTACCTGTTGGCAAATCTGTCCCTGCTAGACATATTCTGCCCATCAGCTACTGTCCCCAAGATGCTCACGAATCTCTTGACTGAGGATCACAGCATTTCCTTTGTTGGGTGTGCTTTGCAGCTCTATTTCCTTGTGGCCCTAGCTGGAACTGAAGTTTTCTTGCTGGCTGTGATGGCTTATGACCGGTATGTGGCCATATGCTTCCCCCTGCGTTACTCCCTCATCATGACCAAGTTTCGCTGTGTGCAGCTGTTGTTTGGGACCTGGGTAGCTGGGTTTCTCAATTCGTTCATGCATACAATGGCGACCTTCAGCCTGTCTTTCTGCAAGTCTAATCAAGTTAACCAGTACTACTGTGATATTCCACCAGTGGTAGCCCTGTCATG
>flattened_line_251914|OR4|PSEUDOGENE
TAGAGCACTTTGTTGGTGGTGCTGAGGTGTTCCTTCTGATAATTATGTCTTATGATCGCTATGTAGCCATCTGTAAGCCACTGCATTATTTGACTATCATGAATCGAAAGGTTTGCATATTCTTATTGGTGTTGTCCTGCATGTGAGGGTTGGTACACTCTCTGCTTCAAGTTCTTCTTGTATATAATCTTCCTTTCTGTGGACCAAATGTCATTGACCACTTTGGCTGTGACACGTACCCATTACTGTCACTTGCTTGTACAGACACCTACTTCATTGGGCTCACTGTTATTGCTAATAGTGGAACAATTTGTATAGTGACTTTTACCCTTCTCTTAACATCCTATGGAATCATTCTAAACTCTCTTAAGACTCACAGCCAGGAAGGGACGCACAAAGCCCTGTCTACCTGCAGTTCCCACATCACGGTGGTTGTCCTTTTCTTTGTTCCCTGCATTTTCATGTATGTTAGACCTGTCTCCAACACTCCCCTTGATAAACACATAAGTGTTCTTTTTGCCACTATTACCCCCATGTTGAATCCTTTAATATACACCTTGAGAAACTTGGAGATGAAAAATGCTATGA
>flattened_line_252288|OR8|PSEUDOGENE
AAATGTCTCCTTGGTGACTGAATTCATTCTGGTAGGATTAACAGACCAGCCTGATCTTCAATTACCCCTGTTCTTCCTGTTTCTAACAATGTATCTGGTCACTGCATTGGGAAATTTGGGTTTGATAATTCTAACTGTGCTGAATTCTCACCTTCACACTCCTATGTACTTTTTTCTCTTTAACTTGTCCTTCATAGACCTCTGCTATTCCTCTGTGTTTACTCCCAAAATGCTGATGAATTTTATATTAAAGAAGAATGTAATTTCTTACGTGGAATGTATGACCCAAGTTTATTTCTTTTGTTTTTTTGTTTTTTCTGAATTTTATGTGTTGACTTCAATGGCCTGTGATCGTTACATGGCCATCTGTAACCCTCTATTGTATAATGTTGTCATGTCCCCTAAGTTATGTTTAACCCTTATGCTAGGTTCCTACTTTATTGCATTTTCTAATGCCGTAGCTCACACTGGATGCATGCTGAGACTGACTTTCTGTGGAAACAACACCATCAA
>flattened_line_252298|OR1|PSEUDOGENE
GATGTACACAGTGGTGACTCCCATGCTGAACCCCTTCATCTACAGCCTGAGGAACAGAGACATGAAGGGAGCGTTAGAAAGAGTAGTTTGCAAAAAGAAAATTCCCTC
>flattened_line_252456|OR4|PSEUDOGENE
AGTTTGTTTTCGTAGGCCTTTGGGAAAATAGACAAGTAGAGCTGGTGTTCTTTCTCTTGTTTCTGCTTTGCTACCTGGCTGTCTTAATGGGGAACTGCGTCATCCTACTCACCATCACCTGCAGCC
>flattened_line_254118|OR4|PSEUDOGENE
ACTATTCAGATCCTTTTTACAGTCTGGCTGCCCTTCTGTGGCCCTAACATCATAGACCATTTTATGTGTGACTTGTACCCATTGTTGGAACTAGTCTGCATGGACACGCACACCCTTGGTCTCTTTGTTGCTGCCAACAGTGGGTTCATCTGTCTATTTAACTTCTTCCTCTTGATGGGATCCTATGTAATCATCTTGCACTCTCTAAAGAACTATAGTGTGGAGGGCAAGCGCAAAGCCCTCTCCACCTGTGTGTCTCACATCACAGTAGTAATTTTATTCTTTATTCCTTGCATATTTGTGTATCTGTGCCCAGTGACTACTCTGCCACTTGATAAGGCTGTTGCTGTCTTTTATACTATGGTGGCTCCTATGCTGAATCCTTTAATCTATACCCTCAGGAATGCTGAGGTAAAAAATGCAGTAAGAAAGCTCTGGAGAAAAAAG
>flattened_line_254854|OR4|PSEUDOGENE
TCCAACCAGTCTGTGGTGTCTGAGTTTATTTTTCAGGGACTTTGTACCTCAAAGGAACTACAGATCTTTCTCCTACTATCATTTTCTACCCTCTACCTGATGACTGTTGTAGGCAACCTCTTTGTTGTGATATTAATCATCACTGATCACCATCTCCATTCCCCCATGTACTTTCTGTTAGCTAATCTCTCATTTGTTGACTTCTGCCTTTCCTCAGTCACTACCCCCAAACTGATCACAGACCTCCTACAAGATAATAAAGTCATTTCATTTGGGGGCTGCATGAGCCAGATCTTCTATGTGCACTTCTTTGTAGGAGGTGAGATGATGCTTCTTGTGACAATGGCCTATGACCGATATGTGGCCATCTGCAGGCCACTCCACTACACCAGCATCATGGACAGACAGAAGTGCATCTGGCTCGTTTTGATATCGTGGATCATTGGCTTTGTGCATGCCATTAGTCAACTGATCCTGATTTTGGAGCTCCCTTTCTGTGGACCTAGAGTGATAGACAGCTTTTTCTGTGATATTCCTTTGGTGATGAAATTAGCCTGCATGAATACTGACACTTTGGGAATC
>flattened_line_255004|OR8|PSEUDOGENE
CCTTAGTTCTGAGTGGAAGACTATATCCTCCCTAGGGTGCTTCATTCAGATCGCCCTGGTCATATTTTCTGGGGCCACCGAAGGCTGCCTCCTGTCTGCCATGGCCTATGACCGCTTTCAGGCTGTGTGCCACCCGCTGATGTATGTGATCACTATGAATGGAAAGGTATGTTCTAGGCTAGTGGTTATATCCTGGACGGTAGGAGTGAGTGCTAGCCTGATCAACACCCTCCTGCTAGCTCGGGAGAACTACTGCGGCCCAAATCTTATCCACAATTTCGTCTGCGAGCTCCCCCCAGTGCTCTTGCTGGTCTGTTCTGACCCACGCACTACTCTTGCCTCCATCCTGACCACCTTTGTGGTCTTTGGTTTTGGTTCTCTGGCCCTACTGCTGGGTTCCTACAGCCGTATCATCAGGACAGCCCTGAGCGTCAACTCGGCCAAAGGTCGCAGCAAGATCTTCTCCACGTGTTCTTCTCACTTCCTCGTAGTGACCATCTTTTACGGTTCAGGAGGAATCAGGTGGGTCAC
>flattened_line_255462|OR5|PSEUDOGENE
TGGGAGTCACCAATAACCCTGAGATGAAAGGGACTCTGTTTGCCATATTTCTTCTCATTTATCTCATTAATCTTCTGGGGAATCTTGGTATGATCATTTTGATCAGAACGGATCGCCAGCTCCACACACCCATGTACTTTTTCTTGAGTCACCTCTCTTTCTGTGATCTCTGCTATTCCACTGCAATTGGTCCTAAGATGCTAGTAGATATATTTGGCAAGAACAAGTCAATTCCCTTCTGGGGCTGTGCTCTCCAGTTCTTCATTTCCTGCACCTTTGCAGATTCTGAGTGTGTACTGCTGGCAGTGATGGCCTTTGATAGATACCAGGCCATTAGTAACCCCTTGCTCTATACAGTGGCCATGTCCAGCAAAGTGTGTTCCATGCTCATGGCTGCGGTTTACCTGGTGGGATCATCAGATGCTTTGATACATACAACTTTGGCATTCCGTTTATGTTTCTGCCGATCCAATGAGATCAACCATTTCTTCTGTGATTTACCTCCGCTGTACCTCCTTTCTTGCTCAGATACTCAAGTCAACGAGCTGGCGTTATTCACTGTTTATG
>flattened_line_255496|OR4|PSEUDOGENE
TGCTAAACCCTCTGATTCATACACTGAGGAATGCAGAAGTGAAAAATGCCATGAGGAAGTTATGGAGGAAGAAAGCTGTATCAGATG
>flattened_line_255730|OR8|PSEUDOGENE
CTATTTGCTGGGGGCACCGAAGTCTGCCTCCTGTCTGCCATGGCCTATGACCGCTTTCAAGCTGTGTGCCACCCGCTGATGTATGTGGTCACTATGAATGGAAAGGTATGTTCTAGGCTGGTGGTTATATCCTGGGCGGTAGGAGTGAGTGCTAGCCTGATCAACAGTCTCCTGCTAGCTCCGGAGAACTTGTGTGGCCCAAACATTATCCACAATTTCGCCTGCGAGCTCCCCCCACTGCTCTTGCTGGTCTGTTCTGACCCACACACTACTGTCGCCTCCATCCTGACCACCTTGGTGGTCCTATGTTTTGGTACTCTGGCCCTACTGCTGGGTTCCTACAGCCGTATCATCAGGACAGCCCTGAGCATCAACTCGGCCACGGGTCGGAGCAAGATCTTCTCCACGTGTTCTTCTCACTTCCTCGTAGTGACCGTCTTTTACGGTTCGGGCGGA
>flattened_line_255946|OR52|PSEUDOGENE
AAACTCCTCATACGCAGCCCCACAATCTTTCATTCTTAATGGAATTCCTGGTCTGGAAGCGCTGCATGTGTGGATCTCTCTTCCACTCTGTACAATGTACTTCATCTCCCTAGTGGGCAACCTTGGCCTCGTGTACCTCATTTACCATGAGGAGTCCTTGCATCGCCCAATGTATTTCTTTCTGGCCATGCTTTCTCTCACTGACCTGTTTACCTGCACAACTACTCTCCCCAATGCCCTCTGCATCTTCTGGTTCAAACTCAAGGAAATTAACTTCACTGCTTGCCTAGTTCAGATGTTCTTTGTGCACGGATTCACAGGTGTGGAGTCTGGGGTGCTCATGCTCATGGCTCTGGACCGCTATGTGGCCATCTGCTACCCACTACGCTATGCTACCATACTTACCAACCCTGTCATTGCCAAAGCTGGGCTTGCGACCTTTTTGAGAGGTGTGTTGCTGATGGTTCCTTTTCCATTCTTGGTTAAGCGTTTGCCCTTCTGCCGAAGCAATGTCATCTCCCATACATA
>flattened_line_256022|OR6|PSEUDOGENE
ATTATCTCAGGGGATAAAACCATTTCCTTCAACAACTGCATAGCTCAGTTGTTTTTCCTCATTCTCTTTGGGGTCAATGAATTTTGCCTTCTGGCTGCCATGTCCTATGATCGTTACATCGCCATCTGCAAGCCCCTGCATTACCTGACCATCATGAGTCAGAAAGTCTGCACAGCGCTTGTTTTCACTTGTTGGCTGGTTTCTTTCCTAATCATCTTCCCCGTAATCATGTTGCTCCTACAGCTTGATTACTGCAGGTCCAAGGTCATTGACCACTTTGCCTGTGACTATTTGCCCCTGCTGCAACTTTCCTGTTCAGACACAGCATTCCTGGAGAGGATGGGGTTCTCCTGCGCAGTCTTTACCCTCATGTTCACCTTGGCGTTAATATTTCTGTCCTACACATACATCATCAGAACAATTGTGAAGATTCCTTCTGCCAGTCAGAGGACAAAGGCCTTTTCCACGTGTTCTTCCCACATGATCGTCATCTCCATTTCTTACGGAAGCTGCATTTTTATGTACATTAAGCCCTCAGCAGCAGATAGAGCCTCTTTGACCAAGGGTGTTGCTGTGCTGAAT
>flattened_line_256226|OR4|PSEUDOGENE
TAATTTTCCTTGGCCTGACTCAGAGTCCAGAAGTGAGCGCGGTGCTGTTTCTTTTCCTTCTTCTGGTGTATGTGACAACCCTGCTGGGGAACCTGCTCATCATGGTCACCGTGACCTGTGAGTCTCGCCTCCACACCCCCATGTATTTCCTGCTCAGGAATTTGTCCATTGCCGACATCTGCTTTTCCTCCATCACTGCCCCCAAGGTTCTGGTGGACCTTCTCTCGGACAGAAAGACCATCTCTTTCGATGGCTGCCTCGCTCAGATGTTCTTCTTCCACCTTATTGGAGGGGTGGATGTGTTTTCTCTGTCGGTGATGGCTTTAGATCGATATGTGGCCATCTCAAAGCCCCTGCACTATGTGACCATCATGAGCAGAGGCCGCTGCATTGGGTTAATAGTGGCCTCCTGGGTGGGGGGCTTTGTCCACTCCATCGTGCAGATCTCTCTCTTGCTCACACTTCCGTTCTGTGGGCCCAATGTTCTTGACACTTTCTACTGTGATGTCCCACAGGTCATCAAACTTGCCTGCACAGACA
>flattened_line_256236|OR5|PSEUDOGENE
GACAAATCATTCCTTGACAACAGACTTCATCCTGGTGGGATTCACAGACCTCCCTGACTTGAAGACCCCTCTGTTCCTGGTGTTCTCTGCCATCTACCTGATCACTATGGTGGGGAATCTTGGGCTGGTGGCCTTGATCTGCATGGAATGCCGTCTTCACACACCCATGTACATTTTTCTCGGTAACCTGGCTCTGATGGACTCCTGCTGCTCCTGTGCCATCACTCCCAAAATGCTAGAGAACTTCTTTTCTGAGGACAGAAGGATTTCTCTCTGTGAATGCATGGCTCAGTTCTATTTTCTCTGTCTTGCTGAAACTGCAGACTGCTTTCTTCTGGCAGCGATGGCCTATGACCGCTACGTGGCCATATGCAACCCACTGCAGTACCACACCATGATGTCCAAGAAGCTCTCCATTCAGATGAGTATAGG
>flattened_line_256268|OR4|PSEUDOGENE
CTTACTCTGTGACAAAAAGACCATTTCATTTTCAGCTTGCATGGTCCAGCTCTTTGTAGAGCACTTTGTTGGTGGTGCTGAGGTGTTCCTTCTGATAATTATGTCTTATGATCGCTATGTAGCCATCTGTAAGCCACTGCATTATTTGACTATCATGAATCGAAAGGTTTGCATATTCTTATTGGTGTTGTCCTGCATGGGAGGGTTGGTACACTCTCTGCTTCAAGTTCTTCTTGTATATAATCTTCCTTTCTGTGGACCAAATGTCATTGACCACTTTGGCTGTGACATGTACCCATTACTGTCACTTGCTTGTACAGACACCTACTTCATTGGGCTCACTGTTATTGCTAATAGTGGAACAATTTGTATAGTGACTTTTACCCTTCTCTTTACATCCTATGGAATCATTCTAAACTCTCTTAAGACTCACAGCCTGGAAGGGAGGCACAAAGCCCTGTCTACCTGCAGTTCCCACATCACGGTGGTTGTCCTTTTCTTTGTTCCCTGCATTTTCATGTATGTTAGACCTGTCTCCAACACTCCCCTTGATAAACACATAAGTGTTCTTTTTGC
>flattened_line_256288|OR10|PSEUDOGENE
TCTGGCGGGCAATGTCATCATTGTGACCATTATCCGTACTGACCACCACCTTCACACCCCCATGTATTTCTTCTTAAGTGTCCTCTCCACTTCAGAGACTTTCTATTCCCTGGTCATCATCCCACGCATGCTTGGTAGTCTTGTGGGTCTGAGCCACTCCATCTCCCTGGAGTGCTGTGGGACTCAGCTCTTCTTTTTTATTGGATTTGCAATCACCAACTGTCTCCTGCTAGCAGTCATGGGTTATGACCGCTATGTGGCCATCTGCAACCCACTTCGCTACAGCATCATCATGAATTGGAGGGTCTGTGCCATTCTGGCATCTTCAGTCTGTGCCACAGGGTTCTTGCTCTCACTAGTTCAGGCCATGGCCATTTTCAGGCTACCCTTTTGTAACTCACTGATTGAACATTTCTTCTGTGATGTCCGACCTGTTTTGGATCTGGCCTGTGCAGTACCACTCATCAATGACATCTTGACGTTAGTTATCAGCCTCCTAGCCATCACAGCCCCTGCCACATTCCTGTTCATCTCCTATGTCCTCATTATTTCAACCATTATCAAGATTGCCTCAGCAGA
>flattened_line_256596|OR5|PSEUDOGENE
TTTCCTTACCTTCATGATCACAGAGTGTTTCCTTCTGGCCTCTATGGCCTACGATCGCTATGTGGCCATCTGCAGCCCCCTGCATTATTCAACCCTGATGTCAAAGAGAGTATGCATTCAGTTAGTAACAGTTCCTTATGTTTACAGCTTTCTAGTTGCCCTTTTCCATACAATCATCACTTTCCGTTTGACGTACTGTGGGCCCAATGTGATTAACCACTTCTACTGCGATGACCTTCCCCTCCTAGCTCTTTCCTGCTCAGACACACACATGAAGGAAATTCTCATTTTCGCTTTTGCTGGCTTTGATATGATCTGCTCCTCTTCCATAGTTCTCACTTCCTACATCTTTATCATTGCTGCCATTTTGAGAATCCGCTCTACCCAGGGGCGACGCAAGGCTATCTCCACCTGCGGATCCCATATGGTCGCGGTTACTATTTTCTACGGCACACTCATTTTCATGTATCTACAGCCTAAATCAAACCACTCTCTGGACACCGACAAAATGGCTTCAGTGTTTTATACAGTGGTGATCCCCATGTTGAACCCCCTCATCTACAGTCTAAGGAACAAAGA
>flattened_line_257022|OR1|PSEUDOGENE
CAGGAAATGACACTCAGCTTTCAGAATTCTTTCTTCTTGGATTTTCAGAGAATCAGCCTACAATTCATCCACTCATATTTGGACTTTTCCTCTCCATGTACCTAGTGACTGTCTTTGGCAACCTGCTCATCA
>flattened_line_257264|OR4|PSEUDOGENE
GGAGACGCAAAGCCCTGTCCACCTGTGGGGCCCACTTCACTGTTGTTGCCCTGTTCTTTGTGCCCTGTATATTTAGTTATATGCGTCCATCGACTACTTTACCTATAGACAAAAACTTGGCAGTGTTTTATGGTATTCTGACACCCATGTTGAATCCACTCATTTATACTCTGAGAAATGAAGAAGTGAAAAATGCCATGAGAAAGCTCTTCA
>flattened_line_257930|OR8|PSEUDOGENE
TCCCCCTGTCCTGCTCTGATATCTCCATCTCTGTCGACGTGCTGCTCTGCTCCAGCTTACTGCACGGGCTGGGGACCTTCCTCCCCATCTTCTTCTCCTATGCGCGCATCGTCTCCACCATCCTGGGCATCAGCTCCACCACCGGGAGAAGCAAAGCCTTCTCCACCTGCTCCTCCCACCTGGCCGCTGTGACCTTGTTTTTCGGCTCCGGTTTCCTCTGCTATCTCATGCCCCCTTCAGGTTCTTCCCTGGATTTGCTCTTGTCCTTGCAGTACAGCGCGGTCACACCCATGCTGAACCCTCTCATCTACAGCCTGAAGAACCAGGAGGTGAAGGCGGCTGTGAAGAGGACCCTGAGAAAATACC
>flattened_line_258050|OR2|PSEUDOGENE
CCTTGCTCCTGGCCTCCATGGCCTATGACCGTTTTGTGGCCATCTGCCACCCGCTTCATTATCCTATTCGCATGAGCAAAATGATGTGCCTGAAGATGATCGTAGGATCGTGGACACTGGGCTCCATGAACTCCTTAGCTCACACGGTCTATGCCCTCCACATCCCTTACTGCCATTCCAGGTCCATTAACCACTTCTTCTGTGATGTCCCAGCCATGTTGTCCCTGGCCTGCATGGACACGTGGGTTTATGAGTACACGGTGTTTGTGAGCACAAGCCTGTTTCTCCTGCTCCCTTTCATTGGCATCACAGCCTCCTATGGACGGGTCCTTTTTGCTGTCTCCCATATGCGCTCAAAAGAGGGAAGGAAAAAGGCCTTTGCCACATGTTCAACTCACTTAACTGTGGTGACATTTTACTATGCACCTTTTGCCTACACTTATCTTCGACCACGGAGTCTCCGTTCACCCACAGAAGATAAGATACTGGCTGTCTTCTACACTATCCTCACTCCCATGATCAACCCCATCATCTACAGCCTGAGGAATAAGGAGGTCCTGGGGG
>flattened_line_258562|OR6|PSEUDOGENE
AGCCATGTGGAGGAGTTTGTCTTGGTGGGCTTTCCTACCTCTCCATCCCTCCAGCTACTCCTCTTTGTCTTCTTTTTTGCAATTTATCTGTTGACACTGCTGGAGAATATACTC
>flattened_line_258634|OR5|PSEUDOGENE
GGTTTTTCTCTTTGTTTATCTCACTATTCTGCTGGAAAACATTGGAATGATCACATTGATCAGAATAGATCCCCTGCTTCATACGCCAATGTACTTCTTCCTCAGCCACCTCTCTTTTTCTGACCTCGGCTACTCCACTGCAGTTGGACCCAGGATGCTGGTTGACTTACTTGCAGAGAAACATTCAATTTCCTTTACTGGCTGTTTCATGCAGCTCTTGTTTGTCTGTATCTTCATAGATGTTGAATGCATGCTACTGGCAGTGATGGCCTTTGATCGATACAAGGCCATCAGCAACCCCCTGTTGTATGCTGTGGACATGTCCAACAAGGTGTGCTACCAATTCATAGCTTTAATTTACCTGGCAGGTACTGTAGATGGTTTGATACACACCACATTGGCATTCCGTTTATGTTTTTGTGGCTCTACTCAAATTAATCATTTCTTTTGTGATTTACCACCACTTTACCTCCTTTCCTGTTCTGACATACGCACTAATGAGCTGGTTGTATTTACCCTTTTTGGTTTCATTGAACTGAGTACAATATCCAGTGTTCTAGTCTCCTATTGTTATAT
>flattened_line_258808|OR10|PSEUDOGENE
GAACTTCTGTGGCCCCAACATTATCCACAGTTTCGCCTGTGAGTATCCCCCAGTGATCTTACTTGTCTGTTCTGACCTTCACACTACTGTCGCCTCCATTCTGACCACCTTGGTGGTCTTAGGTTTTGGTTCTCTGGCCCTACTGCTGGGTTCCTACAGCCGTATCATCAGGACAGCCCTGAGCATCAACTCGGCCAAAGGTCGCAGCAAGATCTTCTCCACGTGTTCTTCTCACTTCCTCGTAGTGACCATCTTTTACGGTTCGGG
>flattened_line_259830|OR1|PSEUDOGENE
GAAAACCAATCCAGCGTCTCTGAGTTCTTCCTCCGAGGAATATCAGGATTTCCAGAGCAACAGCAGCTGCTCTATGGACTTTTCCTGTGTATGTACCTCATCACCTTGACTGGGAATGTGCTCATCATCCTGGCCATTGGCTCTGACCCACACCTCCACACTCCTATGTAC
>flattened_line_260206|OR4|PSEUDOGENE
AATTCATCCTCCTAGGCTTGACTCAAGACCCAGGTCTGCAGAAAGTCTTATTTATTCTATGCTTAATAGTATATTTGATCACACTGGCGGGTAACATGCTCATCTCAGTCACCATCTTCATCAGCCCAGCCCTGGCTGCTCCCATGTACTTCTTCCTGTCCTACTTGTCCATCATAGATGGATTCTACTCTTCTTCCATAGCACCCAAAA
>flattened_line_260772|OR5|PSEUDOGENE
ATAGTTATCATGATATCCTATGGCTATATCATCAAGTCCATTCTGAAGATCACTTCGGCTAAGGGCAGGTTCAAGGCATTCAACACCTGTGCTTCTCACCTGACAGCTGTTTCCCTATTCTACACCTCCAGTATCTTTGTCTATTTGAGTTCCAGCTCTGACAGCTCCTCCAGCTTTGACAGATTTGCATCTGTCTTCTACACCGTGGTGATTCCCATGTTGAACCCTGTGGTTTATAGTCTGAGGAACAAGGAAATCAGAGAAGCTGTAAAGAGGTTACAGAAAAAGGTG
>flattened_line_261294|OR2|PSEUDOGENE
GCGACTTCATCCTTTTGGGACTGTTCTCTGCTTCCCGAACGAGTCTTGTCTTTCTCTCACTTATATTTTTCATTTTTATCATGAGTCTGACAGAAAATGCTCTCCTGATCCTCCTGATCCGCAGGGATTTCCGCCTCCGCACGCCAGTGTACTTCCTGCTCAGCCATCTCTCCTTCATGGATATCTTGCACACTTCCAACATAGTGCCTAAAATGATAGCCGACTTTCTGTCAGGCAGCAGAACTATTTCCTTTGCAGGCTGTGGCTTCCAGATATTTCTGTCCCTCACCTTGCTCAGCGGCGAGTGCCTGCTCCTGGCAGCCATGTCGTATGATCGATATGTGGCCATCTGCCACCCACTTCGTTACCCTGTGCTGATGAGGGACAGCTCCAGTGTGCTCCTGGCTGCAGGCTCCTGGCTTGTGGGGATGCTCAACTCCACCGTTCACACGGCTATTGCCCTCCACTTGCCCTTCTGTCACTTGAGGG
>flattened_line_262076|OR9|PSEUDOGENE
TGCTATTAGCAACCCACTGCTCTACACTGTGGTCATGAGCCCTCGAAGATGTTGGAGTTTGGTAGTGGGAGCCTATGTCTGTGGAGTATCTGGGGCCATCCTACGTACCACATGTACCTTCTCCATCTCCTACTGTGAAAATAATCAGATCAATTTCTTCTTTTGTGACCTCCCACCTCTGCTGAAGCTGGCCTGCAGTAACACAACAAATGTTGAAATAACCTTTGTCTTCATTGGGAATTTTGTAATTTCGGCCAATGCTTTGGCAATATTCATTTCCTACCTACTTATCATCAAGGCTGTCGTGAGAATGAAATCTTCAGGTGGAAGAGCCAAGACTTTCTCAACATGTGCCTCCCACCTCACTGCTGTAGCTCTTTTATTTGGGACCCTCATCTTCATGTATATAAGGAGTAATTCAGGCAAATCCCTGGAAGAAGACAAAGTTGTGTCTGTCTTCTACACTGTGGTCATTCCCATGCTAAACCCTATAGTCTACAGCCTAAGAAACAAGGATGTGAAGGCTGCCCTCAAGAACATCACTAGTAGATGCCAGGTGTC
>flattened_line_262188|OR5|PSEUDOGENE
GTCCATATTCTATGGCACAATCATCTTCATGTATTTGCAGCCCAATTCTGGTCAATCTATGGACACAGGGAAAATAGCATCTGTGTTCTACACTGTAGTGATTCCCATGCTGAATCCCTTGATCTACAGCCTGAGGAACAAAGAAGTGAAAAGTGCCCTATGGAAAATGCTCAAAAAACT
>flattened_line_263318|OR10|PSEUDOGENE
AGCCTTCTCTCTCATATACCTGGCTGCGCTGCTGGGGAACGTCTCCATCGTGATAGCTGTGACTCTGGACACCCACCTGCACACACCCATGTACTTCTTTGTGAAGCACCTCTCCCTGGTGGATCTCTGTTCTACATCCACGACCCTGCCCCGGGCCCTGGTGACTACCATGGCCGACACCAAGGAGATTTCCTTCCTGGCCTGCGCTTTGCAAGTCTTTGCTTTTGTCTCCTTCAGCTCTGTGGAATGTTTCCTCATCACCGCCATGGCTCTGGACCGCTGTCTGGCCATCTATAAGCCCCTGACATATGGGACAACCATGAGTTCGCAGACCTGCCTCTCTCTGGTAGTGGTGGCCTGGATCAGTGGGTTCCTCTTCTCCACCTTCCTCACGGTCAACACCTTCTCCTTGCCCTTCTGTGGCCCCAACATAATCGACCACTTCTTCTGCGACATGCCCCCACTCATGCACCTAGCCTGTGGCGACACCCAAGCCCATGAGGCCATAGGCTTTGAAGTCAGCGGCTGCGTCATCATGACCTGCTTTGCCCTCACCTGCCT
>flattened_line_26394_4830-6346|OR2
ATGGGAAGAAACAATGACAGCTACCTACAGGCCTTCATCCTGGTGGGCTTTTCTGATAGGCCCAGACTGGAGATGATTCTCTTTGCTTTTATCTTAGTCTTTTATATCCTAACACTGGTGGGCAACACTGCGATCATCCTCTTGTCAATCATAGACTCCAGGCTCCACATGCCCATGTACTTCTTTCTTGGGAACCTGTCTTTCCTGGATCTTTGCTTTACTACGAGCATTGTCCCCCAGCTGCTGTGGAACCTCCGGGGGCCAGAGAAGAGCATCAGCTACCATGGCTGTGTAGCTCAGCTCTACATCTATATGGTGCTGGGCTCCACTGAGTGTGTCCTCCTGGCTGTCATGGCCTATGACCGCTATGTGGCGGTCTGCCGGCCCCTGCACTACACAGTGGTCATGCACCCGCGTCTCTGCCTGCAGCTGGTGAGTGTTGCCTGGTGCTGTGGCTTCCTAAACTCCTTTGTCATGTGTCCTCAGACGATGCAGCTCTCCCGCTGTGGACGTCGAAGGGTGGACCACTTTCTCTGTGAGATGCCCGCCCTTATTGCCATGTCGTGTGAAGACACAATGCTTGTGGAAGCTTGTGCTTTTGTCCTGGGGGTGATCCTTCTCCTGGTGCCCCTCTCCCTCATCCTTCTGTCTTACGGCATGATTGCTGCCGCTGTGCTGAGGATTAAGTCGGCAGCAGGGCGCAGGAAGGCCTTCAACACCTGTTCCTCGCACCTCATCGTGGTCTCCCTCTTCTACGGGACCATCACCTACATGTACTTGCAGCCTGCCAACAGCTACTCTCAAGATCAAGGCAAATTTCTCACTCTCTTCTACACCATCGTCACACCCAGTGTCAACCCTCTCATCTACACTCTGAGGAACAAGGATGTCAAGGGGGCAGCGAGGAAGCTCCTGGGATGGGAGAAAGCGACTGGAGGACCTTAA
>flattened_line_26394_14251-20626|OR2
ATGGAGAAGAACAATGAGAGCTCTGGGGACTTCATTCTCCTGGGCTTCTCGGATCGGCCGAGGCTGGAGATGGTCCTCTTTGCTGTCAATATGGTCTTTTACTTTCTGGCTGTCACAGGCAACTCAACCATCATCTTCCTCTCCCTAGTGGACCTTCGGCTGCACACACCCATGTACTTCTTCCTCAGCAACCTGTCCCTTCTCGACCTCTGCTACACAACAAGTAGCATTCCCCAGTTGCAGGTCAACCTCTGGGGCCCACGAAAGACCATCAGCTTCGTAGGGTGTGTCATTCAGCTCTTTGCCTTCCTGTCTGTGGGGGGCATTGAGTGCATTCTCCTCTCAGTCATGGCCTATGACCGTTTTGTAGCTGTCTGCAAGCCACTACATTACCTGACCATCATGCACCCACAGCTATGCCTGAAGCTGGCAGCCTTTGCCTGGCTCAGTGGTATTGCCAATTCCATACTGATGTCGCCATTGACCATGTCTCTGGGGCGGTGTGGTCGCCGCCGTATCAACCACTTTGTGTGTGAGATGCCGGCCATCATCCGCATCTCTTGTGTGGACACAAGCCGGGTAGAAGGCCTGGCTTTCTTTCTGGCCATCCCCATCGTCCTTGTGCCTCTCACTATGATCCTGGTCTCCTACGGCTACATTGCAGCTGCGGTGCTGAGGATCAAGTCTGCAGCTGGTCGGCGCAAAGCCTTCAACACCTGCTCTTCACACATGGTGGTGGTGGCTCTTTTCTATAGCACCATCATCTACATGTACATGCAGCCTGGGAATGTGGCGAGTCAGGACCAGGGCAAGTTTCTCACTCTGTTCTACTGCCTGGTGACCCCCACACTGAACCCTTTCATCTACTCACTGAGAAACAAAGACATGAAGGCAGCCATGATGAAGGTCCTCGGGAAAGATAGAAGCCTGCTGGACACTGGAGGGCACTGA
>flattened_line_26564_23333-25449|OR56|PSEUDOGENE
CCTTACCCAAGATCAGACATAATTCGTGTGTGTGTATGTGTGTATGTTGTGTGTGTGTGTGTGTGTGTGTGTGTGTGCGTGTGTTGTGTATGTGTGTGGGGTGTGTGTGTGGAGTGCGTGTATGTGGTATGTGTATGTGTGTGTGTTGTGTGTATGGTGTGTGTGTGTGTTGTGTGTATGTGTGTGTGTAGTGTGTTGTGTGTTATGTATGATGTGTGTGTGTGTTGTGTGTATGGTGTGTGTGTGTTGTGTGTATGTGTGTGTGTAGTGTGGTGTGTGTTATGTATGGTGTGTGTGTGTTGTGTGTGTGTTGTGTGTATGTATGTGTGTGTGATGTGGTGTGTATGTTGTGTGTGTGTGTGGTGTGTGTATGTGTGTGGGGTGTGTGTGTGGTGTGTGTATGTGGTGTGTGTATGTGTGTGTGGTGTGTGTGTGGTGTGTGCATGTGGTGTGTGTATGTGTGTGGGGTGTGTGTGTGGTGTGTGTATGTGGTGTGTGTATGTGTGCTCATACCCTTGTGTGCACAGGGAGGCCAGAAGTTGTTGTCAGGTATCTTCTTCTATCATTATCAGTCTTATTTGTTTTTTGTGA
>flattened_line_26564_36808-39499|OR56
GCATTATCCAGCAACAACTCTGAAGCTCTGGTCTCTGACTTCCTCCTCATCTGCTTCCCTAACTACCAGAGCTGGCAGCACTGGCTGTCCCTGCCTCTGACCATCCTCTTCCTCCTGGCCATGGGGGCCAATGCCACCCTTCTCATCACCATCAGGATGGAGGTCTCTCTGCATGAACCCATGTACTACCTTCTCAGCCTTCTCTCTCTGCTGGACATCGTGCTGTGCCTCACTGTCATACCTAAGGTCCTGGCTATCTTTTGGTTTGACAGCAAATCCATCAGCTTCTCTGCCTGCTTCCTCCAGATGTTTGTCATGAACAGTTTCTTGACAATGGAGTCCTGCACCTTCATGGTCATGGCCTATGACCGCTATGTGGCCATCTGCAAGCCTCTGCAGTACCAATCCATCATCACTGACCAGTTTGTGGCGAAGGCTGCCATCTTCATTATAAGCCGGAATGCACTTTTTTCTCTCCCTGTCCCCATCCTTTCTGCCAGACTAAAGTACTGTGCTCACAACGTCATCAAGAACTGCATCTGCACCAACCTGTCTGTGTCAAAACTTTCTTGTGATGATATCACCTTCAATAAACTCTACCAGCTTGTAGCAGGTTGGACTTTGCTGGGCTCTGACCTCATCCTCATTGTTCTCTCCTACTCTTTTATCTTCAATGTTGTGCTCAGGATCAAAGCAGAGGGAGCTGTGGCTAAGGCCCTGAGCACATGCGGTTCCCACTTCATCCTCATCCTCTTCTTCAGCACGGTCCTGCTGGTCCTGGTCATCACTAACCTGGCCAGGGAGAGGATTCCCCCAGATGTCCCCATCCTGCTGAACATCCTGCATCACCTTATCCCCCCAGCTCTGAATCCCATC
>flattened_line_264386|OR4|PSEUDOGENE
TCCCCGAAGATAAAATATTTGCATTGTTTTACACCATCATCGCTCCTATGTTCAATCCCTTAATTTACACACTGAGAAATGGAGAAATGAAAAATGCAATGAAAAAAGTTTGGTGTCAATCTCTAA
>flattened_line_264558|OR52|PSEUDOGENE
CCTGTGATTACCAAAGCTGGGCTTGCTACTTTCTTGAGGAGTGTGATGCTCATCTTTCCATTCACTGTCCTCACCAAGCGCTTGCCCTATTGCCGAGGCACCCTTATCCCCCACACTTACTGTGATCACATGTCTGTGGCCAAGGTATCCTGTGGCAATGCCAAGGTCGATGCCATCTATGGCCTCATGGTTGCTCTACTAATTGGTGTGTTTGACATTTGCTGTATCTCTGTGTCTTACACTATGATACTGCGAGCAGTAGTGAGCCTGTCCTCTGCAGATGCTCGTCACAAAGCCTTCAGCACCTGCACATCCCACATCTGTGCTATTGTGATCACTTATGTACCTGCCTTCTTTACTTTCTTCACTCACCGTTTCGGAGGACACACCATTCCCCACCACGTCCACATCATAGTGGCCAACCTCTACCTGCTACTGCCCCCTACCATGAACCCAATTGTTTACGGAGTCAAGACCAAGCAAATTCGGGAAAGTGTTATCAAATTTCTACTTGGA
>flattened_line_265230|OR52|PSEUDOGENE
CTGCCTTCCTGGGAGGCCAGGCTCAAGGCTCTCAACACCTGTGGCTCTCACATAGGTGTTATCTTAACCTTTTTTACTCCAGCATTTTTCTCTTTCTTGACACATCGTTTTGGCCATAATGTGCCCCAATATATCCACATTCTCTTGGCCAATCTCTATGTGGTTGTCCCACCAGCCCTTAATCCTGTGATTTATGGGGTAAGGACCAAGCTGATACGGGAGCGAGTAGTGAGGATTTTCTTCCAGAAAGAT
>flattened_line_266274|OR3|PSEUDOGENE
AAAGCCCTGGACCAATGGAACAACTGTTGCTGAATTCATCCTGTTGGGTTTGGTGGAGACGCCAGAGCTGTGGCCAGTTGTCTTCATATTCTTCCTCTTGGCATACATGACCACAGTTGGGGGAAACCTAAGCATCCTGGCAGCTGTCTTGGTGGACCCAAAACTCCACACCCCAATGTACTTCTTCCTAGGGAACCTGTCAGTGATGGATGTCGGGTGCATCAGCGTCACTATTCCCTCCATGTTGGTTAGGCTCTTGGCTCACAAGCAGACAATTCCATATGGAGACTGCCTCACACAGCTCTTCTTTTTCCACCTGCTAGTTGGGGTTGACTGCTTCCTGTTGACAGCCATGGCTTATGACCGGTTCCTGGCCATCTGCAGGCC
>flattened_line_266378|OR5|PSEUDOGENE
TGTACTTTTTCCTCAGTAACCTTTCCTTCTGTGACCTCTGCTATTCCACAGCAGTTGGACCCAAGATGCTGATGGACATATTTGGTAATGACAAGTCAATTCCTTTTTTTGGCTGTGCTCTGCAATTCTTCATTTGTTGTACATTTGTAGATTCTGAATGCATATTGCTGGCAGTGATGGCCTTTGACCGATACCAGGCCATCTGCAACCCCTTGCTCTATACAGCAAACATGTCCGACAGGCTGTGCTCCTTGCTCAAGGCTGGGGTTTATCTTGTAGGTGTGGCAGACTCTTTGATACATACAACATTGACATTCCACTTATGTTTCTGTGGTTCTC
>flattened_line_266390|OR4|PSEUDOGENE
CATTTCCTGGGAGGTGTTGAGATCATTCTGCTCACAGTGATGGCCTATGACCGCTATGTGGCCATCTGCAAGCCCCTGCACTATTCCACCACCATGACCAGGCATCTCTGTGCTGTGCTGGTGGCAGTGGCTTGGCTGGGTGGCTTCCTGCATTCATTGGTTCAGCTCTTTCTGGTCCTTCAGTTACCTTTCTGTGGACTCAATGTGATCAATCACTTTGTGTGTGACTTGTATCCTTTACTGGAGCTGGCCTGCACCAACACATACATCATTGGGCTGCTGGTGGTGGCCAACAGTGGTGTGATCTGCCTGCTGAACTTCCTCATGCTGGCCGCCTCATATATCATCATCCTGCGCTCCTTGAGATCCCACAGTGCAGAGGGGAGACGCAAAGCCCTGTCCACCTGTGGGGCCCACTTCACTGTTGTTGCCCTGTTCTTTGTGCCCTGTATATTTAGTTATATGCGTCCATCGACTACTTTACCTATAGACAAAAACTTGGCAGTGTTTTATGGTATTCTGACACCCATGTTGAATCCACTCATTTATACTCTGAGA
>flattened_line_266784|OR2|PSEUDOGENE
GCGACTTCATCCTTTTGGGACTGTTCTCTGCTTCCCGAACGAGTCTCGTCTTTCTCTCACTTATATTTTTCATTTTTATCGTGAGTCTGACAGAAAATGCTCTCCTGATCCTCCTGATCCGCAGGGATTCCCGGCTCCGCACGCCAATGTACTTCCTGCTCAGCCATCTCTCCTTCATGGATATCTTGCACATTTCCAACATCGTGCCTAAAATGATAGCTGACTTTCTGTCAGGCAGCAGAACTATTTCCTTTGCAGGCTGTGGCTTCCAGATATTTCTGTCCCTCACCTTGCTCGGCGGCGAGTGCCTGCTCCTGGCAGCCA
>flattened_line_266836|OR11|PSEUDOGENE
CACTGGCTTCATCCTCCTCGGCTTCCCCTGCCCCAGGGAAGGGCAGATCCTCCTCTTTGTGCTCTTCTCCGCTGTCTACCTTCTCACCCTCATGGGCAATGCTTCCATCATCTGTGCCGTGTGCTGGGATCAGAGACTCCACACTCCCATGTACCTCCTGCTGGCCAATTTCTCCTT
>flattened_line_267044|OR10|PSEUDOGENE
TTCAACCTGGTCATTGTGCCCAAAATGTTGGGGACCCTGATTGCCCAGGACACAAGCATCTCCTTCCTTGGCTGTGCCACTCAGATGTATTTCTTCTTCTTCTTTGGAGTGGCTGAATGCTTCCTCCTGGCCACCATGGCATATGACCGCTATGTAGCCATCTGCAGTCCCTTGCATTACCCGGTCATCATGAACCAAGAGACCCGTGCCAAACTGGCTGCTGCCTCCTGGTTTCCAGGATTCCCTGTAGCCACTGTGCAGACCACGTGGCTCTTCAGTTTTCCATTCTGCGCCACCAACAAGGTGAACCACTTTTTCTGTGACAGCCCCCCTGTGCTGAGGCTGGTCTGTGCAGACACAGCGCAGTTTGAGGTCTTCGCCATTGTGGGCACCATTCTGGTTGTCATGATACCCTGCCTGCTGATCCTGTGTTCCTACACTCGCATTGCTGCTTCTATCCTCAAGATTCCATCAGCCAAAGGGAAGAACAAAGCCTTCTCCACCTGCTCCTCACATCTCCTTGTTGTCTCTCTTTTCTATGTGTCTTTAAGCCTCACTTAC
>flattened_line_267094|OR4|PSEUDOGENE
CTACACCAGCATCATGGACAGACAGAAGTGCATCTGGCTCGTTTTGATATCGTGGATCATTGGCTTTGTGCATGCCATTAGTCAACTGATCCTGATTTTGGAGCTCCCTTTCTGTGGACCTAGAGTGATAGACAGCTTTTTCTGTGATATTCCTTTGGTGATGAAATTAGCCTGCATGAATACTGACACTTTGGGAATCGTGATAAATGCTGACAGCGGTGTAATAGCAACAACTTGTTTCATTCTCTTGCTTATATCTTACACTTATATTCTATCAACTGTTCAGCTTCACTCTAAAAATGGTACGTCAAAGGCACTTTCTACATGTACATCCCACATCACAGTGCTTGTGCTTTTCTTTGGGCCCGTCATTTTCATCTATCTGTGGCCAGTCAGCATCACTTGGGTAGACAAGTTTCTCGCAGTGTTTTACTCAGTAATCACACCTCTCCTGAATCCTGCCATATATACACTGAGAAATAAAGATATTAAGAATGCTATAAAGAAGCTGATAAACCA
>flattened_line_267738|OR5|PSEUDOGENE
TACAACCTTGGCATTCCACTTATGCTTTTGTGGGTCTAATGAGATCAACCACTTCTTCTGTGATTTACCTCCACTTTACCTCCTCTCCTGCTCTGACATACAGGTTAATGAACTGGCCTTATTTACTGTTTTTGGATTCATTGAACTGAGCACCATCTCAGGAGTTCTGGTTTCTTATTGTTACATCATCTTATCAGTTTTGAAGATCCAGTCTGCTGAGGGAAGATTCAAAGCTTTCTCCACTTGCACCTCCCATCTAACCACAGTTGCCATTTTCCAGGGAACTGTACTCTTCATGTATTTTCGGCCAAGTTCTTCCTATTCCCTAGATCAAGACAAAATGACCTCACTGTTTTACACTCTCGTGATCCCCATGCTGAACCCTCTGATTTATAGCCTGAGGAACAAGGATGTTAAAGAGGCCCTGCAAAAATTGAAAATGAAAAT
>flattened_line_268396|OR10|PSEUDOGENE
CTACTGCTGGGTTCCTACAGCCGTATCATCAGGACAGCCCTGAGCGTCAACTCGGCCAAAGGTCGCAGCAAGATCTTCTCCACGTGTTCTTCTCACTTCCTCGTAGTGACCATCTTTTACGGTTCAGGA
>flattened_line_269370|OR5|PSEUDOGENE
GTATTTCCGGCCAAGTTCTTCCTACTCCCTAGATCAAGACAAAATGACCTCACTGTTTTATACCTTGGTGATTCCCATGCTCAACCCTCTGATTTACAGCCTGAGGAACAAGGATGTGAAAGAGGCTATTGAAAAATTGAGGAATAGAAG
>flattened_line_269724|OR52|PSEUDOGENE
TGGGCTTCTTCTCTTTCTTCACACACAGGTTTGGGGCTCACATCCCCACGTATGTGCATATCCTCCTGTCAGATCTTTACCTGTTAGTCCCACCTTTTCTCAACCCTATCGTCTATGGTGTTAAAACTAAACAGATCCGTGACCACGTCCTGAAAATGCTTTTCC
>flattened_line_269806|OR8|PSEUDOGENE
CTACAGCCAGGTGATGAGAAATGAGCTGTGTGTGCGGCTGGTGCTGCTCTCCTGGGGCCTGGCCTCTCTCAATGCAACCATCATTGTGGTCCTGGCTGTGAACCTGGACTTCTGTGAGGCTCGAACCATCCACCACTACACGTGTGAGCTGCCCGCCCTTTTCCCCCTGTCCTGCTCTGATATCTCCATCTCTGTCGACGTGCTGCTCTGCTCCAGCTTACTGCACGGGCTGGGGACCTTCCTCCCCATCTTCTTCTCCTCCGCGGGCATCGTCTCCACCATCCTGGGCATCAGCTCCACCACGGGGAGAAGCAAAGCCTTCTCCACCTGCTCCTCCCACCTGGCCGCCCTGACCTTGTTTTTCGGCTCCGGTTTCCTCTGCTATCTCATGCCCCCTTCCGGTTCTTCCCTGGATTTGCTCTTGTCCTTGCAGTACAGCGCGGTCACACCCATGCTGAACCCTCTCATCTACAGCCTGAAGAACCAGGAGGTGAAGGCGGCTGTGAAGAGGACCCTGAGAAAATACCT
>flattened_line_270178|OR8|PSEUDOGENE
TATGTTAAACCCCTTAATCTATACTCTCAGAAATACCGAGGTGAAAAATGCTATGAAGAAATTCTGGGTCAA
>flattened_line_272030|OR4|PSEUDOGENE
TATGACTCAGGTCTTCGCAGCTCATTTCTTTGGGTGCATGGAAATCTTTGTGCTCATTCTTATGGCCTTTGACCGTTATATAGCAATCTGTAAGCCTCTGAGATATACAACCATAATGAGCCAGCGTATCTGTGGTGTATTAGTGATTCTTGCCTGGGTAGGGTCCTGTATCCACTCTTCGGCACAGGTTTTCTTGGCCTTAAGATTACCGTTCTGTGGCCCAAATGTGATTGACCACTATTTCTGTGATATGCAGCCCTTGCTGAAACTTGCTTGCATGGATACTTATGTTATAAACTTGCTAATTGTGTCTAATAGTGGTGCCATATGCATGGTAAGTTTTGTACTACTGCTTATTTCCTATGTTGTCATTTTATACTCTCTGAGAAACCACAGTGCAGAAGGAAGAAGCAAGGCCCTTTCTACATGCACTTCTCATTTCATTGTGGTGGTCATATTTTTTGGTCCTTGCATATTCATATACACACGTCCACCAACAACTTTTCCAACAGACAAGATGGTTACTGTGTTTTATACAATTGGGACACCTTTGCT
>flattened_line_27230_6533-9939|OR52
ATGTCACTTCTAAATGGCAGCCTGACTCCAACTTTCTTCATCCTCAATGGCATCCCTGGCCTGGAAGAGGTACAGTTGTGGATCTCCTTCCCACTGTTTGCCATGTACTGCATCGCTCTTACAGGGAACTTTGGGCTCATATATCTTATCTACTCTGAAGAGGTCTTCCATAGACCCATGTACATCTTCCTAGCCCTCCTTTCCTTCACAGATGTGCTCATGTGCACCAGCACTCTCCCCAACACTCTCTGCATATTGTGGTTCAATCTCAATGAGATTGATTTTAAGGCCTGCTTGGCCCAGATGTTCTTTGTGCACACTTTCACAGGCATGGAATCTGGGATGCTGATGCTCATGGCCCTGGACCGCTATGTAGCCATCTGTTACCCACTTCGCTATGCCACTATCCTCACTAATGTGGTCATTACCAAGGCAGGGATGCTCACTTTTCTTAGGGGTGTGATTCTTGTCATCCCTTTCACGTTCCTCACTAAGCGCCTGCCTTACTGCAGGGGTAATGTCATCCCCCACACCTACTGTGACCACATGTCTGTCGCTAAAATATCTTGTGGCAACGTTCAAATCAATGCTATCTATGGTCTAATGGTTGCTCTCCTGATTGGGGGCTTTGATATCCTTTGCATCACAGTCTCCTACACAATGATCCTACGGGCAGTTGTGAGTCTGTCATCAGCAGATGCTCGACAGAAAGCTTTCAGCACCTGCACCGCTCACATCTGTGCCATTGTCATCACCTACGTCCCAGCCTTCTTCACCTTCTTTACACACCGCTTCGGTCGAGGCACCATCCCTCCCCACATACACATCATTATGGCTAATCTCTATCTACTCATGCCTCCCACCATGAACCCTATTGTGTATGGAGTGAAAACCAAGCAGATACGAGAGAGTGTTGTTAGGTTCTTGTTTAAAGGGAAAGAAAGTTCTTCTCATAAAATTTAA
>flattened_line_272228|OR4|PSEUDOGENE
TTTGTACTCCTGGGGCTTTCTCAGAACCCAAAGATTGAGAAAATACTGTTTGTTGTATTTTTGTTGGTCTATCTAGCAACAATTGGAGGCAACATAATAATTATGGCAACCATAATCTATAGCCCTGTGCTGCTGGGGTCTCCCATGTACTTCTTCTTGATATTCCTGTCATTACTGGATGCATGCACTTCTACTGTTGTCACACCCAAGCTGATTGTAGATTTCTTCTATGAGAGGAAGACCATCTCCTTTGAATGTTGCATGACACAACTGTTTGCAGCCCACTTTTTCACTGGTGTGGAGGTGATTGTCCTGACAGCTATGGCT
>flattened_line_272358|OR4|PSEUDOGENE
CCTCCTTACCCACTGACAAAGCTGTGACTGTGTTTTGCACCCTAGTGACACCTATGTTAAACCCTTTAATTTATACCCTCAGAAATGAAGAGGTCAAAAAGGCTATGAAGAAGCTCTGGGGCCAAA
>flattened_line_272494|OR12|PSEUDOGENE
GGACAGAAGTGACAGAGTTTGTGCTGCTGGGCTTGTCCAGCAGGCCAGAGATGCAGCCAGTCATTTTTGGAGTTGTCCTTGTCATGTACCTGCTGGCAGTTGTGGGCAATACTCTCCTAGTGCTTGTTGCTTGCTCAGACCCCAAGCTTCAGACACCCATGTACTTCCTCCTCAGCCAGCTCTCCCTGATCGACATATCACTAACAACCATCACTGTTCCTCAGATGCTGGTGCACACACTCTCTGTATATCGAACCATTTCCTATAACCGCTGTATGGTACAGCTATTCTTCTTTATGGCCGTGGGCAGCATGGAAGGCCACTTGCTGGGTGCCATGGCCTATGACCGCTATGTTGCCATCTGTGACCCTTTAAGGTACTCTGCCATTGTCAGTTATAAGCTCTGTCTGCAAATAACACTGACCTCATGGGTGGTGGTCAGCCTCAACAGTCTCCTGTACACCGTGTTGGTCACCCGTTTAACCTTCTGTGGCAACCAGGTCACCCACTTCTTCTGTGACATCACTCCTCTGCTGAAGCTCTCCTGCACTC
>flattened_line_272544|OR5|PSEUDOGENE
AAAATTGTTCTTCCTTTACTGAGTTCATATTGATGGGAATTACCAACAACTCTGAAGCAAAAGTGACTCTGTTCACAATATTTCTACTAATCTATCTCATCAATCTCGTGGGAAATCTTGGAATGATTCTTTTAATTAGAGTGGATGCCCAGCTTCAAACTCCAATGTACTTTTTCCTCAGTAACCTTTCCTTCTGTGACCTCTGCTATTCCACAGCAGTTGGACCCAAGATGCTGATGGACATATTTGGTAATGACAAGTCAATTCCTTTTTTTGGCTGTGCTCTGCAATTCTTCATTTGTTGTACATTTGTAGATTCTGAATGCATATTGCTGGCAGTGATGGCCTTTGACCGAT
>flattened_line_272782|OR4|PSEUDOGENE
ATGTGACTATTGTATGCAGCCCTGCCCTGCTGGGCTCCCCCATGTACTTCTTGGCGTTTCTTTCCTTACTGGATGCATGTACTTCTTCTGTCATCACACCAAAGATAACCGTAAACATGTTTTATGAGAAGAGAACCATTTCCTTTGAAGGTTGCATGTCACAAGTGTTTGCTGTCCACTTCTTTACTGGGGTAGAGGTGATTATCTTGACAACCATGGCCTATGACCGCTATGTGGCCATCTGCAAGCCCTTGCACTACTCTGCCATCATGAACAGGAGGCTCTGTGGCATTCTGGTGGGGGTGGCCTGGACAGGGGGATTCTTGCATTCTATCATACAAATTATTTTCATTTTGCAACTGCCCTTCTGTGGCCCCAATGTCATTGATCATTTCTTGTGTGACT
>flattened_line_272786|OR52|PSEUDOGENE
CCAATGCCACCGAGACCCACCCTCTTTCCTTCCTGCTGCTGGGGATCCCCGGACTGGAGGCTGCACAGTTCTGGCTGGGCTTTCCCTTCTGTGTCGTATACCTGATCGCTCTTGTCGGAAATCTTGTCATTCTGTTTGTCATATGGACTGACAGGAGCCTTCACCAACCCATGTTCTACTTTCTGGCTATGCTGTCTGTGGTTGACCTAAGTCTCTCTACTGCCACCATCCCCAAGATGCTGAGCATCTTCTGGTTCAGCTTTCAGGAGCTGTGCTTTGGATGCTGTGTTGCTCAGGTCTTTTTCATCCATTTTTTCACAGTCATGGAGAGCATCATACTCCTTGCCATGGGCTTTGATCGCTATGTGGCTATTTGCAACCCCCTCAGGTACACCGCGATCCTCACAAACAGAATCATCGGTGTGATTGCTGTGGTCGTGGTTA
>flattened_line_273414|OR6|PSEUDOGENE
CAGGCTGGACTCCAACAGAGAGGCTGCTCTCGTGAACACGGTGGTGACTCCGCTCCTGAACCCTGTCATCTACACCCTGCGCAACAAGCAGGTCCACCGGGCTCTGAGGGATGCACTGTCCAGGGTGAAACTGCACAG
>flattened_line_273452|OR4|PSEUDOGENE
AAATTTGCTCATTGTTATGACAGTCACTATCAGTAATAGCCTGAGTTCTCCAATGTATTTCTTTCTTGCTAGTTTGTCATTTGTGGATATCATTTATTCATCAGCCATTTCTCCCAAATTGATCTCAGACCTGTTCTTTGGTCAAAATATAATATCCTTTAAATTTTGTATGGCTCAACTCTTCACAGAACACTTTTTTGGTGGATCCGAGGTCTTTCTTCTGTTGGTGATGGCCTACGACCGCTATGTGGCCATCTGTAAGCCCTTGCATTATTCGACTATCATGAAGCAGTGGGTTTGTATAGTGCTGTTGATATTATCTTGGATTGGAGGATTTTTGCATTCAGTAATTCAGTTCAGTACTATTTATGGACTTCCATTCTGTGGTCCTAATGTCATTGATCATTTTATGTGTGACATGTACCCGTTATTGAAACTTGTTTGTATTGACACCTATGTCATTGGGCTCTTAGTGATGGCTAACGGAGGGCTGATCTGCACCATTGTGTTTTTACTCTTACTGATTTCTTACGGTGTCATCCTTTACTCTCT
>flattened_line_27404_9281-11206|OR10
ATGAGAAGAAACAGAAACACATCGCTGGACACTGTGGTGACAGATTTCATCCTCCTGGGCTTGGCTCACCCCCCACATCTAAGAACCTTCCTCTTCCTGGTCTTCTTCCTCATCTACATCCTGACACAGCTGGGGAACCTGCTCATCCTGCTCACTGTGTGGGCTGACCCCAAGCTGCATGCCCGCCCCATGTACATCCTCCTGGGTGTGCTCTCCTTCCTAGACATGTGGCTCTCCTCCGTCATTGTTCCTCGAATTATCTTAAACTTCACTCCTGCCAGCAAGGCTATCCCGTATGGTGGCTGTGTAGCTCAACTATATTTCTTCCACTTCCTAGGCAGCACTCAGTGCTTCCTCTACACTTTGATGGCTTATGACAGGTACCTGGCCATTTGCCAGCCTCTCCGTTACCCGGTGCTCATGAATGGGAGGCTATGCACAATCCTAGTGGCTGGAGCTTGGGTGGCTGGCTCCATCCATGGGTCCATTCAAGCCACCCTGACCTTCCGGTTGCCCTACTGTGGAGCCAAGCAAGTGGATTATTTCTTCTGCGACATCCCTGCAGTGCTGAGACTGGCCTGTGCCGACACAGCTATCAATGAACTTGTGACCTTCGTGGACATTGGGGTGGTAGCCGCCAGCTGCTTCATGCTGATTCTGCTCTCCTATGCCAACATAGTTCACGCCATCCTGAAGATCCGCACTGCCGACGGAAGGCGGCGTGCCTTCTCCACCTGTGGCTCCCATCTCACTGTCGTCACAGTCTACTACGTACCCTGCATTTTCATCTACCTTCGGGCAGGATCCAAGAGTCCCCTGGATGGAGCGGTTGCTGTATTTTACACCGTTGTCACTCCGTTACTGAACCCCCTCATCTACACCCTGAGGAACCAGGAAGTGAAGTCTGCTCTGAAAAGACTAAGAGAAGGTAGAGGAACTATGGATGGAAATAAATAG
>flattened_line_27404_18215-21198|OR10
ATGGAAAGACTCAACTACACACTCCTGACTGAGTTCATCCTCACAGGAGTTCCCCACCCTCCCAGGCTAAGGACATTCCTGTTTGTGTTCTTTTTGCTAATCTACATCCTGACTCAGCTGGGGAACCTGCTCATCCTGCTCACTGTCTGTGCAGACGCACAGCTCCGTGCACGCCCCATGTACATCTTCCTTGGGGCTCTCTCCATCATCGACATGGGCATCTCGAACATCATTGTCCCTCGTCTCGTGATGAACTTCACTCCAGGCATTAAGCCCATCTCCTTTGGGGGCTGTGTGGCTCAGCTTTATTTCTATCACTTTCTGGGCAGCTCCCAATGTTTCCTCTACACCACAATGGCCTATGACAGGTACCTGGCAATATGTCAACCCCTGCGCTACCCAGTCCTCATGTCTGCTAAGCTGAGTACCATGCTGGTGGCTGGGGCTTGGGTGGCTGGCTTAATCCATGGAGCAATCCAAGCCATTCTAACCTTCCGCTTGCCCTACTGTGGTCCCAACCAGGTAGATTACTTCTTCTGCGACATTCCTGCAGTTTTGAAGCTAGCCTGTGCGGACACCACAGTCAACGAGATGGTGACTTTTGTGGACATAGGGGTGGTGGTTGCCAGTTGTTTCTCCCTGATCCTCCTCTCCTACATCTATATCATTCGGGCCATCCTGAGAATCCGCGCAGCTGACGGTCGGCAAAGGGCTTTCTCAACCTGTGGAGCCCATGTGACTATGGTTACCGTGTACTATGTGCCGTGTGCCTTCATCTACCTGCGACCGGACAGCCACGGCCCCCTGGATGGGGCGGCTTCTCTCTTCCCCACAGCCATCACCCCTTTCCTCAACCCCCTCATCTACACTTTGAGGAACCAGGAGGTGAAGACAGCCCTGAGGAGAATCATAGGAGGCCAAAGGACTAAGGGTGCGGTCTGA
>flattened_line_27578_4614-6225|OR5
ATGCATAATATTTCAGAGGTGACTGAATTCATTCTTGTGGGATTAACGGATGCTCCAGAGCTGCAGGTCCCTTTATTTATCATCTTCACTCTTACTTATTTGATCACACTGGTTGGTAACCTTGGGATGATTGTGCTGATTCTGCTGGACTCCAGACTCCACACTCCCATGTACTTTTTCCTCAGTAACCTTTCCTTGGTGGACTTTGTTTATGCATCAGCTGTCACTCCCAAAGTAATGGAAGGGTTTCTCATAGAACACAAGATAATATCTTACAATGCATGTGCTGCCCAGATGTTTTTCTTTGCAGCCTTTGCTATTATTGAAAGTTTCCTCCTAGCCTCAATGGCTTTTGACCGTCATACAGCAGTTTGTAAACCCCTGCACTACACTACCACCATGAAAAGTACAATATGTGCCCTGCTTATTGCTGGTTCTTACATCAGTGGACTCTTGCAATCTTCCATCCATGTTGCCTTCACTTTCCATCTCTCCTTCTGCCAGTTCAATGTGGTGAATCACTTTTTCTGTGACATTCCCCCACTACTAGCTCTTTCTTGCTCTGGTATCTACACAAATGAAATTTTATTGTTGACATTGGCAGCACTCAATGTTGCTTTTACTCTATTGGTTATCCTGACCTCTTACCTACTTATTTTTGTTGCAATTCTGAAGATTCGTTCTGCTGAGGGCCGGAAGAAGGCTATCTCCACCTGTGCATCTCACCTTACAACTGTTTCCATTTTCTATGGGACAATCATCTTCATGTACTTGCAGCCCAGCTCCAGTCACTCCATGGACACTGACAAAATGGCATCGGTGTTCTATACCATGGTCATTCCTATGCTGAACCCTATAGTTTACAGCATGAGGAACAAAGAAGTCAAGAATGCATTCAAGAAGGTTACTGGGAAAACATTGTCTTCACTATGA
>flattened_line_27578_10357-12162|OR5|PSEUDOGENE
ATGGAGAATATTTCACAGGCAACTGAATTTTTGCTCATGGGGTTAACAGATGCCCTGGAGTTGCAGATCCCTTTATTTATCATCTTCACTCTTGTATATTTGACTACACTGATTGGGAACCTTGGGATGATCATTTTGATTCTACTGGACTCCCGACTCCACACTCCCATGTACTTTTTCCTCAGCAACCTCTCCCTGGTGGACTGTGTTTATGCCTCAGCAGTCACTCCAAAGGTGATGGAAGGGCTTCTCACAGGAAATAAGATCATATCCTATAATGCATGTGCTGCCCAGATGTTCTTCTTTGCAGCTTTTGCAATTATTGAAAGTTTCCATCTGGCCTCAATGGCCTGTGACCGCCATGCAGCAGTGTGCAAACCGCTGTATTACTCTACCACCATGACGGGTCCCACATGTGTCCTAATGGTATCTGCCTCCTACATTTGTGGACTCCTGCAATCCTCCATCCATGTTGCCTTCACTTTTACCCTCTCCTTCTGTCATTCCAATGTGATTAATCATTTTTTCTGTGACCTTCCACCCTTACTGGCTATTTCTTGTTCAGATATCTATAAAAATGAGATTATTCTCTTTACATTAGCATCATTTAATGTTATTTTCACTCTTGTCGTTATCTTGAGTTCTTACCTACTTATTTTTATTGCAATCCTGAGAATGCATTCAGCTGAGGGCCGGAAGAAAGCCTTCTCTACCTGTGCATCTCACCTCACCACTGTTTCCATCTTCTTTGGGACAATCATTTTTATGTACTTCCAGCCCAGCTCCAGTCTTCTTTGGGACAATCATTTTTATGTACTTCCAGCCCAGCTCCAGTCACTCCATGGACACTGA
>flattened_line_27578_30444-33273|OR5
TTTTCTCCTTTTATTTTAGGAGCCTGTCATAATTTTCAAATAACACAGAGGCAGAACATTTCAGAAGCAACTGAATTTATACTTGTGGGGCTAACAGATGCCCCAGAGCTACAGGTCCCATTGTTTGTGATCTTTACTCTCATTTATTTGACCACACTGATTGGGAATCTTGGGATGATTATGTTAATTCTCCTAGACTCCCGACTCCACACTCCCATGTACATTTTTCTCAGTAACCTCTCACTGGTGGACTGTGTTTATGCTTCAGCTGTCACTCCCAAGGTAATAGAAGGGTTTCTCACAGAACATGAGATCATATCCTACAATGAATGCGCTACCCAAATGTTCTTCTTAATCGCCTTTGCGATAATTGAAGGTTTCCTCCTGGCCTCCATGGCTTTTGACCGTCATGCAGCAGTGTGTAAACCCTTGCATTACTCCACCACCATGACATCTACTGTATGTGCCCTGCTTATTGCTGGTTCTTACATCAGTGGACTCTTACAATCTTCCATCCATGTTGTCTTCACTTTCTGTCTCTCCTTCTGCCATTCCAATGTGGTGAATCACTTTTTCTGTGACATTCCTCCTCTACTAGCTCTTTCCTGTTCTGATATCTCTATAAATGAAATTGCATTGTTTGTGCTGGCAGGATTTACTGTAGCTTTAACTATATTGGTTATCTTGAATTCTTATGTACTTATTTTTATTGCAATCCTGAGGATGCGTTCTGCTGAGGGTCGAAAGAAGGCCGTTTCCACCTGTGCATCCCATCTCACCACTGTTTCCATCTTCTATGGCACAGTCATCTTCATGTACTTGCAACCTAGTTCCAGTCACTCCATGGATACTGACAAGGTAGCATCCATGTTCTACACCATGATTATTCCCATGCTGAACCCTCTTGTCTACAGCCTGAGAAACAAAGAAGTCAAGAATGCTTTTAAGAAAGTTGCTGGAAAATCATTGTTTTCATGGAGATTAGTCAATTAA
>flattened_line_27578_34309-37195|OR5|PSEUDOGENE
ATGTACTTTTTCCTCAGTAACCTTTCCCTGGCGGACTTTGTTTATGCCTCAGCAGTCACTCCCAAAGTAATGGAAGGGTTTCTCACAGAACACAAGATTATATCCTTTAATGGATGTGCATCCCAGATGTTTTTCTTAATAGCCTTTGCCACTGCTGAAAGTTTCCTCCTGGCCTCAATGGCTTTTGACCGTCATGCAGCAGTGTGTAAGCCTCTACATTATTCCACCACCATGACACATACCACGTGTGTCCTAATCGTTACCTGTTGCTACATCAATGGACTCCTGCAATCCTCCATCCATGTAACATTCACTTTTCACCTCTCCTTCTGTCATTCCTATGTGATTAACCACTTTTTCTGTGACATTCCCCCCTTGCTGGCTATTTCTTGCTCTGATATCCACATAAATGAGATCATAGTCTTTATGTTGGCTGCATTTGATGTTGTTTTTGCCCTTGTGGTCATCCTCAACTCTTACATACTTATTTTTATTGCTATCTTGAGGATGCGTTCAGCAGAGGGCCGAAAAAAGGCCTTCTCTACTTGTGCATCCCACCTCACCACTGTTTCCATCTTCTATGGGACAATAATCTACACGTGCTTACAGCCCAGCTCCAGTCACTCCATGGACAGAGACAAAATGGCATCTATGTTCTACACCATAATCATTCCTATGTTGAACCCTCTGGTCTACAGCCTGAGAAACAAAGAGGTCAAGGGTGCATTTAAGAAGGTTGCTCGAAAAGGACTTTCTTCACTGAGCTTAGTCAACTGA
>flattened_line_275494|OR4|PSEUDOGENE
TTTTTTGGTGGATCCGAAGTCTTTCTTCTGTTGGTGATGGCCTACGACCGCTATGTGGCCATCTGTAAGCCCTTGCATTATTTGACTATCATGAAGCAGTGGGTTTGTATAGTGCTGTTGATATTATCTTGGATTGGAGAATTTTTGCATTCAGTAATTCAGCTCAGTACTATTTATGGACTTCCATTCTGTGGTCCTAATGTCATTGATCATTTTATGTGTGACATGTACCCGTTATTGAAACTTGTTTGTATTGACACCTATGTCATTGGGCTCTTAGTGATGGCTAACGGAGGGCTGATCTGCACCATTGTGTTTTTACTCTTACTGATTTCTTACGGTGTCATCCTTTACTCTCTA
>flattened_line_27666_13461-15285|OR2
ATGTGGACCAACAATCAGAGCTTGCTGGATGACTTCATCTTATTGGGATTTTCTGACCGGCCTTGGCTGGAGACACCTCTTTTTGTAATTTTTCTTGTGGCCTACATCTTTGCCTTATTTGGTAATATCTCCATTATCCTAGTTTCCCGCCTAGACCCCCAACTTGGTAGCCCCATGTACTTTTTTGTCTCCAACCTTTCTCTTCTGGACCTTTGCTATACTACCAGCACTGTCCCTCAGATGCTGGTCAACCTTAGAGGGCCAGAAAAGACCATCAGCTACGGGGGCTGTGTGGCCCAGCTCTATATTTTCTTGGCCTTGGGCTCAACTGAATGCATCCTTCTGGCCATCATGGCCTTTGATCGCTTTGCTGCCATTTGCAAGCCCCTTCACTATCCTATCATCATGAGCCAGAGACGGTGCATTCATATGGCCACAGGGACCTGGATTAGTGGCTTTGCAAACTCTCTCGTGCAGTCCACTCTTACTGTGGTAGCCCCAAGGTGTGGGCGGAGGGTAATAGATCATTTCTTCTGTGAAGTCCCAGCCCTTTTGAAACTAGCTTGCACTGACACTACTGTGAATGAAGCCGAGCTCAATGTTCTTGGAGCTTTGCTGCTCTTGGTGCCACTCAGCCTCATCCTGGGAACTTACGTGTTCATTGCTCAGGCAGTGCTGAAACTCCGTTCTGCTGAAAGTCGCTGGAAGGCCTTTAATACCTGTGCTTCACATCTGCTGGTGGTCTTCCTGTTCTACTTCACAGCCATCAGTATGTATGTCCAGCCTCCCTCAAGCTATTCTCATAACAGAGGCAAGATCATGGCTCTGTTCTATGGCATTGTCACACCTACCCTCAATCCATTCATCTATACTTTGAGAAACAAGGATGTGAAGGCTGCCCTGAGGAGGGCACTGACGAAGGAGTTTTGGGTCAAGACAAGGTAA
>flattened_line_27666_24679-26168|OR14
ATGGGGCTCTCTGATGAGTGGAAGCTTCAGATTTTACATGCAGTACTCTTTCTGATGACATACCTTCTGGCTATCATGGGCAATCTGCTCATTATCACCATCATTACCTTGGACCATCGTCTGCATTCTCCCATGTACTACTTCCTGAAGCACCTCTCTCTTTTGGACCTCTGCTTCATTTCTGTTACTGTGCCCCAATCCATTGCAAACTCACTCATGGATAATGGTTTCATTTCTCTTGGTCAGTGTATACTTCAGGTTTTCTTCTTCATAGCTCTGGCTTCATCAGAAATAGCCATCCTCACAGTGATGTCTTATGACCGGTACATTGCCATCTGTCGGCCACTGCACTATGAGACAATTATGGATCCCCGTGCCTGCAAGCTTGCGGTAACAGCTGTCTGGATGGTGGGAGGCCTGTCTGGGTTCATACATACAGTTGTTAACTTTTCGATCCCTCTTTGTGGACAGAGAATTATCCACCAGTTCTTCTGTGACATTCCCCAAATGCTGAAACTCGCCTGTTCTTATGAATTCATTAATGAGATTGCAGTGGCTGCATTCACAACATCCATAGCCTTTGTCTGTTTGATCTCCATTGTGTTCTCCTATATTCAGATCTTCTCAGCTGTGATGAGAATTCCATCAGCTGATGGCCGGACTAAGGTGTTCTCCACCTGCCTACCACACTTGTTTGTAGTCACGTTTTTCCTCTCAGCTGCAGGCTTTGAGTTTCTAAGACCCCCTTCAGATTCCCTGTCAGCTATGGACCTCACGTTCTCCATATTCTACACTGTGATACCTCCGACACTCAATCCGGTCATCTACAGCTTGAGAAATGAAGCCATGAAGGCAGCTCTGAAGAAAGTGTTATCGAGAGAAGAATGTTCTCAGAGAATGGTGTGTTTAAGAGCTATATTCAGACTCTAA
>flattened_line_27666_35702-36983|OR14
AGTGGATTCCTCCTTACGGGGTTCTCTGACAACCATGAGCTGCAGATGTTGCATGCTTTGCTCTTCTTGGCAATATACCTATTGGACTTTGCAAGTAACTCTGTCATCGTTGCCATCACGACACTGGACCTACAGCTCCAGTCTCCAATGTATTACTTTCTGAAGCACCTTTCCTTTCTGGACCTCTCCTTCCTTTCCGTCACAGTTCCCCAGGCTATTGACAGTCTCCTGGCAGGTAATGGCTACATTTCATATGACCAGTGCATGCTGCAGGTTTTCTTCTTCACAGCTTTGGCCTGGAGTGAGATGTCCATTCTCACAGTGATGTCATATGACCGCTATGTGGCCATTTGCCTCCCACTGCACTATGACATCATCATGGGTCCCACAAAGTGCATGTGGGCTGTGGCAGCTGTATGGCTAACTGGAGGCATCTCAGGAACCTTGTACACAGCAACTACATTCTCTATCAGATTCTGCAGAGCCAAAATAATACACCAGTTCTTCTGTGATGTCCCCCAGTTGCTCAAGCTCTCCTGCTCTAATGATTACCTTAGAGTAATGGAAGTAACTATATTCATGTCTGTAATGGCCTTTGCCTGCTTCGTGGGGATCATCCTCTCCTATGGCCAGATATTCTCTCTGGTTCTCAGGATGCCCTCGGCTGAAGGCCGATCTAAGGTCTTCTCCACCTGCCTGCCCCATCTCTTTGTTGTTTCATTTTTTATATCCACAGGCATCTGTGCATATCTGAAGCCAACCTCAGAGTCTCCAACTACCTTTGACATCATGCTCTCCATCTTT
>flattened_line_27696_25251-28372|OR1
ATGCACCAAGGAAACCGAACTACTCTCTCTGGATTCGTCCTCCTGGGACTCACGGTGGGGTCTGAGCAGCAGCAGCTCATCTTCGCACTGTTTCTGTGCATGTATCTGATCACTACGGTAGGAAACTCACTCATCGTTCTGGCTATTATCAGTGACACTCACCTCCACAGCCCCATGTACTTCTTCCTTGCCAATCTATCCTTCACTGATATCTGCTTCACAACCACTACAGTCCCTAAAATGTTGGCAGACACTCAAAGCCAGAATCCAAGCATCTCCTTTGTAGGATGCCTTACACAAATGTATTTTTTTATGTTCCTGGTGGACCTGGACAATTTCCTTCTGGCAGTCATGGCATATGACCGATACATTGCCATCTGTCACCCGTTACACTATGCTGCACTGTTGAATCGCAAGCGCTGTGCCCTGTTGCTTATAATTCCGTGGGTTATCTCCAATCTCGTCTCGGTACTACATCTCAGTCTGCTGAGCCGCTTGACTTTCTGTGATCAAAGAGTAGTCCCACACTTCTTCTGTGATCTGGAACCCATTTTAAGGCTTGTTTGCTCAGACACTCAAATCAACGACTTGCTCATCCTTGTTGTTGGGGGAGCAGTTATCTTCATCCCCTTCACTTTCATTCTTGTCTCCTATGCACTGATTGGTACTGCTGTCCTCGGTATTCCTTCTGTGAAAGGGAAGTGGAAGACATTTTCTACGTGTGGCTCCCACCTTTCAGCAGTGTCCCTCTTCTACGGTTCTATTGTTGGTGTCTACTTTCTCCCTGCTTCCAGCTACTCAGCAGAAAGGGATAAGGTGGCTGCCATCATGTATACAGTTGTTACACCCATGATGAATCCCTTCATCTACAGTCTAAGGAACAAAGACATGAAAAGGGCATTAAGAAGGCTGCTCAGCACAAAAATATCTTTTTGGAGTCGATGA
>flattened_line_27750_1-761|OR5|PSEUDOGENE
CTCATATGTGTTTGGGTTCCTGAACGGGCTCTCTCAGACTCTGCTCACTTTCCACCTGTCTTTCTGTGGCTCCCGTGAAATCAACCACTTCTACTGTGCGGATCCTCCTCTCATCATGCTGGCCTGCTCAGACACTCATGTAAAACAGATGGCCATGTTTGTGGTTGCTGGCTTTACTCTCATGAGTTCTCTCTCTGTCGTTCTTCTGTCCTACCTTTACATTTTTGCAGCCATTTTGAGGATCCGTTCTGCTGAAGGCAGGCAAAAAGCGTTTTCAACTTGTGGTTCCCACCTGACAACAGTCACCATATTTTATGGAACCCTTTTCTGCATGTACTTAAGACCTCCATCAGAAAAGTCAGTAGAGGAGTCCAAAATAATTGCAGTTTTTTACACCTTTTTGAGCCCAATGTTGAATCCCTTGATTTATAGTTTAAGGAACAAAGATGTTATCAATGCCATGAAACATGTGATTAAAGGAAA
>flattened_line_27750_13679-15379|OR5
ATGTTAAAGAAAAACAACACAGCAGTGACTGAGTTTATTTTGCTGGGACTGACAGATCGAGCTGAGCTGGAGCCTGTGCTGTTTGTGGTCTTCCTAATCATCTACCTCATCACAGTGATTGGCAACGTGAGCATGATATTCTTAATCAGAAGTGACACAAAGCTTCACACTCCCATGTACTTCTTTCTCAGCCATCTTTCCTTTGTAGATCTCTGTTATGCCACCAATGTCACTCCTCAGATGCTGGTGAATTTTTTATCCAAGAGAAAAACCATTTCCTTTATTGGCTGCTTCATACAGTTCCACTTTTTTATTGCCCTGGTGATCACAGATTACTATATGCTCACAGTGATGGCTTATGACCGTTACATGGCCATTTGCAAACCTTTGTTGTACAGTAGCAAAATGTCCAGAGGTGTCTGCATCTCTCTTGTGGCTGCACCATACATTTATGGTTTTGCAAATGGTCTGGCACAGACAATCTTGATGCTTCGTTTGACCTTCTGTGGACCCAATGAGATCAATCACTTCTACTGTGCAGACCCCCCTCTCATGGTTCTTGCTTGCTCAGACACTTATGTCAAAGAAACTGCCATGTTTGTGGTGGCTGGATCCAACCTCACCTGCTCCCTCACCATCATCCTCATCTCCTATATTTTCATCTTCACAGCCATCCTGAGAATCCGTTCTGCAGAGGGCAGGCGCAAGGCGTTTTCTACTTGTGGTTCCCATCTGGTGGCTGTAACTGTTTTTTATGGGACTTTATTTTGTATGTACCTCAGGCCTCCTTCTGAGAAGTCTGTAGAGCAGGGGAAAATTGTGGCTGTGTTTTATATCTTTGTAAGCCCCATGTTGAACCCCTTAATCTATAGTCTGAGAAACAAAGATGTGAAAAGAGCAATAAGGAAAGTTGTCCAGAAGGAAGTGTTCATGAAGTAA
>flattened_line_27750_22371-28393|OR5
ATGTTAAAGAAAAACTATACAGAGGTGACTGAGTTTATTTTCCTAGGACTGACAGATCGAGCTGAACTGCAGCCTGTGCTGTTTGTGGTCTTCCTAATCATCTACCTCATCACAGTGATTGGCAACGTGAGCATGATATTCTTAATCAGACGTGACACCAAGCTTCACACTCCCATGTACTTCTTTCTCAGCAATCTTTCCTTTGTAGATCTCTCATATGCTACCACTGTCACTCCTCAGATGCTGATGAATTTTTTATCCAAGAGAAAAACCATTTCTTTTATTGGCTGCATTATTCAATTCAATTTTTTCATTGCCCTGGTGATCACAGATTACTATATGCTTGCAGTGATGGCTTATGATCGTTACATGGCCATCTGTAAGCCCTTGTTGTACACTAGCAAAATGTCCAAAGGTGTCTGCATCTCTCTTGTGGCTGCACCATACATTTATGGCCTTGTAAATGGTCTAATACAGACTGTCCTGATGCTTCATTTGACCTTCTGTGGACCCAATGAGATCAATCACTTCTACTGTGCAGACCCCCCTCTCATGGTTCTTGCTTGCTCAGACACCTATGTGAAAAAAACTGCCATGTTTGTGGTGGCTGGATCCAACCTCACCTGCTCCCTCACCATCATCCTCATCTCCTATATTTTCATCTTCACAGCCATCCTGAGAATCCGTTCTGCAGAGGGCAGGCGCAAAGCCTTCTCCACTTGTGGGTCCCATCTGACAGCTGTGACCATCTTTTATGGAACATTGTTTTGCATGCACCTAAGGCCCCCTTCTGAGACATCTGTAGAACAGGGGAAAATTGTGGCTGTGTTTTATATCTTTGTAAGTCCTATGTTAAACCCTTTTATCTATAGTCTGAGGAACAAAGATGTGAAAAATGCAATAAGGAAAGTTCTTCAGAAATAA
>flattened_line_27750_35725-36731|OR5
CCCTTCACAAACAGCACTGAAATAACAGAATTCATTTTACTGGGGCTCACAGATCGCCAAGAACTCCAGCCCCTCCTCTTTATGCTGTTTCTGTTTGTTTACCTTGTAACAGTCTTAGGCAACATGGGCATGTTGGCCCTGATCAGACTGGACTCCCGCCTTCACACACCCATGTACTTCTTCCTCAGTAACCTGGCATTTGTGGATCTGTGTTATACTTCAAATGCCACCCCACAGATGTTAGCTAATTTCTTATCAGACAAGAAGACCATTTCCTTTGTTGGCTGCTTTATCCAGTGCTATCTTTTCATTGCCCTTCTGCTCACAGAGTTTTACATGCTGGCGGCCATGGCCTATGACCGCTATGTAGCCATATGTAATCCTCTGCACTACAGTGTGAAAATGTCCAGGCGAGTCTGCATCTGCTTGGCTATATGTCCTTATGTCTATGGCTTCTCTGATGGGCTATTCCAAGCCATCCTGACCTTCAGTATGACCTTCTGTAAATCCAATGTCATCAACCATTTCTACTGTGCTGACCCGCCACTCATTAAGCTGTCTTGTTCTGATACTTACATCAAAGAACATGCCATGTTGGTATCAGCCAGTTTCAACCTCTCCAGTTCTCTCACAATCATCCTGGTATCTTATGCCTTCATTATTGCTGCCATTCTAAGGATCAAATCAGCTGAAGGAAGACACAAGGCATTCTCTACCTGTGGTTCCCACATGATGGCAGTCACATTGTTTTATGGAACTCTC
>flattened_line_276806|OR4|PSEUDOGENE
CTCTCACTCTCTGACCTCTGCTACACATCCACAGTGACTCCTAAATTAATGACTGACTTACTGGCAGAAAGGAAACTCATTTCCTATAGTAACTGCATGATACAGCTCTTTACAACTCATTTATTTGGAGGAATTGAAATCTTTATTCTCACAGGGATGGCCTATGACAGATATGTGGCCATCTGCAGGCCACTGCGTTACACCGTCATCACCAGGCATAGGTGTAACAGGATCATCCTGGTTTGTTGCACTGGGGGATTTATGCATTCAGCCAGTCAGCTTCTTCTCATTATCTTTTTACCCTTCTGTGGCCCAAATGAGACAGATCACTATTTCTGTGATGTATACCCTTTGTTGAAATTGGCCTGTTCCAATACACACACAATAGGTCTCCTAGTCATTGCTAACTCTGGCTTAATTGCTTTAGTGATTTTTGTTTTTCTGATGTTGTCTTATTTTTTCATATTGTATACCATAAGGGCATACTCTGTGGAGAGCCGGAGCAAAGCTCTATCTACTTGCAGTTCCCACTTAACTGTTGTAGTCTTG
>flattened_line_277008|OR10|PSEUDOGENE
GGTACATGGCTCCCGCATCCGGCTCAGCCCTGGAGCAAGTGTTATCTTTGCAGTACAGTGTGGTGACCCCACTGCTAAACCCCATCATCTACAGCCTGAAAACCAAGGAAGTAAAGGCAGCTCTGAGGAGGATGCTGACCAGGAAGTCCAGGC
>flattened_line_277316|OR10|PSEUDOGENE
TTTGTTCTCTTAGGATTTTCTGATGTTCCTCATCTCCAGTGGATGTTATTTGGAATATTTTTGCTCATGTATTTGACTATTCTGATTTGCAATGGACTTATAATGCTAATAACCAGAACTGACTCTGTTCTATACACTCCTATGTACTTTTTTCTTAGCAACTTTTCTTTT
>flattened_line_278594|OR8|PSEUDOGENE
AAGGTACATGGCTCCCGCATCCGGCTCAGCCCTGGAGCAAGTGTTATCTTTGCAGTACGGTGTGGTGACCCCGCTGCTAAACCCCATCATCTACAGCCTGAAAAACAAGGATGTAAAGGCAGCTCTGAGGAGGATGCTGACCAGGAAGTC
>flattened_line_278636|OR4|PSEUDOGENE
TTCATAATCTTGGGGCTTTCTCAGAACCCAAAAGTTGAGAAAATACTCTTTGCTGTATTTTCATTGGTCTACTTTGCAACTATTGGAGGCAACATGATAATTGTGGTGACCATCATCTACAGCCCTAGACTGCTGGGCTCCCCCATGTACTTTTTCTTGGCATTTCTGTCCTTCCTGGATGCATGTGTTTCTTCGACTGTCACACCCAAGATGATTGTAGACTTCTTCTATGAAAAGAAGACCATCTCCTTTGACTGTTGCATGATACAACTCTTTTCAGTCCATTTCTTCTCAGGGGCAGAAATGATTGTCCTTGCAGCCATGGCCTATGACCGCTATGTGGCCATTTGCAATCCCTTGCACTATTCTTCTATTCTTACCCGGAGGATTTGTGGCATTTTGGTGGCAATATCCTTGGCTGGGGGCTTCTTGCATTCTATCATACAAATTTTGTTTACATTGCAGCTGCCATTATGTGGACCCAATGTCATTGATCACTACATGTGT
>flattened_line_278686|OR5|PSEUDOGENE
AATGGGACCCAGCTGATGGAGTTTGTTCTCAGAGGAATCACAGGTAGTCCAGAGCTGCAAGTCCCCCTGTTCCTGGTGTTCTTCCTCATCTATGTCACCACCATGGTGGGCAACCTTGGCTTAATCTTTCTCATCTGGAGGGACCCTCATCTTCACACTCCCATGTACTTTTTCCTTGGAAGTTTAGCCTTTGCTGATGCCTGTACTTCATCCTCAGTGACTCCCAGGATGCTTGTCAACATCTTAGACAATGGTAAAATGATT
>flattened_line_279540|OR4|PSEUDOGENE
TTTGTGTTCCTGGGCCTCACCAACTCTTGGGACATCCAACTCTTCCTTTTTGTGTTCTCCTCCATCTTCTATGTGGCAAGCATGATGGGAAACTCCCTCATCGTGTTCACTGTGGCTTCTGACCCTCACTTACATTCTCCTATGTACTTCCTGTTGGCTAACCTCTCCTTCATTGACTTAGGTGTTTCTTCTGTTACTTCCCCCAAGATGATTTGTGACCTGTTCAGAAAGCATAAAGTCATCTCTTTTAGAGGTTGTGTCACTCAAATCTTCTTCATCCATTTCATTGTTGGTGTGGAAATGGTTTTACTCATAGCCATGGCCTTTGACAGATATGTGGCCATATGTAAGCCTCTCCATTACCTGACTATTATGAGCCCAAGGATGTGCATCTTGTTTTCAGCAGCTTCCTGGATGGTAGGTTTTATGCATTCTCTGGTTCAACTGGCTTTTGTAGTAAAGTTACCATTCTGTGGACCAAATGTGTTGGACAGCTTCTACTGTGACTTTCCCAGGTTCATCAAACTTGCCTGCACCGAC
>flattened_line_279644|OR4|PSEUDOGENE
TCCTGCAATCCCTGAAATCACATAGTTCTGAAGGCAGGCGCAAAGCCCTCTCCACATGTAGCTCTCATTTTACTGTGGTTGTCCTCTTCTTTGTGCCTTGCATATTTACTTACATGCGCCCTGTGACAACCTATTCCGTGGACAAGCTGGTGACTGTGTTCTTTGCAATCCTTACTCCTATGCTAAATCCTATCATTTATACAGCGAGAAACACAGAGGTGAAGAATGCCATGAAGAGTTTGTTGAAGAGGAGAG
>flattened_line_28066_25-6001|OR8
ATGGAGAAAAACCTTTCTGTGATAAATGAATTCATTCTTGTGGGCATCACAGATCGCCCTGATCTACAAGCACCTTTCTTTGTACTGTTCTTTCTCATCTATGTTGCCTCAGTGGTGGGGAATTTGGGCATGATCACCCTTACAAAATTGGATGAAAGGCTACAAACACCTATGTACTTTTTTCTCAGACATCTGGCTTTCATTGATTTTGGTTACTCAACAGCTGTGGGACCAAAAATGTTGCTAAATTTTGTAACGTATGAAAATACCATCCCCTACAATTGGTGTGCCATCCAACTAGCTTTATTCATCTTCTTCATCATTAGTGAACTATTTGTTCTGTCAGCAATGGCCTACGATCGCTATGTGGCCATCTGTAACCCTCTGCTCTATACAATCATCATGTCTCAGAGAGTATGCTGGATGCTGGTGACAATCCCCTATCTCTTCAGCGCCTTTCTCTCTCTGATCACCACCATCAAAATTTTTATTTCATCTTTCTGTGGTCATAATATCATCAGTCATTTTTACTGTGACAGTCTCCCTTTGTTGACCTTGATCTGCTCAGGTACACGTGACATTGAACTTATAGTATTGATCTTCTCAGCATTTAATTTGGTTTCATCTCTTTTTGTAGTACTTGTGTCCTACATATTGATACTTGTGGCCATCCTCAAGATGAACTCTGCAGAGGGTAGGCACAAGGCCTTCTCCACCTGTGGGTCTCACCTGACAGTGGTGGTTGTATTATATGGGACTCTGTTCTTTATGTATGTACAGCCTAAATCTAGTCACTCTTTTGAGACTGATAAAATGGCCTCCGTGTTCTATACTTTGGTAATCCCCATGCTGAATCCCATTATTTACAGCTTGAGAAACAAAGAGGTAAAAGGTGCCCTTCAAAAGATATGGAAAAATGTGTGTAAAGTTGGCATTTAA
>flattened_line_28066_12875-16941|OR8
ATGGATGCACATAATCTTACAGTGCTGAAGTATTTCATTCTAACTGGAATCACAGATGTCATTGAGCTAAAGGCTCCCTTGTTTGTGGTCTTCCTCATTGTATACATGATCTCAGTAGTGGGTAATTTGGGCTTGATTATCCTCACCAAAATAGACTCCAAACTTCAGACACCTATGTACTTTTTCCTCAGACAGCTCTCTTTCACTGATCTTGGATATTCAACTGCTGTGGGACCAAAAATGCTAATAAATTTTTTTGTTGATCATCCTACAATATCCTATAATTGGTGCTCTATCCAGCTTACCTTCTTCAGTGTGTTTATCACTAATGAAGTTTTTGTTCTGACCGCCATGGCCTTTGACCGCTATATAGCCATCTGCTATCCACTATTGTACATAATCATCATGTCAAAAAGATTATGCCACGTGCTGGTGACAATGCCTTTCCTCTACAGTCTATTTTTATCTTTACTGGTAATTATCAAGATTTTCATTTCATCATTTTGTGGCCATAATGTCATCAGACATTTCTATTGTGACAGTTTGCCTTTGATAGCATTGATGTGCTCAGACACACGTGAAATTAAGTTGATCATTTTAATCTTTGCAACCTTTAATTTGGTTTCTTCTCTTCTGGTAGTCTCCATGTCCTACATTCTGATACTTGTGGCCATTCTCAGGATGAATTCTGCAGAAGGCCGACACAAGGCCTTCTCTACCTGTGGTTCTCATCTGACAGTGATAGTCCTTTTCTATGGGACGCTATTCTTTATGTATGTGCAACCAAAGTCTAGTCACTCCTTTGAAACTGGTCAAATGACCTCTGTGTTCTACACATTGTTTATCCCCATGCTTAATCCCATGATCTACAGTTTGAAAAATAAAGAAGTGAAACAGGCCTTGCATAGAAAATGGAAAATGTGTGTGAATATTCTACTTAAATTGTAA
>flattened_line_28066_22221-23653|OR8
ATGGAGAAACATAACCTCACAGCGGTGACTGAATTCATCTTGATGGGCATCACTGACTGCCCTGAGCTGCAGGCCCCATTATTTGGATTATTCCTCATCATCTATCTGATCTCACTGGTGGGCAACATGGGCATGATCATCCTTACCATTGTGGACTCCCGGCTGCAAACACCCATGTACTTCTTTCTTAGACATTTGGCTATCACGGATCTTGGATATTCTACAGCAGTGGGACCCAAGATGCTAGAAAATTTTGTTGTTGATCAAAATACAATTTCTACCCATCTTTGTGCAACACAGCTAGCTTTCTTCCTTGTGTTCATCATTTGTGAACTTTTTATTCTGTCTGCGATGTCCTATGACCGCTATGTGGCCATCTGTAAGCCTCTGCTCTACACTGTCATCATGTCACAAAAAGTGTGTTGGGTGCTAGTTGCAGTTCCTTATTTCTATAGTCTCATTATTTCTCTTCTAATCACTATAAAGATTTTTGCTTTACCCTTTTGTGGCTACAGCATCATTAGTCATTTTTGTGACAGTCTTCCTTTAATATCATTGCTCTGCTCAAATACGCATGAAATTGAAATTATAATTTTGATTTCAGCAGGGTTTAATTTGGTTTCATCTCTAGTGGTCCTCCTCTTCTCTTACCTACTCATTCTTACAGCTATTTTTAGGATGAATTCAGCTGAAGGCAGGCAGAAAGCTTTGTCTACCTGTGGCTCTCATCTGACAGTGGTCATTGTCTTCTATGGGACTTTGATATTTATGTATGTACAACCTAAGTCCAGTCACTCTTTCGACACTGATAAAGTGGCTTCCATCTTTTATACCCTAATTATTCCCATGTTGAATCCATTGATCTATAGTCTAAGGAACAAAGATGTAAAATATGCCCTAGAAAAGTTGTTGAAAGTATCATGCAATATTTTTTCTTAA
>flattened_line_28066_29810-32497|OR8
ATGAGGCAAGGGAATACCACATCACTGCCTGAGTTCATCCTGATGGGAATCACACAGGACACTGAGCTGCAACTACCTTTGTTCGGAGTCTTCTTCATCATCTATGCATTCACTTTGGTGGGCAACCTGGGCATGATCATTTTGACCTTGCTGGACTCTCGCCTACATACCCCAATGTACTTTTTCATCAGACATTTGGCTTTCATTGATCTTGGGAATTCGACTGTCATATGTCCTAAGATGCTGGTAGATCTCATTGTGGATCAAAAAACCATTTCTTTCTATGCATGTGCTACACAATTGTCATTCTTCCTTATATTTATTATAAGTGAAATGTTTATCTTGTCTGCAATGGCATATGACCGCTATGTGGCCATCTGCAATCCTCTGCTCTACAGTATGACAATGTCTCAGAGACGTTGCCATGTGCTTGTGAGCATTCCATATCTCTACAGCACCTTCCAGGCTCTGCTGTTCACTAATAAAATTTTCACATTAACATTCTGTGGCTCTAATATCATCAACCATTTCTATTGTGATGATGTTTTCTTGTTACCTATGTTGTGCTCAAATGCTCAAGAAATACAATTGTTGATCATATTATTTTCAGCATTAAATTTAATCTCTTCTCTTCTGGTAGTTCTTGGGTCCTATATTCTGATTCTGCTAGCCATATGTCAAATGCATTCTGCAGAAGGTAGGATAAAGGCTTTCTCTACCTGTGCTTCTCATCTGACAGTGGTTGTGGTGTTCTATGGTACTCTGCTCTTTATGTATTTGCAGCCTAAATCTGTTCACTCCTTAGAGGATGATAAAATAGCCTCTCTGTTTTATACTTTAGTTATCCCCATGCTTAACCCTTTGATCTATAGTTTAAGGAACAAGGAGGTAAAAAATGCCTTCTACAGGGTATTAAAGAATCAATTTAAAGTTAACACTTAA
>flattened_line_28170_15301-17081|OR5|PSEUDOGENE
TCTGATACCCACAAAAATCAACTTTTACTTTTCTACATTGTTGGATCCATTGAGATAGCCATCATCCTAATTATCCTGATTTTCTATGGATTTATCCTGTTGGCTACTCAGAAGATGCATTCTGATGAAGGGAGGAGAAATGTGTTCTTTACATATGCC
>flattened_line_28170_26951-34507|OR5
ATGGTGTCAGCTTTGAATATCCACAATATTCTCTTGGAGAATGTGACTGAAGCCACTGTATTTATCCTCTTGGGTTTCACTGATGATGCTGAATTGCAGGTCTTCCTATTTTTACTGTTTCTTGCTATGTACCTTTTCACTCTGATAGGAAATTTTGGACTGGTTGTTTTGGTCATTGTGGATTCTCGGCTACACAACCCCATGTACTATTTTCTTAGTGTTTTGTCTTTCTTGGATGCCTGTTATTCTACAGTAGTTACCCCAAAAATGTTGATCAACTTCCTGGAAGAAAATAAGTCCATTTCAGTCCTTGGATGTGCGACACAGATGCTTCTCTTTGTTACCTTAGGGACCACAGAATGTTTCCTGTTGGCAGGAATGGCTTATGACCGTTATGTAGCCATCTACAATCCACTTCTGTATGCAATAACCATGTCACCCAGGGTCTACTTGTCACTCATCACTGCTTCTTATGCTGGTGGAGTTCTGCATGGTACTATCCACACAGTGGCCACTTTCAGTCTGTCCTTTTGTGGATCCAATGAAATTAGGCATGTCTTCTGTGACATTCCTCCATTGCTTGCTCTTTCTTGTTCTGATACCCACACAAATGAGCTTCTACTTTTGTACTTGGTGGGTTTGATTGAGATTGTGACCATTCTGATTGTTCTGGTGTCCTATGGTTTCATCCTGTTTGCCATTCTGAACATGAATTCTGTTGAGGGTAGGAAAAAAGTGTTCTCCACATGTGGCTCTCACCTCACTGGAGTGTCTATTTACCATGGTACAATCCTTTTCAGTTATATGAGGCCAAGTTCCAGCTATGCTTCAAACCATGACATGGTAGTATCGATATTTTACACCATTGTGATACCCATGCTGAATCCTGTCATCTACAGTCTGAGGAACAAAGATGTAAAAGAGGCAATGAAGAAATTGTGGAGAGAATTTGGTTCATAA
>flattened_line_280248|OR6|PSEUDOGENE
TCACCTGTGACTCTTCTCCCATGCTGCAGATCGCTTGCACAGATACAAAGGTTCTGGAGCTGATGGCATTTGTCTTAGCAGTATTTACTCTCATAGTGACTTTGGCCCTGGTGATTCTCTCCTACACACTCATCCTTAGAACAATTCTGAAGATACCCTCTGCGCAGCAAAGAAAAAAGGCCTTTTCCACTTGTTCCTCGCACATGATTGTGGTTTCCATTTCATATGGAAGCTGCATTTTTATGTATGTCAAAACATCTGCCAGTGAAGGTGTGGCTCTAAACAAAGGAGTTGCAATGCTCAACACCTCTGTTGCCCCCATGCTGAATCCCTTCATTTACACCCTGAGGAACCAACAGGTCAAGCAGGCATTCAAGGACTTCACCAGAAAATTACTACTAT
>flattened_line_280258|OR4|PSEUDOGENE
AATTTGTTCTCTTGGGTCTCACACAGAATCTACACTTGCAGAAAATATTGTTCATTGTCTTTTTGTTTGTTTTCCTATTTACGGTGTTGGCTAATCTGCTCATCGTCGTCACCATCTCCTTCAGCCCCTCCCTTACTGCTCCCATGTACTTCTTTCTCACTTACTTGTCCTTCATAGATGCCTTCTACACCTCTGTCACCACCCCAAAAATGATCATTGACCTGCTGTATCAGAGGAGAACAATCACTTTGGGTGGTTGTCTGACTCAACTCTTTGTAGAACACTTCCTGGGAGGATCAGAGA
>flattened_line_280844|OR5|PSEUDOGENE
AGAAAACCAGACTTCTGCAGTGACCTTCATCCTCTTGGACTTCTCAGAATACCCACAACTCCAGGTGCCCCTGTTCCTCCTGTTCCTCACCATATACGCTATCACTATACTGGGAAACCTGGGCATGATTGCTGTAATCAGGCTCAGCCTGAAGCTCCACACCCCCATGTACTTTTTCCTCAATCACCTGTCCTCTGCAGATATCTGTTACTCTATTGTAGTGACATGCAAACTCTTAGAAAACTTGGTTGTAGAAGACAGAAGGGTCTCCTTCACAGGCTGTGTCATGCAATTCTTCTTTGCATGCATATTTGTAGTGACAGAAACTTTCATGTTGGCAGTGATGGCCTATAATAGGTTTGTGGCAATGTG
>flattened_line_281576|OR10|PSEUDOGENE
GTGGCAACGCCACCATCATCACCATCATCCAGGTAGACCGCACCCTCCACACACCCATGTACCGCTTCCTGGCTGTGCTCTCTCTCTCGGAGACCTGCTACACACTGATCACCATCCCCAACATGCTGGCTCACCTGCTGATGGAGAGCCAGGCCATCTCCATCGCGGGCTGCCGGGCCCAGATGTTCTTCTTCCTGGGTTTGGGTTGCAATAACTGCTTCCTCCTTACACTGATGGGTTACGACAGGTACGTGGCCATCTGCCACCCGCTGCGCTACTCTGTCATCATGAGACCCACCGTTTGCCTGTATCTCGGAATTCTGATTTTCTGCTCCGGTTTCTCAGTGGCCTTGATGGAGACGTGCATGATCTTCTCTTCGCCCTTCTGCGGCCCAGGCCGCGTGGAGCACTTCTTCTGCGACGTCGCGCCCGTGCTCAAGCTCAGCTGTGCGGAGAGCGCGCGCAAGGCGCTTGCCATCTTCTTCCTGAGCGTCCTCGTGGTGCTCGTCTCCTTCCTCCTCATCCTCCTGTCCTACGCCT
>flattened_line_282038|OR4|PSEUDOGENE
GGTGGCCTGGGCAGGGGGATTCTTGCATTCTATTACACAAATTATCTTCACTTTGCAGCTGCCCTTCTGTGGCCCCAATGTTATTGATCATTATATTTGTGATTTATTCCCATTACTGAAGCTTGCCTGCACTGACACGCATATTTTTGTTATTTTGGTGTTTGCTAATAGTGGTTCTATCTGCATCATTATCTTCTTTTTATTGCTTGTCTCCTATGGTGTCATCTTGTTTTCTCTGAGAGCTCACAGCTCTGAAGGACGACTTAAAGCTCTCTCTACCTGTGGATCCCATATTACAGTTGTGGTTTTGTTCTTTGTCCCATGTATATTAATATATGCACGATCTACATCACCATTCTCCTATGAGAAGTATGTAGTTATATTTGTCAATGTCTTGACACCATTGCTCAATCCTATGGTTTACACTTTCAGGAATAAGGAAATGAAGAATGCCATTAAGAAAATGTGTAGATTGATAGTGGT
>flattened_line_28226_18986-21318|OR1
ATGACAGGAAACAACCAAACTTCCATCTCACAGTTCCTCCTCCTGGGCCTGTCCATCCCACAAGAGTACGTGCATCTGTTCTATGCCATGTTCCTGGCCATGTACCTCACCACCATCCTGGGGAACCTCATCATCATCATCCTCATTCTATTGGACTCCCATCTCCACACGCCCATGTACTTCTTTCTCAGCAACTTGTCCTTCTCTGACCTCTGCTTTTCCTCTGTCACAATGCCCAAGATGCTGCAGAACATGCAGAGCAAGGACCCATCCATCTCCTACGCAGGCTGTCTCACACAACTGTACTTTTTAGCAGTTTTTGGAGACATGGAAAGCTTTCTCCTTGTGGCCATGGCCTATGACCGCTATGCGGCCATCTGCTTCCCCCTCCATTACACTAGCATCATGAACCCCAAGCTCTGTACTTGTCTAGTGATGCCATTGTGGGTGCTGACCATATTCCATGCCATGCTGCACACCCTGCTCATTGCTAGATTGTCTTTTTGTGAGAACAATGTGATTCCCAACTTTTTCTGTGACATATCTGCTCTGCTGAAGCTGGCCTGCTCTGACACTTCTGTTAATGAGTTGGTGATGTTTATCATGAGTGGCCTCTTTGGTGTTATACCATTCCTAGTCATTGTTATATCCTATGCAAAGATTGTATCCTCCATTCTCAAGGTTCCATCTACCAAGGGCATCCACAAGGTCTTCTCCACCTGTGGTTCCCACCTGTCTGTGGTCTCACTGTTCTATGGGACAATTATTGGTCTCTACTTATGTCCATCAGCTAATACTTCTACTATCAACGAAAATGTCATGGCTATAATGTACACAGTGGTGACTCCCATGCTGAACCCCTTCATCTACAGCCTCAGGAACAGAGACATGCAGGGAGCCCTAATAAGAGTTATCTGCAATAAGAAAATCTCTTTGTAA
>flattened_line_28228_11838-20355|OR5
ATGGCTCTCCTGGAGGAAGGGAACCACACTGCAGTGACAGAGTTCATTTTATTGGGCTTAACAGATGACCCAGTCCTTAGAGTCGTCCTCTTCACCATCATCCTGTGCATCTACCTGGTGACCGTGTCTGGGAACCTCAGCACCATCCTTCTCATCAGAGTCTCCTCCCAGCTCCATCACCCCATGTACTTTTTTCTCAGCCACTTGGCCTTTGCTGACATGGGCTATTCATCTTCTGTCACACCCAATATGCTTGTCAACTTCCTGGTAGAGCGAAATACCATCCCCTACCTTGGATGTGCCATCCAACTCGGCTCAGGTGCTTTCTTTGGGACACTTGAATGCTTTGTTTTGGCTACCATGGCTTATGATCGCTTTGTGGCCATCTGCAACCCACTGCTTTATTCAACCAAAATGTCTGCACAAGTCTGTGTCCACTTGCTTATAGGATCTTATATTGGTGGGTTTTTCAATGCCTCCTCCTTTATTCTTTCCTTCTTTTCTCTTCTCTTCTGTGGACCAAATAGAGTTAATCACTTTTTCTGTGATTTGGCTCCTTTGATGGAGCTCTCTTGTTCTGGAGGCAATGTCCCCATAACTCCTGCCTCATATTCTTCTGCTTTTGTCATTGTGGTCACAGTGCTTGTCATAGCTGTCTCCTACACCTACATCCTTATCACCATCCTGAAGATGCGCTCCACTGAGGGCCGCCACAAGGCCTTCTCCACCTGCACCTCCCACCTCACTGCAGTCACTCTGTTCTATGGAACCATCACATTCATTTACGCGATGCCCAAGTCCAGCTACTCCACTGACCAGAACAAGGTTGTGTCTGTGTTCTACATGGTGGTGATCCCCATGTTGAATCCCCTCATCTACAGCCTCAGGAATAATGAGATTAAGGAGGCTCTGAAGAGACAAATTGGTAGAAAAATATTCTCTTAA
>flattened_line_282436|OR8|PSEUDOGENE
AAATAGCTCTTTGGTAAATGAGTTCATTCTCTTGGGGATAACAGACCAGCCTGACCTCAAAATACCATTGTTCCTACTTTTTCTGATAATATACATGATAACTGCATTGGGGAATTTGACCTTGATCATTCTAATTATGCTGAATTCTCACCTTCACACGCCCATGTA
>flattened_line_282726|OR2|PSEUDOGENE
CTCTCATGGACATGATGTATATCTCTACCACTGTCCCCAAGATGGCATTCAACTTCTTCACTGGTCAGAAAAGCATTACCTTCTTGAGTTGTGGAGTGCAGTCCTTCTTCTTTATTACCATGGCAAGTGCTGAAGGCTTGCTCTTGGCTTCCATGGCCTATGACCGTTTTGTGGCCATCTGCCACCCTCTTCATTATCCTATTCGCATGAGCAAAATGATGTGCCTGAAGATGATCATAGGATCGTGGACACTGGGCTCCATGAACTCCTTAGCTCACACGGTCTATGCCCTCCACATCCCTTACTGCCATTCCAGGTCCATTAACCACTTCTTCTGTGATATCCCAGCCATGTTGCCCCTGGCCTGCATGGACACGTGGGTTTATGAGTACACGGTGTTTGTGAGCACAAGCCTGTTTCTCCTGCTCCCTTTCCTTGGCATCACAGCCTCCTATGGACGGGTCCTTTTTGCTGTCTCCCATATGCGCTCAAAAGAGGGAAGGAAGAAGGCCTTCGCCACATGTTCAACTCACTTAA
>flattened_line_283132|OR4|PSEUDOGENE
AATTTGTTCTCTTGGGTCTCACACAGAATCTACACTTGCAGAAAATACTGTTCATTGTCTTTTTGTTTGTTTTCCTATTTACGGTGTTGGCTAATCTGCTCATCGTCATCACCATCTCCTTCAGCCCCTCCCTTACTGCTCCCATGTACTTCTTTCTCACTTACTTGTCCTTCATAGATGCCTTCTACACCTCTGTCACCACCCCAAAAATGATCATTGACCTGCTGTATCAGAGGAGAACAATCACTTTGGGTGGTTGTCTGACTCAACTCTTTGTAGAACACTTCCTGGGAGGATCAG
>flattened_line_283140|OR2|PSEUDOGENE
TCACTCTAGTGGGAAATACGATAATTATTCTTTTATCTTCAGTAGATCCTAAACTCAAAACCCCTATGTACTTTTTTCTTATTCACCTCTCCCTCATCGACATCTGTTTCACCACCAGTATTGAGCCCCAGTTGCTGTGGAACCTGAAAGGACCAGCCAAAACCATCACGGCTGTGGGCTGTGCAGTGCAGCTTTATGTGTCTCTGGCTCTGGGGTCCACTGAGTGTATTCTCCTAGCAGTAATGGCTTTTGATCGCTACGCTGCCGTCTGTAAACCCCTCCACTATGTAGCTGTGATGAATCCACAGTTATGTTGGTCTCTAGCAGGAATCTCATGGCTTAGTGGAATAGGAAATTCTCTCATCCAGGGAACAATTACTCTTTGGCTCCCCCGTTGTGGCCACCTGCGGCTGCACCATTTTCTCTGTGAGGTCCCTTCCATGATCAAGCTTGCCTGTGTGGACATTCATGCCAATGAACTCCAGCTCTTTGTGGCTTCCTTGGTCTTGCTTCTCTTGCCCTTAGCACTGATACTGA
>flattened_line_283142|OR10|PSEUDOGENE
ATTCTTCCTCTCAGGAATTCCCCATGCACCAGCCCTGGACACCATGCTCTTTGGAATCTTCCTGGTGATTTATATTCTCACCGTCCTGGGAAACCTTCTCATCCTGGTGGTGATCAGGGTGGATTCCCACCTCCACACACCCATGTACTACTTCCTCACCAACCTCTCCTTTATTGACATGTGGTTCTCCACGGTCACAGT
>flattened_line_283624|OR8|PSEUDOGENE
CAAATGGCTCTTTAGTAACTGAATTCATTCTCTTAGGTTTAACTGACCAGCCTGACCTCCAAATGCCCCTGTTCTTAATTTTTCTAGTAATGTATATGATAACTGCATGTGGAAATTTGGCCTTGATCACTCTAATTGTTCTGAATAACCACCTTCACACACCCATGTACTTTTTCCTCTTTAACCTGTCTTTCATAGGCCTTTGTTATTCTTCTTTAATCACTCCAAAAATGCTGATGAACTTCATACTAGAGAAGAACATTATATCTTACATGGGGTGCATGACCCAGTTCTATTTCTTTTGTTTTT
>flattened_line_283824|OR4|PSEUDOGENE
CCCTTCTCATTGTGATGGCCTATGACCGCTATGTGGCCATCTGTAAACCTCTCTACTATATGACCATCACGAGTCCAAGAATATGTTGCCTGATGGTGGGAGGGACTTGGGTAGGGGGATTTGCACATGCCACCATTCAGTTACTCTTCATGTATCAAATACCTTTCTGTGGCCCCAATATCATAGATCACTATATGTGTGATTTGTTTCCATTGTTGAAACTGGCCTGTATGGACACCTATATTCTAGGTATCTTAGTCATTCTCAACAGTGGGGTGATGTGTGTGGCCATTTTCCTTATTCTGACTGCTTCCTATGTTATCATACTCTGCTTCTTAAAATCCTGTAGGTCTGAAGGAAGGCGCAAAGCTTTCTCCACATGTACTTCCCACTTTACTGTGGTTGTGTTGTTCTTTGTGCCCTGTATTTTCATGTATGTCAGACCTGTGGTCACTTACCCAGTAGACAAGATAATGGCTGTGTCCTTCACTGTTATAGAACCAATGTTAAATCCTTTGATCTATACCTTGA
>flattened_line_28461_30150-32524|OR13
ATGGGGAATTATTCGGCAGTGACGGAATTCTTTCTCGTGGGACTTTCCCAGTATCCAGAACTCCAGCTTTTCCTATTTGTGATCTGCCTCATCATGTACTTGATAATACTTCTGGGAAACAGTCTCCTCATTCTTATCAGTATCCTGAATTCTCGACTCCATACCCCCATGTACTTCTTTCTTGGGAACCTCTCTTTTCTGGACATCTGTTACACATCCTCATCCATCCCGCAAATGCTTATCATGTTTATGTCAGAGAGAAAATCCATCTCCTTCCTTGGCTGTGCTCTGCAAATGGTTATCTCCCTTGGCTTGGGCTCCACAGAGTGTGTTCTCCTGGCTGTGATGGCCTATGATAGGTATGCAGCCATATGCAATCCACTGAGGTACCCTCTAATCATGAACAAGGTATTGTGTGCTCACATGGCTGTGTGGTCCTGGGTCATAGGCTGTCTGAACTCTCTAGTGCAAACAGTCTTGACAATGGTGTTGCCTTTCTGTGGTAATAATGTCATTGATCACCTTACTTGTGAGATCCTGGCTCTTCTTAAACTTGTGTGCTCAGATATCACCTTGAATGTGCTTATCATGACAGTGGCCAGTATTGTTTTGTTAATGATTCCCCTGCTGTTAATTTTTGTGTCCTATATTTTTATCCTTTCTTCCATCCTGAGGATTAATTCTGCTGAAGGAAGGAAGAAGGCTTTTTCTACCTGTTCGGCTCACTTAACTGTGGTCATCTTATTCTATGGATCAGCCCTTTTTATGTATATGAAGCCCAAGTCAAAGTACACCAAAGCATCTGATGAAATCATCGGACTGTCTTATGGAGTAGTAACTCCGATGTTGAATCCCATCATCTACAGCTTGAGGAATAAGGAGGTAAAAGAAGCCGTGAAGAAAATTTGGAGCAAACATCTGTATCTATGGAAAATATGA
>flattened_line_284518|OR2|PSEUDOGENE
GCGACTTCATCCTTTTGGGACTGTTCTCTGCTTCCCGAACGAGTCTCGTCTTTCTCTCACTTATATTTTTCATTTTTATCGTGAGTCTGACAGAAAATGCTGTCCTGATCCTCCTGATCCGCAGGGATTCCCGGCTCCGCACGCCAATGTACTTCCTGCTCAGCCATCTCTCCTTCATGGATATCTTGCACATTTCCAACATCGTGCCTAAAATGATAGCCGACTTTCTGTCAGGCAGCAGAACTATTTCCTTTGCAGGCTGTGGCTTCCAGATATTTCTGTCCCTCACCTTGCTCG
>flattened_line_285350|OR6|PSEUDOGENE
TGCTCATGGATATCAGGGTTACTTCTCATCATGGTTCACAATTCAATTTTATTTCAGCTGCCATTCTGTGGTCCCAACATCATTAACCATTTCTTCTGTGACAACTTTCCACTTCTGGAACTCGTATGTGCTGATACAAGCTTACTAGAATTCCTGGATTTTGTTTTTGCCAATTTCACACTCCTGGGCACTCTGGCCGAGACAGCCACCTGCGATGGCCACATTCTCTACACCATCCTGCGCATTCCCTCAGCCAAGGAGAGGAAGAAAGCCTTCTCAACCTGTTCCTCTCACCTCATTGTGGTGTCTCTATTCTACGGCAGCTGTATCTTCATGTATGTCCGGCCTGGCAAGAGTAGTCAGGGGGAGGATCGGAACAAGATGGTGGCGTTGCTGAACACTGTAGTGACACCGACACTCAACCCCTTTATCTACACCCTGAGGAACAAGCAGGTGAAGCAGGTATTTAGGGAGCACATGAGCAAGCTCCACAAGTTGAGC
>flattened_line_286096|OR10|PSEUDOGENE
GAATGACCCGTGGAGTATGTGTCTGTTTGGCAATGGTTTCATGGGGAATGGGATGCATAGTAGGGTTGGGACAGACCAATTTTATTTTCTCCTTGGACTTCTGTGGACCCTGTGAGATAGACCACTTCTTCTGTGACCTTCCACCTCTCCTGGCACTTGCCTGTGGAGATACATCCCACAATGAGGCTGCAATCTTTGTGGCAGTAGTCCTCTGCATATCCAGCCCATTTTTACTGATTATCTCTTCCTATGTCAGAATTCTGGTTGCAGTGCTGGTCATGCCTTCACCTGAGGGCCGCCATAAAGCTCTCTCTACATGCTCCTCCCACCTGCTTGTGGTCACACTCTTCTATGGCTCAGGATCTATTACCTACTTGATGCCCAAGGCTAGCCACTCACCCGGAATGGATAAACTCTTAGCCCTCTTCTATACAGCAGTGACATCCATGCTGAACCCCATCATCTATAGTTTGCGGAACAAGGAAGTCAAGGCAGCATTGAGAAGGACTCTGGGACTGAGAA
>flattened_line_286768|OR4|PSEUDOGENE
AAAAAAGACGATCTCCTTCACAGCTTGCATGAGTCAGCTCTTTGTAGAGCATTTATTTGGTGGTGTTGATATTGTCATTCTGGTGGCAATGGCCTATGACCGCTATGTGGCCATCTGTAAGCCACTGCACTATTTGACCATCATGAGGCGAAGGGTTTGTTTCATCTTGTTGATATTTGCCTGGATTGGAGGTTTTACACACTCACTGATTCAAATTCTCTTTGTGTATAACCTTCCTTTCTGTGGCCCTAATGTCATTGATCATTTCATTTGTGACATGTCCCCATTACTGGTACTTGCTTGCACAGACACCTACTTCATTGGACTCACTGTCATTGCTAATGGTGGAGCAATGTGCATTTTCATCTTCACCCTCCTCCT
>flattened_line_287406|OR4|PSEUDOGENE
AGCTTCAGATCTTTTCATTTGTTGTGTTTTTCATTGTCTATCTGCTCACTTTGGCTGGCAACCTGCTTATCGTGGTTACCATCAGAAGCAGCAGGGCCTTGGGATCCCCGATGTACTTCTTCCTCTCTTTCCTGTCTCTGATAGATGGCTGCTGTTCTTCATCCATGACCCCTAAAATGTTGGCTGACTCTCTCTCTACAAGGAAAACCATTTCCTTTAGTGGATGCATGACTCAAGTCTTTGCTGAGCACTTCTTTGGTGCCACTGAGATTATCCTTCTCACGGTGATGGCTTATGACCGCTACGTGGCCATTTGTAAACCCCTGCACTACACCATCATCATGAACAGATTTGTGTGTGGCCTCTTGGTGGGAGTGGCCTGGGCTGGAGGTTTTATCCATGCAACCATTCAGATCCTCTTCACAGTCTGGCTTCCTTTTTGTGGCCCCAATGTAATAGACCACTTTATGTGCGACCTGACCCCTTTGTTGAAACTTGTCTGCATGGACACCCACACCCTGGGTCTCTTTG
>flattened_line_287544|OR4|PSEUDOGENE
ATGGTGGGCAACCTGCTCATTGTGGGGACAGTGATTGCCAGCTCCTCCTTGGACTCCCCAATGTATTTCTTCCTTGCATCTCTCTCACTTCTGGATGCTCTTCTTTCCACTGCTATCTCACCCAAGTTGATTATCGACTTACTCTGTGATAAAAAGACGATCTCCTTCACAGCTTGCATGAGTCAGCTCTTTGTAGAGCATTTATTTGGTGGTGTTGATATTGTCATTCTGGTGGCAATGGCCTATGACCGCTATGTGGCCATCTGTAAGCCACTGCACTATTTGACCATCATGAGGCGAAGGGTTTGTTTCATCTTGTTGATATTTGCCTGGACTGGAGGTTTTACACACTCACTGATTCAAATTCTCTTTGTGTATAACCTTCCTTTCTGTGGCCCTAATGTCATTGATCATTTCATTTGTGACATGTCCCCATTACTGGTACTTGCTTGCACAGACACCTACTTCATTGGACTCACTGTCATTGCTAATGGTGGAGCAATGTGCATTTTCATCTTCACCCTCCTCCTG
>flattened_line_287876|OR2|PSEUDOGENE
GTGTTCTCTGTGGCACTGTCTGGTAACTCAGTAATGATCCACCTCATTCGGGTGGATCCCAGGCTGCACACTCCCATGTACATCCTCCTCAGTCAGCTCTCTCTCATGGACATGATGTTTATCTCTACCACTGTCCCCAAGATGGCATTCAACTTCTTCACTGGTCAGAAAAGCATTACCTTCTTGAGTTGTGGAGTGCAGTCCTTCTTCTTTATTACCATGGCAAGTGCTGAAGGCTTGCTCTTGGCTTCCATGGCCTATGACCGTTTTGTGGCCATCTGCCACCCTCTTCATTATCCCATTCGCATGAGCAAAATGATGTGCCTGAAGATGATCATAGGATCGTGGACACTGGGCTCCATGAACTCCTTAGCTCACACGGTCTATGCCCTCCACATCCCTTACTGCCATTCAAGGTCCATTAACCACTTCTTCTGTGATGTCCCAGCCATGTTGCCCCTGGCCTGCATGGACACGTGGGTTTATGAGTACACGGTGTTTGTGAGCACAAGCCTGTTTCTCCTGCTCCCTTTC
>flattened_line_288064|OR1|PSEUDOGENE
ACTTCCTGCTGGCTGTGATGGCCTATGACCGCTTTGTGGCCATCTGTCACCCCTTACACTACACAGCAAAGATGACCCATCAGCTCTGTGCCCTCCTTGTTGTTGGGTCATGGGTGGTAGCCAACCTGAATGCTCTGTTACACACCCTGCTCATGGCTGGACTCTCATTTTGTGGGGACAATGTCATTCCCCACTTCTTTTGTGATGTGATCCCTCTTCAAAAACTCTCCTGCTCAGACACACACCTCAATGAGCTGATTTTTCTTACAGAGGGCGCTGTGGTCATGGTCACCCCATTTGTCTGCATCCTCATCTCCTACATCCACATCACCTGTGCCGTCCTGAGAGTCTCATCCACAAGGGGAAGATGGAAAGCCTTCTCCACCTGCGGCTCCCACCTGGCTGTGGTCTGCCTCTTCTATGGCACCATCATCGCTGTGTATCTCAACCCTGCATCTGAACATTCATCTGAGAAGGACACAGCAGCCACTGTGCTGTACACAGTGGTGACCCCCATGCTGAACCCTTTCA
>flattened_line_288758|OR9|PSEUDOGENE
CTTGCTTGTTTCTGTATGTGAAGCCCAAGCAAACACAGGCAGCTGAGTACAACAGGGTGGCTTCATTGATGGTTTCCGTGGTAACCCCTTTCCTGAACCCCTTCATCTTCACTCTCCGGAATGACAAAGTCAAAGAGGCCCTCAGAGATGGAGTGA
>flattened_line_29051_28233-31309|OR10
ATGGGGAATCACACAGTGCTGGATGAGTTCATTCTATTGGGAATTCCCCAAACTCAAGGACTGGAGAGTTTACTGTTTTTCATCTTCTTATTCATCTACTTCTTCACCTTGCTTGGAAATTCACTCATCTTTACAGCAATTGTTTCTTCATCTACCCTTCACATGCCCATGTATTTCTTTTTGGGACTTCTATCCATTTTTGACATGTTGTTCCCATCAGTAACCTGTCCCAAGATGCTACTTTATCTCTCTGGCCAGAGTCCAGCCATCTCTTACAAAGGTTGTGCTGCCCAGCTCTTCTGCTATCACCTTCTGGGTGCTACTGAGGGATGTCTGTATTCTGTGATGTCTTATGATCGTTATGTTGCCATCTGTCACCCACTGAGATATGTGCTCATTATGAAACCCAGAGTGTGTATTAGCTTGGTAACATTACCTTGGACAGTGGGATTTCTTCATGCCAGCATTCTGACTTATTGTACCTTTCAATTGGTCTACTGTGCATCCAATCAAGTAGACTACTTCTTCTGTGACCTTCATGCAGTTTTACCCTTAGCTTGTACTGACAACACACTGGCCCAGAAGATTAGTTCCATTAATGTTGGCTTTCTGGCTCTGCTGCTTCTATTCAGTGTTTGTGTCTCTTATGCTCACATTGGGGTTGCCATTCTGAGAATCCGTTCATCAGAAGGTAGGCAGAAAGCATTCTCCACCTGCAGTGCCCACCTCACTGCCATCTTCTGTGCCTACGGACCTGTAATCATCATCTACCTGCAGCGCACACGAAAACCCTTGCTTGGTGCTGTGCTGCAAATACTAAATAATATTGTCTCACCCATGCTGAACTCCTTAATCTATTCACTGAGGAACAAAGAAGTGAAGAGTTCCTTGAAAAAGGTTTTTCACAGGTTAGCTTATGTACGCAGGGATGAATTATGGAGTTTGTAA
>flattened_line_29119_19438-22633|OR5
ATGACTGAGGTCACAGAGTTTATACTAACAGGCTTTACAAATAATAAAAACCTACAAGTTGTACTATTTGTATTATTTCTTGCAATTTACCTTTTTACTTTGATAGGTAACTTGGGATTGGTTTTGCTGGTGATTGGGGATTCCAGGCTCCACAATCCCATGTATTATTTTCTAAGTGCTTTGTCATTATTAGATGCTTGTTATTCAACAGTTGTCACCCCAAAGATGTTGGCCAATTTTCTTTCAGAAGATAAATCCATTTCATATCCTGGATGTGTCACAGAGATGTTCCTTTTTGTTGCTTTTGGGAACACAGAATGCTTCCTGTTGGCAGCAATGGCTTACGACCGCTATGTAGCCATCTACAACCCACTTCTATATGCAGTGAGCATGTCACCCAGAGTCTACTTGTCACTCATCACTGCTTCTTATGTTGGTGGCATCATAAATGGTTCTGTACACACAGCAGCCACTTTCAGTCTGTCCTTTTGTGGATCCAATGAAATTAAACATGTCTTCTGTGATGTTCCTCCTCTCCTGGCTATTTCTTGTTCTGACACCCACATCAACCAGCTTCTTCTCTTCTACTATGTGGGCACTGTTGAGATACTCACTATTCTGATCATCCTTGTCTCCTATGGCTTCATTCTCTTTGCTATTCTCAAGATGCATTCTGCTGAAGGGAGGAGCAAAGTGTTCTCTACATGTGGAGCTCATCTCACTGGAGTGTCCATCTATCATGGAACAATCGTCTTCATGTATGTGAGACCTAGTTCTAACTATGCCTTAGACCATGACATGATAGTGTCCACATTTTACACCATTGTTATTCCAATGCTTAATCCCATCATCTATAGTCTGAGGAACAAAGATGTAAAAGATGCAATGAAAAAATTCTTTCAGAGAAATTGGTTTATGAAAAAGTTATATTTTTAG
>flattened_line_29119_29159-31656|OR5
ATGTCAATAAGTTCCCTAGATGAAGATAAACAAAGAATTCCAGTAAACAATGTGACCGACATCACCGTGTTTATACTAACAGGATTCACAGATGATGCTGAACTGCAAGTCTTCTTATTTCTCTTGTTTCTTGCAATCTATATTTTTACTCTGATAGGTAACTTGGGACTGGTTTTGTTAGTCTTTGGAGAGTCCCGGCTTCATAACCCCATGTACTATTTTTTAAGTGTTTTATCATTCCTGGATGCCTGTTATTCTACAGTTGTCACCCCAAAGATGTTGGTCAATTTCCTTTCAAAAGATAAATCTATCTCATATCCTGGATGTGTGACAGAGATGTTTCTTTTTGTTACATTTGGAACCACAGAATGCTTCCTGTTGGCAGCAATGGCTTATGACCGCTATGAAGCCATCTATAACCCACTTCTGTATGCAGTAACCATGTCACCCAGAGTTTATATTCCTCTTATCATAGCTTCCTATGCAGGTGGAATTATACATGCTACTATACACACAGTGGCTACTTTTAGCCTTTCTTTCTGTGCATCCAATGAAGTTAGGCATGTCTTTTGTGATATTCCTCCATTGCTTGCTATTTCATGTTCTAATACCAATATAAACCAGCTTTTGCTCTTCTATTGTGTGGGTACCATTGAGATCATCACCATACCGATTGTCTTGTTCTCTTACACTTTCATACTCTGTGCAATTTTTAAGATGCAGTCTAATCAAGGGAGGAGAAAAATCTTCTCCACATGTGGCTCTCACCTCACAGGAGTGTCGATTTATCATGAGACAATTCTTTTTATGTATGTGAGACCCAGCTCCAACTATGCCTTGCAGCATGACATGATAGTATCCACATTTTACACTATCATGATTCCAGTGCTGAATCCCATCATCTACAGTCTGAGAAACAATGATGTCAAAGAGGCGATGAAAAAAATATTTGAGAGAAATCGGTTCATGAATAAAGTACATTTTTAA
>flattened_line_291064|OR52|PSEUDOGENE
TAGTGGGCAACCTTGGCCTCGTGTACCTCATTTACTATGAGGAATCCTTGCATCACCCAATGTATTTCTTTCTGGCCATGCTTTCTCTCACAGACCTGTTTACCTGCACAACTACTCTCCCCAATGCCCTCTGCATCTTCTGGTTCAAACTCAGGGAAATTAACTTCACTGCTTGCCTAGTTCAGATGTTCTTTGTGCACGGATTCACAGGTGTGGAGTCTGGGGTGCTCATGCTCATGGCTCTGGACCGCTATGTGGCCATCTGCTACCCACTACGCTATGGTACCATACTTACCAACCCTGTCATTGCCAAAGCTGGGCTTGCGACCTTCTTGAGAGGTGTGTTGCTGATGGTTCCTTTTCCATTCTTGGTTAAGCGTTTGCCCTTCTGCCGAAGCAATGTCATCTCCCATACATATTGTGACCACATGTCTGTGGTAAAGTTATCCTGTGCCAGCATCAAAGTCAATGTCATCTATGGTCTCATGGTTGCTCTCCTAATTGGGGTGTTTGACATTTGTTGTA
>flattened_line_291346|OR51|PSEUDOGENE
CATGCACAGACACCAGGATCAACAGTGCAGTTGGGCTGACTGCCCTGATCTCCACCGCTGGAGTGGACTCTGTCTTCATCCTCCTTTCCTATGTCCTGATCATTAGAACTGTCCTCAGCATTGCTTCCCCAGAAGAGAGGAAGAAAGCCTTCAGCACGTGTATCTCCCATATCGGGGCTGTGGCTGTGTTCTATATTCCTCTGCTCAGTCTGTCCTTTGTTCACAGATTTGGGAAACGAGCTCCACGGTATGTCCATACTCTGATTGCCAATGCCTATCTGCTGATTCCTCCTGTCATGAACCCCATCATCTACAGTGTGAAGACCAAGCAGATACGCAAGGCTATGCTGAAAGTTCTCC
>flattened_line_291488|OR5|PSEUDOGENE
TCCCAAGATGGTGGCTGCACTGCAGACAGGGAACAAGGTCATCTCCTATAATGGGTGTGCAGCTCAGTTTTTCTTCTTTGTGGGTTTTGCCACTGTTGAGTGCTATCTCCTGGCCTCCATGGCTTATGATCGCCATGCAGCAGTGTGCAGACCTCTTCATTACACCACCACCATGACAAAAGGTGTGTGTACCATCTTGACCGTTGGCTCTTATGCCTGTGGCTTCCTCAATGCCTCTATCCATGCAGCAGATACCTTCAGACTCTCTTTCTGTGGTTCTAATAAAATCAATCATTTCTTCTGTGACATACCCCCGCTCCTGGCCCTTACATGCTCCAACACACACATAAGTACTCTGGTTGTCTTTTTTGTTGTGGGCTTCAATGTCTTTTTTACCCTTTTGGTAATTCTCATCTCTTACCTCTTCATATACATTGCTATCCAAAACATGCAGTCTTCTGAGGGACGAAAGAAAGCCTTCTCCACCTGTGCTTCCCACCTCACCGCTGTGTCCATATTCTATGG
>flattened_line_29257_1-33511|OR55|PSEUDOGENE
CAATGGGTCCTACACCAGCTTCCTCCTGGTGGGCTTCCCAGGGATGCGGGAAGCCCGAGCCCTCCTGGTGCTGCCCTTCCTCAGCCTCTACCTGGTGATCCTCTTCACCAATGCCCTGGTCATCTACACTGTGGCATCCCA
>flattened_line_29299_1-574|OR52|PSEUDOGENE
GTGGTGCTGGACCTGCTCTTTGTCATCCTGTCTTACATCTTCATCCTCCGTGCAGTTCTCCAGCTGGCCTCTCGGGAGGCCCGCCACAAGGCCTTCGGGACATGTGTATCTCACATAGGTGCCATTCTGTCCACCTACACACCTGTGGTCATCTCGTCGGTCATGCATCGTGTGGCTCGTCGGGCTGCTCCCCATGTCCACATACTCCTTGCGGTTTTCTATCTTCTTTTCCCACCTATGATTAATCCCATTATCTATGGTGTCAGGACCAAGCAGATACGTGACCATGTGCTCAGTTTATTCCGTAGAAAGGAT
>flattened_line_29299_17345-20033|OR52
ATGCCCACTTTTCAAAATGCCTGCTTGGTACCCAGCTCTTTCTGGCTCACTGGCATCCCAGGTCTGGAGCCCCTGCATGTCTGGCTCTCCATCCCCTTTGGCTCCATGTACCTGGTGGCTGTGGTGGGAAACATCACCATCCTAGCTGTGGTAAGGGTAGAGCGTAGGCTGCACCAGCCTATGTACTTCTTTCTGTGCATGCTGGCTGTCATTGACCTGGTGCTGTCTACTTCCACTATGCCCAAACTTCTGGCAATCTTCTGGTTTGGTGCTGGCAACATTGGCCTGGATGCCTGCTTATGTCAAATGTTTCTTATCCATTGCTTTGCTACTGTCGAGTCAGGCATCTTCCTTGCCATGGCTTTTGACCGCTATGTAGCCATCTGCAATCCACTGCGTCACAGCACGGTGCTCACCCATGCAGTGGTGGGTCGTTTGGGGCTGGCTGCCCTTCTTCGAGGAGTTCTTTACATTGGACCGCTACCTCTTATGATCCGCCTGCGGCTACCTCTTTACAAAGCCCGAGTCATCTCCCACTCGTACTGTGAGCACATGGCTGTGGTAGCCTTGACCTGTGGTGACAGCAGAGTCAACAATGTCTATGGGTTGAGCATTGGCTTTCTGGTGTTGATCCTGGATTCAGTGGCCATTGCTGCCTCCTATGTGATGATTTTCAGGGCTGTGATGGGACTGGCCACTCCAGAGGCCAGGCTTAAAACCCTGGGGACATGCGGCTCTCATCTCTGTGCCATCCTGATTTTCTATGTTCCCATTGCTGTTTCTTCCCTCATTCACCGGTTTGGTCACCACGTGCCTCCTCCAATCCACACTCTGCTGGCCAACTTCTATCTCCTCATTCCCCCGATCCTCAACCCCATTGTCTATGCCGTTCGCACAAAGCAGATTCGAGAAAGGCTTCTTCAGATCCTAAAGACAGGAACCAAGATCCGATGA
>flattened_line_29299_31503-33436|OR51
GACTCAAACGCTTCACATATCAATCACCACAGTTTCATTCTGACAGGCATCCCAGGCATGCCAGACAAGAACCCATGGATGGCCTTTCCCCTGGGATTTCTCTACACACTAACCCTCCTGGGAAATGGCACCATCCTAGCAGTTGTCAAGGTGGAGCAGAGTCTCCCTGAGCCCATGTACTACTTCCTCTGCATCTTAGCTCTGACTGATGTCAGTCTCTCGATGTCCACCTTGCCCTCTATGCTCAGCATCTTCTGGTTCAATGCCCCTGAGATTCCGTTTGATGCCTGCATCACACAGATGTTCTTCATTCATGGATTTGGAGTAGTAGAATCTGGAGTCCTAGTGTCCATGGCCTTTGACAGATTCGTGGCTATCCGAGACCCACTGCGTTATGCTTCCATCCTCACTCATGGTGTTATTGGGAAGATTGGGCTAGTTGTCCTTGCCCGGGCAGTTTGTGTGGTCTTCCCTGTACCCTTTCTTATAAAGCGGCTGCCCTTCTGTCATTCCAATGTCTTATCTCATTCATACTGTCTTCACCAAGATGCAATGAGGTTGGCCTGTGCCAGCACCCGTGTCAACAGCCTCTATGGCCTCATTGTTGTCATCCTCACATTAGGGCTCGATGCTCTCATCATTCTCTTCTCTTATGTACTCATCCTGAAGACAGTGCTGGGCATTGCCTCCAGAGCCGAGAGGCTCAAAGCCCTCAACACTTGCCTCTCTCACATCTGTGCTGTGCTTCTCTTTTACATTCCT
>flattened_line_292168|OR6|PSEUDOGENE
TCACCTGTGACTCTTCTCCCATGCTGCAGATCGCTTGCACAGATACAAAGGTTCTGGAGCTGATGGCATTTGTCTTAGCAGTATTTACTCTCATAGTGACTTTGGCCCTGGTGATTCTCTCCTACACACTCATCCTTAGAACAATTCTGAAGATACCCTCTGCGCAGCAAAGAAAAAAGGCCTTTTCCACTTGTTCCTCACACATGATTGTGGTTTCCATTTCATATGGAAGCTGCATTTTTATGTATGTCAAAACATCTGCCAGTGAAGGTGTGGCTCTAAGAAAAGGAGTTGCAGTGCTCAACACCTCTGTTGCCCCCATGCTGAATCCCTTCATTTACACCTTGAGGAACCAACAGGTCAAGCAGGCATTCAAGGACTTCACCAGAAAATTACTACTAT
>flattened_line_293518|OR5|PSEUDOGENE
TCATGGCCTATGACCGCTATGTTGCCATCTGCAACCCACTGCTCTATACAATTGCAATGTCCAAGAAGCTCTGTATCCAGCTTGTGGCTCTTGCCTATGCAGTAGGCTTGGTGGATTCAGCAATTCACACATGCTGCACATTCAGACTGTCCTTCTGCAATTCCAATGTCATCAACCATTTCTTCTGTGACATCCCACCCTTGCTGGCCCTCTCCTGCTCAGATACATCCATCAATGAGATAGTGATGTTCACTTTCATTGGCTGTGTGGTAGGGTGCAGCATTGTGACTGTCCTTCTCTCCTACTGCTCGATCATAGCTACCATCGGCAGGATGAACTCTGCTGAGGGCAGACGAAAAGCCTTTTCCACATGTGCCTCACACCTCACAGCTGTGGCCATTTTTCATGGAACTCTGCTTTTCATGTACTTCCGACCCAGCTCAAGTTACTCAATGGACACGGACAAAATGGCCTCTGTTTTTTACACAGTTGTTATTCCTATGTTAAACCCATTGATCTATA
>flattened_line_293556|OR6|PSEUDOGENE
TCTTCCTGCTCGCCTACCTCTTTGTGCTGGTGGAGAACCTGGCCATCATCCTCACTGTCTGGAGCAGCGTCTCCCTCCACAGGCCCATGTACTACTTCCTGGGCTCCTTGTCTTTCCTAGAGATCTGGTATGTGTCAGACATCATCCCCAAGATGCTGGATGGCTTCCTCCTGCAGAGGAAACACATCTCTTTTATTGGATGCATGACTCAGCTCTACTTCTTCAGCTCCCTGGTGTGCACAGAGTGTGTGCTCCTGGCTTCCATGGCCTATGACCGCTATGTGGCCATCTGCCACCCACTGCGCTACCAAGTCATCATGACCACAGGACTGTGTGTCCAGCTTGTGGCCTTCTCTTTTGCAAGTGGCTTCACCATCTCTGTGATCAAGGTCTACTTTATCTCCAGTGCCACCTTCTGTGGCTCCAATGTCCTGAACCACTTCTTCTGTGACATCTCCCCCATCCTCAAGCTGGCCTGCACAGACTTCTCTACTGCAGAGCTGGTGGACTTCATCCTGGCCT
>flattened_line_29395_1-894|OR5
CTTTTCATTGCCCTTCTGCTCACAGAGTTTTACATGCTGGCGGCCATGGCCTATGACCGCTATGTAGCCATATGTAATCCTCTGCACTACAGTGTGAAAATGTCCAGGCGAGTCTGCATCTGCTTGGCTATATGTCCTTATGTCTATGGCTTCTCTGATGGGCTATTCCAAGCCATCTTGACCTTCAGTATGACCTTTTGTAAATCCAATGTCATCAACCATTTCTACTGTGCTGACCCGCCACTCATTAAGCTGTCTTGCTCTGATACTTACATCAAAGAACATGCCATGTTGGTATCAGCCGGCTTCAACCTCTCCAGTTCTCTCACAATCATCCTGGTATCTTATGTCTTCATTATTGCTGCCATTCTAAGGATCAAATCAGCTGAAGGAAGACACAAGGCATTCTCTACCTGTGGTTCCCACATGATGGCAGTCACATTGTTTTATGGAACTCTCTTTTGCATGTATGTGAGACCACCCACTGAGAAGACTGTTGAGGAATCCAAAATAATAGCTGTCTTCTACACCTTTGTGAGTCCGTTGCTAAATCCTTTGATCTATAGCCTGAGGAATAAAGATGTAAAGCAGGCATTGAAAGCAATTCTCAGACCAAAAGTCATCAGGACAGCATTGTTGCCCTAA
>flattened_line_29395_8047-12347|OR5
ATGATCAGAGGCAATTACTCCTTGGTGACTGAGTTTATTCTCTTGGGATTAACAGATCGTCCAGAGCTGCAGCCTGTCCTCTTTGTGCTCTTCCTGGTGATCTATCTGATCACAGTTGGGGGGAATCTTGGCATGATGATGTTGATCAGGGTAGATTCACGCCTGCATACACCTATGTACTACTTTCTTGCCAGCTTGTCCTGCTTGGATTTGTGCTATTCTACCAATGTGACTCCAAAGATGTTAGTGAACTTTTTATCAGAGAAGAAAACCATTTCTTATGCTGCTTGTTTAGTCCAGTGTTATTTTTTCATTGCTATGGTGATTACTGAGTATTATATGCTCGCTGTGATGGCTTATGACAGGTACATGGCCATCTGTAACCCTTTGCTTTACAGCAGCAAGATGTCCAAAGGAGTATGTGTGTGTCTGATTGCTGGTTCCTATATCTATGGCTTCCTTAGTGGCCTGATGGAAACCATGTGGACATACCGCTTGACCTTCTGTGGCTCCAATGTCATCAACCACTTTTACTGTGCTGACCCTCCTCTCATCAGACTCTCCTGCTCGGACACTTTCATTAAGGAAACATCTATGTTTGTGGTAGCAGGATTTAACCTCTCCAATTCCCTGCTCATAATCCTCATTTCCTACCTGTTCATTCTCATTGCCATCCTGAGGATGCGTTCTGCTGAAGGTAGGCGCAAAGCCTTTTCCACCTGTGGGTCCCATCTGGTGGCAGTGACTGTGTTTTATGGGACTTTGTTCTGCATGTATGTTAGACCTCCTACAGACAAGTCAGTGGAACAGTCCAAAATCATTGCTGTGTTCTACACTTTTGTAAGCCCCATGTTGAACCCCATCATTTATAGTCTGAGGAATAAGGATGTGAAACTTGCTTTTCGCAAGCTGGTCAGAAGAAATGTGCTTTCAAAGTAA
>flattened_line_29395_17869-21423|OR5
ATGAAGAGAAACTTTACTTCTGTGACAGAGTTTATCCTACTGGGACTCACCAGCCATGTGGAGCTTCAGATTCTCTTTTTTGTGCTGTTTCTGTTGGTGTATGTGGTTACAGTGGCAGGCAACTTGGGCATGATTGTGCTCATTCAGGCCAACGCCAGACTCCATACACCCATGTACTTCTTCCTGAGCCACTTATCCTTCGTGGATATGTGCTTCTCTTCCAATGTAACTCCAAAGATGCTCCAGAATTTTCTTTCACAGAGTAAAACTATTTCCTACCCTGCATGCTTGGTCCAATGTTACCTGTTCATTGCCTTGGTCCATGTTGAGATCTATATCCTGGCTCTGATGGCCTTTGATCGATACATGGCCATCTGCAGCCCTCTGCTTTATGGTAGCAAGATGTCCCGGAGTGTATGCACATCCCTCATCATATTGACTTATGTGTATGGGGCATTCACTGGTCTGATGGAGACCATGTGGACTTACAACCTGGCTTTCTGTGGCCACAATGAAATCAATCACTTCTACTGTGCTGACCCACCACTGATTAAGCTGGCTTGTTCTGACACTTATCACAAAGAAACCTCCATGTTCGTTGTGGCTGGATTCAATTTCTCTCTCTCCTTGCTTATCATTCTCATTTCTTATGTGTATATTTTCCCTTCTATCCTGAGGATTGGCTCTACAGAAGGAAAGCGTAAAGCTTTCTCCACCTGTGGCTCCCATCTGACAGCTGTTTTCATATTCTATGCAACTCTATTTTTCATGTATCTCAGACCTACATCCAAAGAATCTGTGGAACAAGGCAAAATGTTTGCTGTGTTCTATACCACAGTCATTCCCATGCTAAACCCCATGATTTACAGCCTTAGGAACAAAGATGTGAAAGAAGCAATAAGCAAAGAACTGTCCAGGAAAAATGCATTTTTCTGA
>flattened_line_29395_26173-29988|OR5
ATGCCCAATTTCACTGATGTAACAGAATTTATCCTTCTAGGGTTGACTAGCCGTCCTGAGCTGCAGCTCTTGTTCTTTGTAGTGTTCTTGATGGTCTACATTGTCACTCTGCTTGGGAACATTGGCATGATCATATTAATCAGGATCAGCCCCCAGCTCAGCAGTCCCATGTATTTTTTCCTTGGTCACCTGTCTTTTGCAGATGTATGGTTCTCTTCTAATGTCACCCCTAAAATGTTAGAAAATCTAGTGTCTGAGGTGAAAACCATCTCCTACCCTGGGTGCATAGTACAGTGCTTCTTCTTCATTGCCTTTGTCCATGTGGAAGTCTTCATCCTGGCAGTGATGGCCTTTGACAGGTACATGGCAATTGGCAACCCTCTGTTGTATGGCAGCAGAATGTCACGGACTGTGTGCATACGACTGATCTCTTTTCCTTATATCTATGGCTTCTTTATCAGTTTGATCTCTACATTGTGGACTCATGGTTTATACTTCTGTGGGAACATTGAGATTAACCACTTCTACTGTGCAGACCCAGCTCTCATCAAGATGGCCTGTGCAGGGACCTTTATTAAAGAATACACCATGCGCACCTTAGCTGGTCTCAACTTCTCTTATTCCTTACTGGTCATTATTGTCTCCTACATATTCATCCTTATTGCCATCATAAAGATGCGCTCTGCAGAAGGAAGGAAAAAAGCATTTTCCACATGTGGATCCCACTTGACTGCTGTGACCATATTTTATGGGACCCTCTTCTTCATGTATTTGAGAAGCCCAACTGAGGAATCTGTGGAGCAGGGGAAAATGGTAGCTGTCTTTTATACCACAGTCATCCCTATGTTGAATCCCATGATTTACAGTCTTAGGAACAAAGATGTCAAAGACGCCATGAACAAGGCTGTCACTAGAGCATTTTTAGCAAAATAG
>flattened_line_29405_6356-8387|OR1
ATGGAGCTGAAAAACCAAACAGCAGTTTCAGCATTCCATCTGCTCGGACTGACAGACAATCACAAACTTCTGCCCCTCATCTTCACCATGTTCCTCTCCATGTATCTCATCACAATTCTGGGAAACCTGCTTATCATCATGGCAATTACCTCTGGCTCCCAACTGCACACACCCATGTACCTCTTCCTCTCCATTCTGTCCGTTAATGACATCTGCTATACTACAGTTACAATCCCCAAAATGCTGGTGAATATCCAAGCACAGGACAACAGCATAAGTTACATAGAATGTCTCTCTCAAATCTGCTTTCTTGTAACTTTTGGTGTCATGGAAAATTATCTCCTGGCAGTGATGGCCTATGATCGCTATGTGGCCATTTGCAAACCTCTGAGGTACACAGTCATCATGAACCCTTTGTACTGTGCCCTGATGATCCTACTATCCCTTTTTCTTAGCACTACAGATGCCCTAGTCCACAGCCTGATGGTTCTGAGGCTTTCTTTCTGCACAGATCTAGAAATCCACCACTTTTTCTGTGAGCTTGCTCAGGTTCTCAGGCTTGCCTGTTCTGATACATTTCTTAATAATTTATTGATATTTGTTACAGCATGTATCTTTCTGGGTGCCCCTGTCTGTGGAATTGTTTTTTCATATATTTACATTATATCCTCGGTCTTGAAAATTCCATCTTCTGGAGGAAAGCAGAAAGCCTTCTCTACTTGTGCATCACATCTGTCGGTTGTTTCCTTGTTCTATGGTACAACTTTTGGAGTGTATTTCAGCTCTGCAGTGACCACAACTCTCAGAAACACAGCAATGGCTTCCATGATGTATAGTGTGGTTCCTCCATTGCTGAATCCATTTATCTACAGTCTTAGAAATAGGGAGATGAAGGAAGCCTTGGGAAAACTTGTTTTTAGAATTATTTATCCTGTGTAA
>flattened_line_29405_18556-20288|OR7|PSEUDOGENE
TTTTTGTGGCCTAGAAAACTGCCTTCTTTCAACCATGATCTGTGACCACTATGTGGCCATCTGTAACTCACTGTGGTACACAAACATCATGAGCCCCTGACTCTGTGTCCTACTGGCTCTACTCTTCCTTCTCATTAGCACAATATGTACCATGCTCCACAGTCTGTCAATGATACAGTTCTCCTGTGCAAACTGGAGAATCTCATACTTCTTTTGTGGACCTGCACAGATCATCAAACTTGCCAGTTTTGGTAGTTTCAACAATAGCAACTTGTA
>flattened_line_29405_23135-24865|OR7|PSEUDOGENE
TTTCTCACACATTGTGTTTATGGTCCTGAGAATGCCATCATTGGGGAGGAAGTATAAAGCCTTTTCCACTTGTGGATCTCATTTGTCACTTGTATGTTTTTTCTGTGGGACAGGTTTTGGTGTTTACATTAACTCTATGATTACTGACCCTCCCAGGAAAACTGTAGTGGCCTCTGTAAT
>flattened_line_29453_22315-26969|OR10
AGCAGACTCCAAAGGGTGGACCTACAAAACCACAGCACAGTGACAGAGTTCATCCTCGTGGGCTTTGAGCAGAGCGCCCCTTCCACTCGGGCACTGCTCTTCGCCCTCTTCTCGGCTCTCTACAGCCTTGCCATGGCCATGAACGGCCTCATCATCTTCATCACCTGGACTGACCCTAGGCTCAGCAGCCCCATGTACTTCTTCCTTGGACACCTGTCTTTCCTGGACATCTGCTTCATCACCACCACCATCCCACAGATGCTCATCCACCTGGTGACCACGAACCACACCATCTCCTTTGCTTCCTGCTTGTCTCAGATGTATCTGGTGTTTGGTGTGGGTGTGGCCGAGTGCATCCTTTTGGCTTTTATGGCCTATGACCGCTATGTAGCAATCTGCCACCCACTGAACTATGCCCAGATCATGAGCCATCGGGTGTGTGTCAGGCTGGTGCTTACTGCCTGGATCTTTGGGATGATCAATGGTATCCTTCTCGATTACATGACATTTCGAGGTCCATTCTGCAGTGAAAACCACATAGAGAACTTCTTCTGCGAGGCCCCCATAGTGATCGCCCTCTCCTGTGGGGACCCCCAGTTCAGCTTGAAGGTGATCTTTCTTGATGCCATCGTGGTCCTGCTCAGCCCCATGGTGCTCATTGTCACCTCCTATGCCCGCATCCTGACCTCCATCCTGGGCAGAGCCTCCTCCTCCTCGGGTAGGGGGAAGACATTCTCCACTTGTGCCTCCCACCTGACCGTGGTCATCTTTTTCTACACCTCGGCCATGTTCTCTTACATGAATCCCCGCAGCACACATGGGCCTGACAAAGACAAGCCTTTCTCCCTCCTCTACACCATCATCACCCCCATGTGCAACCCCATCATCTACAGCTTCCGCAACAAGGAAATGAAGGGGGCCATGGGGAGGGCCCTTGGCAGAGGCAACCTGGCTCAGGCAGAGTCTGTCTAG
>flattened_line_29511_23936-25864|OR2
ATGTGGAGGTGGAACCAGACCTCTCTGGAAGACTTCATCCTGCAAGGACTCTTTGACGACTCCTTCAACCACCTGTGCCTTTTCCTCTTGATCATGCTCGTCTTCCTCACCGCGGTGAGCGGCAACAGCCTCACCATCCTCCTCATCTGCGCTGACCCCCGTCTTCACACACCCATGTACTTCCTGCTCAGCCAGCTGTCCCTCATGGATCTCATGCACGTCTCCACCACCATCCCCAAGATGGCTAGCAACTACGTGTCTGGCAGGAAGTCCATCTCGTTCGTGGGCTGTGCCACCCAGCACTTCCTGTATCTGTCTCTGGGCGGTGCCGAGTGTCTCCTGCTGGCCCTCATGTCCTATGACCGCTACGTTGCCATCTGTCACCCCTTGCGCTACACTGTGCTCATGAGCACGAGAGTGGGGGTGATGATGGCTGCCCTGTCGTGGCTGAGTGCGTCTGTGAACTCCCTGATCCACACGGCCATCTTGATGAGCTTCCCTTTCTGTGGGTCGAGAATCATCCGCCACTTCTACTGTGAATTTCCAGCTGTTTTGAAGCTGGTGTGTGGCGACATCACTTTGTACGAGACCACTGTCTACATCTGCAGCGTTGTACTCCTCCTCCTCCCCATTGTTCTTGTCACTATGTCCTATGGATTCATTCTCCACAGTGTCATACAGATGCGGTCAGCTGGGAGTAAGAGAAACGCCTTTGCCACCTGCAGCTCTCACCTCCTCGTGGTTTCTCTCTGGTATGGCGCCGGCGTATTCTCCTACATGAGGCCCAGGTCCCAACGCACTCCCCTGCAGGACAAAGTTGGTTCTGTTTTCTACAGCATCATCACTCCCACTCTGAATCCCCTGATATATACTCTCCGGAATAAGGATGTCGCCAAGGCTCTGAAGAGAGTGTTGAGGAGAGACCTTATTACCTAG
>flattened_line_294180|OR4|PSEUDOGENE
AATTTAAACTGTTAGGTTTGACACAGGATCCTCTGAAGCAGAAAATGGTGTTTATAATCTTCTCAATTTTTTATATGGGGACTGTGGTGGGGAATACTCTCATTATCGTGACAATCAAGTTCAGCCGGACGCTTGGGAGTCCCATGTATTTCTTCCTGTTTTATTTGTCCTTTGCTGATTCCTGCTTTTCAACATCCACAGCCCCAAGACTCATAGTGGATGCCCTCTCTAGAAAGAACATCATTTCCTACAATGAATGCATGACACAAGTCTTTGCTCTCCATCTATTTGGATGCATGGAGATCTTTGTCCTCATTC
>flattened_line_294272|OR4|PSEUDOGENE
AATTTAAACTGTTAGGTTTGACACAGGATCCTCTGAAGCAGAAAATGGTGTTTATAATCTTCTCAATTTTTTATATGGGGACTGTGGTGGGGAATACTCTCATTATCGTGACAATCAAGTTCAGCCGGACGCTTGGGAGTCCCATGTATTTCTTCCTGTTTTATTTGTCCTTTGCTGATTCCTGCTTTTCAACATCCACAGCCCCAAGACTCATAGCGGATGCCCTCTCTAGAAAGAACATCATTTCCTACAATGAATGCATGACACAAGTCTTTGCTCTCCATCTATTTGGCTGCATGGAGATCTTTGTCCTCATTC
>flattened_line_294512|OR1|PSEUDOGENE
GATAATGAGAGCTGTGTGTGCGAGTTCATCCTCCTGGGGCTCCCCATCCGGCCAGAGGACCAAGGCATGTACTCTACCCTGTTCCTGGCCATGTACCTGACCACGGTGCTGGGGAACCTGCTCATCATCCTGCTCATCAGGCTGGACTCTCACCTCCACACCCCCATGTACTTCTTCCTCAGCCACTTGGCCTTCACAGACATCTCCTTCTCCTCAGTCACCGCTCCTAAGCTGCTCGTGAACATGCTGACGCACAGTCAGTCCATCTCTTAT
>flattened_line_294740|OR5|PSEUDOGENE
GACCCTCATCTTCAAACACCTATGTACTTTTTCCTCAGCAACCTCTCCTTTGTAGACCTTTGTTATTCTTCAGTCATAGTACCCAACATGCTCATCAATTTCCTTTCAGCCAAGAAATCTATTTCTTACCTAGGCTGTGCACTGCAGTTTTATTTTTTCTGTACATTTGCGGATACCGAATCTTTCATCTTGGCTGTCATGGCCTATGATCGCTATGTTGCCATCTGCAATCCTTTGTTGTACACAGTTGCAATGTCCAAGACTCTCTGTGTATGGTTGATTGTGCTGTCATATGTTGGTGGCAACATGAGTTCCCTGGTTCACACATCTTTTGCCTTTATTCTGAAATATTGTGACAAAAATGTCATCAATCATTTCTTCTGTGACCTCCCTCCTCTGCTGAAACTCTCCTGCACAGACACGTCCATTAACGAGTGGCTGCTTTCCACATATGGTAGTTCCGTAGAGATCATCTGTTTCTTCATCATCATTGTATCCTATTTTTTCATCCTTCTCTCAGTC
>flattened_line_295236|OR5|PSEUDOGENE
ATAATATCACCGAATTCATCCTTATGGGCTTGACTCAAAATACGGAGCTTCAGATCTTTTCATTTGTTGTGTTTTTCATTGTCTATC
>flattened_line_295714|OR10|PSEUDOGENE
CCTGCCTCCTGTCTGCCATGGCCTATGACCGCTTTCAGGCTGTGTGCCACCTGCTGATGTATGTGGTCAGTATGAACGGAAAGGTATGTTCAAGGCTGGTGGTTATATCCTGGGCAGTAGGAGTGAGTGCTAGCCTGATCAACACCCTCCTGCTAGCTCGGGAGAACTTCTATGGCCCCAACATTATCCACAGTTTCGCCTGTGAGTATCCCCCAGTGATCTTACTTGTCTGTTCTGACCTTCACACTACTGTCGCCTCCATTCTGACCACCTTGGTGGTCTTAGGTTTTGGTTCTCTGGCCCTACTGCTGGGTTCCTACAGCCGTATCATCAGGACAGCCCTGAGCGTCAAGTCGGCCACGGGTTGGAGCAAGATCTTCTCCACGTGTTCTTCTCACTTCCTCGTAGTGACCATCTTTTACGGTTCGG
>flattened_line_298182|OR6|PSEUDOGENE
TAAGGATGAAGTGGCCATAAATAAAGGAGTTTCCGTTCTCACTACTTCTGTTGCACCTCTATTGAACCCCTTTATTTATACCTTAAGGAACAAGCAAGTGAAACAAGCCTTCAGTGACTCTGTAAAGAGGATTGCATCATTATCAAA
>flattened_line_298884|OR10|PSEUDOGENE
TTTGTTCTCTTAGGATTTTCTGATGTTCCTCATCTCCAGTGGATGTTATTTGGAATATTTTTGCTCATGTATTTGACTATTCTGATTTGCAATGGACTTATAATGCTATTAACCAGAACTGACTCTGTTCTATGCACTCCTATGTACTTTTTTCTTAGCAACTTTTCTTTTGTAGAAATCTGCTATGTAACAGTTACCATCCCAAGAATGCTCATGGACCTTTATACCCAAAATGGGACTATTCCCTTTTTATCCTGTGCTGTGCAGCTCTGTTTTGTCATCATGCTTGGAGGCATGGAATTCCTCCTCTTGACAGTGATGGCCTATGACCGT
>flattened_line_299214|OR8|PSEUDOGENE
GACCTAGTTTGATCATCTTTACTTCTTATACCTTGTTCATCTCCAACATTTCCCATATCCATTCGACAGAAGGCAGATCCAAGGCTTTTAGCACTTGTAGTTCTCACATAATAGCTGTTTCTATTTTCTTTGGAGCCTCAGCATTCATATATCTTAAGCCTTCTCCTGTTGGATCTGTGGATGAAGATAAAGTGTCCACCGTTTTCTACACCATTGTGGGTCCTATGTTGAACCCTTTCATCTACAGCTTGAGGAACAAGGATGTCCACATTGCACTGAGTAAGACTTTCAAGAAAAGCA
>flattened_line_299934|OR1|PSEUDOGENE
CTGAAAACAGGACAGAAGTGACAGAGTTTGTGCTGCTGGGCTTGTCCAGCAGGCCAGAGATGCAGCCAGTCATTTTTGGAGTTGTCCTTGTCATGTACCTGCTGGCAGTTGTGGGCAATACTCTCCTAGTGCTTGTTGCTTGCTCAGACCCCAAGCTTCAGACACCCATGTACTTCCTCCTCAGCCAGCTCTCCCTGATCGACA
>flattened_line_300054|OR13|PSEUDOGENE
TACACACCCCCATGTACTTCTTTCTGGTCAACTTGGCCATGGTGGACCTCCTCTGCACCTCCACCATCCTACCCAAGCTGCTGGACAGCATGGTGGGCAGGAGGACCATCTCCTATGGGGGCTGCATGGTCCAGCTCTTCTTCTTCACGTGGTCTCTGGGGGCAGAGCTGCTGCTGTTCTCAGCTATGGCCTATGATCGCTTTGTGGCCATCTGCTGCCCCCTGCACTACAGTACCTGGATGGGCCCCAGGGTGTGTGCATTCTTGGCTGGCCTTGTCTGGGCCATCAGCCTGACTAACACCAGTGTGAACACAAGCTTGATGCTGCGTCTCCCATTCTGCAGCTCCAATGTAATAGAGCACTTCTTCTGTGAGATCCCCCCACTGTTGAAACTCTCCTGTGCCCCAACTCACCTGAACGAGGTCATGGCCTTTGCTGCAGATGTGTTCCTGGCTGTGGGGAACTTCTCGGTGACCATGCTATCCTATGGCTGTATTGTGGCCAGCATCC
>flattened_line_29989_1-1057|OR7
ATGTACATAGTGACTGTCTTTGGCAACCTGCTCATCATCATGGCCATCACTGTAGACTCCCACCTGCACACACCCATGTACATCTTCCTCTCCAACCTGTCCTTTGTGGACATCTGCTTCACCTCCACCACGGTCCCTCAGATGCTGGTGAACATACAGACACAGAGCAAGGCCATCACCTATGTAGGCTGTGTCACCCAGGTGTACTTCTTACTGCTCTTTTCAGTGTTGGACATCTTTCTGCTCACCGTGATGGCCTATGACCGCTATGTGGCCATCTGTCACCCCCTGCATTACATGGTCATCATGAACACAAGACGCTGTGGACTGCTGATTATGGCATGCTGGATTATAAGTGTTCTGAATTCCTTGTTACACAGCTTCTTGGTTCTGCGGTTGTCATTCTGCTCAGACCCGAATATCCCTCATTTTTACTGTGAACTTAATCAGGTGGTACACCATGCCTGTTCTGACACCTTTCTTAATGACATGATGATTTATATTGCAGCCATGCTACTGGCTGTGGGCCCCCTCTCTGGCATCCTCTACTCTTACTCCAAGATAGTGTCCTCCATCCTTGCAATCTCCACGGCTCAGGGGAAGTACAAAGCATTCTCCACCTGTGCATCTCACCTCTCGGTTGTCTCCTTATTTTATTGCACCCTCCTGGGAGTGTACCTCAGTTCTGCTGTGACCCAGAACCCACAAGCCACTGCAACCGCTTCTTTGATGTATACCATGGTCACCCCCATGCTGAACCCCTTCATCTACAGTCTAAGGAACAATGACATGAAAAAGGCTCTGAAAATACTTTTAGGCAGGGCCACTGGAAGCAGACTAATAGACTTACCTTCATAG
>flattened_line_29989_1-1069|OR7
ATGTACATAGTGACTGTCTTTGGCAACCTGCTCATCATCATGGCCATCACTGTAGACTCCCACCTGCACACACCCATGTACATCTTCCTCTCCAACCTGTCCTTTGTGGACATCTGCTTCACCTCCACCACGGTCCCTCAGATGCTGGTGAACATACAGACACAGAGCAAGGCCATCACCTATGTAGGCTGTGTCACCCAGGTGTACTTCTTACTGCTCTTTTCAGTGTTGGACATCTTTCTGCTCACCGTGATGGCCTATGACCGCTATGTGGCCATCTGTCACCCCCTGCATTACATGGTCATCATGAACACAAGACGCTGTGGACTGCTGATTATGGCATGCTGGATTATAAGTGTTCTGAATTCCTTGTTACACAGCTTCTTGGTTCTGCGGTTGTCATTCTGCTCAGACCCGAATATCCCTCATTTTTACTGTGAACTTAATCAGGTGGTACACCATGCCTGTTCTGACACCTTTCTTAATGACATGATGATTTATATTGCAGCCATGCTACTGGCTGTGGGCCCCCTCTCTGGCATCCTCTACTCTTACTCCAAGATAGTGTCCTCCATCCTTGCAATCTCCACGGCTCAGGGGAAGTACAAAGCATTCTCCACCTGTGCATCTCACCTCTCGGTTGTCTCCTTATTTTATTGCACCCTCCTGGGAGTGTACCTCAGTTCTGCTGTGACCCAGAACCCACAAGCCACTGCAACCGCTTCTTTGATGTATACCATGGTCACCCCCATGCTGAACCCCTTCATCTACAGTCTAAGGAACAATGACATGAAAAAGGCTCTGAAAATACTTTTAGGCAGGGCCACTGGAAGCAGACTAATAGACTTACCTTCATAG
>flattened_line_29989_1-1072|OR7
ATGTACATAGTGACTGTCTTTGGCAACCTGCTCATCATCATGGCCATCACTGTAGACTCCCACCTGCACACACCCATGTACATCTTCCTCTCCAACCTGTCCTTTGTGGACATCTGCTTCACCTCCACCACGGTCCCTCAGATGCTGGTGAACATACAGACACAGAGCAAGGCCATCACCTATGTAGGCTGTGTCACCCAGGTGTACTTCTTACTGCTCTTTTCAGTGTTGGACATCTTTCTGCTCACCGTGATGGCCTATGACCGCTATGTGGCCATCTGTCACCCCCTGCATTACATGGTCATCATGAACACAAGACGCTGTGGACTGCTGATTATGGCATGCTGGATTATAAGTGTTCTGAATTCCTTGTTACACAGCTTCTTGGTTCTGCGGTTGTCATTCTGCTCAGACCCGAATATCCCTCATTTTTACTGTGAACTTAATCAGGTGGTACACCATGCCTGTTCTGACACCTTTCTTAATGACATGATGATTTATATTGCAGCCATGCTACTGGCTGTGGGCCCCCTCTCTGGCATCCTCTACTCTTACTCCAAGATAGTGTCCTCCATCCTTGCAATCTCCACGGCTCAGGGGAAGTACAAAGCATTCTCCACCTGTGCATCTCACCTCTCGGTTGTCTCCTTATTTTATTGCACCCTCCTGGGAGTGTACCTCAGTTCTGCTGTGACCCAGAACCCACAAGCCACTGCAACCGCTTCTTTGATGTATACCATGGTCACCCCCATGCTGAACCCCTTCATCTACAGTCTAAGGAACAATGACATGAAAAAGGCTCTGAAAATACTTTTAGGCAGGGCCACTGGAAGCAGACTAATAGACTTACCTTCATAG
>flattened_line_29989_1-1075|OR7
ATGTACATAGTGACTGTCTTTGGCAACCTGCTCATCATCATGGCCATCACTGTAGACTCCCACCTGCACACACCCATGTACATCTTCCTCTCCAACCTGTCCTTTGTGGACATCTGCTTCACCTCCACCACGGTCCCTCAGATGCTGGTGAACATACAGACACAGAGCAAGGCCATCACCTATGTAGGCTGTGTCACCCAGGTGTACTTCTTACTGCTCTTTTCAGTGTTGGACATCTTTCTGCTCACCGTGATGGCCTATGACCGCTATGTGGCCATCTGTCACCCCCTGCATTACATGGTCATCATGAACACAAGACGCTGTGGACTGCTGATTATGGCATGCTGGATTATAAGTGTTCTGAATTCCTTGTTACACAGCTTCTTGGTTCTGCGGTTGTCATTCTGCTCAGACCCGAATATCCCTCATTTTTACTGTGAACTTAATCAGGTGGTACACCATGCCTGTTCTGACACCTTTCTTAATGACATGATGATTTATATTGCAGCCATGCTACTGGCTGTGGGCCCCCTCTCTGGCATCCTCTACTCTTACTCCAAGATAGTGTCCTCCATCCTTGCAATCTCCACGGCTCAGGGGAAGTACAAAGCATTCTCCACCTGTGCATCTCACCTCTCGGTTGTCTCCTTATTTTATTGCACCCTCCTGGGAGTGTACCTCAGTTCTGCTGTGACCCAGAACCCACAAGCCACTGCAACCGCTTCTTTGATGTATACCATGGTCACCCCCATGCTGAACCCCTTCATCTACAGTCTAAGGAACAATGACATGAAAAAGGCTCTGAAAATACTTTTAGGCAGGGCCACTGGAAGCAGACTAATAGACTTACCTTCATAG
>flattened_line_29989_1-1078|OR7
ATGTACATAGTGACTGTCTTTGGCAACCTGCTCATCATCATGGCCATCACTGTAGACTCCCACCTGCACACACCCATGTACATCTTCCTCTCCAACCTGTCCTTTGTGGACATCTGCTTCACCTCCACCACGGTCCCTCAGATGCTGGTGAACATACAGACACAGAGCAAGGCCATCACCTATGTAGGCTGTGTCACCCAGGTGTACTTCTTACTGCTCTTTTCAGTGTTGGACATCTTTCTGCTCACCGTGATGGCCTATGACCGCTATGTGGCCATCTGTCACCCCCTGCATTACATGGTCATCATGAACACAAGACGCTGTGGACTGCTGATTATGGCATGCTGGATTATAAGTGTTCTGAATTCCTTGTTACACAGCTTCTTGGTTCTGCGGTTGTCATTCTGCTCAGACCCGAATATCCCTCATTTTTACTGTGAACTTAATCAGGTGGTACACCATGCCTGTTCTGACACCTTTCTTAATGACATGATGATTTATATTGCAGCCATGCTACTGGCTGTGGGCCCCCTCTCTGGCATCCTCTACTCTTACTCCAAGATAGTGTCCTCCATCCTTGCAATCTCCACGGCTCAGGGGAAGTACAAAGCATTCTCCACCTGTGCATCTCACCTCTCGGTTGTCTCCTTATTTTATTGCACCCTCCTGGGAGTGTACCTCAGTTCTGCTGTGACCCAGAACCCACAAGCCACTGCAACCGCTTCTTTGATGTATACCATGGTCACCCCCATGCTGAACCCCTTCATCTACAGTCTAAGGAACAATGACATGAAAAAGGCTCTGAAAATACTTTTAGGCAGGGCCACTGGAAGCAGACTAATAGACTTACCTTCATAG
>flattened_line_29989_1-1081|OR7
ATGTACATAGTGACTGTCTTTGGCAACCTGCTCATCATCATGGCCATCACTGTAGACTCCCACCTGCACACACCCATGTACATCTTCCTCTCCAACCTGTCCTTTGTGGACATCTGCTTCACCTCCACCACGGTCCCTCAGATGCTGGTGAACATACAGACACAGAGCAAGGCCATCACCTATGTAGGCTGTGTCACCCAGGTGTACTTCTTACTGCTCTTTTCAGTGTTGGACATCTTTCTGCTCACCGTGATGGCCTATGACCGCTATGTGGCCATCTGTCACCCCCTGCATTACATGGTCATCATGAACACAAGACGCTGTGGACTGCTGATTATGGCATGCTGGATTATAAGTGTTCTGAATTCCTTGTTACACAGCTTCTTGGTTCTGCGGTTGTCATTCTGCTCAGACCCGAATATCCCTCATTTTTACTGTGAACTTAATCAGGTGGTACACCATGCCTGTTCTGACACCTTTCTTAATGACATGATGATTTATATTGCAGCCATGCTACTGGCTGTGGGCCCCCTCTCTGGCATCCTCTACTCTTACTCCAAGATAGTGTCCTCCATCCTTGCAATCTCCACGGCTCAGGGGAAGTACAAAGCATTCTCCACCTGTGCATCTCACCTCTCGGTTGTCTCCTTATTTTATTGCACCCTCCTGGGAGTGTACCTCAGTTCTGCTGTGACCCAGAACCCACAAGCCACTGCAACCGCTTCTTTGATGTATACCATGGTCACCCCCATGCTGAACCCCTTCATCTACAGTCTAAGGAACAATGACATGAAAAAGGCTCTGAAAATACTTTTAGGCAGGGCCACTGGAAGCAGACTAATAGACTTACCTTCATAG
>flattened_line_29989_1-1084|OR7
ATGTACATAGTGACTGTCTTTGGCAACCTGCTCATCATCATGGCCATCACTGTAGACTCCCACCTGCACACACCCATGTACATCTTCCTCTCCAACCTGTCCTTTGTGGACATCTGCTTCACCTCCACCACGGTCCCTCAGATGCTGGTGAACATACAGACACAGAGCAAGGCCATCACCTATGTAGGCTGTGTCACCCAGGTGTACTTCTTACTGCTCTTTTCAGTGTTGGACATCTTTCTGCTCACCGTGATGGCCTATGACCGCTATGTGGCCATCTGTCACCCCCTGCATTACATGGTCATCATGAACACAAGACGCTGTGGACTGCTGATTATGGCATGCTGGATTATAAGTGTTCTGAATTCCTTGTTACACAGCTTCTTGGTTCTGCGGTTGTCATTCTGCTCAGACCCGAATATCCCTCATTTTTACTGTGAACTTAATCAGGTGGTACACCATGCCTGTTCTGACACCTTTCTTAATGACATGATGATTTATATTGCAGCCATGCTACTGGCTGTGGGCCCCCTCTCTGGCATCCTCTACTCTTACTCCAAGATAGTGTCCTCCATCCTTGCAATCTCCACGGCTCAGGGGAAGTACAAAGCATTCTCCACCTGTGCATCTCACCTCTCGGTTGTCTCCTTATTTTATTGCACCCTCCTGGGAGTGTACCTCAGTTCTGCTGTGACCCAGAACCCACAAGCCACTGCAACCGCTTCTTTGATGTATACCATGGTCACCCCCATGCTGAACCCCTTCATCTACAGTCTAAGGAACAATGACATGAAAAAGGCTCTGAAAATACTTTTAGGCAGGGCCACTGGAAGCAGACTAATAGACTTACCTTCATAG
>flattened_line_29989_1-1087|OR7
ATGTACATAGTGACTGTCTTTGGCAACCTGCTCATCATCATGGCCATCACTGTAGACTCCCACCTGCACACACCCATGTACATCTTCCTCTCCAACCTGTCCTTTGTGGACATCTGCTTCACCTCCACCACGGTCCCTCAGATGCTGGTGAACATACAGACACAGAGCAAGGCCATCACCTATGTAGGCTGTGTCACCCAGGTGTACTTCTTACTGCTCTTTTCAGTGTTGGACATCTTTCTGCTCACCGTGATGGCCTATGACCGCTATGTGGCCATCTGTCACCCCCTGCATTACATGGTCATCATGAACACAAGACGCTGTGGACTGCTGATTATGGCATGCTGGATTATAAGTGTTCTGAATTCCTTGTTACACAGCTTCTTGGTTCTGCGGTTGTCATTCTGCTCAGACCCGAATATCCCTCATTTTTACTGTGAACTTAATCAGGTGGTACACCATGCCTGTTCTGACACCTTTCTTAATGACATGATGATTTATATTGCAGCCATGCTACTGGCTGTGGGCCCCCTCTCTGGCATCCTCTACTCTTACTCCAAGATAGTGTCCTCCATCCTTGCAATCTCCACGGCTCAGGGGAAGTACAAAGCATTCTCCACCTGTGCATCTCACCTCTCGGTTGTCTCCTTATTTTATTGCACCCTCCTGGGAGTGTACCTCAGTTCTGCTGTGACCCAGAACCCACAAGCCACTGCAACCGCTTCTTTGATGTATACCATGGTCACCCCCATGCTGAACCCCTTCATCTACAGTCTAAGGAACAATGACATGAAAAAGGCTCTGAAAATACTTTTAGGCAGGGCCACTGGAAGCAGACTAATAGACTTACCTTCATAG
>flattened_line_29989_1-1090|OR7
ATGTACATAGTGACTGTCTTTGGCAACCTGCTCATCATCATGGCCATCACTGTAGACTCCCACCTGCACACACCCATGTACATCTTCCTCTCCAACCTGTCCTTTGTGGACATCTGCTTCACCTCCACCACGGTCCCTCAGATGCTGGTGAACATACAGACACAGAGCAAGGCCATCACCTATGTAGGCTGTGTCACCCAGGTGTACTTCTTACTGCTCTTTTCAGTGTTGGACATCTTTCTGCTCACCGTGATGGCCTATGACCGCTATGTGGCCATCTGTCACCCCCTGCATTACATGGTCATCATGAACACAAGACGCTGTGGACTGCTGATTATGGCATGCTGGATTATAAGTGTTCTGAATTCCTTGTTACACAGCTTCTTGGTTCTGCGGTTGTCATTCTGCTCAGACCCGAATATCCCTCATTTTTACTGTGAACTTAATCAGGTGGTACACCATGCCTGTTCTGACACCTTTCTTAATGACATGATGATTTATATTGCAGCCATGCTACTGGCTGTGGGCCCCCTCTCTGGCATCCTCTACTCTTACTCCAAGATAGTGTCCTCCATCCTTGCAATCTCCACGGCTCAGGGGAAGTACAAAGCATTCTCCACCTGTGCATCTCACCTCTCGGTTGTCTCCTTATTTTATTGCACCCTCCTGGGAGTGTACCTCAGTTCTGCTGTGACCCAGAACCCACAAGCCACTGCAACCGCTTCTTTGATGTATACCATGGTCACCCCCATGCTGAACCCCTTCATCTACAGTCTAAGGAACAATGACATGAAAAAGGCTCTGAAAATACTTTTAGGCAGGGCCACTGGAAGCAGACTAATAGACTTACCTTCATAG
>flattened_line_29989_1-1093|OR7
ATGTACATAGTGACTGTCTTTGGCAACCTGCTCATCATCATGGCCATCACTGTAGACTCCCACCTGCACACACCCATGTACATCTTCCTCTCCAACCTGTCCTTTGTGGACATCTGCTTCACCTCCACCACGGTCCCTCAGATGCTGGTGAACATACAGACACAGAGCAAGGCCATCACCTATGTAGGCTGTGTCACCCAGGTGTACTTCTTACTGCTCTTTTCAGTGTTGGACATCTTTCTGCTCACCGTGATGGCCTATGACCGCTATGTGGCCATCTGTCACCCCCTGCATTACATGGTCATCATGAACACAAGACGCTGTGGACTGCTGATTATGGCATGCTGGATTATAAGTGTTCTGAATTCCTTGTTACACAGCTTCTTGGTTCTGCGGTTGTCATTCTGCTCAGACCCGAATATCCCTCATTTTTACTGTGAACTTAATCAGGTGGTACACCATGCCTGTTCTGACACCTTTCTTAATGACATGATGATTTATATTGCAGCCATGCTACTGGCTGTGGGCCCCCTCTCTGGCATCCTCTACTCTTACTCCAAGATAGTGTCCTCCATCCTTGCAATCTCCACGGCTCAGGGGAAGTACAAAGCATTCTCCACCTGTGCATCTCACCTCTCGGTTGTCTCCTTATTTTATTGCACCCTCCTGGGAGTGTACCTCAGTTCTGCTGTGACCCAGAACCCACAAGCCACTGCAACCGCTTCTTTGATGTATACCATGGTCACCCCCATGCTGAACCCCTTCATCTACAGTCTAAGGAACAATGACATGAAAAAGGCTCTGAAAATACTTTTAGGCAGGGCCACTGGAAGCAGACTAATAGACTTACCTTCATAG
>flattened_line_29989_1-1096|OR7
ATGTACATAGTGACTGTCTTTGGCAACCTGCTCATCATCATGGCCATCACTGTAGACTCCCACCTGCACACACCCATGTACATCTTCCTCTCCAACCTGTCCTTTGTGGACATCTGCTTCACCTCCACCACGGTCCCTCAGATGCTGGTGAACATACAGACACAGAGCAAGGCCATCACCTATGTAGGCTGTGTCACCCAGGTGTACTTCTTACTGCTCTTTTCAGTGTTGGACATCTTTCTGCTCACCGTGATGGCCTATGACCGCTATGTGGCCATCTGTCACCCCCTGCATTACATGGTCATCATGAACACAAGACGCTGTGGACTGCTGATTATGGCATGCTGGATTATAAGTGTTCTGAATTCCTTGTTACACAGCTTCTTGGTTCTGCGGTTGTCATTCTGCTCAGACCCGAATATCCCTCATTTTTACTGTGAACTTAATCAGGTGGTACACCATGCCTGTTCTGACACCTTTCTTAATGACATGATGATTTATATTGCAGCCATGCTACTGGCTGTGGGCCCCCTCTCTGGCATCCTCTACTCTTACTCCAAGATAGTGTCCTCCATCCTTGCAATCTCCACGGCTCAGGGGAAGTACAAAGCATTCTCCACCTGTGCATCTCACCTCTCGGTTGTCTCCTTATTTTATTGCACCCTCCTGGGAGTGTACCTCAGTTCTGCTGTGACCCAGAACCCACAAGCCACTGCAACCGCTTCTTTGATGTATACCATGGTCACCCCCATGCTGAACCCCTTCATCTACAGTCTAAGGAACAATGACATGAAAAAGGCTCTGAAAATACTTTTAGGCAGGGCCACTGGAAGCAGACTAATAGACTTACCTTCATAG
>flattened_line_29989_1-1108|OR7
ATGTACATAGTGACTGTCTTTGGCAACCTGCTCATCATCATGGCCATCACTGTAGACTCCCACCTGCACACACCCATGTACATCTTCCTCTCCAACCTGTCCTTTGTGGACATCTGCTTCACCTCCACCACGGTCCCTCAGATGCTGGTGAACATACAGACACAGAGCAAGGCCATCACCTATGTAGGCTGTGTCACCCAGGTGTACTTCTTACTGCTCTTTTCAGTGTTGGACATCTTTCTGCTCACCGTGATGGCCTATGACCGCTATGTGGCCATCTGTCACCCCCTGCATTACATGGTCATCATGAACACAAGACGCTGTGGACTGCTGATTATGGCATGCTGGATTATAAGTGTTCTGAATTCCTTGTTACACAGCTTCTTGGTTCTGCGGTTGTCATTCTGCTCAGACCCGAATATCCCTCATTTTTACTGTGAACTTAATCAGGTGGTACACCATGCCTGTTCTGACACCTTTCTTAATGACATGATGATTTATATTGCAGCCATGCTACTGGCTGTGGGCCCCCTCTCTGGCATCCTCTACTCTTACTCCAAGATAGTGTCCTCCATCCTTGCAATCTCCACGGCTCAGGGGAAGTACAAAGCATTCTCCACCTGTGCATCTCACCTCTCGGTTGTCTCCTTATTTTATTGCACCCTCCTGGGAGTGTACCTCAGTTCTGCTGTGACCCAGAACCCACAAGCCACTGCAACCGCTTCTTTGATGTATACCATGGTCACCCCCATGCTGAACCCCTTCATCTACAGTCTAAGGAACAATGACATGAAAAAGGCTCTGAAAATACTTTTAGGCAGGGCCACTGGAAGCAGACTAATAGACTTACCTTCATAG
>flattened_line_29989_1-1111|OR7
ATGTACATAGTGACTGTCTTTGGCAACCTGCTCATCATCATGGCCATCACTGTAGACTCCCACCTGCACACACCCATGTACATCTTCCTCTCCAACCTGTCCTTTGTGGACATCTGCTTCACCTCCACCACGGTCCCTCAGATGCTGGTGAACATACAGACACAGAGCAAGGCCATCACCTATGTAGGCTGTGTCACCCAGGTGTACTTCTTACTGCTCTTTTCAGTGTTGGACATCTTTCTGCTCACCGTGATGGCCTATGACCGCTATGTGGCCATCTGTCACCCCCTGCATTACATGGTCATCATGAACACAAGACGCTGTGGACTGCTGATTATGGCATGCTGGATTATAAGTGTTCTGAATTCCTTGTTACACAGCTTCTTGGTTCTGCGGTTGTCATTCTGCTCAGACCCGAATATCCCTCATTTTTACTGTGAACTTAATCAGGTGGTACACCATGCCTGTTCTGACACCTTTCTTAATGACATGATGATTTATATTGCAGCCATGCTACTGGCTGTGGGCCCCCTCTCTGGCATCCTCTACTCTTACTCCAAGATAGTGTCCTCCATCCTTGCAATCTCCACGGCTCAGGGGAAGTACAAAGCATTCTCCACCTGTGCATCTCACCTCTCGGTTGTCTCCTTATTTTATTGCACCCTCCTGGGAGTGTACCTCAGTTCTGCTGTGACCCAGAACCCACAAGCCACTGCAACCGCTTCTTTGATGTATACCATGGTCACCCCCATGCTGAACCCCTTCATCTACAGTCTAAGGAACAATGACATGAAAAAGGCTCTGAAAATACTTTTAGGCAGGGCCACTGGAAGCAGACTAATAGACTTACCTTCATAG
>flattened_line_29989_1-1365|OR7
ATGTACATAGTGACTGTCTTTGGCAACCTGCTCATCATCATGGCCATCACTGTAGACTCCCACCTGCACACACCCATGTACATCTTCCTCTCCAACCTGTCCTTTGTGGACATCTGCTTCACCTCCACCACGGTCCCTCAGATGCTGGTGAACATACAGACACAGAGCAAGGCCATCACCTATGTAGGCTGTGTCACCCAGGTGTACTTCTTACTGCTCTTTTCAGTGTTGGACATCTTTCTGCTCACCGTGATGGCCTATGACCGCTATGTGGCCATCTGTCACCCCCTGCATTACATGGTCATCATGAACACAAGACGCTGTGGACTGCTGATTATGGCATGCTGGATTATAAGTGTTCTGAATTCCTTGTTACACAGCTTCTTGGTTCTGCGGTTGTCATTCTGCTCAGACCCGAATATCCCTCATTTTTACTGTGAACTTAATCAGGTGGTACACCATGCCTGTTCTGACACCTTTCTTAATGACATGATGATTTATATTGCAGCCATGCTACTGGCTGTGGGCCCCCTCTCTGGCATCCTCTACTCTTACTCCAAGATAGTGTCCTCCATCCTTGCAATCTCCACGGCTCAGGGGAAGTACAAAGCATTCTCCACCTGTGCATCTCACCTCTCGGTTGTCTCCTTATTTTATTGCACCCTCCTGGGAGTGTACCTCAGTTCTGCTGTGACCCAGAACCCACAAGCCACTGCAACCGCTTCTTTGATGTATACCATGGTCACCCCCATGCTGAACCCCTTCATCTACAGTCTAAGGAACAATGACATGAAAAAGGCTCTGAAAATACTTTTAGGCAGGGCCACTGGAAGCAGACTAATAGACTTACCTTCATAG
>flattened_line_30177_11043-12466|OR1
ATGGCTCTGGCCAACCTTACATACCGACCACAATTCCAGCTCCTTGGCTTGATGGACGGCACAGATGCCCACCCGCTGCTGTTTCTGTTTTTTCTTAGCATCTACCTGCTCAACGCCCTGGGTAACCTGAGCATGGTGGTGCTGGTGAGATCTGACCGGGCTCTGTGCTCCCCCATGTATTACTTTCTGGGACACCTGAGTCTTGTGGACATCTGCTTTATCACAGTCACTGTCCCCAGATTGCTGGCCACCCTTCTCCACCCCGGCCAGGCCTTGTCTTTCCAGGCTTGCTTTGCCCAGATGTACTTCTTTGTAGCACTGGGCATCACTGAGAGCTACCTCCTGGCATCCATGTCCTACGACCGTGCGGTGGCTGTGTGCCAGCCACTGCACTATGGTGCAGTCATGACACCCTGGCGCTGCCTAGCGCTGGTGGCTGTATCCTGGGCTGTGGCCCATCTGCACTCACTGCTGCACACGCTGCTCATCTCTGCACTCTCCTACCCACACTCTGCCCCTGTGCGCCACTTTTTTTGTGACATGACTGTGATGCTGAGCTTGGCAACCTCAGACACCTCCGCTGCAGAGACAGCCATCTTCTCAGAAGGCCTGGCAGTGGTACTGACCCCACTGCTCCTCGTGTCCCTCTCCTATGCACGCATCCTTGTGGCAGTGCTGGGAGTGAGGACCACAGAAGGCAGGCGCAGGGCCTTCTCCACCTGCGGAGCCCACCTGGTGGTGGTGTCCCTTTTCTTTGGTTCAGTCCTCTCAGTCTACTTCCGGCCATCGTCTGCCTACTCTGCTCACTATGACCGCCTGGCCAGTGTGGTGTATGCTGTGATCACACCGACCTTGAACCCTTTTATCTACAGTCTTCGTAACAAAGAAGTCAAAGGCGCCCTAAAAAGGAGGTTCAGATGGAGATCCACACCCCAAGATGAGTAA
>flattened_line_3019_19203-20710|OR13
ATGACCTGGGTGAGCGAGTTTATCTTAATGGGTCTCTCCAGTGACAAGCACATCCAGGCTGGACTCTTTGTCCTCTTTGGGACCACCTACATGCTGACCCTGCTAGGCAATGGGCTCATTGTCCTCCTGATTGCGCTGGACCCACGACTCCACCTGCCCATGTACTTCTTCCTCTGTCACCTGTCAGTGGTGGACATCTGCTACACCTCCAGTGGGGTCCCCCAGATGCTGGCACACTTCCTCATGGAGAAGAAGACCATCTCTTTCGCCCTGTGTGGGACCCAGCTCTTCTTTGCCCTGACTCTTGGGGGGACCGAGTTCCTGCTGCTGGCTGCCATGGCCTATGACCGCTATGTGGCTGTCTGCAATCCACTACGGTACAACGTGGTGATGAGCCCAAGGCTCTGCATGGTTCTGGCAGGTGCCTCTTGGTTTGTGGGTGTGGTTAATTCTGCTGTGGAGACAGCAGTCACCATGCGCCTTCCCACCTGTGGGCACAATGTGCTCAACCATGTGGCCTGTGAGACGCTGGCTCTGGTCAGGCTGGCCTGCGTGGATGTCACCCTCAACCAGGTGGTGATATTGGCCTCTAGTGTGGTGGTGCTGCTGGTGCCCTGCTGCCTGGTCTCCCTGTCCTATGCCCACATTGTGGCCGCCATCTTGAAAATCCGCTCTACCCAGGGACGCCGCAAAGCTTTTGAGACCTGTGCCTCCCACCTCACTGTGGTCTCCATGTCTTATGGGATGGCTCTTTTCACCTATATGCAGCCCCGCTCCACAGCCTCTGCTGAGCAGGACAAGGTGGTGGTGCTCTTCTATGCTGTGGTCACCCCCATGCTGAATCCTCTCATCTACAGTCTGAGGAACAAGGATGTAAAGGCTGCTCTGAGTCGAGTTCTGATGAAGAGCTTTGAGTCCAAGAATTAG
>flattened_line_3019_29911-31370|OR13
ATGAGGAGAGACAACGTAAGCTGGGTGAGCGAGTTTATCTTAATGGGTCTCTCCAGTGACAAGCACATCCAGGCTGGACTCTTTGTCCTCTTTGGGGCCACCTACATGCTGACCCTGCTAGGCAATGGGCTCATTGTCCTCCTGATTGCGCTGGACCCACGACTCCACCTGCCCATGTACTTCTTCCTCTGCCACCTGTCAGTGGTGGACATCTGCTACACCTCCAGTGGGGTCCCCCAGATGCTGGCACACTTCCTCATGGAGAAGAAGACCATCTCTTTCGCCCTGTGTGGGACCCAGCACTTCTTTACTCTTGCCCTCGGAGGGACTGAGTTCCTGCTGCTGGCTGCCATGGCCTATGACCGCTATGTGGCTGTCTGCGATCCACTACGGTACACTGTGGTGATGAGCCCAAGGCTCTGCATGGTTCTGGCAGGTGCCTCTTGGTTTGTGGGTGTGGTTAATTCTGCTGTGGAGACAGCAGTCACCATGCGCCTTCCCACCTGTGGGCACAATGTGCTCAACCATGTGGCCTGTGAGACGCTGGCTCTGGTCAGGCTGGCCTGTGTGGATGTCACCCTCAACCAGGTGGTGATATTGGCCTCTAGTGTGGTGGTGCTGCTGGTGCCCTGCTGCCTGGTCTCCCTGTCCTATGCCCACATTGTGGCCGCCATCTTGAAGATCCGCTCTACCCAGGGACGCCGCAAAGCCTTTGGGACCTGTGCCTCCCACCTCACTGTGGTCTCCATGTCTTATGGGATGGCCCTTTTCACACACATGGAACCCACCTCTACAGCTTCTGCTGAGCAGGACAAGGTGGTGGTGGTTTTCTATGCTGTGGTCACCCCCATGCTGAATCCTCTCATCTACAGTCTGAGGAACAAGGATGTAAAGGCTGCTCTGAGTCGAGTTCTGATGAAGAGCTTTGAGTCCAAGAATTAG
>flattened_line_301980|OR5|PSEUDOGENE
TTCTTTGTGGGTTTTGCCACTGTTGAGTGCTATCTCCTGGCCTCCATGGCTTATGACCGCCATGCAGCAGTGTGCAGACCTCTTCATTACACCACCACCATGACAAAAGGTGTGTGTACCATCTTGGCCGTTGGCTCTTATGCCTGTGGCTTCCTCAATGCCTCTATCCATGCAGCAGATACCTTCAGACTCTCTTTCTATGGTTCTAATAAAATCAATCATTTCTTCTGTGACAAACCCGCGCTCACAGCCCTTGCATGCTCCAACACAGACATCAAAACTCTGGTTGTCTTTTTTCTTGTGGGCTTCAATGTCGTTTTTACCCTTTTGGTAATTCTCATCTCTTACCTCTTCATATACATTGCTATCCAAAACATGCAGTCTTCTGAGGGACGAAAGAAAGCCTTCTCCACCTGTGCTTCCCACCTCACCGCTGTGTCCATATTCTATGGCACAATCATCTTCATGTATTTGCAGCCCAATTCTGGTCAATCTATGGACACAGGGAAAATA
>flattened_line_30189_1-5076|OR13|PSEUDOGENE
GCCTACATCAGTCCTGCTTCCAGCTACAGCCCAGAAAGGAGCAAAGTGACTTCGCTGCTGTACTCAGTGCTCAGCCCAACCCTGAACCCCCTCATCTACACACTGAGGAACAAGGATGTCAAGCTGGCCCTGGGGAGACTCCTGCCCTCTTTC
>flattened_line_30189_9203-14466|OR13
ATGATCTTGAATATCAGTGAGACAATAGTGACAGAGTTTGTGCTGGAAGGATTCTCAGAGCACACTAGTCTAAGACAGCTCTTTATAGGTTGCTTCATGTTGCTTTACATAATGGCTCTTGTAGGCAACATTGTGATCATCGCTTTGGTCACCGCCAGCACTGGGCTCCACAGTCCCATGTACTTCTTCCTGTGCAACCTGGCCACCATGGACATTATCTGCACCTCCTCGGTGCTGCCCAAGACACTGCTTGGCTTAGTCTCTGGGAAAAACACCATCTCCTTCAAGGGCTGCATGACCCAGCTCTTCTTCCTTGTCTGGTCCTTGTCTTCTGAGCTGCTGCTGCTCACAGTCATGGCCTATGACCGCTATGTGGCCATCTGCTTTCCCCTGCACTACAGCTCCAGGATGAGCCCACACCTGTGTGTGGCCCTGGCCATGGGGGTGTGGTCCATCTGTGCTCTGAATTCATCCGTTCACACTGGTCTGATGACACAGCTGACATTCTGTGGTCCCAAGGTCATCACCCACTTCTTCTGTGAGATCCCCCCACTCCTCCTGCTCTCCTGCAGCCCCACGTATGTGAACAGCATTATGACTCTCATGGCAGATGCCTTTTATGGAGGCATCAACTTCGTGCTCACCCTACTCTCCTATGGCTGCATCATCGCTAGCATCCTGCGCATGCGTTCAGCTGAGGGGAAGAGGAAGGCCTTTTCTACCTGTTCGTCCCACCTCATCGTGGTCTGTGTGTACTACTCATCTGTGTTCTGTGCCTACATCAGTCCTGCTTCCAGCTACAGCCCAGAAAGGAGCAAAGTGACCTCAGTGCTGTACTCAGTCCTCAGCCCAACCCTGAACCCCCTCATCTACACACTGAGGAACAAGGATGTCAAGCTGGCCCTGGGGAGACTCCTGCCCTCCTTCTCACATTAA
>flattened_line_30189_30997-31796|OR13|PSEUDOGENE
CAATGAGACAATAGTGACAGAGTTTGTGCTGGAAGGGTTCTCAGACTACCCTAGTCTAAGGCTGCTCCTGATAGGCTGCTTCCTGTGCCTCTACACAATGGCTCTAATAGGCAACATTGTGATCATCACTTTGGTCACCTCCAGCACTGGGCTCCACAGTCCCATGTACTTCTTCCTGTGCAACCTGGCCACCATGGACATTATCTGCACCTCCTCGGTGCTGCCCAAGACACTGCTTGGCTTAGTCTCTGGGAAAAACACCATCTCCTTCAGGGGCTGCATGACCCAGCTCTTCTTCCTTGTCTGGTCCTTGTCCTCTGAGCTGCTGCTGCTCACGGTGATGGCCTATGACCGCTATGTGGCCATCTGCTTTCCCCTGCACTACAGCTCCAGGATGAGCCCACACCTGTGTGTGGCCCTGGCCATGGGGGTGTGGGCCATCTGTGCTCTGAATTCATCTGTCAACACTGGTCTGATGACACAGCTGACATTCTGTGGTCCCAAGGTCATCACCCACTTCTTCTGTGAGATCCCCCC
>flattened_line_302750|OR4|PSEUDOGENE
AAATCTGCTCATTGTTATGACAGTCACTATCAGTAATAGCCTGAGTTCTCCAATGTATTTCTTTCTTGCTAGTTTGTCATTTGTGGATATCATTTATTCATCAGCCATTTCTCCCAAATTGATCTCAGACCTGTTCTTTGGTCAAAATATAATATCCTTTAAATTTTGTATGGCTCAACTCTTCACAGAACACTTTTTTGGTGGATCCGAGGTCTTTCTCCTGTTGGTGATGGCCTACGACCGCTATGTGGCCATCTGTAAGCCCTTGCATTATTCGACTATCATGAAGCAGTGGGTTTGTATAGTGCTGTTGATATTATCTTGGATTGGAGGATTTTTGCACTCAGTAATTCAGCTCAGTACTATTTATGGACTTCCATTCTGTGGTCCTAATGTCATTGATCATTTTATGTGTGACATGTACCCCTTATTGAAACTTGTTTGTATTGACACCTATGTCATTGGGCTCTTAGTGATGGCTAACGGAGGGCTGATCTGCACCATTGTGTTTTT
>flattened_line_303018|OR1|PSEUDOGENE
CAGGAAATGAGACTCCGCTTTCAGAATTCTTTCTTCTTGGATTTTCAGAGAATCAACCTACAGTTCATCCACTCATATTTGGACTTTTCCTCTCCATGTACCTAGTGACTGTCTTTGGCAACCTGCTCATCATCATGGCCATCACTGTAGACTCCCACCTGCACACACCCATGTACATCTTCCTCTCCAACCTGTCCTTTGTGGACATCTGCTTCAGCTCCACCACGGTCCCTCAGATGCTGGTGAACATACAGACACAGAGCAAGGCCATCACTTATGCAGGCTGCATCACCCAGATGTACTTCTTACTGCTCTTTTCAGGGTTGGACATCTTTCTGCTCACCGTAATGGCCTATGACCGCTATGTGGCCATCTGTCACCCCCTGTATTACATGGTCATCATGAACAGAAGACGCTGTGGACTGCTGATTATGGCATGCTGGATCATAGGTGTCCTGAATTCCCTGTTAC
>flattened_line_303530|OR2|PSEUDOGENE
CTCTCATGGACATGATGTATATCTCTACCACTGTCCCCAAGATGGCATTCAACTTCTTCACTGGTCAGAAAAGCATTACCTTCTTGAGTTGTGGAGTGCAGTCCTTCTTCTTTATTACCATGGCAAGTGCTGAAGGCTTGCTCTTGGCTTCCATGGCCTATGACCGTTTTGTGGCCATCTGCCACCCTCTTCATTATCCCATTCGCATGAGCAAAATGATGTGCCTGAAGATGATCGTAGGATCATGGACACTGGGCTCCATGAACTCCTTAGCTCACACTGTCTATGCCCTCCACATCCCTTACTGCCATTCCAGGTCCATTAACCACTTCTTCTGTGATGTCCCAGCCATGTTGCCCCTGGCCTGCATGGACACGTGGGTTTATGAGTACACGGTGTTTGTGAGCACAAGCCTGTTTCTCCTGCTCCCTTTCCTTGGCATCACAGCCTCCTATGGACGGGTCCTTTTTGCTGTCTCCCATATGCGCTCAAAAGAGGGAAGGAAGAAGG
>flattened_line_304806|OR8|PSEUDOGENE
GTTGCCATCTGTAATCCCTTGCTTTACAGTGTTACCATGTCCTATCAAGTCTGTTCCTGTATCATTTTTGGAGTGTATAGTATAGCTTTTATTGGTGCCACAACTCACACAGCCTTCATGCTAACAGTGCATTTCTGTAAGGCTGATGTAATAAACCATTATTTTTGTGATCTTTTTCCACTACTGGAGCTCTCTTGTTCTGATACTTTTATAAATGAACTGGTAGTTCTGTGTTTCAGTGTTTTTAACATCTTTATTCCAACTCTGACTATTCTTAGCTCTTATGTTTTCATCATTGCCAGCATCGTCCGGATTAAATCCACTGAGGGCAGGTCCAAAGCCTTCAGCACTTGCAGCTCACACATATCAGCTGTTGCTGTCTTCTTCGGTTCCCTTGCATTCATGTACCTTCAGCCATCATCAGTCAGCTCCATGGACCAAGGGAAAGTGTCATCTGTGTTTTACACTACTGTTGTGCCCATGATGAACCCACTGATCTACAGCCTGAGG
>flattened_line_305250|OR2|PSEUDOGENE
TCAGCCATCTCTCCTTCATGGATATCTTGCACATTTCCAACATCGTGCCTAAAATGATAGCCGACTTTCTGTCAGGCAGCAGAACTATTTCCTTTGCAGGCTGTGGCTTCCAGATATTTCTGTCCCTCACCTTGCTCGGCGGCGAGTGCCTGCTCCTGGCAGCCATGTCCTATGATCGATATGTGGCCATCTGCCACCCTCTTCGTTACCCTGTGCTGATGAGGGACAGCTCCAGTGGGCTCCTGGCTGCAGGCTCCTGGCTTGTGGGGATGCTCAACTCCACCGTTCACACGGCTATTGCCCTCCACTTGCCCTTCTGTCACTCAAGGGCCATTGATCACTTCTTCTGTGAAGTCCCTGCCATGTTGAAGCTGTCCTGTGTAGACACGTCGCGCTATGAGAGAGGAGTTTATGTGAGTGGCATCATTTTCCTGTTGATCCCATTCTCCACGATCTCTATATCTTACGTGCAGATTCTCCTCACTGTCTTCCAAATGCAGTCAT
>flattened_line_30666_20892-22912|OR10
ATGGACACCAATGCCTCCTTGGTGACTGAGTTTGTGCTGGTAGGCTTCTCACGCCTGGCCCACCTACAGGGCCTCCTCTTCTCCCTCTTCCTGGCTGTCTACCTGCTCACCGTGGCAGGCAATCTCCTCATCGTGGCGCTAGTCTCCACAGACGCAGCGCTGCAGTCCCCCATGTACTTCTTCCTCCGCATCCTCTCAACCCTGGAGATCTGCTACACATCAGTTACAGTCCCCTTGCTGCTACACCATCTGCTCACGGGACGGCGCCACATCCCGCGCTCCGGCTGTGCCCTACAGATGTTCTTTTTCCTCTTCTTTGGTGCCACCGAATGCTGCCTGCTGGCTGCCATGGCCTATGACCGCTACGCCGCGATCTGCGAACCCCTGCGCTACCAGATGCTGCTCAGCCGGCGGGTGTGTGTGCAGCTCGCAGGTGCGGCGTGGGCCTGCGGGGCTCTGGTGGGACTGGGCCACACCTCCTTCATCTTCTCCTTGCCCTTCTGTGGCCCCAACGCTGTCCCACACTTCTTCTGTGAGATTCAACCAGTGCTGCAGTTGGTGTGCGGCGACACCTCGCTCAACGAGCTGCAGATTATCTTGGCTGCAGCCCTTATCATTCTCTGCCCCTTTGGCCTCATCCTTAGTTCCTATGGGCGGATCCTGGTCACTATCTTCCGTATCCCATCGGCTGCTGGTCGCCGCAAAGCCTTCTCCACCTGTTCCTCCCACATAGTGGTGGTGTCTGTCTTCTATGGTACTGCCATCTTTATCTATATCCGGCCTAAGGCCAGCTACGACCCAGCCACGGATCCCCTGCTGTCCCTCTTCTATGCTGTAATCACCCCCATCCTCAATCCTGTCATCTACAGCCTGAGGAATGCAGATGTTAAGGCCTCCCTAAAAAGAAGCATCCAGAAAGTAGGGCCCTCACAGATTTGA
>flattened_line_306406|OR52|PSEUDOGENE
TGCCTCATTTACCATGAGGAATCCTTGCATCGCCCAATGTATTTCTTTCTGGCCATGCTTTCTCTCACTGACCTCTTTATCTCCATAAGCACTCTCCCCAATGCCCTCTGCATCTACTGGTTCAAACTCAAGGAAATTAACTTCACTGCTTGCCTAGTTCAGATGTTCTTTGTGCATGGACTCACAGGTGTGGAGTCTGGGGTGCTCATGCTCATGGCTCTGGACCGCTATGTGGCCATCTGCTACCCACTACGCTATGCTACCATACTTACCAACCCTGTCATTGCCAAAGCTGGGCTTGCGACCCTCTTGAGAGGTGTGTTGCTGATGGTTCCTTTTCCATTCTTGGTTAAGCGTTTGCCCTTCTGCCGAAGCAATGTCATCTCCCATACATATTGTGACCACATGTCTGTGGTAAAGTTATCCTGTGCCAGCATCAAAGTCAATGTCATCTATGGTCTCATGGTTGCTCTCCTAATTGGGGTGTTTGACATTTGTTGTATA
>flattened_line_307346|OR10|PSEUDOGENE
TGTATGTGGTCACTATGAATGGAAAGGTATGTTCTAGGCTGGTGGTTATATCCTGGGCGGTAGGAGTGAGTGCTAGCCTGATCAACAGTCTCCTGCTAGCTCGGGAGAACTTCTGTGGCCCAAACATTATCCACAATTTCGCCTGCGAGCTCCCCCCACTGCTCTTGCTGGTCTGTTCTGACCCACACACTACTGTCGCCTCCATCCTGACCACCTTGGTGGTCCTATGTTTTGGTACTCTGGCCCTACTGCTGGGTTCCTACAGCCATATCATCAGGACAGCCCTGAGTGTCAAGTCGGCCACGGGTCGGAGCAAGATCTTCTCCACGTGTTCTTCTCACTTCCTCGTAGTGACCATCTTTTACGGTTCGG
>flattened_line_307598|OR4|PSEUDOGENE
ATGACCGCTATGTGGCCATCTGTAAGCCCCTTCACTACTCTTCCATCATGAACTGGAGGCTCTGTGGAACTCTGGTGGGGGTGGCATGGACAGGGGGTTTCTTGCATTCTATCATACAAATTATCTTCACTTTGCAGCTACCCTTCTGTGGACCCAATGTCATTGATCACTTTATGTGTGACTTGTTTCCATTATTGGAATTAGCCTGCACTGACACTTATGTTTATGGCCTCCTAGTATTTGCTAATAGTGGGTCTATCTGCATCATAATCTTTTCTATGTTGCTCACCTCCTATGGTGTCATTCTGTTCTCTCTAAGAAATCACAGTTCTGAAGGGCGATGGAAAGCTCTCTCCACTTGTGGATCCCACATTGCTGTTGTAGTTTCATTTTTTGTCCCATGCATATTTATATATGCACGATCTACATCTGCATCTTCTTTTGAGAAAAAAGTGGCTGTATTTGATGCCATCATGACGCCATTGCTCAATCCTATGATTTATA
>flattened_line_30874_26374-29176|OR1
ATGAGAGAACAAAATGGGACTTCTACCACAGATTTCACACTTCTCGGAGTTACCAGGCAGCCGGAGCAAGAAGATTTCTTCTTCATCCTCTTCCTGCTCATTTACCCCATCACAGTGATTGGAAACACAGTCATCATCCTAGCCATTCACTCTGACACTCGTCTTCATAACCCCATGTACTTTTTCCTTGCCAACCTCTCCCTTGTTGACATTTTCTTCTCCTCTGTAGCTATCCCCAAGATGTTGGCCAACCATGTTCTGGGAAGCAAAGCCATCTCATTTGGGGGATGTTTGACACAGATGTATTTCATGATAGCTTTGGGAAACACAGACAGCTATATATTAGCCGCAATGGCATATGACCGAGCTGTGGCCATCAGCCGCCCGCTTCATTATAGGATAATTATGAGTCCATGGATCTGCATCCTGCTAGTTGCTGGGTCCTGGTTGATTGGAAATGCTAATGCACTGCCACACACCCTGCTCACAGCTAGCTTGTCCTTCTGTGGCAACAAAGAAGTGGCCAACTTCTACTGTGACATTACCCCTTTGCTCCAGCTGTCCTGTTCTGACATTCGCTTCAATGTGAAGATGATGTACCTCGGGGTGGGGGTTTTCTCTGTGCCTCTGCTGTGCATCGTCATCTCCTATATTCGGGTATTTTCCACAGTCTTACGGGTTCCATCCACCAAGGGCATCCTCAAGGCCTTGTCCACCTGTGGCTCTCACCTGACAGTGGTGTCTTTGTATTATGGGACAGTCATGGGCATGTATTTCAGGCCCCTATCTAGTTATAGTCTGAGGTATGCAGTAATAACTGTGATGTATATGGCAGTAACCCCAATGTTGAACCCTTTCATCTATAGCCTAAGGAACCGGGATATGAAGGCTGCTCTGAGGAGACTCTTCTTCCACAGCGCCTACTCATCCACTGTGTGA
>flattened_line_308682|OR2|PSEUDOGENE
TGTTCAACTCACTTAACTGTGGTGACATTTTACTATGCACCTTTTGCCTACACTTATCTTCGACCACGGAGTCTCCGTTCACCCACAGAAGATAAGATACTGGCTGTCTTCTACACTATCCTCACTCCCATGATCAACCCCATCATCTACAGCCTGAGGAATAAGGAGGTCCTGGGGGCCATGGCAAGAGTCTTTGGGACATTCTTGTCC
>flattened_line_309778|OR4|PSEUDOGENE
GCCTGTGTTGACACTCACATTCTGGGGCTCTTTGTTGCTGCCAACAGTGGTTTCATATGTTTGTTAAACTTCCTCCTTCTGCTGGTCTCCTACATGGTCATCCTGCGCTCCCTAAGGACATACAGTGCAGAGGGAAAGCAAAAAGCTCTTTCTACCTGTGTTTCTCATATTATTGCAGTGGTTATATTTTTTGTGCCCTGCTTATTTGAGTACATGAGGCCTGCAGTCACATTACCCATTGATAAAGCAGTTGCCATTTTCTATATGATAATAACTCCCATGCTAAACCCATTAATCTACACCTTTAGAAATGCTCAAATGAAAAATGCCATTTGGAGATTGTTTAGTAGAAAAATTAAGTCAGGTGAC
>flattened_line_31078_7886-11458|OR5|PSEUDOGENE
ATCTCCTACATCTACATCCTCATCACCATCCTGAGGATGCGCTCCACTGAGGGCCGCCACAAAGCCTCCTCCACCTGCACCTCCCACCTCACTGCAGTCACTCTTTACTATGGAAACATTACTTTCATTTATGTGATGCCCAACTCCAACTACTTGACTAAGCAA
>flattened_line_310106|OR7|PSEUDOGENE
CAATCTCCACGGCTCAGGGGAAGTACAAGGCGTTTTCCACCTGTGCATCTCACCTCTCGGTTGTCTCCTTATTTTATTGCACCCTGCTGGGAGTGTACCTCAGTTCCGCTGTGACCCAGAACCCACAAGCCACTGCAACTGCTTCTTTGATGTACACCGTGGTCACCCCAATGCTGAACCCCTTCATCTATAGTCTTAGGAACAAGGACATAA
>flattened_line_310136|OR52|PSEUDOGENE
CTCATGGAATCACCCATCAGCCTTCCTGCTCTTGGGAATCCCTGGACTGGAAGAGTCACAGTTCTGGCTTGGTTTGCCATTCGGGACAGTCTATCTTATTGCTGTCCTAGGGAATGTCATCATTCTCTTTGTGATCCA
>flattened_line_310640|OR4|PSEUDOGENE
ATATGGCTTTCTTGTGCTTGCTGGATCCCTGTATGTCTTTTGTTATCACACCAAAAATAATGCTGTACTTGCTATATGAGAGGAAGGCCATCTTGATTGAAGGTTGCATGGCACAAGTACTTACTAGTCACTTCTTTGAAGCTATAGTGATTATTCTGTTAACTAGTGTTTATGACTGCTATG
>flattened_line_310672|OR4|PSEUDOGENE
ATATGGCTTTCTTGTGCTTGCTGGATCCCTGTATGTCTTTTGTTATCACACCAAAAATAATGCTGTACTTGCTATATGAGAGGAAGGCCATCTTGATTGAAGGCTGCATGGCACAAGTACTTACTAGTCACTTCTTTGAAGCTATAGTGATTATTCTGTTAACTAGTGTTTATGACTGCTATG
>flattened_line_310816|OR4|PSEUDOGENE
CCGCTATGTGGCCATCTGTAAGCCCCTTCACTACTCTTCCATCATGAACTGGAGGCTCTGTGGAACTCTGGTGGGGGTGGCATGGACAGGGGGTTTCTTGCATTCTATCATACAAATTATCTTCACTTTGCAGCTACCCTTCTGTGGACCCAATGTCATTGATCACTTTATGTGTGACTTGTTTCCATTATTGGAGTTAGCCTGCACTGACACTTATGTTTATGGCCTCCTAGTATTTGCTAATAGTGGGTCTATCTGCATTATAATCTTTTCTATGTTGCTCACCTCCTATGGTGTCATTCTATTCTCTCTAAGAAATCACAGTTCTGAAGGGCGATGGAAAGCTCTCTCCACTTGTGGATCCCACATTGCTGTTGTAGTTTCATTTTTTGTCCCATGCATATTTATATATGCACGATCTACATCTGCATCTTCTTTTGAGAAAAAAGTGGCTGTATTTGATGCCATCATGACGCCATTGCTCAATCCTATGATTTATAC
>flattened_line_310824|OR5|PSEUDOGENE
TGTGGTGTTTCTGGCCATCTACCTTACCACACTGGCAGGAAACCTGTGCATGATTGTGCTGATCCGGACCAATTCCCACCTGCAAACCCCCATGTACTTCTTCCTTGGACACCTCTCCTTTGTAGACATCTGCTACTCTTCTAATGTTACTCCAAACATGCTGCATGGTTTCATCTCAGACCAGAAGACCATCTCTTATGCCGGGTGCTTCACACAGTGTCTCCTCTTCATTGCTCTGGTAATCACTGAGTTTTATATCCTTGCTTCAATGGCACTGGACCGCTATGTGGCCATTTGCAGCCCTCTTCATTACAGTACCAGGATGTCCAGAAGCTCTTGTCTCTCTCTAGTCACATTCTCATATGTGTTTGGGTTCCTGAACGGGCTCTCTCAGACTCTGCTCACTTTCCACCTGTCTTTCTGTGGCTCCCGTGAAATCAACCACTTCTACTGTGCGGATCCTCCTCTCATCATGCTGGCCTGCTCAGACACTCATGTAAA
>flattened_line_31284_7788-11430|OR8
ATGAGATCTGGAAACCATTCAGTGGTAATGGAGTTCATCCTCGCTGGGCTCTCAAGCAAGCCAGAGCTGCAGCTGCCCCTCTTCCTCCTCTTCCTTGGAATCTACCTGCTCACGGTGCTGGGGAACCTGGGCATGATCATCCTGATCCTGCTCAGCTCCCAGCTGCACACCCCCATGTACTTCTTCCTCAGCAGTCTGTCCTTCATTGACCTCTGCCATTCCACTGTCATTACTCCCAAAATGCTAGTGAACTTTGTGACCAAGAAAAACATAATCTCCTACCCTGAATGCATGACCCAGCTCTACTGCTTCCTTGTATTTGCTATTGCAGAGTGTCACATGTTGGCTGCAATGGCATATGACCGCTATGTTGCCATCTGTAACCCGTTGCTTTACAATGTTGTCATGTCTCATCATCTCTGTTTCTGGCTCACTTTGGGAGTTTATACTTTGGGTATCATTGGGTCATCAGTTCACACAGGCTTTATGTTAAAATTGTTATTTTGCAAGACCAATGTGATTAACCATTATTTTTGTGATCTTTTTCCACTCTTGGAGCTATCATGCTCCAGTATATACATCAATGAACTATTGGTTCTTTTCTTGAGTGCATTGAATATCTTAACACCCGCCTTGACCATCCTTATATCCTACATCTTCATCATTGCCAGCATCCTTCGCATTCGCTCCACTGAGGGCAGGTCCAAAGCCTTCAGCACCTGCAGCTCCCACATCTCTGCTGTTGCTATCTTCTTTGGTTCTGCTGCATTCATGTACTTACAACCATCATCAGTGAGTTCAATGGACCAAGGGAAAGTATCATCTGTGTTTTACACTACTGTTGTTCCCATGCTGAACCCATTGATCTATAGCCTGAGAAATAAGGATGTCAAATCTGCCATAAAGAAAATTCTTAACAGGTGA
>flattened_line_31284_20993-29604|OR8|PSEUDOGENE
TGCCCAGCTGTTTCTGTTCTCTTTCTTTGGTATTGATGACTCCTACATGTTAACTGCCATGGCATATGATCGTTATGTGGCCATTTGCAACCCCTTGCTCTACAATGTCACCATGTCCCACAGAATCTGTGTGCTACTATCAACTGCAGTGTATGCTGTGGGGGCCTTTGGGGCCATGGTTCACACCAGCTACATATCCAGCCGTTCCTTCTGTGGAACTAATGTCATTCACCATTACTTCTGTGACATCCTCCCTCTTCTGAACATAGCTTGCTCAAGAGACTATACCAAAGAGTTTTGGGTGATGGTAGTGGTTGGATTTAATGTATTTGCAAGTGTGTTTGCTATCTTCATCTCCTACGCCTTCATCCTTGCCAGTATCCTGCAAATACGCTCAGCTGATGGCAGGTACAAAGCCTTCAGTACCTGCAGTTCCCATCTTGCAGCAGTTGGAGTCTTCTATGGCTCCATCATCTTCATGTATTTTAAACCATCTACAGATGACAGAACCCAGGAGAAAGTGGCTTCTGTCTTTTATACCACTGTGATTCCCATGCTTAACCCTCTAATATACAG
>flattened_line_314058|OR1|PSEUDOGENE
CAGGAAATGAGACTCCGCTTTCAGAATTCTTTCTTCTTGGATTTTCAGAGAATCAACCTACAGTTCATCCACTCATATTTGGACTTTTCCTCTCCATGTACCTAGTGACTGTCTTTGGCAACCTGCTCATCATCATGGCCATCACTGTAGACTCCCACCTACACACACCCATGTACATCTTCCTCTCCAACCTGTCCTTTGTGGACATCTGCTTCAGCTCCACCACGGTCCCTCAGATGCTAGTGAACATACAGACACAGAGCAAGGCCATCACTTATGCAGGCTGCATCACCCAGATGTACTTCTTACTGCTCTTTTCAGGGTTGGACATCTTTCTGCTCACCGTGATGGCCTATGACTGCTATGTGGCCATCTGTCACCCCCTGCATTACATGGTGATCATAAACACAAGACGCTGTGGACTGCTGATTATGGCATGCTGGATCATAGGTG
>flattened_line_31503_17246-18666|OR13
ATGAGAAACCAGACGCTGGTGACAGAGTTCATCCTTCAGGGCTTCTCTGAGCACCCGCAGCACCAGCTGCTCTTGTTTATCTGTCTCCTCTCTCTTTACTCTGTGGCCCTCACAGGTAATGTCCTTATCATCTTGGCCGTCACCCGCAGCTCGGGGCTCCACACCCCCATGTACTTTTTCTTGTTCAATTTGGCTACTATGGACATAATCTGTACTTCCTCCGTTATGCCCAAGGCCCTGAAGGGTCTGGTGTCAGACAGGAACCCCATTTCCTACGGTGGCTGCATGGCCCAGCTCTATTTCCTTACATGGGCCGCATCCTCAGAGTTGCTCCTCCTCACGGTCATGGCCTACGACCGCTACGCAGCAATCTGCCACCCTCTGCATTATGGCACCATGATGAGCAAAGCATTTTGCAGCACGTTGGCTGCCGGAGTGTGGACGCTCTGTGCTTTCAACACAGCCGTTCACACAGGACTGATGACGCGCTTGAATTTCTGTGGCCCCAATGTCATTACGCATTTCTTCTGCGAGGTACCACCTCTGCTGCTCCTTTCCTGTAGCTCCACCTATGTGAACAGTGTCATGATCGTCCTGGCTGATGCTTTTTATGGCATACTGAACTTTCTGATGACCATTGTGTCATATGGCTTCATCATTTCCAGCATCCTGAAGATGCAGACTTCAGAAGGGAAGCAGAAAGCCTTCTCTACCTGCTCTTCGCACCTCATTGTGGTGTGCATGTACTACACCGCTGTCTTCTACGCCTACATAAGCCCTGTCTCCAGCTACAATGCAGAGAAGAGCAAAGTGGCCGGTGTCCTGTACACCATGTTGAGCCCCACTCTCAACCCTCTGATCTATACTTTGAGAAACAAGGAAGTCAAAGCAGCTCTCAGGAAATTTATCCCATTCCTCAGACATTAA
>flattened_line_31503_17246-19115|OR13
ATGAGAAACCAGACGCTGGTGACAGAGTTCATCCTTCAGGGCTTCTCTGAGCACCCGCAGCACCAGCTGCTCTTGTTTATCTGTCTCCTCTCTCTTTACTCTGTGGCCCTCACAGGTAATGTCCTTATCATCTTGGCCGTCACCCGCAGCTCGGGGCTCCACACCCCCATGTACTTTTTCTTGTTCAATTTGGCTACTATGGACATAATCTGTACTTCCTCCGTTATGCCCAAGGCCCTGAAGGGTCTGGTGTCAGACAGGAACCCCATTTCCTACGGTGGCTGCATGGCCCAGCTCTATTTCCTTACATGGGCCGCATCCTCAGAGTTGCTCCTCCTCACGGTCATGGCCTACGACCGCTACGCAGCAATCTGCCACCCTCTGCATTATGGCACCATGATGAGCAAAGCATTTTGCAGCACGTTGGCTGCCGGAGTGTGGACGCTCTGTGCTTTCAACACAGCCGTTCACACAGGACTGATGACGCGCTTGAATTTCTGTGGCCCCAATGTCATTACGCATTTCTTCTGCGAGGTACCACCTCTGCTGCTCCTTTCCTGTAGCTCCACCTATGTGAACAGTGTCATGATCGTCCTGGCTGATGCTTTTTATGGCATACTGAACTTTCTGATGACCATTGTGTCATATGGCTTCATCATTTCCAGCATCCTGAAGATGCAGACTTCAGAAGGGAAGCAGAAAGCCTTCTCTACCTGCTCTTCGCACCTCATTGTGGTGTGCATGTACTACACCGCTGTCTTCTACGCCTACATAAGCCCTGTCTCCAGCTACAATGCAGAGAAGAGCAAAGTGGCCGGTGTCCTGTACACCATGTTGAGCCCCACTCTCAACCCTCTGATCTATACTTTGAGAAACAAGGAAGTCAAAGCAGCTCTCAGGAAATTTATCCCATTCCTCAGACATTAA
>flattened_line_31503_28173-29230|OR6
CTAGAGGAAGCAAGGAATGCGACTAGCGTGCAGGAGTTTATCCTTGAGGGGTTCCCTGCAGCTGAGCGCCTGGGGACCCTCTTCTTCCTGGTGCACTTGCTGGCCTACCTGTCTTCCCTCATGGGCAACATGCTCATAATTATCATCACCTGTGAGGACCGCCGCTTACAGAGGCCCATGTACTTCTTCCTCAGCAGTTTCTCTGCGGTCGAGTGTTGTTTCATAACCACTGTCATCCCCCAGCTGCTCGCCATCTTCCTTTCAGGGAGGCAATCAATTTCCTTTGCAGCCTGCTTCACACAAGCCTTTGTCATTCTTTTCCTGGGAGCAACTATTTTTTTCCTTATGGCTGTGCTCTCCGTGGACCGGTATCTGGCCATTTGCAAACCTCTGCATTATCCCACCATCATGAGCCCGCGGATATGCTTCTTTCTCGTGACTGTCTGTTTAGCTTTGGGATTCCTCTTCATGGTCCTTCCAGTTGTGATGCTTTCCCAGTCGTTTTATTGTGGCCCCAATGTTATTCCTCACTTTTTCTGTGATTTTGGACCACTGGCAAATCTCTCCTGTTCAGAAACCAGGTCTATAGAAGTGCTGTTTTTCAACCTTGCTTTAATTGTGCTTCTTACATCCCTTCTTATAGCCATCTTTGCATACAGCAACATAGTAGTCACTATAGTGCGTCTCCCGTCAGCCAGGGAGCGACAGCGAGCCTTCTCCACCTGCTCCTCGCACCTCATCGTCCTCTCTCTGATGTACGGCAGCTGTGTATTTATATACGTGAAGCCACGGCAGACGAGCAGGCTGGAC
>flattened_line_315250|OR8|PSEUDOGENE
TCTCAATGCAACCATCATTGTGCTCCTGGCTGTGAACCTGGACTTCTGTGAGGCTCGAACCATCCACCACTACACGTGTGAGCTGCCCGCCCTTTTCCCCCTGTCCTGCTCTGATATCTCCATCTCTGTCGACGTGCTGCTCTGCTCCAGCTTACTGCACGGGCTGGGGACCTTCCTCCCCATCTTCTTCTCCTACGCGGGCATCGTCTCCACCATTCTGGGCATCAGCTCCACCACCTGGAGAAGCAAAGCCTTCTCCACCTGCTCCTCCCACCTGGCCGCTGTGACCTTGTTCTTCTGCTCCGGTTTCCTCTGCTATCTCATGCCCCCTTCCGGTTCTTCCCTGGATTTGCTCTTGTCCTTGCAGTACAGCGCGGTCACACCCATGCTGAACCCTCTCATCTACAGCCTGAAGAACCAGGAGGTGAAGGCGGCTGTGAAGAGGACCCTGAGAAAATACCT
>flattened_line_315306|OR10|PSEUDOGENE
TACCCTTTTGTAACTCACTGATTGAACATTTCTTCTGTGATGTCCGACCTGTTTTGGATCTGGCCTGTGCAGTACCACTCATCAATGACATCTTGACGTTAGTTATCAGCCTCCTAGCCATCACAGCCCCTGCCACATTCCTGTTCATCTCCTATGTCCTCATTATTTCAACCATTATCAAGATTGCCTCAGCAGAAGGCTGGAAGAAAGCATTTGCCACCTGCAGCTCTCACCTCACCGTGGTTATCATCCACTATGGCTGTGCCTCCATTGCTTACTTCAAGCCCAAGTCAGAGAACACCAGAGATCAGGACCAGCTGATCTCAGTGACTTACACTGTTATAACACCTCTGCTAAACCCTGTTGTGTATAGTCTGAGAAACAAAGACGTCCAGGAAGCTCTGAAGAGAGTTTTGTGTAGGAAAT
>flattened_line_315822|OR5|PSEUDOGENE
AAACCAAACCACTGTAACAGAGTTCATCCTTTTGGGTTTAACTGAGAATCTCAAACTTCGTGTCATCCTCTTTATGATATTTCTAGGAATATATGCTGTTACTTTAGTAGGCAATATCTCCATCATTACTTTAATAAGAATCTGTCCCCAGCTCCACACACCCATGTATCTGTTCCTTAGCCATCTGGCTTTTGTGGACATTGGGTTTTCCACAACAATCACACC
>flattened_line_31621_19631-22180|OR51|PSEUDOGENE
GTGATCACCTTTAATGCCTGCTTGGCCCAGATGTTTTTTATACATCTCTTTTCTTGGACAGAGACTGGCATCCTTCTAGCCATGAGCTTTGACCGCTGTGTCGCCATATGCAATCCACTGCGCTATGCCACAGTGCTCACCAATGCTCGCATCGTTGCGATGGGCCTGGGAACTGTCTTCCGTAGCTTTGTTCTCATTGTGGTTTTTCCAGTGCTCTTGCGCAGACTGCCCTTCTGCCGCCCTCAGAACATCCTCTCCCATGCTTACTGCCTACATGTGGACATGATTAAACTGGCATGCACCGATGTTTCCATCAATAGCCACTATGGGTTGTCCATCGTGTTGCTCACCTTTGGCCTGGACTCTGCACTCATCCTCATCTCTTATGTGCTTATTCTGAGATCAGTGCTGGCCATTGCGTCTCAGGAGGAGCGCTTCAAGACACTCAACACAAGTGTGTCCCCCATCTTGGCTGTGCTCATCTTCTATGTGCTGATGGTCAGTGTGTCTATCGTGCACCGTTTTGGGGCTGGCCTGCCTCATGTGGTCTACATCCTCATGTCTATTCTCTATCTATTTGTGCCTCCCATGCTAAATCCTGTCATCTACTCCATCAAGACAAAGGAGATTCGCTGGAGACTTCTTAAAATGCTTTTCAGGGTCAAGTTGTGA
>flattened_line_31711_27106-28904|OR9|PSEUDOGENE
TTCTTCCTTGTTCATTACTCCATCCTGGAGATCCTGGTCACAACCGTTATTGTGCCCGTGATGCTCTGGGGGCTGCTGCTCCCTGGGATGCAGGCAATATCTCTGGCTGGCTGTGTTGCTTAATTCTTTCTGCAACTCACTCTGGGGACCACGGAGTTCTCATTGATTGGGGCAATGGCTGTGGATCGATATGTGGCTGTGTGCAACCCTTTGAGGTACAGTGTCATCGTGAGTAGTGGCACCTGCAACTCTGTGGTAATTGTGTCCTGGGTCTTTGGGTTCCTCATTCAAATTTGGCCAGTTTATGCCACATTTCACCTTACCTACTGCAAATCAAATGTGGTGGACAATTTCTTCAGTGACCGAGGGCAGCTGCTCAAATTATCCTGCAATAATACTATTTTCATAGAGTTTATCCTCTTTAATGGCTGTTTTTGTTCTTTT
>flattened_line_31721_26037-28908|OR2
ATGATCAACCAGAGCTGCCAGGAACAGTTTATCTTGCTAGGTTTCTCAGACAGACCCAGGCTGGAAGCCATCCTCTTTGTATTTGTCTTCATCTTTTACCTGGTGACTTTAGTGGGCAACACCATCATTATCTTAGTTTCCCATCTAGACCCTTGCCTCCACACGCCCATGTACTTCTTCCTCACCAACTTGTCCTTCCTTGATCTCTGCTTCACCACCAGCTCCATCCCTCAGTTGCTCTTCAACTTAGGAGGCCAGGACAAGACCATCAGTTACACTGGCTGTGTGGTGCAGCTCTTCATGTTTCTGGGTCTAGGAGGCACTGAGTGTGTTTTGCTGGCTGTCATGGCTTATGACCGCTTCACTGCGATCTGCAAGCCCCTCCACTACTCAGTCATCATGCATTCTCAGCTCTGCTGGAAGTTGGTATCTGTGGCCTGGAGTGTTGGACTCCTCAACTCTCTGGTCATGTCTCCTGTGACCATGAAGCTGCCGCGTTGCGGCAGATGTCAGGTGAAGCATTTCCTGTGTGAGATGCCAGCCCTGATAAAGATTGCCTGTGTGGACACGGTGGCTGTGGAAAGCACTGTTTTCATCTTATCCGTGGTAATTGTGCTGGTGCCCCTGACTCTCATCCTCGTTTCTTACGGCCACATTGCTCTAGCAGTGATGAGGATCAAGTCAGCCTCAGGAAGGAGGAAGGCTTTCAACACATGTGGGTCCCACCTCACAGTAGTCTCCTTGTTTTATGGGAATATCATCTATATGTATATGCAACCAGGACACGATGCTTCTCAGGACCAAGGGAAATTTCTTACCCTCTTCTACAACTTGGTAACACCCATGTTAAACCCTGTCATCTACACACTGAGAAACAAGGATGTGAAGGGAGCACTGAAGAGGCTCCTGACCAGGAAATAA
>flattened_line_316128|OR8|PSEUDOGENE
AACCTCACAGTGCTGACTGAATTCACTCTGAAAGGCATCACAGATCGCCGTGAGTTGCAGGCACCACTATTTGGGTTGCTCCTCATTATCTATTTGATCTCAGCAGTGGGTAATTTGGGCATCATCCTCCTCACCAACATGGACTCTAGGCTGCAAACACCGATGTACTTTTTTCTCAAACATCTGGCTTTCACTGACCTTGGATATTCTACAGCTGTGGGACCCAAAATGTTAGTGAGTTTGGTTGCTGAACATAGTGTCGTCTCCTATTATCTTTGTGCTACACAGCTAGCCTGCTTTCTTCTTTTCATTACTTGTGAACTTTTTATTTTGTCTGCCATGTCCTATGATCGCTATGTG
>flattened_line_316710|OR5|PSEUDOGENE
CTCATCACCATGGTGGGCAATCTTGGATTGATTGCTCTCATCTGGAAGGACCCTCACCTCCACACCCCCATGTACTTATTACTCAGCGGTTTAGCCTTTGCTGACTCATGCACTTCATCTTCTGTGACTCCCAAAATGCTTATCAACTTTTTATCTAAAAATCATGTGATATCACTGGTTGAGTGCTTCGGTCAATTTTATTTTATGGGTTCCAGTGCAACCACAGAATGCTTTCTCCTGTCTGTGATGGCCTATGACCGATACGTGGCCATAGGCAACCCCTTGCTTTATCCAGTGTTGATGTCCAATAGACTCTGTACTCAGTTTATAGCTGTGACATACTTAATTGGTGTTCTGCACTTGGCAATCCATGTGGGCTTGTTACTTAGACTGACTTTCTGCAGATCCAACATCATAAAATATTACTACTGTGAAATTTTACAACTTTTCAGCATTTCTTGCACTGACCCTACAATTAACATCTTTGTGCTT
>flattened_line_316720|OR4|PSEUDOGENE
TTGGGGGAATTGAGATCCTCATCCTCACAGTGATGGCATATGATCGCTATGTGGCCATCTGCAAGCCCCTGCACTACACCATACTTATGAGTAGAAGGAGGTGTCATGTCATGGTCACTGCATGCTGTGCTGGTGCTTTCATACATTCATTCTTTCAGAGCCTCCTTGTTGTCAGCCTTCCCTTCTGTGGCCCCAATATAATGGATCACTATTTCTGTGATGTTTATCCTTTGTTGACACTTGCCTGCACCAATACAAACAGAGTTGGACTTCTGGTAGTCGCCAATTCAGGCATGTTGGGACTGGTGACTTTTGTGGTCTTGTTGTGGTCTTACTCTTTCATATTATACACCATCAGGGTTTACCCTGCAGAGAGCCGCAGCAAAGCTCTTTCCACATGCAGTTCCCATGTCACTGTTGTCATTTTGTTCTTTGTACCTATACTTTTCATATATATCAGACCAGCCACTACTTATCCAGAAGACAAAGTGT
>flattened_line_317630|OR5|PSEUDOGENE
AGAAAATCAGACTGTGGTGACTGAATTTGTCCTCACGGGACTCACTGTTCATCCCTGGCTGCAGGTGCCACTCTTCCTTGTATTCCTCATCATCTACCTCATCACCATGGTGGGCAACCTCGGACTGATTGCTCTCATCTGGAAGGAACC
>flattened_line_317638|OR5|PSEUDOGENE
ATGTCTCATCAGCTCTGTTCTTTCCTGGTAGTAGTTACTTACATATGGGCTGGAATCTTTTCCTCAACCCTCACATATATTCTTTTGCAGCTATCTTACTGTGGACCTAATGTTATCAATCACTTTTGCTGTGAGTACTCTGCCCTGCTTTCTGTATCCTGCTCAGACACCTCCTTCAGCCAAATGGCATGTCTAGTCATTTCTATGTTTAATGAGGCTTGTTGCCTCCTGATTATCATCACCTCCTATGTTTTCATAGTTGTCACTGTCATCAAAATTCCTACTAAAGGGGCCCTGCGAAAAGCATTCTCCACCTGCGCCTCCCACCTCACAGCTATAGGTGTCTGTCATGGGATCGTTCTTCTACTATACTGTGTGCTCAAATCTAAAAGCTCACTGTTTCTTGTGAAAGTAGCTACTGTGTTCCACAGTGTGGTTATCCCTATGCTGAATCCCCTCATCTACAGCCTCAGAAATAAAGATGTTAAAGAGACT
>flattened_line_317646|OR55|PSEUDOGENE
TCACCAATGCCCTGGTCATCTACACTGTGGCATCCCAGCGGAGCCTCCACCAGCCCATGTACCTGCTCATCGCCCTGCTCCTGGCTGTCAATATCTGTGCTGCCACCACTGTGCTGCCCGCCATGTTGTTCAGCTTCTCCACACGCTTCAACCGCATCTCCCTCCCAAGATGCCTCGGACAGATGTTCTGCATCTACTTCCTCATTGTCTTTGATTGCAACATCCTCCTGGTCATGGCCCTGGATCGCTATGTGGCTATCTGCTACCCTCTCCGCTACCCAGAGATAGTGACGGGGCAGCTGCTGGCTGGCCTGGTGGGGTTGGCAGCCACCAGGAGCACAGGCATCGTTGCTCCCGTGGTGGTGCTGGCCTCCCGGGTCCGCTTCTGCCGCTCAGACGTGATCCACCACTTTGCCTGTGAGCACATGGCGCTGATGAAGCTCTCGTGTGGGGACATCTCACTGAATAAGAGGCTGGGGCTCATTACAC
>flattened_line_31905_21517-22904|OR8
ATGGCTGTGGAGAATGGCTCTTTGGTGATGGAATTTATTCTCCTGGGGATAACAGAAGACCCTGAGCTCCAAGTACCCCTATTCTTACTATTCCTTATAATATATATCATAACTACATTGGCAAATTTGGCTTTGATAATTCTAATTGTGCTGAATTCTCACCTTCACACTCCCATGTACTTCTTCCTATTTAACTTGTCTCTCATAGACCTTTGTTATTCTTCAGTGATTACACCTAAAATGCTGATGAACTTCATATTAAAGAAGAATTTTATCTCTTATGTGGGGTGCATGACACAGCTCTACTTTTTTTGCTTTTTTGCCATTTCTGAATATTATGTGCTAACGTCAATGGCTTATGATCGGTATGTGGCTATCTGTAATCCACTTTTGTATAATATTACTATGTCCCCTAAGGTGTGCTCCAATCTTATGCTTGGTTCATATTTGATGGGACTTTCTGGTGCCCTGATCCATACTGGTTGCATGCTACGACTGACCTTCTGCGATGGAAACATCATCAACCACTATTTCTGTGACCTCCTCCCTTTGCTGCAGCTCTCCTGCACCAGCACCTATGTCAATGAGATAGAGCTGTTCATCGTAGCAGGAAAGGATATCATTGTTCCTACTGCCATAATTCTTACCTCTTATGGCTTCATTCTCTGCAGTATATTCCAAGTAAGGTCCACTGAGAGCAGATACAAAGCCTTCAGTACATGCAGTTCCCATATATTTGCTGTTTCTCTATTTTTTGGCTCCAGTACATTTATGTATCTTCAGCCCTCCTCAGCTGGGTCTATGAATGAGGGAAAAATTTCTTCCATCTTTTATACTATTGTTGTTCCCATGATGAATCCCTTAATCTACAGCTTGAGGAACAAAGATGTTAAGATTGCTGTTAGAAAAATCCTAAATAGGAGAATGTATTGA
>flattened_line_31905_21517-22949|OR8
ATGGCTGTGGAGAATGGCTCTTTGGTGATGGAATTTATTCTCCTGGGGATAACAGAAGACCCTGAGCTCCAAGTACCCCTATTCTTACTATTCCTTATAATATATATCATAACTACATTGGCAAATTTGGCTTTGATAATTCTAATTGTGCTGAATTCTCACCTTCACACTCCCATGTACTTCTTCCTATTTAACTTGTCTCTCATAGACCTTTGTTATTCTTCAGTGATTACACCTAAAATGCTGATGAACTTCATATTAAAGAAGAATTTTATCTCTTATGTGGGGTGCATGACACAGCTCTACTTTTTTTGCTTTTTTGCCATTTCTGAATATTATGTGCTAACGTCAATGGCTTATGATCGGTATGTGGCTATCTGTAATCCACTTTTGTATAATATTACTATGTCCCCTAAGGTGTGCTCCAATCTTATGCTTGGTTCATATTTGATGGGACTTTCTGGTGCCCTGATCCATACTGGTTGCATGCTACGACTGACCTTCTGCGATGGAAACATCATCAACCACTATTTCTGTGACCTCCTCCCTTTGCTGCAGCTCTCCTGCACCAGCACCTATGTCAATGAGATAGAGCTGTTCATCGTAGCAGGAAAGGATATCATTGTTCCTACTGCCATAATTCTTACCTCTTATGGCTTCATTCTCTGCAGTATATTCCAAGTAAGGTCCACTGAGAGCAGATACAAAGCCTTCAGTACATGCAGTTCCCATATATTTGCTGTTTCTCTATTTTTTGGCTCCAGTACATTTATGTATCTTCAGCCCTCCTCAGCTGGGTCTATGAATGAGGGAAAAATTTCTTCCATCTTTTATACTATTGTTGTTCCCATGATGAATCCCTTAATCTACAGCTTGAGGAACAAAGATGTTAAGATTGCTGTTAGAAAAATCCTAAATAGGAGAATGTATTGA
>flattened_line_31905_21517-24276|OR8
ATGGCTGTGGAGAATGGCTCTTTGGTGATGGAATTTATTCTCCTGGGGATAACAGAAGACCCTGAGCTCCAAGTACCCCTATTCTTACTATTCCTTATAATATATATCATAACTACATTGGCAAATTTGGCTTTGATAATTCTAATTGTGCTGAATTCTCACCTTCACACTCCCATGTACTTCTTCCTATTTAACTTGTCTCTCATAGACCTTTGTTATTCTTCAGTGATTACACCTAAAATGCTGATGAACTTCATATTAAAGAAGAATTTTATCTCTTATGTGGGGTGCATGACACAGCTCTACTTTTTTTGCTTTTTTGCCATTTCTGAATATTATGTGCTAACGTCAATGGCTTATGATCGGTATGTGGCTATCTGTAATCCACTTTTGTATAATATTACTATGTCCCCTAAGGTGTGCTCCAATCTTATGCTTGGTTCATATTTGATGGGACTTTCTGGTGCCCTGATCCATACTGGTTGCATGCTACGACTGACCTTCTGCGATGGAAACATCATCAACCACTATTTCTGTGACCTCCTCCCTTTGCTGCAGCTCTCCTGCACCAGCACCTATGTCAATGAGATAGAGCTGTTCATCGTAGCAGGAAAGGATATCATTGTTCCTACTGCCATAATTCTTACCTCTTATGGCTTCATTCTCTGCAGTATATTCCAAGTAAGGTCCACTGAGAGCAGATACAAAGCCTTCAGTACATGCAGTTCCCATATATTTGCTGTTTCTCTATTTTTTGGCTCCAGTACATTTATGTATCTTCAGCCCTCCTCAGCTGGGTCTATGAATGAGGGAAAAATTTCTTCCATCTTTTATACTATTGTTGTTCCCATGATGAATCCCTTAATCTACAGCTTGAGGAACAAAGATGTTAAGATTGCTGTTAGAAAAATCCTAAATAGGAGAATGTATTGA
>flattened_line_31905_25288-28025|OR8|PSEUDOGENE
CCTTTCTGTAAGGATAATATAATCAACCATTACTTCTGTGATCTTTTCCCATTAAGGGAGCTTGCCTGCTCCAGTACTTTTGTCAATGAGGTAGTACTCCTATGCTTCAGTGCTTTAACAACTTTCTTC
>flattened_line_318386|OR13|PSEUDOGENE
TCCTGACCCCCAGGAAGACCATCTCCTTCTCAGGCTGTGCAGCGCAGATGTTTCTCTCCTTTGCCATGGGAGCCACGGAGTGTGTGCTCCTGGGCATGATGGCGTTTGACCGTTATGTGGCCATCTGCAACCCCCTTCGATACCCTGTGGTCATGAGCAAGGCTGCCTATGTGCCCATGGCCGTCAGCTCCTGGGTGGCCGGAAGCATCACCGCCACAGTGCAGACATCTTTGGCAATGCGGCTGCCCTTCTGTGGGGACAATGTCATCAACCACTTCACCTGTGAGATCCTGGCCGTCTTAAAGCTAGCCTGTGCTGACATCTCCATCAATGTGATCAGCATGGGGGTGGCCAATGTGATCTTCCTGGGGGTCCCAGTCCTGTTCATCTTTGTCTCCTACATCTTCATCCTCACCACCATCCTGAGGATCCCCTCTGCCGAGGGCAGGAAGAAGGCCTTCTCCACCTGCTCTGCCCACCTCACTGTGGTGA
>flattened_line_318567|OR13|PSEUDOGENE
CAGTCCTGTTCATCTTTGTCTCCTACATCTTCATCCTCACCACCATCCTGAGGATCCCCTCTGCCGAGGGCAGGAAGAAGGCCTTCTCCACCTGCTCTGCCCACCTCACTGTGGTGATCGTCTTCTACGGGACCATCCTCTTCATGTACGGGAAGCCCAAGTCCAAGGACCCACTGGGGGCAGACAAGCAGGACCTTGCAGACAAGCTCATCTCCCTCTTCTATGGGGTGTTGACCCCCATGTTGAACCCCATCATCTACAGCCTGAGGAACAAGGATGTGAGGGCTGCCGTGCGGAACCTGG
>flattened_line_318697|OR13|PSEUDOGENE
GGGCTGCATGACCCAGCTCTTCTTCCTTGTGTGGTCTGGATCCTCTGAGCTGCTGCTGCTCACGGTCATGGCCTATGACCGCTATGTGGCCATCTGCTTTCCCCTGCACTACAGCTCCAGGATGAGCCCACACCTGTGTGTGGCCCTGGCCATGGGGGTGTGGTCCATCTGTGCTCTGAATTCATCTGTCAACACTGGTCTGATGACACAGCTGACATTCTGTGGTCCCAAGGTCATCACCCACTTCTTCTGTGAGATCCCCCCACTCCTCCTGCTCTCCTGCAGCCCCACGTATGTGAACAGCATTATGACTCTCATGGCAGATGCCTTTTATGGAGGCATCAACTTCGTGCTCACCCTACTCTCCTATGGCTGCATCATCGCCAGCATCCTGCGCATGCGTTCAGCTGAGGGGAAGAGGAAGGCCTTTTCTACCTGCTCGTCCCACCTCATCGTGGTCTGTGTGTACTACTCATCTGTGTTCTGTGCCTA
>flattened_line_318705|OR2|PSEUDOGENE
GTACTTTTTTCTTATTCACCTCTCCCTCATCGACATCTGTTTCACCACCAGTATTGAGCCCCAGTTGCTGTGGAACCTGAAAGGACCAGCCAAAACCATCACGGCTGTGGGCTGTGCAGTGCAGCTTTATGTCTCTCTGGCTCTGGGGTCCACTGAGTGTATTCTCCTAGCAGTAATGGCTTTTGATCGCTACGCTGCCATCTGTAAACCCCTCCACTATGTAGCTGTGATGAATCCACAGTTATGTTGGTCTCTAGCAGGAATCTCATGGCTTAGTGGAATAGGAAATTCTCTTATCCAGGGAACAATTACTCTTTGGCTCCCCCGTTGTGGCCACCTGCGGCTGCACCATTTTCTCTGTGAGGTCCCTTCCATGATCAAGCTTGCCTGTGTGGACATTCATGCCAATGAACTCCAGCTCTTTGTGGCTTCCTTGGTCTTGCTGCTCTTGCCCTTAGCACTGATACTGACGTCCTATGGACATATAGC
>flattened_line_32013_1985-4618|OR6
ATGGAGATATCTCTGCACCTGGCCAATAGAACCACCGGCCATGACTTTATCCTGCTGGGTTTGTCTGCCAGGAAAGACACCAAGGACGGTCTGTTTGCCATCTTTCTGACTCTCTACCTGCTGATTCTCTTGGAGAATATGTTAGTCATCTACCTCATCTGCAGCCACCGAGAGTTGCTTCACAAGCCCATGTACTTCTTCCTGGGCAACCTCAGCTGCCTGGAGATGTGCTATGTGTCAGTCACCATGCCCAGCCTGCTCCTGGGCCTGCGGTCCAGCCCATGCCGTGTACCCTTCACAGCCTGCATAGCTCAGTTGTTTCTATTCATCTCTCTCATTGGTACCAAGTGCACCCTCCTGGCCTCCATGGCCTATGACCGCTATGTGGCCATCTGCCTCCCACTGCGCTACCCAGTTCTCATGAGGCCGCAGGTCTGCTGGGGGTTGACCTTGTCCTCCTGGGTGGGTGGTCTGTTGGTCTCTGTGGTCAAGACCACATGCATTGCCAGCCTGTCCTACTGTGGCCCCAATGTCCTCAACCACTTCTTCTGTGATGTCTCGCCTCTGCTCAGTCTGTCCTGCACACGTGTGGCCCTCACAGAGCTGGTCGACTTCATCTCAGCCATCCTCATCTTCTGTGGGTCGATGCTAGTCGCTCTGGCCTCTTACGTGGCCATCGGTAGGGTTCTGATCCGAATGCCTTCAGCTGCTGCGAGCCACAGAGGCATCTCCACCTGTGCCTCCCACCTCCTCGTAATGGGCGTTTTCTACTCTGTGGTCCTCTTTATGTATTCCAGACCCAGCCACATCAGGCCCACAGACCTTACCAAGGTGCTGTCCGTCATCTACACGGTGGCCACGCCCATGTGCAGCCCAATCATCTACTGCTTGAGGAACAGGGAGGTCCATGCCGTGCTGAAGAAAACCCTCCATCTGTGCTGA
>flattened_line_3311_113376-114634|OR10|PSEUDOGENE
AGAATTCTGCCTGGTTCTCTGGTCCTACATCCAGATCATCTCCGCCATCCTAAAGATCCAGTCCAGAGAGGGAAGAAGGAGAGCCTTCCACACCTGTGCGTCCCACCTCACTGTGGTTGTCCCGTGCTATGGCATGGCCATTTTAACTTACATACAGCCCCACTCCACCCCCTCTGTTCTTCAGAAGTTGCTTTCTCTGTACTATGTGATTTTGACATCCATGCTGAACTCCGTGATTTACAGTCTTAG
>flattened_line_3311_128230-129665|OR13
ATGGGAAAAGACAACCAGACATGGATACATGACTTCATCCTCCTTGGCCTGTCCAGTGACCAGGGCATTCAAGTCTCCCTCTTCGTCCTGTTCTTGCTGATGTACCTGGCGACAGTGCTGGGGAACTTCCTCATCGTTCTTCTTATCAGACTGGACAGCAGGCTCCACACTCCCATGTACTTCTTTCTCACCAACCTGTCCCTCGTGGATGTTTCTTATGCCACAAGCATAGTCCCCCAGCTGCTGGCCCATTTTCTTGCCGCACGCAAAGCAATTCCATTTCTGAGCTGTGCAGCCCAGTTGTTTTTCTCTCTTGGTTTAGGAGGGATTGAGTTCCTCCTGCTGGCAGTGATGGCCTATGACCGCTATGTGGCAGTGTGCAATCCCCTGAGATACTCTGCCATCATGCATACAGGACTATGCAGTAGGATGGCTATTTTGTCTTGGGTCAGTGGCTCCATCAACTCAGTCATGCAGACTGCCATCACCTTCCAACTGCCCATGTGCACCAACATGTACATCGATCATATATCCTGTGAGCTTCTTGCCGTGGTGAGGCTGGCCTGTGTGGATACCTCTACCAATGAAGTTGCTATCATGGCATCTAGCATCGTCCTCCTGATGACCCCGTTCTTCCTGGTTCTCTTGTCCTACATCCAGATCATCTCCACCATCCTAAGGATCCAGTCCAGAGAGGGGAGGAGGAAAGCCTTCCACACCTGTGCATCCCACCTCACTGTGGTTGCCCTGTGCTACGGCATGGCCATTTTCACCTACCTCCAACCCCACTCCAGCCCCTCTGTGCTTCAGGAGAAGTTGATTTCTTTGTTCTATGCGATTTTGACACCCATGCTGAACCCCATGATTTACAGTCTAAGGAATAAGGAAGTGAAGGGAGCTTGGCAGAAACTACTGGGACAATTCTCTGGGTTTGCATCAAAACTGAAAACCTGA
>flattened_line_3311_144835-146270|OR13
ATGGAACAGGACAATGAAACACGGGTGCATGACTTCATCCTTCTTGGCCTGTCCAGTAACCGGGCCACTCAAGTCTCCCTCTTCGTCCTGTTCTTGCTGATGTACCTGGCGACAGTGCTGGGGAACTTCCTCATCGTTCTTCTCATCAGACTGGACAGCAGGCTCCACACTCCCATGTACTTCTTTCTCACCAACCTGTCCCTCGTGGACGTGTCTTATGCCACAAGCATAGTCCCCCAGCTGCTGGCCCATTTTCTTGCCGCACACAAAGCAATTCCATTTCTGAGCTGTGCAGCCCAGTTGTTTTTCTCTCTTGGTTTAGGAGGGATTGAGTTCCTCCTGCTGGCAGTGATGGCCTATGACCGCTATGTGGCAGTGTGCGACCCTCTGAGGTACTCGGCCGTCATGCATGCAGGGCTATGCAGAAGGCTGGTCATCACATCTTGGGTCAGTGGCTCCACCAACTCTCTTGTGCATACTGCCATCACCTTTCAGCTGCCCATGTGCACAAATAAGTTCATTGATCACATAGCCTGTGAAACCCTGGCTGTGGTCAGATTGGCCTGTGTGGACACCTCATCTAATAAGATTGCAATCATGGTTTCTAGCATTGTCCTGCTTATGACGCCATTCTTCCTGGTTCTCTTGTCATATATTCAGATCGTCTCGACCATCTTAAAGATTCGTTCCACAGAAGGAAGGTGGAAAGCCTTCCACACCTGTGCCTCTCACCTTACTATGGTTGTCCTGTGCTATGGGATGGCTATCTTCACCTACGTCCAGCCCCACTCCAGGCCCTCCGCCCTTCAGGAGAAGTTGATGTCTCTGTTCTATGCTATTTTGACACCCATGCTGAACCCTATTATTTATAGTCTAAGGAATAAGGAGGTTAAGGGGGCATGGCAGAAACTTTTAGGGAGATTCTCTGGGTTCACATCAAAACTGGCAAGTTAA
>flattened_line_3311_161755-163208|OR13
ATGGAACAGGACAACCAGACATGGGTGCGTGACTTCATCCTCCTCGGCCTGTCCAGTGACCAGGGCATTCAAGTCTCCCTCTTCGTCCTGTTCTTGCTGATGTACCTGGCGACAGTGCTGGGGAACTTCCTCATCGTTCTTCTCATCAGACTGGACAGCAGGCTCCACACTCCCATGTACTTCTTTCTCACCAACCTGTCCCTCGTGGATGTGTCTTATGCCACAAGCATAGTCCCCCAGCTGCTGGCACATTTTCTTGCCGCACACAAAGCAATTCCATTTCTGAGCTGTGCAGCCCAGTTGTTTTTCTCTCTTGGTTTAGGAGGGATTGAGTTCCTCCTGCTGGCAGTGATGGCCTATGACCGCTATGTGGCAGTGTGCAATCCCCTGAGATACTCTGCCATCATGCATACAGGACTATGCAGTAGGATGGCTATTTTGTCTTGGGTCAGTGGCTCCACCAACTCTCTTGTGCATACTGCCATCACCTTCCAACTGCCCATGTGCACCAACATGTACATCGATCATATATCCTGTGAGCTTCTTGCCATTGTGAGGCTGGCCTGTGTGGATACCTCTACCAATGAAGTTGCTATCATGGCGTCTAGCATCGTCCTTCTGATGACCCCGTTCTTCCTGGTTCTCTTGTCCTACATCCAGATCATCTCCACCATTCTGAAAATCCAGTCCAGAGAGGGGAGGAGGAAAGCCTTCCACACCTGTGCATCCCACCTCACTGTGGTATCACTCTGCTACGGTACCACCATTTTCACCTACATCCAGCCCCACTCCAACCCATCGGTCCTCCAGGAGAAGTTAATTTCTCTTTTTTATGCCGTATTGATGCCCATGTTGAACCCTATGATTTATAGTCTAAGGAATAAGGAGGTAAAAGGGGCCTGGCAGAAACTGTTAGAGAAATTTTCTGGGTTCACATCAAAGTCGACAAGCTGA
>flattened_line_3311_171120-172564|OR13
ATGGGAGAGGAAAACCAGACATGGGTGAGTGAGTTCTTGCTGCTGGGGTTGTCCGGTGACTGGGACACTCAGGTCTCCTTGTTTGTGCTGTTCTTGGCCATGTACTTGCTAACTGTCCTGGGGAACCTCCTCCTCCTCCTCCTCATCACGCTGGACAGCAGGCTCCACACGCCCATGTACTTCTTCCTCAGCGTCCTGTCCCTCGTGGATATCTGTTACACCAACAGCACTGTCCCCCAGATGCTCATTCACTTCCTGTCGGCCTGGAAGTCCATCTCATTTCACAGCTGTGTGCTGCAGCTGTACATCTCCCTAGCAATGGGCAGCACAGAGTTTTTCCTGCTGGGCGCCATGGCCTATGACCGTTACGTGGCGGTGTGCCAGCCACTGCACTACACGGTCATTATGCACGGAAGGCTGTGCCTGGGGCTGGCTTCTGCCTGCCTGGCTGCTGGCCTCGCAAATTCGCTAACGCAGACACTCATGATCTTCCAGCTACCCTTCTGTCGAAAGGTCATCGATCACTTTGCCTGTGAGATGCTGGCTGTCCTGAGGCTGAGTTGCGCGGACATCTCCCTCAACAAGGTCATGGTGGCCATCTTAGGATTTCTGGTGATCATGCTTCCCTGCGTTCTGGTGCTCTTTTCCTACGCTCACATAGTCGCTGCCATTCTGCGCATCCGCTCTTCCCAGGGACGACGCAAAGCCTTTGGGACTTGTGCCTCCCACCTCACGGTGGTCTCTATGTGCTTTGGAACAGCCATCTTTACATACATGCGGCCTGTGGGCAGATCCTCAGCAGGACAGGAGAAGATGGTTGCTCTCTTCTACGCTGTCGTGACCCCAATGCTCAACCCCCTCATCTACAGCCTGAGGAACAATGATGTGCTTGGGGCTTTGAAAAGAGTTTTGGAGAAACTTAAGGAAAAAAATAGATGA
>flattened_line_3311_183525-184990|OR13
ATGGGCCAGGAATCTGCCAACCGGACATGGGTGAGCGAGTTCATCCTATTGGGACTTTCCAGTGACTGGAGCATTCAGATCTTCATCTTTGTCCTTATCCTTGTCATGTACTTCATAACTGTGGTGGGGAATTCCCTGATTCTCCTGCTCATCAGACTGGACAACAGGCTTCATACTCCCATGTACTTCTTCCTTAGTGTTCTGTCCATGGTGGACCTTTGCTACGGGAATAGCATTGCTCCACAAATGTTGGCCCACTTGGTTTCAGCCCAGAAGCGCATCCCTTTCCACAGCTGTGTGCTCCAGCTCTGTATCTCCTTGGCGTTGGGTGGTTCTGAGTTCTTCCTTCTGGGAGCGATGTCCTATGACCGGTACATGGCGGTATGCTACCCATTGCACTACACTGTCATCATGGATGGAGGGCTGTGCCTGGGGCTGGCTGCCAGTTGCTTGGTGGCTGGTTTCTTGAATTCGTTGATGGAGACAGTAATCACCTTCCGTCTTCCTCTGTGTCACAACGTCATTAATCACTTTGCCTGTGAGACTCTTGCAGTACTTCGCCTAGCCTGTATAGACATCACTTTTAATAAGGTCATGGTGGCGATCTCAGGGTTTCTGGTGATCATGCTTCCCTGTTGCCTGGTTCTATTCTCTTACATTCGCATAGTCATTGCCATTCTGCGCATTCGCTCTGCTCAGGGACGTCACAAAGCCTTTGGGACTTGCGCCTCTCACCTCACTGTGGTTTGCATGTGCTTTGGGGCCACAATCTTCACCTACCTGGGGCCACGTTCTGCCTCCTCTGAGGACAAGGAGAAGATGGTTGCTCTGTTCTATGCTGTGGTGGCGCCCATGTTGAACCCTGTGATCTACAGCTTGAGGAATAAAGAAGTCATGGCTGCTCTTAGGAAACTTGTAGAGAAATTAAGGTAA
>flattened_line_3311_199645-201086|OR6
ATGGATGTGGAGAACCAGACACAGGTCACCAAGTTCATTCTGGTGGGGTTTCCTGGGAGCCTGAGCATGCGAGCAGCGGTGTTCCTAATGTTTCTTGTGGCCTATATTCTGACCGTAGCTGAAAACGTGATCATCATCCTGCTAGTGCAGCAGAACCGGCCACTACACAAGCCTATGTACTTCTTCCTAGCCAACCTGTCTTTCTTGGAGACCTGGTACATCTCTGTGACCGTGCCCAAGCTGCTGTTCAGCTTCTGGTCCGTGAGTAACAGCATCTCCTTCACCCACTGTATGATACAGCTTTACTTCTTCATTGCACTCATGTGTACAGAATGTGTTCTCCTGGCCGCCATGGCCTATGATCGTTATGTGGCCATCTGCCGCCCGCTGCATTACCCCACCATCATGAGCCACGGGCTTTGCTTCCGCCTGGCTCTTGGTTCCTGGGTCATTGGCTTCGGCATCTCTTTGGCAAAGATCTACTTCATCTCTCGCCTCAGCTTCTGTGGCCCCAACGTCATCAATCACTTCTTCTGTGACATCTCTCCAGTACTCAATCTCTCCTGCACAGACATGTCCATGGCTGAGTTCGTGGACTTTGTCTTGGCCCTGGTCATCTTCCTCTTCCCACTGTCAATCACTGTTTTATCCTATGGATGCATTTTGGCCACTGTGCTACGCATGCCAACAGGGAAGCAGAAAGCCTTCTCCACCTGTGCTTCCCACCTCGTGGTGGTCACCATATTCTACTCAGCTACAATTTTCATGTACGCCCGACCCCGGGCCATCCACGCCTTCAACATGAACAAAGTTATCTCCATCTTCTACGCCGTTGTCACCCCGGCCCTCAATCCTTTCATTTATTGCCTAAGGAACCGAGAGGTCAAAGAATCTCTCAAGAAACTGCTCTATTGTCAGGCCATTCGATCTGAGTAG
>flattened_line_320959|OR9|PSEUDOGENE
CACCACAGTGACTGAGTTCGTTCTAATGGGCTTTAGTGACCACCCTAAGTGGGAGACACCCCTCTTCCTGGTGTTTCTCAGCTTGTATCTCCTCACCATCCTGGGGAATTTGGGTATGGCCATTCTCATTCATGTAGATGTTCAACTCCACACCCCAATGTACTTCTTCCTGGCTCATCTCTCTGTATTGGATACCTGCTACTCATCGGTCATCACCCCTCAGATTCTGGCCACCCTGGCCAAAGGAAAAACAGTCATCTCCTATGGTCAATGTGTTACCCAATTCTTCTTCTTTACCATCTGTGCAGGAATAGAGTGTTTCCTGCTGACTGTGATGGCCTATGA
>flattened_line_321261|OR4|PSEUDOGENE
AATTTCTACTTCTGGGTCTCACTCACGATCCAACTGCACAAAAAGCATTGTTTGTCATATTTTTACTCATCTACATTGTGACAATGGTGGCCAACTTGCTCATTGTGGGCACAGTGATTGCCAGCCCCTGCTTGGACTCCCCAATGTACTTCTTCCTTGCTTATCTGTCACTTATGGATG
>flattened_line_321421|OR8|PSEUDOGENE
TCTCCTATGTCACCGAGTTCATTCTCAAGGGAATCACAGATCGGCCAGAGCTTCAAGCCCCGTGTTTTGTGGTGTTTTTGGCAATCTATCTGGTCACGGTTCTAGGCAACCTGGGGTTGATAGTTATAATCAGGGTTGATGTTCGACTCCATACCCCTATGTACTTCTTCCTCAGTCACCTGGCATTTGTTGACTTCTGTTACTCGTCTGCTATCACACCGAAGATGATGGTGAACTTCGTGGTGGAGAGAAATGTCATCCCTTTCCATGCATGTGCAACACAGCTGGGCTGTTTCCTTACCTTCATGATCACAGAGTGTTTCCTTCTGGCCTCTATGGCCTACGATCGCTATGTGGCCATCTGCAGCCCCCTGCATTATTCAACCCTGATGTCAAAGAGAGTATGCATTCAGTTAGTAACAGTTCCTTATGTTTACAGCTTTCTAGTTGCCCTTTTCCATACAATCATCACTTTCCGTTTGACGTACT
>flattened_line_32209_1-1003|OR2
CTGGTCATTACCCTGGATGTCTACCTCCATGTTCCCATGTACCTTTTGCTTGGGCAGCTGTCTCTCATGGACCTCCTCCTCACATCAGTCATCACTCCTAAGGCTGTCATGGATTTTCTGATTAGAGACAATACCATCACCTTTGGTGGTTGTGCTCTTCAGATGTTCCTGGAACTGACATTGGGTGGTGCAGAGGACCTCCTTCTGGCCTTCATGGCCTATGATAGGTATGTAGCCATTTGTCATCCTCTGAACTACATGATCTTCATGAGGCCAAGCATCTGCTGGCTCATGGTGGCCATATCCTGGATTCCAGCATCCTTGAGTGCTCTAGGATATACCATCTATACCATGCAATATCCTTTCTGTAAATCCCGGGAGATCAGACATCTGTTCTGTGAGATCCCTCCTCTGCTGAAACTGGTCTGTACAGACACCTCCACATATGAACTTATGGTTTATATAATGGGAGTGACCTTGCTTATTCCTCCTCTTGCTGCCATCCTGGCCTCCTACTCATTGATTCTGTTCACTGTTCTCAATATGCCCTCAAATGAGGGCAGAAAGAAAGCCCTTGTCACCTGCTCTTCCCACTTGACAGTTGTTGGGATGTACTATGGGCCTCTCACAGTCATGTACATCCTGCCTAGTTCCTACCACAGTTCTAAACAAGAAAATATCCTCTCTTTTTTGTACACAATAGTCACCCCAGCTCTGAACCCTCTAATCTACAGCCTAAGGAATAAGGAGGTCAGTGGGGCTTTGAAGAGAGTCCTGGGAAAACGGTTGTTGCCAACACTCCCTACTGTCTAG
>flattened_line_32209_1-1033|OR2
CTGGTCATTACCCTGGATGTCTACCTCCATGTTCCCATGTACCTTTTGCTTGGGCAGCTGTCTCTCATGGACCTCCTCCTCACATCAGTCATCACTCCTAAGGCTGTCATGGATTTTCTGATTAGAGACAATACCATCACCTTTGGTGGTTGTGCTCTTCAGATGTTCCTGGAACTGACATTGGGTGGTGCAGAGGACCTCCTTCTGGCCTTCATGGCCTATGATAGGTATGTAGCCATTTGTCATCCTCTGAACTACATGATCTTCATGAGGCCAAGCATCTGCTGGCTCATGGTGGCCATATCCTGGATTCCAGCATCCTTGAGTGCTCTAGGATATACCATCTATACCATGCAATATCCTTTCTGTAAATCCCGGGAGATCAGACATCTGTTCTGTGAGATCCCTCCTCTGCTGAAACTGGTCTGTACAGACACCTCCACATATGAACTTATGGTTTATATAATGGGAGTGACCTTGCTTATTCCTCCTCTTGCTGCCATCCTGGCCTCCTACTCATTGATTCTGTTCACTGTTCTCAATATGCCCTCAAATGAGGGCAGAAAGAAAGCCCTTGTCACCTGCTCTTCCCACTTGACAGTTGTTGGGATGTACTATGGGCCTCTCACAGTCATGTACATCCTGCCTAGTTCCTACCACAGTTCTAAACAAGAAAATATCCTCTCTTTTTTGTACACAATAGTCACCCCAGCTCTGAACCCTCTAATCTACAGCCTAAGGAATAAGGAGGTCAGTGGGGCTTTGAAGAGAGTCCTGGGAAAACGGTTGTTGCCAACACTCCCTACTGTCTAG
>flattened_line_32209_1-1042|OR2
CTGGTCATTACCCTGGATGTCTACCTCCATGTTCCCATGTACCTTTTGCTTGGGCAGCTGTCTCTCATGGACCTCCTCCTCACATCAGTCATCACTCCTAAGGCTGTCATGGATTTTCTGATTAGAGACAATACCATCACCTTTGGTGGTTGTGCTCTTCAGATGTTCCTGGAACTGACATTGGGTGGTGCAGAGGACCTCCTTCTGGCCTTCATGGCCTATGATAGGTATGTAGCCATTTGTCATCCTCTGAACTACATGATCTTCATGAGGCCAAGCATCTGCTGGCTCATGGTGGCCATATCCTGGATTCCAGCATCCTTGAGTGCTCTAGGATATACCATCTATACCATGCAATATCCTTTCTGTAAATCCCGGGAGATCAGACATCTGTTCTGTGAGATCCCTCCTCTGCTGAAACTGGTCTGTACAGACACCTCCACATATGAACTTATGGTTTATATAATGGGAGTGACCTTGCTTATTCCTCCTCTTGCTGCCATCCTGGCCTCCTACTCATTGATTCTGTTCACTGTTCTCAATATGCCCTCAAATGAGGGCAGAAAGAAAGCCCTTGTCACCTGCTCTTCCCACTTGACAGTTGTTGGGATGTACTATGGGCCTCTCACAGTCATGTACATCCTGCCTAGTTCCTACCACAGTTCTAAACAAGAAAATATCCTCTCTTTTTTGTACACAATAGTCACCCCAGCTCTGAACCCTCTAATCTACAGCCTAAGGAATAAGGAGGTCAGTGGGGCTTTGAAGAGAGTCCTGGGAAAACGGTTGTTGCCAACACTCCCTACTGTCTAG
>flattened_line_32209_1-1048|OR2
CTGGTCATTACCCTGGATGTCTACCTCCATGTTCCCATGTACCTTTTGCTTGGGCAGCTGTCTCTCATGGACCTCCTCCTCACATCAGTCATCACTCCTAAGGCTGTCATGGATTTTCTGATTAGAGACAATACCATCACCTTTGGTGGTTGTGCTCTTCAGATGTTCCTGGAACTGACATTGGGTGGTGCAGAGGACCTCCTTCTGGCCTTCATGGCCTATGATAGGTATGTAGCCATTTGTCATCCTCTGAACTACATGATCTTCATGAGGCCAAGCATCTGCTGGCTCATGGTGGCCATATCCTGGATTCCAGCATCCTTGAGTGCTCTAGGATATACCATCTATACCATGCAATATCCTTTCTGTAAATCCCGGGAGATCAGACATCTGTTCTGTGAGATCCCTCCTCTGCTGAAACTGGTCTGTACAGACACCTCCACATATGAACTTATGGTTTATATAATGGGAGTGACCTTGCTTATTCCTCCTCTTGCTGCCATCCTGGCCTCCTACTCATTGATTCTGTTCACTGTTCTCAATATGCCCTCAAATGAGGGCAGAAAGAAAGCCCTTGTCACCTGCTCTTCCCACTTGACAGTTGTTGGGATGTACTATGGGCCTCTCACAGTCATGTACATCCTGCCTAGTTCCTACCACAGTTCTAAACAAGAAAATATCCTCTCTTTTTTGTACACAATAGTCACCCCAGCTCTGAACCCTCTAATCTACAGCCTAAGGAATAAGGAGGTCAGTGGGGCTTTGAAGAGAGTCCTGGGAAAACGGTTGTTGCCAACACTCCCTACTGTCTAG
>flattened_line_32209_1-2454|OR2
CTGGTCATTACCCTGGATGTCTACCTCCATGTTCCCATGTACCTTTTGCTTGGGCAGCTGTCTCTCATGGACCTCCTCCTCACATCAGTCATCACTCCTAAGGCTGTCATGGATTTTCTGATTAGAGACAATACCATCACCTTTGGTGGTTGTGCTCTTCAGATGTTCCTGGAACTGACATTGGGTGGTGCAGAGGACCTCCTTCTGGCCTTCATGGCCTATGATAGGTATGTAGCCATTTGTCATCCTCTGAACTACATGATCTTCATGAGGCCAAGCATCTGCTGGCTCATGGTGGCCATATCCTGGATTCCAGCATCCTTGAGTGCTCTAGGATATACCATCTATACCATGCAATATCCTTTCTGTAAATCCCGGGAGATCAGACATCTGTTCTGTGAGATCCCTCCTCTGCTGAAACTGGTCTGTACAGACACCTCCACATATGAACTTATGGTTTATATAATGGGAGTGACCTTGCTTATTCCTCCTCTTGCTGCCATCCTGGCCTCCTACTCATTGATTCTGTTCACTGTTCTCAATATGCCCTCAAATGAGGGCAGAAAGAAAGCCCTTGTCACCTGCTCTTCCCACTTGACAGTTGTTGGGATGTACTATGGGCCTCTCACAGTCATGTACATCCTGCCTAGTTCCTACCACAGTTCTAAACAAGAAAATATCCTCTCTTTTTTGTACACAATAGTCACCCCAGCTCTGAACCCTCTAATCTACAGCCTAAGGAATAAGGAGGTCAGTGGGGCTTTGAAGAGAGTCCTGGGAAAACGGTTGTTGCCAACACTCCCTACTGTCTAG
>flattened_line_322505|OR6|PSEUDOGENE
ATTGTCAGATGACCCTAGGCTCCAGCTTCTGATCTTTGTCTTTCTCTTCATCACCTACACACTCAGCATCACAGGGAACCTGGCCATCATCACCCTCACCCTGCTGGATCCTCACCTCCAGACCCCCATGTATTTCTTCCTCAGGAATTTCTCTATCTTAGAAGTGTCCTTCACAACTGTCACTATACCCAGGTTCTTGGGCACCATTATCTCAGGGGATAAAACCATTTCCTTCAACAACTGCATAGCTCAGTTTTTTTTTTTCATCCTTTTGGGAGTCACTGAATTTTACCTTCTGGCTGCCATGTCCTATGATCGTTACATCGCCATCTGCAAGCCCCTGCATTACCTGACCATCATGAGTCAGAAAGTCTGCACAGCGCTTGTTTTCACTTGTTGGCTGGCTTCTTTCCTAATCGTCTTCCCCGCACTCATGTTGCTCCTACAGCTTGATTACTGCAGGCCCAAGGTCATTGACCACTTTACCTG
>flattened_line_322851|OR2|PSEUDOGENE
CTATTTCCTTTGCAGGCTGTGGCTTCCAGATATTTCTGTCCCTCACCTTGCTCGGCGGCGAGTGCCTGCTCCTGGCAGCCATGTCGTATGATCGATATGTGGCCATCTGCCACCCACTTCGTTACCCTGTGCTGATGAGGGACAGCTCCAGTGTGCTCCTGGCTGCAGGCTCCTGGCTTGTGGGGATGCTCAACTCCACAGTTCACATGGCTATTGCCCTCCACTTCCCCTTCTGTCACTCGAGGGCCATTGATCACTTCTTCTGTGAAGTCCCTGCCATGTTGAAGCTGTCCTGTGTAGACACGTCGCGCTATGAGAGAGGAGTTTATGTGAGTGGCATCATTTTCCTGTTGATCCCATTCTCCACGATCTCTATATCTTACATGCAGATTCTCCTCACTGTCTTCCAAATGCAGTCATCAGGGGCTCGGCAGAAGTCCTTTTCCACCTGTTCCTTCCACATGCTTGTGGTCATAATGTACTATG
>flattened_line_32395_1-1965|OR5
ATGGAGAATATCACTGAGGTATCTCTATTCATCCTGAGGGGCCTTACAGACAATGCTGAACTTCAGATCATCCTCTTCTTCCTGTTTCTAGCTATTTACCTTTTCACACTCATGGGAAACTTAGGAATGATTGCAGTAATCATTAGGGATTCACAGCTCCACAATCCAATGTACTATTTTCTGAGTGTTTTATCATTCATAGATGCTTGCTTTTCTACCATTATCATCCCCAAAATGTTAATAGACTTTATGTCAGAGAAGAAAGTCATTTCATTCCTTGGATGTTTAGCACAAATGTTTCTTGCTGTCAGTTGTGGAACCACAGAATGCTTTCTCTTAGCTGTGATGGCTTATGATCGCTATGTAGCTATCTACAATCCACTTCTATATGCAGTGAACATGTCACCCAGAGTCTATGTGTCACTCATCGTTGCTTCCTATGTTGGTGGAATACTGCATTCCTCTATCCATACAGCAGCCACTGCTAGCCTATCTTTTCGTGGCTCCAATGAAATCAAGCATTTTTTCTGTGATATTCCTCCTGTCCTGGCTATTTCTTGCTCTGACACTAAAGTGAATGAGCTTCTACTCTTTATCTTTGTGAGCTCCATTGAGGTAGTCACTATCTTGATTATCATCATCTCTTATAGTTTCATCCTTTTTGCCATTCTGAAGATGCATTCTGCTGAAGGGAGGCAAAAAGTGTTCTCTACATGTGGCTCTCACCTCACTGGAGTGTCTATCTATTATGGAACAATCTTCTTCATGTATATGAGACCAAGTTCCAGCTATGCCTTGGAGCATGACATGATAGTGTCCACATTTTATGCTATTGTGATTCCCATGCTTAATCCCATTATCTACAGTCTCAGGAACAAAGATGTAAAAGAGGCATTACAAAGAATTTTAGGAAAAGTTTTCATGTTCATAAAATAA
>flattened_line_32395_5180-7244|OR5
ATGAACCTTTGGAATTACACAAATGAGCCTGATTTCATCCTCATTGGACTCACAGATTCCAAGGAGATACAGCTGGTCCTCTTTGTGATGTTTCTCCTGATATACCTGGTCACTGTGCTAGGCAACACAGGCATGATGCTGATCATTTGTCTAGATGCCCAGCTTCACACCCCAATGTATTTCTTCCTCACCCACCTGTCATTCCTTGATCTCAGTTATTCAACTGCCATCACACCTAAAACCTTAGAGAACCTGCTGACTTCCAATAAGATTATTTCCTTTACTGGCTGCCTCACTCAGATGTATGTTTTTGTCCTCTTGGCTGCTGCTGAATGTTTCCTTCTTGCTTCAATGGCCTATGACCGCTATGTTGCAATCTCCAATCCTCTACGTTACCCAGTTATCATGTCCACAAGACTATGTAGTGCACTAATTACTGGTTCCTATATGATTGGAGCTGTGGATTCCACTGTTAATATGCTTTGTATGGACACCTTACATTTCTGCAGATCCAGGATAATACATCACTTTTTTTGTGACACATCCCCAATTTTAGCACTGTCTTGCAATGATACACATGATGTTGAACTCATTATCTTCATCTTTGCTGGTTCTACCCTAATTGTGTCTCTTATTACAATTTCTACATCCTATGTGTCCATTCTCTCTACTATTTTGAAGATCAATTCTGCTTCAGGTAAGCACAAAGCCTTCTCTACTTGTGCCTCTCATCTCCTAGGTGTCACTATCTTCTATGGTGCTTTGATTTTTACTTATTTGAAACCAAGCCAGTCCTACTCCTTGGGAAAGGATCAAGTGGCTTCTGTTTTCTACACAATTGTGATACCCATGCTGAACCCACTTATTTATAGTCTAAGAAACAAAGAAGTAAAAAATGCTATCAGTAGAGTTATCAAGAAACAGAAAGATTCAAGGAAGCTAAGGTCATAG
>flattened_line_32395_17255-21338|OR5
ATGGATACCGGGAATTATACAAATAAGCCTGACTTCATCCTCATGGGGCTGACAGATTCCAAGGAGATACAGCTTGTCCTCTCTGTTTTTTTTCTACTGATATACATGGTCACTGTGCTGGGGAACATAGGCGTGATACTGATCATTCGTCTAGATGCTCAGCTTCACACTCCAATGTATTTCTTCCTCACCCATCTGTCATTCCTTGACCTCAGTTACTCAACTGTCATCACACCTAAAACCTTAGAAAACTTACTGACCTCCACTAAGAACATTTCCTTCTTGGGGTGCTTCACTCAGATGTACTTTTTTGTCCTTTTGGCAGCTACTGAGTGTTTCCTTCTTTCTTCAATGGCCTATGATCGGTATGTAGCTATCTGCAACCCTCTATACTACTCAGTTGTTATGTCCAATAGATTCTGCACTGCACTCCTCACTGGGTCATATGTTTTTGGAGCTATGGATTCCACTGTCAATATGTTATGCATGGGTACACTGGATTTCTGCAACTCCATTATCATCCATGATTTTTTTTGTGACATATCCCCTCTTATAGCACTATCTTGCAGCAATACATATGATATTGAAATCATTATATTCATTTTTGCTGGTTCCACTCTACTTCTGTCCCTTATCACAATATCTACATCTTACTTGTACATTCTTTCTACTATTCTGAAGATCAATTCCACTTCAGGAAAGCAAAAGGCCTTCTCAACTTGTGCCTCTCATATTCTAGCAGTCACCATATTTTATGGTACCATGATCTTTACTCATTTAAAATCAAATAAGTCCTTCTCTTTGGGAAAGGATCAAGTGGTTTCTGTGTTTTACACCATTGTGATTCCCATGTTGAATCCACTCATTTACAGCCTGAGAAACAGAGAAGTAAAAAGTGCTGTCAGTAGAGTTATAAAGAAGAGAGAGAGAGCTCTGGACAACTAA
>flattened_line_32481_1-842|OR13|PSEUDOGENE
TGTCCTTCTGTGGCCCCAATCTCATCACCCACTTCTTCTGTGAGATCCCGTCAGTGCTGATGCTGTCCTGCAGCCCTACCTTTATCAATGACATCATGACTATCATTGCGGACATGTTCCTGAGTGGCTTGAATTTCCTATTGACCATGACCTCCTATGGCTTCATCATTGCCAGCATCCTGCGAATCCGCTCAGCTGAAGGCAAGAAGCGTGCCTTCTCCACCTGCTCTGCCCACCTGGTGGTGGTCACTTTGTATTACTCTACCGTGCTCTACACCTATGTCCGTCCAGCACTTGGAACTGCTGGGCTCCTTGACAAGATCATTGCTATTCTGTACACCACTTTGACCCCATCTCTGAACCCTCTCATCTATACCCTGAGAAACAAGGAATTTAAAGCATCTTTTAAAAAACTCCTCT
>flattened_line_32481_24237-26509|OR13
ATGATATTGAATACCAACCATACAGTAGTGACAGAGTTTGTGCTGGAAGGGTTCTCAGAACACCCTAGTCTAAGGCTGCTCCTGATAGGCTGCTTCCTGTGCCTCTACACAATGGCTCTAATAGGCAACATTGTGATCATCGCTTTGGTCACCTCCAGCACTGGGCTCCACAGTCCCATGTACTTCTTCCTGTGCAACCTGGCCACCATGGACATTATCTGCACCTCCTCGGTGCTGCCCAAGGCATTGCTTGGCCTAATCTCTGGGGAAAACACCATCTCCTTCAAGGGCTGTATGACCCAGCTCTTCTTCCTTGTCTGGTCAGCATCCTCGGAGCTGCTGCTGCTCACAGTGATGGCCTATGACCGCTATGTGGCCATCTGCTTTCCCCTGCACTACAGCTCCAGGATGAGCCCACACTTGTGTGTGGCCCTGGCCATGGGGGTGTGGGCCATCTGTGCTCTGAATTCATCTGTCAATATTGGTCTGATGACACAGCTGACATTCTGTGGTCCCAAGGTCATCACCCACTTCTTCTGTGAGATCCCCCCACTCCTCCTGCTCTCCTGCAGCCCCACGTATGTGAACAGCATTATGACTCTTATGGCAGATGCCTTTTATGGAGGCATCAACTTCGTGCTCACCCTACTCTCCTATGGCTGCATCATCGCTAGCATCCTGCGCATGCGTTCAGCTGAGGGGAAGAGGAAGGCCTTTTCTACCTGCTCGTCCCACCTCATCGTGGTCTGTGTGTACTACTCATCTGTGTTCTGTGCCTACATCAGTCCTGCTTCCAGCTACAGCCCAGAAAGGAGCAAAGTGACTTCGCTGCTGTACTCAGTCCTCAGCCCAACCCTGAACCCCCTCATCTACACACTGAGGAACAAGGATGTCAAGCTGGCCCTGGGGAGACTCCTGCCCTCTTTCTCACATTAA
>flattened_line_32487_1-1238|OR7
ATGTATCTCATCACAGTTCTGGGAAACCTGCTCATCATAATGGCAATTGCCTCTGGCTCCCAGCTGCACACTCCCATGTACCTCTTCCTCTCCATTCTGTCCGTTAATGACATCTGCTATCCTACAGTTACAGTCCCTAAAATGCTGGTGAATATCCAAGCACAGGACAACAGCATAAGTTACATAGAATGTCTCTCTCAAATCTGCTTTCTTGCTACTTTTGGTATCATGGAAAATTTTCTCCTGGCAGTGATGGCCTATGATCGTTATGTGGCCATTTGCAAACCTCTGAGGTACACAGTCATCATGAACCCTTTGTACTGTGCACTGATGGTCCTACTCTCCCTTTTTCTTAGCATTGTGGATGCCCTAGTCCACAGCCTGATGGTTCTGAGGCTTTCTTTCTGCACAGACCTAGAAATCCCCCAATTTTTCTGTGAGCTTGCACAGGTTCTCAGGCTTGCCTGTTCTGATACATTTCTTAATAATTTATTGATATTTGTTGCAGCATGTATCTTTCTGGGTGTCCCTGTCTGTGGAATTGTTTTTTCATATATTTACATTATATCCGTGGTCTTGAAAATTCCATCTTCTGGAGGAAAGCACAAAGCCTTTTCTACTTGTGCATCGCATATTTCTGTTGTTTCCTTGTTTTATGGGACAACTTTTGGAGTGTACATCAGCTCTGCAGTGACCACTACTCTCAGAAACACAGCAATGGCTTCCATGATGTATAGTGTGGTTCCTCCATTGCTGAATCCATTTATCTACAGTCTAAGAAATAGGGAGATGAAGGAGGCCTTGGGAAAACTTGTTTTTAGAGTTATTTATCTTGCATAA
>flattened_line_32487_6661-11132|OR7|PSEUDOGENE
CTTTGACTTCCATCTTCACATAGCAATGAAAATCTTCTTCTCCAATATGTCCTTCACTGATATCATTATAAGAAGAGCAACTGTCCCGAAGATGCTGGTGAATAT
>flattened_line_32487_15227-16674|OR7
ATGTATCTCATCACAGTTCTGGGAAACCTGCTTATCATTGCGGGAATTGTCTCTGTCTCCCAACTGCACACTCCCATGTACCTCTTCCTCTCTATTCTGTCCGTTAATGACATCTGCTATACTACGGCTACAATCCCCAAAATGCTGGTGAATATCCATGCACAGGACAACAGCATAAGTTACATAGAATGCCTGTCTCAAATCTGCTTTGTTTCAATTTTTTGTGCCATGGAAAATTATCTCCTGGCAGTGATGGCCTATGATCGCTATGTGGCCATTTGCAAACCTCTGAGGTACACAGTCATCATGAACCCCTTGTACTGTGCACTGATGGTCCTACTCTCCCTTTTTCTTAGCACTACAGATGCCCTACTGCACAGCCTGATGGTTCTGAGGCTTTCCTTCTGCACAGACCTAGAAATCCCCAACTTTTTTTGTGAGCTTGCTCAGATTATCAAGCTTGCCTGTTCTGATACATTTCTTGATAATTTATTGATATTTTTTGGAGCTTTTATCCTTGGAGGTGGCTCTGTCTGTGGAATTGTTTTTTCATATATTTACATTGTATCCTCTGTCTTGAAAATTCCAACTTCCGGAGGAAGGCACAAAGCCTTCTCAACTTGTGCATCACATCTGTCTGTTGTTTCCTTGTTCTATGGGACAGGTTTTGGGGTGTACATCAGCTCTGCAATGACAAGTTCTCTCAGAAACACAGCAATGGCTTCCATGATGTATAGTGTGGTCCCTCCATTGCTGAATCCATTTATCTATAGTCTAAGAAATAGGGAGATGAAGGAGGCCTTGGGAAAACTTTTTTTTAGAATTATTTATCTTGTGTAA
>flattened_line_325541|OR6|PSEUDOGENE
CGTACATGCTGAGCATTGCTGGAAACTTAACCATCATTACACTCACGCTGCTGGATTCCCACCTGAAGACCCCCATGTATTTCTTCCTCAGGAATTTCTCGCTCTTAGAAATTTCATTTACTTCTGTCTGTAACCCTAGGTTTTTGGTCAGCATCCTAACTGGGGACAAATCGATCTCCTACAATGCTTGTGCTGCCCAACTATTTTTCTTTATCTTCCTTGGCTCAACAGAGTTTTTCCTCCTGACCTCCATGTCCTATGACCGCTATGTGGCTATTTGTAAGCCACTCCACTATACGACCATCATCAGTAACAAGATCTGCTACCAGCTCACCATCAGCTCCTGGCTGGCTGGTTTCTTGGTTGTTTTTCCACCACTGGTCATGGGCTTAGAACTAGATTTCTGTGACTCCAACATTATTGACCACTTCACATGTGACTCTGCTCCTTTGCTTCAAATCTCCTGTACAGACACAAGTACTC
>flattened_line_325763|OR12|PSEUDOGENE
TCCTTGTCATGTACCTGCTGGCAGTTGTGGGCAATACTCTCCTAGTGCTTGTTGCTTGCTCAGACCCCAAGCTTCAGACCCCCATGTACTTCCTCCTCAGCCAGCTCTCCCTGATCGACATATCGCTAACAACCATCACTGTTCCTCAGATGCTGGTGCACACACTCTCTGTATATCGAACCATTTCCTATAACCGCTGTATGGTACAGCTATTCTTCTTTATGGCCGTGGGCAGCATGGAAGTCCACTTGCTGGGTGCCATGGCCTATGACCGCTATGTTGCTATCTGTGACCCTTTAAGGTACTCTGCCATTGTCAGTCATAAGCTCTGTCTACAAATAATACTCACCTCATGGGTGGTGGTCAGCCTCCACAGTCTCCTGTATACCGCGTTGATCACCCGTTTAACCTTCTGTGGCAACCAGGTCACCCACTTCTTCTGTGACATCACTCCTCTGCTGAAGCTCTCCTGCACTCGAC
>flattened_line_326015|OR10|PSEUDOGENE
CTGAGTTTGTCCTCGTGAGCTTCTCTTCCCTGCCAACTGAAATACAGGACTTGCTCTTCCTGGCATTTCTAGCCATCTACCTGGTCACTCTGCTGGGAAACAGTCTCATCATTCTGGTGACCTTGGTTGATCCCATGCTGCAAAGCCCCATGTACTTCTTTCTCAGGAACTTGTCTTTCTTAGAGATTGGCTTCAACCTGGTCATTGTGCCCAAAATGTTGGGGACCCTGATTGCCCAGGACACAAGCATCTCCTTCCTTGGCTGTGCCACTCAGATGTATTTCTTCTTCTTCTTTGGAGTGGCTGAATGCTTCCTCCTGGCCACCATGGCATATGACCGCTATGTAGCCATCTGCAGTCCCTTGCATTACCCGGTCATCATGAACC
>flattened_line_32595_1-1814|OR4|PSEUDOGENE
AGTTTGTCATTGCTGCCAACAGTGGCTTCATGAGCATGGGGACCTTCTTCCTGCTTCTCCTTTCCTATGTCGTCATTCTGGTCACAGTCTGGAAAAGGTCCTCCGGAGAGTTGTCAAAGGCACTTGTCACTCTGTCAGCGCACATCACTGTGGTTGTTCTCTTTTTCAGTCCATGCATGTTTCTCTATGTGTGGCCTTTTCCCACATCATCAGTTGACAAATATCTTTTTATTGTTGACTTTGCGATCACACCTGCCCTGAATCCTGTCATCTACACATTAAGGAACAAAGATATGAAGGAAGCCATTAAAAAACTGAGTAAGA
>flattened_line_32595_18934-27357|OR4
ATGGACCAAGTGAATGCTTCTGTGGTACCTGAATTTGTTTTGCTAGGACTTGCACAATCATTTGGAATGAAGCTTTTCTTTTGCTTCTTCTTCTCCTTGTTTTATGTGGGGATTGTTTTTGGAAATCTTTTCATTGTGTTCATAGTAATTTTTGATTCTCACTTACACTTCCCCATGTATATTCTACTGGCCAACCTGTCACTCATTGACTTGGGCCTTTCATCTACAACAGTTCCTAGGACAATATCTGATCTTTTTACTGATTGTAAAGTCATTTCTTTCCATAGCTGTATGATACAAATGTTCTTCATCCATGTGATGGGTGGAGTTGAGATGGTGCTGCTCATAGTCATGGCATATGACAGGTACACAGCAATCTGCAAGCCTCTTCACTATCTCATGATTATGAACCCCAAAATGTGTATGATTTTAGTAATAGCTGCTTGGACCATAGGCATGATTCATGCTGTGTCTCAGTTTATTTTTGTCATAAATTTACCATTCTGTGGTCCTTATAATGTAGGAAGCTTTTATTGTGATTTTCCAAGGGTCATTAAACTTGCGTGCATGGAAACTTATAAACTAGAATTTGTAGTCACTGCTAACAGTGGCTTCATATCTATGTGTACCTTCTTTTTCTTGATGGTATCATACATTTTTATCCTGGTCACTGTCCGGCAACATTCTTCAACCGATTTATCCAAAGCATTCATCACCTTATCGGTTCACATCACTGTTGTGATTTTGTTTTTTGTACCATGCGTGTTTCTCTATGTGTGGCCTTTCCCAACTAAATCATTGGATAATTTTTTTGCTATTGTTGACTTTGTAGTCACTCCTGTCTTAAATCCTGCCATCTATACTTTAAGGAATAAAGATATGAAGTTAGCCATCAGAAGGCTGAGTAGACATGTTTTAAGTTCAAGGGAAATTATATAG
>flattened_line_32743_3970-5759|OR13|PSEUDOGENE
TTACTCTGCCATGGCCTATGACCGCTTTCTTGCAATCTGCCGGCCATTGCACTATGGTACCCTCATGAGTGGCAGGACTTGTGTGACACTTGCAACCTTTGTGTGGTTTACAGGTGCTCTCAATTCCTTAGTCCTTACTTGTCTGGTGCTGCCTCTGTCCTTCTGTGGCCCCAATCTCATCACCCACTTCTTCTGTGGGATCCCTTCAGTACTGATGCTGTCCTGCAGCCCTACCTTTATCAATGACATCATGACTATCATTGCAGACATGTTCCTGAGTGGCCTGAATTTCCTATTGACCATGACCTCCTATGGCTTCATCATTGCCAGCATCCTGCGAATCCGCTCAGCTGAAGGCAAGAAGCGTGCTTTCTCCACCTGCCCTGCCCACCTGGTGGTGGTCATCCTTTATTATTCCACCGAGCTATATACATATGCCCGGCCAGACCTAGGAACTGCTGGGCTCATTGACAAAGCCAGTGCTGTCCTGTACACCACTGTGAACCTGTCTCTGAACCCTCTCATCTATAACTTGAGAAACAAGGAATTCAAAGCATCATTTAAAAAAATATTATG
>flattened_line_32743_24222-27115|OR13
ATGTCAAGGCCCAACGAGACAATAGTGACAGAGTTTGTGCTGGAAGGGTTCTCGGAGCACACTAGTCTAAGGCTGCTCCTGATAGGCTGCTTCCTGTGCCTCTACACAGTGGCTCTAATAGGCAACATTGTGATCATCGCTTTGGTCACCTCCAGCACTGGGCTCCACAGTCCCATGTACTTCTTCCTGTGCAACCTGGCCACCATGGACATTATCTGCACCTCCTCGGTGCTGCCCAAGGCACTGCTTGGCCTAATCTCTGGGGAAAACACCATCTCCTTCAGGGGCTGCATGACCCAGCTCTTCTTCCTTGTGTGGTCCTTGTCCTCTGAGCTGCTGCTGCTCACGGTGATGGCCTATGACCGCTATGTGGCCATCTGCTTTCCCCTGCACTACAGCTCCAGGATGAACCCACACCTGTGTGTGGCCCTGGCCATGGGGGTGTGGGCCATCTGTGCTCTGAATTCATCCGTCAACACTGGTCTGATGACACAGCTGACATTCTGTGGCCCCAAGGTCATCACCCACTTCTTCTGTGAGATCCCCCCACTCCTCCTGCTCTCCTGCAGCCCCACGTATGTGAACAGCATTATGACTCTCATGGCAGATGCCTTTTATGGAGGCATCAACTTCGTGCTCACCCTACTCTCCTATGGCTGCATCATCGCCAGCATCCTGCGCATGCGCTCAGCTGAGGGGAAGAGGAAGGCCTTTTCTACCTGCTCGTCCCACCTCATCGTGGTCTGTGTGTACTACTCATCTGTGTTCTGTGCCTACATCAGTCCTGCTTCCAGCTACAGCCCAGAAAGGAGCAAAGTGACCTCAGTGCTGTACTCGGTCCTCAGCCCAACCCTGAACCCCCTCATCTACACACTGAGGAACAAGGATGTCAAGCTGGCCCTGGGGAGACTCCTGCCCTCTTTCTCACATTAA
>flattened_line_32745_7652-11061|OR8
ATGGCCTCTGCAAATGTCTCTTTGGTGACTGAATTCATTCTGGTAGGTTTAACAGACCAGCCCAATCTCCAAATACCCCTGTTCTTTCTCTTTCTAGCAATGTATCTGGTCACTGCATGTGGAAATTTGTGTTTGCTAATACTAATTGTACTGAATTCTCACCTTCACACCCCAATGTACTTTTTCCTCTTTAACTTGTCCTTCATTGACCTCTGTTATTATTCTGTGTTCACTCCCAAAATGCTGATGAACTTTGTATTAAGTAAGAATGTCATTTCTTATATGGGATGTTTGACCCAACTTTATTTCTTTTGCTTTTTTGTCATTTCTGAATGTTACATCCTGACATCAATGGCTTATGACCGTTATGTGGCTATCTGTAATCCCCTCTTGTACACTGTTGCCATGTCTCCTAAATTGTGTTTGAACCTTATGCTTGGATCCTATGTGATGGCATTTTCTGGTGCCATGGCTCACACAGGATGCATGCTGAGACTGACTTTTTGTGATGCAAACACCATTAATCACTACTTCTGTGACATCCTTCCTGTGATGCAGCTCTCCTGTACCAGCACCTATGTCAATGAGCTTGTAGTTTTTATTGTTGTGGGCATCAACATCATTGTGCCCAGCATCACCATCTTTATCTCTTATGGTTTTATTCTCTCCAACATCTTCCACATCAACTCTGCTGAAGGCAGGTCCAAAGCTTTTAGCACCTGTAGTTCCCACATAATTGCCATCTCTCTGTTCTTTGGATCAGGTGCATTTATGTACCTCAAACCATCTTCTTCTTCATCTATGGATCAAGGAAAAACCTCTTCTGTCTTTTATACCAATGTGGTTCCCATGATGAATCCCTTAATATACAGTTTGAGGAACAAAGATGTGAAAACGGCCCTGAGAAAAACTCTGAGCAGATGGAAATTTTGA
>flattened_line_32745_15293-17394|OR8
ATGTATCCTGAAAATGTCTCTTCAGTGACTGAATTCATTCTAGTGGGATTGACAGAGGACCCTGATATCCAGTGCCCTCTCTTCTTCCTGTTTCTAGTGATGTATATGGTTACTGTGTTGGGAAATCTGGGTTTGATTATCTTAATTGGACTGAGTTCTCACCTTCATACGCCAATGTACTTTTTCCTCTTTAACTTGTCCTTTGTTGATCTCTGTTATTCTTCTGTGTTCGCACCCAAAATGTTGATGAACTTTATAGCAGAGAAGAACATTATTTCCTATAGAGGGTGCATGACCCAGCTTTTCTTTTTCAGTTTTTTCTCTATTTCTGAGTGCTATGTGCTGACCTCAATGGCCTATGATCGCTATGTGGCTATCTGTAATCCTCTCTTGTATAATATTGTCATGTCGCCCAAATTATGTTTGAACCTTATGCTTGCCTCATACATGATGGCATTTTCTGGTGCCCTGGCTCACACTGTATGCATGCTGAGACTGACCTTCTGTGATGCAAACATCATCAATCACTATTTCTGTGACATTGTCCCTTTGCTTCAGCTCTCCTGCACCAGCACCTATGTTAATGAGCTAAAGGTTTTTGTTGTTGTGGGCATCAACATCATTGTGCCCAGCATCACCATCTTTATCTCTTATGGTTTCATCCTCTCCAGTATTTTCCATATCAGCTCTACTGAGGGCAGGTCCAAGGCTTTCAGCACCTGCAGTTCCCACATAATTGCTGTTTCTTTATTCTTTGGATCAGGTGCATTCATGTACCTCAAACCATCTTCTGCCATGTCAATGAATGAAGATAAAATCTCTTCTGTCTTTTACACCAATACAGTCCCTCTGCTGAATCCCTTAATATATAGCTTGAGGAACAAAGATGTTAAAGTTGCCTTGATAAAGAACCTGAGCAAGAGACATTGTTGA
>flattened_line_326493|OR14|PSEUDOGENE
CAGCAACTACATTCTCTATCAGATTCTGCAGAGCCAAAATAATCCACCAGTTCTTCTGTGATGTCCCCCAGTTGCTCAAGCTCTCCTGCTCTAATGATTACCTTAGAGTAATGGAAGTAACTATATTCATGTCTGTAATGACCTTTGCCTGCTTTGTGGGGATCATCCTCTCCTATGGCCAGATATTCTCTCTGGTTCTCAGGATGCCCTCGGCTGAAGGCCGATCTAAGGTCTTCTCCACCTGCCTGCCCCATCTCTTCGTTGTTTCATTTTTTATCTCCGCAGCCATCTGTGCATATCTGAAGCCAACCTCAGAGTCTCCAACTACCTTTGACATCATGCTCTCCATCTTTTACACAGTGTTACCTCCAACACTCAATCCTGTTATCTACAGTCTGAGGAATGAGTCCTTGAAGAGAGCTATAAGGAAGTTACTGTTAAGTGGAGAATTCA
>flattened_line_326495|OR2|PSEUDOGENE
TGTGTGGACATTCATGCCAATGAACTCCAGCTCTTTGTGGCTTCCTTGGTCTTGCTTCTCTTGCCCTTAGCACTGATACTGACGTCCTATGGACATATAGCCAAGGCAGTGATAAGAATCAAGTCAGCCCAGGCCTGGCACAGAGCCCTAGGCACATGCACATCCCACTTGATGGTGGTGTCCCTCTTCTACGGGAGCAGCACAGCCATCTACATCCAGCCGAGCAGTTCATACGCCCACACCCAGGGTAAGTTCATCTCACTCTTCTACACTGTCGTGACCCCGACCCTGAATCCCCTCATCTACACACTGAGGAATAAGGAGGTGAAGGGGGCTCTGGGCCGGTTCTTTAATAAAGAC
>flattened_line_327245|OR5|PSEUDOGENE
GGAAATTGCTCAGCCACTGAGTTCCATCTCTTGGGAATTACCAATAACCCTCTGATAAAAGTGATTTTATTTACTACATTTTTATTTATTTATATCATTACTCTTATTGAAAATCTTGGAATTATTATTTTGATCAGAATGGATCACCAGCTTCACATGCCAATGTACTTCTTCCTCAGTCATCTTTCTTTCTCTGATGTCTGCTATTCCACTGCAGTTGGACCTAAGATGTTAGTGGACCTGCTTTCCAAGAGCCGCAATTCAATTCCTTTTCTTGGTTGTATTCTGCAATTCTTCATTTTCTGCATCTTTACAGATGTGGAGTGTATGCTGCTGGCAATGATGGCTTTTGATCGGTACAAGGCAATCAGCAATCCCTTGTTATATGCAGTAGACATGTCTAGCCAGGTGTGCTACCAACTCCTGGCTGTGGTTTACTTGGTGGGTATAATAGATGCTGTGATACATACAACATTGACA
>flattened_line_32951_14061-15373|OR5|PSEUDOGENE
CCACACCAGTCCTCAGCATGGAAGGCTCTCAGCAGTGTCCTTGCAGGAGTTCGTGCTGGTAGGATTTTGGGGAAGTACCTGAACTCCATCGTGCAGACCAGCCTCACGTTCCAGCTGCCCTTCTGCAGCTCCAACCGAATCGACCACTTCTACTGTGACGTGCCTCCATTGCTCCGGCTGGCCTGTGCCAGCACAGCTCTCAATGAACTTGTTATGTTTGGCATCTGTGGGCTCATCATTGTGTGTGCTGTTCTTGTGGTCCTCGTCTCTTATGGCTACATCGCAGTGACCATCCTCAGAATGCGCTCAGGGTCAGGACGACACAAGGTCTTCTCCACCTGTGGGTCCCACATGACAGCCGTGTCCTTGTTTTGTGGAACTGTATTTGTCATGTATGCGCAGCCAGGAGCTGTGGCATCCATGGCACAGGCCAAGGTGATATCCGTCTTCTACACCCTGGTCATCCCCATGCTCAACCCCCTCATCTACAGTCTGCGGAACAAGGATGTAAAGGACGCCCTGAGGAGGCTGGGACAGAGACACAGCCTTGTGAAAGAGGGTGGCTGGTGTTGTCAGCGGGGACCGTGCTAA
>flattened_line_32951_20989-26439|OR5
ATGGCCACACCAGTCCACAGCAATGGAAGCCTCTCTGATGTGTCCTTGCAGGGGTTTGTGCTGGTGGGATTTGGGGGAGGTGCAGAGACCCAGGCCCTGCTCTTCACTGTCTTCCTGGTCCTGTACGCGGTGACCGTCCTGGGCAACCTCACCATGATCGTGGTCGTCACCCTGGATGCCCGCCTGCACTCCCCCATGTACTTCTTCCTCAAGAACCTGTCCTTCGTCGACCTCTGCTACTCCTCTGTCATTGCCCCCAAGGCCATGGCCGACTTCTATTCTTCCAAGGTTATCAGTGTGGCCGGTTGCGCTGCGCAGTTGTTTTTCTTCTCCTTTCTGGGAACCAGTGAGGCTTTGCTCCTGGCTGTGATGGCCTATGACCGCTTCGTGGCCATCTGCAGTCCTCTGCACTACCCGGTGACCATGTCCCCCACAGTCTGTGCTTGCCTTGTCCTGACCGCCTACTTTGGAGGCTGCCTCAACTCCATTGTGGAGACCAGCCTCACTTTTCAACTTCCTTTCTGCAGATCCAATCACGTCAACCATTTCTTCTGTGATGTGCCTCCACTGCTCCAGCTTGCCTGCGCCGACACCTCCGTCAATGAGTTGGTGATGTTTGCCATCTGTGGTTTCATTCTAATGGGGGCCACATTAGCCATCCTGATTTCCTACGGCTACATTGCCATGACCATCCTCAGCATGGACTCGGGATCCGGGCGGCACAAGGTCTTCTCCACCTGTGGCTCCCACTTGACAGCCGTGTCTTTGTTTTATGGCACTGGCATTGCTATATATGGCCAGCCAGGCGGTGTGGCATCTAAAGAGCAGGGCAAGGTGGTCTCCGTCTTCTACACCCTGGTCATCCCCATGCTCAACCCCCTCATCTACAGTCTGCGCAACAGGGATGTGAAGGACGCCCTGAGGAGGCTGGGACAGAGACATGCAGCTGTGTGA
>flattened_line_32957_586-2024|OR5
ATGATTGGGGGAAGAAATACTACCAAGATCACTCAGTTCATCCTCCTGGGATTCTCAGATTTCTCCAGAATCACAGCACTACTTTTTGTCATGTTCTTGATTATCTACATTTCAACTCTGACCTGGAACCTGTCCCTCATTGCTTTAATAAGGATGGACTCCCACCTCCACACACCCATGTACTTCTTCCTCAGTCATCTGTCCTTCATAGACCTCTGCTATGTCACTTCCACAGCCCCCAAGATGCTCTCTAACTTCCTCCAGGAAAGGCAAACTATCAGCTTTGTGGGATGCATAGTTCAATACTTTATTTTTTCCACTCTGGGGCTGAGTGAATGTTGCCTCATGTCAGCCATGGCCTATGACAGGTACGCTGCCATCTGTAACCCACTGCTCTACTCATCAATCATGTCACCCACCCTGTGTGCTCGAATGGTGGTGGGGAGCTACACAGCAGGACTCATAGGTTCTTTATCTCAGATTTGTGCCTTGATGCAGCTCGACTTCTGTGGACCTAATGTCATCAGGCACTTCTTCTGTGATATATCCCAGCTGTTAAATCTATCCTGCAATGATGCTTTCTTTGTACAGATCCTGCTTTCAATGCTAACAATGTTTTTTGGAATAGCGAATGCTATAGCTGTCATGCTATCCTATGGCCTTATCGTCTTGTCCATTCTGAGGATCACCTCGGCTAAGGGCAGGTCTAAGGCATTCAACACCTGTGCTTCTCACCTGACAGCTGTTTCCTTCTTCTATAGTTCTGGCATCTTTGTCTATTTGCGTTCCAGCTCTGGTGGTTCCTCCAGCTTTGATAGATTTACATCTGTCTTCTATGTTGTTGTGATTCCCATGTTGAACCCTTTGATATACAGTCTGAGAAACAAGGAAATCAAAGATGCCATGAAGAGGTTGCAGAGAAAGACAATCTGCAGCTCAGGTCACAGGTAA
>flattened_line_32957_2228-5843|OR5|PSEUDOGENE
GACATCCATGGCCTGTAACAGGTACGCTGCCATCTGTAACCCACTGCTCTACTCATCAATCGTGTCTCCCACCTTGTGTGCTCAGATGGAGGTGGGAAGCTATACAGCAAGACTCAGAGTTTCTTTATCTTAGATTTGTGCCTTGCTCCCGCTCAGCTTTTGTGGACCTAATGTCATCAGGCA
>flattened_line_328343|OR55|PSEUDOGENE
GGAAGCCCGAGCCCTCCTGGTGCTGCCCTTCCTCAGCCTCTACCTGGTGATCCTCTTCACCAATGCCCTGGTCATCTACACTGTGGCATCCCAGAGGAGCCTCCACCAGCCCATGTACCTGCTCATCGCCCTGCTCCTGGCTGTCAATATCTGTGCTGCCACCACTGTGCTGCCCGCCATGTTGTTCAGCTTCTCCACACGCTTCAACCGCATCTCCCTCCCAAGATGCCTCGGACAGATGTTCTGCATCTACTTCCTCATTGTCTTTGACTGCAACATCCTCCTGGTCATGGCCCTGGATCGCTATGTGGCTATCTGCTACCCTCTCCGCTACCCGGAGATAGTGACAGGGCAGCTGCTGGCTGGCCTGGTGGGGTTGGCAGCCACCAGGAGCACAGGCATCGTTGCTCCCGTGGTGGTGCTGGCCTCCCGGGTCCGCTTCTGCCGCTCAGACGTGATCCACCACTTTGCCTGTGAGCA
>flattened_line_328347|OR6|PSEUDOGENE
TGCTCATGGATATCAGGGTTACTTCTCATCATGGTTCACAATTCAATTTTATTTCAGCTGCCATTCTGTGGTCCCAACATCATTAACCATTTCTTCTGTGACAACTTTCCACTTCTGGAACTCGTATGTGCTGATACAAGCTTACTAGAATTCCTGGATTTTGTTTTTGCCAATTTCACACTCCTGGGCACTCTGGCCGTGACTGCCACCTGCTATGGCCACATTCTCTACACCATCCTGCGCATTCCCTCAGCCAAGGAGAAGAAGAAAGCCTTCTCAACCTGTTCCTCTCACATCATTGTGGTGTCTCTCTTCTACGGCAGCTGTATCTTCATGTATGTCAGGCCTGGCAAGAGTGGTCAGGGGGAGGATCGGAACAAGATGGTGGCGTTGCTCAACACTGTAGTGACACCGACACTCAACCCCTTTATCTACACCCTGAGGAACAAGCAGGTGAAGCAGGTATTTAGGGAGCACATGAGC
>flattened_line_328511|OR52|PSEUDOGENE
CCGCTATGTGGCTATCTGCTTCCCACTGCGACACTCCAGCATCCTGACCACGGCTGTAGTCATCAAACTCGGGACAGCCGTGATGGTGAGAGGGCTGCTGTGGGTGAGCCCCTTCTGCTTCATGATCTCCAGGATGCCCTTCTGCCCCAACAAGGTCATCCCCCAGTCCTACTGTGAGCACATGGCTGTGCTCAAGTTGGTGTGTGCTGATACCAGAGTCAATCGTGGATACGGGCTATTTGTGGCTTTCTCTGTGGTTGGCTTTGACATAATTGTAATCAGTGTGTCTTATGTGATGATTCTGAGAGCTGTGCTGAGGCTGCCTTCAGGTGAAGCGCGACTCAAAGCTTTTGGTACATGTGCCTCCCATGTCTGTGTCATCTTGGCTTTCTATATCCCAGCCCTCTTCACTTTCCTCACCCACCGCTTTGGCCACCATGTACCCCGAGTTGTGCACATCATGTTTGCCAATGTCTATCT
>flattened_line_329261|OR10|PSEUDOGENE
GGTACATGGCTCCGGCATCTGGCTCAGCCCTGGAGCAAGTGTTATCTTTGCAGTATGGTGTGGTGACCCCGCTGCTAAACCCCATTATCTACAGTCTGAAAAACAAGGAAGTAAAGGCAGCTCTGAGGAGGATGCTGACCAGGAAGACCAGGC
>flattened_line_329873|OR8|PSEUDOGENE
GAATTCCTCTGTGACAGAGTTCATCCTCGAAGGCTTAACAGACCAGCCAGGACTCCGTATGCCCCTCTTCTTCCTGTTTCTAGGTTTCTACATGGTCACTATGGTGGGGAACCTGGGCTTGATCACCCT
>flattened_line_33045_13647-16706|OR6
ATGAGAAACCATTCTGTGATCACAGAGTTTGTGCTCTTGGGCATATCAGACGACCCAGAGCTTCAGGCTGTGATTTTTATCTTTTTGTTCACAGCTTACATATTAAGTGTGACTGGAAACTTAACCATCGTCATTCTCACATTGCTAGACTCGCAGTTAAAGACTCCTATGTACTTCTTCCTCCGGAATTTCTCCTTCTTAGAAATTATATTCACCAGTGTTTCCATTCCTAGATTTTTGGGGTCAATAATTACTCAAGTCAAGACCATTTCCTATAACAACTGTTTGGCTCAGCTATTTTTCTTCATCTCCATGGGTGTGTCTGAGTTCTTTCTTCTAACTGCTATGTCTTATGACCGCTATGTTGCCATCTGCAAACCACTGCACTACACCGTCATCATGAATCAGAGAGTCTGCACCCTTCTCGTCCTCACCTCATGGCTCGCGGGATTTCTGACCATCTTCCCACCACTCATGCTGGTCCTCAAGTTAGATTTCTGTGCTTCCAATGTCATTGATCACTTCTCCTGTGACTACTTCCCTATTTTGCAACTCTCCTGCTCAGATACAAGGAGTTTAGAGATGATTGGCTTTTACTTTGCCTTTGTCACTCTGCTGTTCACACTAGCTCTAGTGATTCTGTCGTACATCTGCATCATCAGCACCATTCTGAGGTTCCCATCTGCCAGTCAGAGGAAAAAGGCTTTCTCCACCTGTTCCTCCCACATGATTGTCATCTCCATCTCTTATGGAAGCTGCATTTTCATGTATGTCAAACCTTCTGCAAATGAAAGGGCATCCCTGACCAAAGGGGTGGCTGTTCTCAACACTTCAATTGCTCCCATGTTGAACCCATTTATTTACACATTGAGAAATCAGCAAGTAAAACAAGCCTTCAAGGATTTAATTCATAAAGCAGTACTTTACAGAAGCAAATGA
>flattened_line_33217_2117-8403|OR13|PSEUDOGENE
ACACCATTTTGAGGTTGTCAACTGACACTGAGAAGGCAAAAGCCTTCTGCACATACTCTTTCCACTTGCTCATGGTGGTTTTATTTTGCCATTCTGGTACCGTTACTTACTTGAGGCCAAAGTCACACATTCTCTAGGAACAGACAAACTGCTCTCTTTTCTACACCAGTGTGAGCCCTATGTTCGATCCCCTGATGTACAGTTTTAGGAACAACAATGTGATTGCTGCACTGA
>flattened_line_33217_8798-15020|OR10
AAGCAAAGAGGATGTATTCTTGTATTTCAACAATTCCCACAGGTGGAACCTGAGGAGATCCAGGCCATTGACAATGTTTCCAAAGTGGTGAAATTTGTGCTGTTAGGGTTTTCTGATCTTCCCAACATCCAAGGATTTCTATCTGCAGTGTTCTCTGTCGTTTACATAAATATCTTGATTGGAAATTTTCTCATAATAATAATAACCAGTATTGACCCCATATTACAGAAACCCATGTATTTTTTTCTGGCAAATTTTTCCTCTCTGGAAGTCTGTTACGTATCAGTTACTGTTCCAAGAATTCTGTGCAACATTTGGACGCAGGACAGAAGCATTTCAGTGATGTCCTGTGTCACACAGTTGTGCTTTTTCCTCATTTTTGGAACGACTGAAAGTTTTCTGCTGGCTGTAATGTCCTATGACCGCTATGTGGCCATCTGCAACCCTCTGCACTATCCTCTGGTGATGAACCCAACAAAGTGCTCTCTTTTGGCAGTGGGCTCCTGGCTTGGTGGCATCCCTATCCAGATAGGACAAACATGTCAGATATTCTCTCTGGATTTCTGCAATTCTAATGAAGTAGACCACTTCTTCTGTGACATACCCCCTATTATCAAGCTGGCCTGTGGGGACACTTCAGTGCATGAGCTGTCTGTTTATGTGGTGGTTATGGTGGTGGCTGCACTCCCCTTTATCCTGGTACTTACATCCTACAGCAAAATTATTGCCACAATCCTGAGGTTGCCAACAGCCACTGGACGAGCAAAAGCCTTCTCCACATGTTCTTCCCACTTGCTGGTGGTGATTTTGTTTTATGGGTCTGGAACCATTACCTACTTGAGGCCAAAGTCCTTGCATTCTCCAGAAACTGACAAACTGCTCTCTCTGTTCTACACCATCGTGACTCCCATGTTCAATCCCCTGATCTATACCCTTAGGAACAAGGATGTGATTGCTGCACTGAGTAGATTATTTCTTAAAATATAA
>flattened_line_33217_18692-26321|OR5
ATGGATAGTGGAAACTGCTCCTCTGTGGATGAATTTATTCTCTTGGGTATTACCAATAAACCTGACACAAAATTAGCCTTGTTTTCCACATTCCTTCTTGTTTATCTCATTAATTTTCTGGCCAATCTTGGGATGATCATCTTAATTAGAGTGGACTCTCAGCTCCACACACCCATGTACTTTTTCCTCAGCCACCTTTCTTTCTGTGACCTCTGCTATTCCACAGCAATTGGACCCAAGATGTTGGTGGATCTCCTGGCTGAGAAGAAATCAATTCCCATCATTGGCTGTGCTCTGCAGTTTTTGACATTCTGTGTCTTTGCTGATTCTGAGTGTCTACTACTAGCAGTGATGGCCTTTGATAGGTACCAGGCTATCAGCAACCCTTTGCTCTACACAGTGAACATGTCCAGCAGGGTGTGTTCCATGCTTATGGCTGGGGTTTACCTGGTGGCAACGACAGATGGTTTGATACATACAACCTTGGCATTCCAATTATGTTTTTGTGGGTCTAACGAGATCAACCACTTCTTCTGTGATTTACCTCCACTTTACCTCCTCTCCTGCTCTGACATACAAGTTAATGAACTGGCCTTATTTATTGTTTTTGGATTCATTGAACTGAGCACCATCTCAGGAGTTCTGGTCTCTTATTGTTACATCATCTTATCAGTTCTGAAGATCCGGTCTACTGAGGGGAGGTTCAGAGCTTTCTCCACTTGCACCTCCCATCTAACCACAGTTGCCATTTTCCAGGGAACTATGCTTTTCATGTATTTTCGGCCAAGTTCTTCTTATTCCCTAGATCAAGACAAAATGACTTCACTATTCTACACTCTTGTGATCCCCATGCTGAACCCTTTAATTTACAGTCTGAGAAACAAAGATGTTAAAGAAGCCCTGCAAAAACTAAAGATGAAAATCTGGTTCTAA
>flattened_line_332257|OR1|PSEUDOGENE
GACAATGTGATCCCCCACTATTTTTGTGATATGTCTACTCTCCTGAAACAAGCCTGTTCTGACATTCATGATAATGAACTGGCAATATTTATCACAGGAGGTCTTATAGTTGTACTGCCTTTCCTGCTCATCATTGTTTCCTATGCAAAAATTGTTTCCTCCATCTTCAAGGTCCCTTCGTCTCACGGTATCCATAAAGTCTTTTCTACCTGTGGTTCCCACCTGTCTGTTGTGTCACTATTTTATGGGACAGTCATTGGTCTGTACTTATGTCCTTCAACTGATAACTCTACTGTGAAGGAGACAGCCATGTCTTTGATGTACACAGTGGTGACTCCCATGCTGAACCCCTTCATCTACAGCCTGAGGAACAGAGACATGAAGGGAGCGTTAGAAAGAGTAGTTTGCAAAAAGAAAATTCCCTCC
>flattened_line_333013|OR5|PSEUDOGENE
GAAATTGCTCCTTGAATGAATTCATGTTTGTGGGAGTCACCAATAACCCTGAGATGAAAGGGACTCTGTTTGCCATATTTCTTCTCATTTATCTCATTAATCTTCTGGGGAATCTTGGTATGATCATTTTCATCAGAACGGATCGCCAGCTCCACACACCCATGTACTTTTTCTTGAGTTACCTCTCTTTCTGTGATCTCTGCTATTCCACTGCAATTGGTCCTAAGATGCTAGTAGATATATTTGGCAAGAACAAGTCAATTCCCTTCTGGGGCTGTGCTCTCCAGTTCTTCATTTCCTGCACCTTTGCAGATTCTGAGTGTGTACTGCTGGCAGTGATGGCCTTTGATAGATACCAGGCCATTAGTAACCCCTTGCTCTATACAGTGGCCATGTCCAGCAAAGTGTGTTCCACGCTCATGGCTGCGGTTTACCTGGTGGGATCATCAGATGCTTTGATAC
>flattened_line_333195|OR4|PSEUDOGENE
TTTATTCTCTTAGGACTTTCCCAAAATAAGAACATTGAAATTCTCTGTTTTGTATTCTTCTTGTTTTGCTACATTGCTATTTGGATGGGCAATGTACTCATAATTGTTTCTATTACATGCACTCAACTCATTGACCAGCCCATGTATTTCTTCCTGAACTAACTCTCACTCTCTGACCTCTGCTACACATCCACAGTGACTCCTAAATTAATGACTGACTTACTGGCAGAAAGGAAACTCATTTCCTATAGTAACTGCATGATACAGCTCTTTACAACTCATTTATTTGGAGGAATTGAAATCTTTATTCTCACAGGGATGGCCTATGACAGATATGTGGCCATCTGCAGGCCACTGCGT
>flattened_line_333933|OR5|PSEUDOGENE
TAGAGAACTTCTTTTCTGAGGACAGAAGGATTTCTCTCTGTGAATGCATGGCTCAGTTCTATTTTCTCTGTCTTGCTGAAACTGCAGACTGCTTTCTTCTGGCAGCGATGGCCTATGACCGCTACGTGGCCATATGCAACCCACTGCAGTACCACACCATGATGTCCAAGAAGCTCTCCATTCAGATGAGTATAGGCACCTTCATAGCTAGTAACCTGCACTCTATGATTCATGTAGGGTGTCTTTTAAGGTTAACTTTCTGTAAATCTAACAGAATTAATCACTTCTTCTGTGATATTCTTCCCTTATATAGGCTCTCCTGTACAGACCCTTTTATCAATGAGTTAATGATATATATTTTTTCAATGCCAATTCAAGTCTTTACCATTACCACTGTCTTGGTCTCTTACTTCTGCATTCTTTCCTCAATTTTCAAGATAAAATCCAAGAGTGGGAGAGGGAAAGCATTTTCTA
>flattened_line_33529_16337-18294|OR10
ATGGACAGCCCCACCAACATTACCACATCCTGCGGCTTTCTCCTTCAAGGCTTTTTCGAGTTCCCGAATCTGAGGCCTTTTCTCTTCCTGGTGCTGCTGGCCGTGCACCTGGCCACTCTGAGTGGGAACCTGCTCATCCTGGTGGCGGTTTGCTCGGTGCCCAGCAGGCCACCCATGCTGCTCTTCCTTTGCCAGCTGTCAGCCATTGAACTCTGCTACACGCTGGTAGTGGTGCCCCGCTCTCTGGCTGACCTGAGCGTGCCTGGCGGTGGCAAGGGGAGCCCTATATCCTTCCTGGGCTGCGCTGTGCAGATGCAGATGTTTGTGGCGCTGGGCGGGGCTGAGTGCTTCTTGTTGGCAGCCATGGCCTATGACCGTTATGTGGCCATCTGCCACCCACTGCGCTATGCGTCTATAGTGACCCCGGGTCTGTGTGGCCGACTGGCCCTGGCCTGCTGCCTCGGAGGACTAGCTGTGTCAGTCGGGCTAACGGTGGCAGTCTTCCACCTGCCTTTCTGTGGTTCCTGCCTGCTGGTGCATTTCTTCTGTGACATCACAGCACTGCTGCACCTGGCCTGCACACGGGGCTATGTAGACGAACTGCCCTTACTAGGAGCCTGCCTAGTGCTGCTGTTGCTGCCCTCAGTGCTCATTCTGGCCTCCTATGGGGCCATTGCCTCTGCCCTGCGTCGCCTGCATGGTGGTGGAGGCAGACGCAAGGCCGCCTCCACCTGCGCCTCCCACCTAACTGTCACCTTCCTGCACTACGGCTGTGCCACTTTCATGTACGTGCGGCCCAAGTCCTGTTACTCCCCGAGACTGGATCGCACGCTAGCGCTGGTTTACACCAATGTCACACCGCTTCTGTATCCCCTCATCTACAGCCTGAGAAACCGGGAGATCACTTCTGCCATTCATAGGGTACTGGGGCTCCGCGGATCAGGGTCCATGTGA
>flattened_line_334277|OR5|PSEUDOGENE
GAGCAAGCTTTGTTATCTGCTCTGCACTCACTGTTATTTTGATTTCTTATATATTCATCTTCATTACAATATCCAGGATGCGCTCAGCAGCAGGATACCAGAAGGCTATGTCCACCTGTGTTTCTCACTTCACAGCTGTCTCCATTTTCTATGGGACTCTTATTTTCATGTACTTACAACCCAGCTCCAGCCACTCAATGGACACTGACAAAATAGTATCTGTGTTCTACACCATGGTCATTCCCATGCTGAACCCTGTGGTCTACAGCCTGAGGAACAAGGAGGTGAAGAGTGCATTTAAGAAGATTGTGGAGAAAACAAAAT
>flattened_line_335747|OR4|PSEUDOGENE
CCTCCTTACCCACTGACAAAGCTGTGACTGTGTTTTGCACCCTAGTGACACCTATGTTAAACCCTTTAATTTATACCCTCAGAAATGAAGAGGTCAAAAAGGCTATGAAGAAGCTCTGGGGCCAAA
>flattened_line_33721_8321-10855|OR4
ATGGGAGAGAGAAACATCACGGAATTTATCCTCCTGGGCCTCACTCAGGATCCTGCTGGGAAAATAGCATTATTTGTTATGTTTTTACTCATCTACATTGTCACAATCATGGGTAACCTGCTCATTGTGGCAGCAGTCATTTCTAGTCCCTCCTTGGGAAGCCCAATGTACTTTTTCCTTGCCTATCTGTCACTTCTGGATGCTGTGTATTCCACTGCTATTTCACCCAAGTTGATGGTAGATTTGCTCTGTGATAGAAAGACCATTTCCTTTCCAGCTTGCATGACTCAACTCTTTATTGAGCACCTACTTGGTGGTGCTGAGGTCTTCCTTCTGGTAGTGATGGCCTATGATCGTTATGTGGCCATCTGTAAACCACTGCATTACTTAATCATCATGAATAGGCGAGCTTGCTTCGTCCTGTTGGTGGTGTCCTGGGTTGGAGGCCTTGCACATTCTTCAGTTCAACTTCTCTTTGTATACAACCTTCCTTTCTGTGGTCCTAATGTCATTGACCACTTTATCTGTGACATGTACCCATTATTAGGACTCGCATGCACTGATACATACTTCATTGGCCTCTCTGTGGTTGCCAATGGTGGAACAATATGTATTTCGGTCTTTATCATTCTCATAATATCCTATGGAATCATCCTAAGATCTCTTAAGACTCACAGTCAGGAAGGGAGGCGCAAAGCCCTGTCCACCTGCAGCTCCCACATCATGGTGGTTGTCCTCTTTTTTGTTCCCTGTATTTTCATGTATGCCAGACCTGTTTACAACTTTCCTATTGACAAATCCATTTCTGTTTTTTATACAATTATTACTCCCATTTTGAATCCTTTAATATATGCATTGAGAAATTCAGAGATGAAAAAGTCTATGGAAAATCTATTGCATAATGATAAAATAAGAATGGCTTGTTACTGA
>flattened_line_33721_18096-20949|OR4
ATGGGACAGAGCAACAATGTCACAGAATTTATTTTTGTGGGCCTTACTCAAGATCCTGCTGGTCAAAAAGCATTATTTGTCTTGGTTTTGTTCATTTACATCGTGACAATGCTGGGCAACCTACTCATTGCAGTGACAGTCATTGCCAGCCCTTCTTTAGACTCCCCAATGTACTTCTTCCTTGCCTGTCTGTCACTCCTGGATGCTTTTTATTGCAACACTATCTCACCAAATTTGATTATAGACTTATTATACAATAAAAAGACAATCTCCTTCAAGGCTTGCATGGTCCAGCTCTTTGTAGAGCATTTATTTGGTGGTGCTGAGATCTTCCTTCTGGTATTCATGGCCTATGATCGCTATGTGGCCATCTGTAAGCCACTGCACTATTTGACCATTATGAACCGACAGGTTTGCATCCTCCTGTTGCTGGTGGCTGGGGTTGGAGGCATGGTGCACTCTCTGATTCAAGTTCTCTCTGTGTATAAACTTCCTTTTTGTGGTCCGAACATCATTGATCACTTCATGTGTGACATGAATCCATTATTGGGACTTGCATGCACTGACACCTACTTCCTTGGTATCACTGTCATGGCTAATGGTGGAGTAATCTGCGTAGGAATTTTCACCTTTCTCTTAGTTTCCTATGGAATCATTCTAAACTCTCTTCAGACTCACAGTCAGGAAGGGAGGCACAAAGCCTTGTCCACCTGCAGCTCACACATTATGGTGGTTGTCTGTTTTTTTGCTCCCTGTATTTTCATGTATGCTAGACCTGTCTCCAACTTTTCTATTGATAAATATATTGCTGTGTTTTACACAGTTGTAAGTCCCATGCTGAATCCCTTGATATATACCTTGAGGAATTCAGAGATGAGAAATTCTATAAGAAAGCTCTGGGGTAAAATGTTAACAAAATAA
>flattened_line_336125|OR4|PSEUDOGENE
CCTTGGTCTCTTTGTTGCTGCCAACAGTGGGTTCATCTGTCTATTTAACTTCTTCCTCTTGATGGGATCCTATGTAATCATCTTGCGCTCTCTAAAGAACTATAGTGTGGAGGGCAAGCGCAAAGCCCTCTCCACCTGTGTGTCTCACATCACAGTAGTAATTTTATTCTTTATTCCTTGCATATTTGTGTATCTGTGCCCAGTGACTACTCTGCCACTTGATAAGGCTGTTGCTGTCTTTTATACTATGGTGGCTCCTATGCTGAATCCTTTATCTAT
>flattened_line_337559|OR4|PSEUDOGENE
AGTTCATTTTCACTGGCCTTTTCCAGGACCCAGAGGTGCAGGAGGTGTGCTTTGTGCTGTTCCTCCCCGTGTACCTGGCCACAGTGCTGGGCAATGGCCTCATTGTTGTGACAGTTAGTATCAGTAAGAGTCTGCATTCTCCCATGTACATCTTCCTCAGCTCCTTGTCCCTGGTGGAGATCTGTTACTCTTCTACTGTTGTCCCTAAGTTCATCACTGATTTACTAGCCAAAGTTAAAACCATCTCCCTGAAGGACTGTCTGGCTCAGATATTCTTCTTCCACTTCCTGGGGGTCACTGAGATTCTCTTGCTCACAGTGATGGCCTATGACCGCTATGTGGCCATCTGCAAACCTCTTCATTACACGAACATCATGAGTCGTCAAG
>flattened_line_338013|OR1|PSEUDOGENE
GACAATGTGATCCCCCACTATTTTTGTGATATGTCTACTCTCCTGAAACAAGCCTGTTCTGACATTCATGATAATGAACTGGCAATATTTATCACAGGAGGTCTTATAGTTGTACTGCCTTTCCTGCTCATCATTGTTTCCTATGCAAAAATTGTTTCCTCCATCTTCAAGGTCCCTTCGTCTCACGGTATCCATAAAGCCTTTTCTACCTGTGGTTCCCACCTGTCTGTTGTGTCACTATTTTATGGGACAGTCATTGGTCTGTACTTATGTTCTTCAGCTGATAACTCTACTGTGAAGGAGACAGCCATGTCTTTGATGTACACAGTGGTGACTCCCATGCTGAACCCCTTCATCTACAGCCTGAGGAACAGAGACATGAAGGGAGCGTTAGAAAGAGTAGTTTGCAAAAAGAAAATTCCCTCC
>flattened_line_339439|OR5|PSEUDOGENE
AACTGTTCAGCTGTGTGTGAGTTCATCCTTGTGGGGCTGACAGATGACCCAGAGCTTCAGGTCATCCTCTTTGCTATGTTTTTAGTCATCTACTTAACCACTGTCATTGGTAATCTAGGACTGATTATGTTAATACAAGTAAGTCCTCAGCTTCATACACCCATGTACCTTTTCCTCAGCCACTTGGCTTTCGTTGACTTCTGTTATACATCCTCAGTTACCCCAAACACAATTATAAATTTTCTTCGAGAAGTCAAAAGCATAACTTTTTATGCATGTGCCACTCAGTTGTGCTGTTTCATCACATTTGTTGTTTGTGAAATGTACCTGCTGTCA
>flattened_line_340445|OR4|PSEUDOGENE
CAATCACTTTGGGTGGTTGTCTGACTCAACTCTTTGTAGAACACTTCCTGGGAGGATCAGAGATTATTCTCCTCATTGTCATGGCCTATGACCGCTATGTGGCCATATGCAAGCCTTTGCACTATATGACCATCATGCGGCCAGGGCTCTGCAGACTCCTGGTAATGGTAGCCTGGATTGGAGGGATTCTGCATGCCACAATGCAAATATTTTTTATGATCAGTTTGCCCTTCTGTGGCCCCAATATCATTGATCACTTCATGTGTGATCTCTTCCCATTGTTGAAACTTGCCTGCGGAGACACACACAGGCTGGGCATGATAGTGGCTGCCAACAGTGGGGCCATGTGTTTGCTCATATTTACCATGCTCCTCGTCTCTTACATTGTTATCCTGCAATCCCTGAAATCACATAGTTCTGAAGGCAGGCGCAAAGCCCTCTCCACATGTAGCTCTCATTTTACTGTGG
>flattened_line_341515|OR8|PSEUDOGENE
TATGTTAAACCCCTTAATCTATACTCTCAGAAATACCGAGGTGAAAAATGCTATGAAGAAATTCTGGGTCAA
>flattened_line_341893|OR5|PSEUDOGENE
AACATTATGGACTTATGGCTTGTACTTCTGTGGGAAAACTGAGATCAACCACTTCTACTGTGCAGATCCACCTCTCATCAAGATGGCCTGTGCAGGGACTTTTGTGAAAGAGTATACAATGATCATACTTGCAGGGATTAACTTTACATATTCACTTTCTGTAGTCATCATCTCCTATCTGTTCATCCTCATTGCCATTTTCAGAATGCGCTCAGCAGAAGGCAGGCGCAAGGCATTTTCCACCTGTGGGTCTCACCTGACTGCTGTTGTAATATTTTATGGCACTCTCATCTTCATGTACCTGAGACGACCCACTGAGGAGTCAGTGGAGCAAGGAAAGATGGTGGCTGTGTTCTATACCACAGTGATCCCCATGTTGAATCCCATGATCTACAGTCTGAGGAACAAGGATGTCAAGGAAGCTATGGATAAAATGATTAGCAAGAA
>flattened_line_342071|OR5|PSEUDOGENE
TAATGGGAAATATTGGCTTGATGTTGTTAATTAGGACGGACCCTCATCTTCAAACACCTATGTACTTTTTCCTCAGCAACCTCTCCTTTGTAGACCTTTGTTATTCTTCAGTCATAGTACCCAACATGCTCATCAATTTCCTTTCAGCCAAGAAATCTATTTCTTACCTAGGCTGTGCACTGCAGTTTTATTTTTTCTGCACATTTGCGGATACCGAATCTTTCATCTTGGCTGCCATGGCCTATGATCGCTATGTTGCCATCTGCAATCCTTTGTTGTACACAGTTGCAATGTCTAAGACTCTCTGTGTATGGTTGATTGTGCTGTCATATGTTGGTGGCAACATGAGTTCCCTGGTTCATACATCTTTTGCCTTTATTCTGAAATATTGTGACAAAAATGTCATCAATCATTTCTTCTGTGACCTCCCTCCTCTGCTGAAACTCTCCTGCACAGACACGTCCA
>flattened_line_342957|OR51|PSEUDOGENE
AGAAGAGAGGAAGAAAGCCTTCAGCACGTGTATCTCCCATATCGGGGCTGTGGCTGTGTTCTATATTCCACTGCTCAGTCTGTCCTTTGTTCACAGATTTGGGAAACGAGCTCCACGGTATGTCCATACTCTGATTGCCAATGCCTATCTGCTGATTCCTCCTGTCATGAACCCCATCATCTACAGTGTGAAGACCAAGCAGATACGCAAGGCTATGCTGAAACTTCTCCA
>flattened_line_343439|OR10|PSEUDOGENE
CACTTCTTCTGTGACCTTCCACCTCTCCTGGCACTTGCCTGTGGAGATACATCCCACAATGAAGTTGCAGTCTTTGTGACAGCAGTCCTCTGCATATCCAGCCCATTTTTACTGATTATCATTTCCTATGTCAGAATTCTGGTTGCAGTGCTGGTCATGCCTTCACCTGAGGGCCGCCATAAAGCTCTCTCCACCTGCTCCTCCCACCTGCTTGTGGTAACGCTCTTCTATGGCTCAGGATCTATTGCCTACTTGATGCCCAAGGCTAGCCACTCACCAGGAATGGATAAACTCTTAGCCCTCTTCTATACAGCAGTGACATCCATGCTGAACCCCATCATCTATAGTTTGCGGAACAAGGAAGTCAAGGCAGCATTGAGAAGGACTCTGGGACTGAGAAAACTT
>flattened_line_34570_11151-13954|OR5
ATGTCAGGAGGGAGGAATAGTACAGCCATCACCAAGTTCATCCTTGTGGGATTCTCGGATTTCCCCAAGCTCACGCTGGTTCTCTTTGTTGTCTTCCTGGGCACTTACCTCTCCACAGTGGCCTGGAACCTGGGCCTCATCATCTTGATTCGAATTGACCCTTCCCTACACACACCCATGTACTTCTTCCTCAGCAATTTGTTATTTTTAGATTTCTGTTACGTTTCCTCTATAACTCCTAAAATGCTCTCAGGATTCTTCCAGAAGCCGAAACTCATCTCCTTTGTGGGGTGCACCACGCAGTACTTCTTCTTCTCAAGCCTGGGTCTGGCTGAGTGCTGTCTTCTGGCAGCTATGGCTTATGACCGGTATGCTGCCATTTGTAATCCTCTGCTCTACACAGCCATCATGTCCCCCTCCCTCTGTGTGCACATGGTGGTTGGAGCCTATATCACTGGTCTCTTTGGCTCACTGATACAACTGTGTGCTATACTTCAGCTCCATTTCTGTGGGCCAAATGTTATCAACCACTTCTTTTGCGACCTGCCTCAGTTATTAGTCCTCTCCTGTTCTGAAACCTTGTCTCTGCAAGTCCTGAAGTTTGTTATAGCAGTGATTTTTGGGGTGGCATCTGCATTGGTCATCTTGATATCCTATGGTTATATCGTTGGTGCAATCCTGAAGATCAGCTCAGTAGAAGGCAGGTCCAAGGCCTTCAATACCTGTGCCTCTCACCTGACAGCAGTCACCCTCTTTTTCGGATCTGGACTCTTTGTCTATATGCGCCCCAGCTCTAATAGTTCTCAGGGTTATGACAAGATGGCATCTGTCTTCTATACAGTGGTGATTCCCATGTTAAATCCTCTGATTTACAGTCTCAGGAACAAGGAAATCAAAGATGCCCTTAATCGATGTAAAAAGAGGCACTTTTCCCATTATTAG
>flattened_line_34572_5783-8785|OR13
GACTGGAGAAATTACAGCTCTGTAACAGAGTTTTTCCTCTTGGGCTTCTCCAGAAACCTCAGGACCAATTGTATCTTTTTCTTTCTCTTCCTCTTCCTCTACTTATTTACGGTCCTGGGTAATGGACTCATTGTTACCCTGATTAGAATAGATGCACGTCTCCACACACCTAGGTACTTCTTCCTCAGCATCCTCTCCCTGCTGGACCTCAGCTATGTGACCACAACAGTGTCCCAGATGTTGGCTCATCTAGTAAGCAAGAATAAGACCATCTCTTACATTGAGTGTGTGATCCAGATGTACATTTTCTTGTCACTAGGCATCACTGAGACCTGGATTTTTGCAGCGATGGCCTATGACAGATACATTGCTATATGTTATCCACTCCACTATGGAGTCAAGATGAGCAAAACCCTGTGCATAACCCTGGTGGCCAGCTCTGCCCTTTGTGGTCTCATCTGTGCCCTCATCTACACAGTTTTCGCAATGAATCTCCCCTACTGTGGCCCCAATGAGATCAACCACTTCTTTTGTGAAATCCCTGCTGTTTTGAAGTTGGCCTGTGCAGACACATCCCTCAACGACCAAGTGGACTTCATCCTGGGTTTCGTCTTGCTTCTGATCCCATTATCTCTCATCCTGGCCTCATACGTTCATATCTTCTTAGCCATTCTACGGATTCATTCCACCCCGGGGCGGGTGAAGGCCTTCTCCACCTGTGCGTCACACATCACTGTGGTCACCATGTTCTGTATTCCTTGCATGGTCATGTACATGAGGCCTGGCTCTGAAGCCTCCCCAGAAGAGGACAAGAAGCTGGCCTTGTTCTACAATGTCATCTCTGCCTTTCTTAACCCCATCATCTACAGCCTCCGGAACAAGGATGTGAAGAGGGCTTTTCTCAAATTAATTGGAAGGGGTGAGGACGCTCAGTAG
>flattened_line_34572_17421-18887|OR13
ATGCGAGGCCTTCCCTGGGAGAACCACAGCTCTGTGTCAGAGTTCGTCCTTCTGGGCTTCTCCAGGGATTTCCAAGTTAATGTAATCCTCTTCAACATCTTCCTCTTCCTCTACCTCTCTACACTTGCGGGCAATGGGCTCATCGTCACCTTGATCCACCTGGATTCCCGCCTCCACACGCCCATGTACTTCTTCCTCAGTGTCCTTTCTATGCTGGATGTGAGCTATGTCACCACCACGGTGCCCCAGATGCTGGTACACCTTGTCTGCCAGAAGAAAACCATCTCCTATTCTGGGTGTGTGGCCCAGATGTACATCTTTCTGGTGTTAGGCATCACTGAGGGCTGGCTGTTCTCTGTCATGGCCTATGATAGGTATGTAGCCATCTGCCACCCACTCAGATACAAGGTTATCATGAGGCCTTGGCTGTGCGGGGCGATGGTGGTCTTTTGTGGACTGTGGGGCTTCAGCTGCTCTCTGGTCTACACTGTCTTCACTATGAGGCTGCCGTACTGTGGCCCCAACGAGATCAATCACTTCTTCTGCGAAGTCCCCGCTGTTCTGAAGCTTGCCTGTGCAGACACATCCCTCAATGACCGAGTAGATTTTATCCTGGGCTTCGTCGTCCTGCTCCTGGTACCTCTTTCCCTCATCCTGGCCTCTTATGTCTGCATCTTTGCCACCATTCTGAGAATCCGCTCAGTCCAAGGCCGACTGAAAGCCTTTTCTACCTGTGCCTCCCACATCACCGTGGTCACCATGTTCTGCGGACCCGCCATGTTTATGTACATGAATCCTGGGGCCAACGCCTCCCCAGAGAGGGACAAGAAACTGGCTCTGTTCTACAATGTCATCTCTGCCTTTCTCAACCCTATAATCTACAGCCTCAGAAACAAAGACGTGAAAAGGGCTTTCCTCAAAGTCACAGGGTGGGGAGGAGCCTCTGAGTGA
>flattened_line_345725|OR5|PSEUDOGENE
AAAATTGCTCTTCCTTTACTGAGTTCATATTGATGGGAATTACCAACAACTCTGAAGCAAAAGTGACTCTGTTCACAATATTTCTACTAATCTATCTCATCAATCTCGTGGGAAATCTTGGAATGATTCTTTTAATTAGAGTGGATGCCCAGCTTCAAACTCCAATGT
>flattened_line_34588_21299-24353|OR5
ATGGAAAGGGCAAACTTGAGCCAAGAGGTAGAGTTTGAGCTCTTGGGCCTCACCAGTGACCCCCAGCTCCAAAGGCTGCTCTTTGTTGTCTTCCTGGCCATGTACTCCATCACTGTGCTGGGGAACCTGGTCATGTTCTTTCTCATCCACGTGAGTGTCACTCTGCACACACCCATGTACTCTCTCCTCAAGAGCCTTTCCTTCCTGGATTTCTGCTACTCATCTACAGTGGTCCCCCAGACCCTGGTGAACTTTTTGGTTAAGAGAAAGGTAATCTCTTATTTTGGCTGCATGGCTCAGATGTTCTTTTATGCGGGCTTCGCCACCAGTGAGTGCTATCTCATCGCTGCAATGGCCTATGACCGCTATGTTGCTGTTTGCAATCCTCTGCTCTATCCAACCATCATGTCTCCTGACGTCTGCGCCTCTCTGATTGCGGGCTCCTATAGTGCAGGATTTCTCAATTCTCTCATCCATACGAGCTGTATCTTCAGTCTGAAATTCTGTGGTGCTCACGTGGTCACTCATTTCTTCTGTGATGGTCCACCCATCCTGTCCCTGTCCTGCGTGGACACTTCGCTGTGTGAGATCCTGCTCTTCATCTTTGCGGGTTTCAACCTTCTCAGCTGCACTCTCACCATCTTGATCTCCTACATCTTGATCCTCGTCACCATCCTCCAGATGAGTTCGAATCAGGGCAGGTTCAAGGCGTTTTCCACCTGCACCTCGCACCTCACTGCCGTTTGCTTCTTTTTCGGAACGACACTTTTTATGTACCTGCGACCTAGGTCCAGCTACTCCTTGACGCAGGACCGCACAGTTGCTGTAATCTACACAGTGGTGATTCCAATGCTGAACCCCTTAATCTACTCTTTGAGAAACAAGGATGTGAAGGAAGCTCTAAGGAAGGTTTGGGGCTGGAAACCAATGGGATGA
>flattened_line_34692_12418-14493|OR10
ATGGCTGATAAAAACCAAACTGCAACACCTGAGTTTCTCCTACTGGGGTTCTCTGACCTCAGAGCCCTTCAGGGTCCACTGTTCTGGTTGGTGCTTCTGGTCTACCTCATAACTTTGCTGGGCAACTCCCTGATCATCTTTCTTACGCAAGTCAGCCCTGTGCTGCACTCTCCCATGTATTTCTTCCTACGCCATCTCTCTGTGGTGGAGCTTCTCTACACCACAGACATTGTGCCCAGAGTCCTGGCTGATCTGACATATTCTCACCCCCAGGCCATCTCCTTCTGGAGTTGTGCAGCCCAGATGTATTTATTCATTGTCCTGGGCATCTCAGAGTGCTGCCTGCTCACAGCCATGGCCTATGACCGTTATGCAGCCATATGTCAGCCCCTGCACTACACCAACTTAATGAACCCGCGGGCCTGTGCAGCCATGGTGGGAACCTCGTGGATCATGGGCATCATTACAGCTTCTACTCATTCCTCCCTCATCTTCACTCTGCCTTTCTCCAGTCGCCCCATAATCCCACACTTCCTCTGTGACATCCTGCCAGTACTGAGGCTGGCAACTGCTAGGAAGCACAGGAGCGAAATCTCTGTGATGACAGCCACTGTGGTCTTCATCATGATCCCCTTCTCTCTGATAGTCACTTCTTATGTCCGAATCCTGGGAGCCATCCTGGCAATGGCTTCCACCCAGAGCCGCCGAAAGGTCTTCTCTACCTGCTCCTCCCACTTGCTTGTGGTGTCTCTCTTCTTTGGAACGGCCAGTATCACGTACATCCGGCCCCGAGGAGGATCTTCTGTCACCACAGACCGAATCCTTAGTCTCTTCTACACAGTTGTCACACCCATGCTCAACCCCATCATTTACACCCTCCGTAACAAGGAGGTAACAGGGGCACTAAAACACCTGCTGAGGAGGCAAGTTCCCTAA
>flattened_line_34702_1-2496|OR4
ATGGATGGAGGCAATCAGTCTGTGGTGTCAGAATTTATACTCTTGGGACTTTCCAACTCAAAGAATATTCAGGTCTTACTCTTTGTGATGTTTTTGATACTTTACCTGCTCATTGTGTCTGGCAATATTGTCATCCTGGTTTTAATCACCACTGACCCCCATCTCCATTCTCCCATGTACTTTTTGTTGGCCAACCTGTCCTTTGTTGATATGTGGCTTTCCTCAAACACTACTCCAAAGATGATCACAGACTTTCTCAGGGAAAAGAAGACCATTTCCTTTGCAGGCTGCATATCGCAGGTCTTCTTTTCCCATTGCATTGCTGGAGGAGAGATGCTGCTGCTGGTGGTTATGGCTTATGACCGCTATGTGGCTATCTGTAAACCACTTCATTACTACACCATTATGAACCTGAAAAGATGCACTGGGCTGGTGTTGACTTCCTGGGCCACTGGTCTTATACATGGTATAAGTTACTTAGTAGTGATTATACAGCTGCCTTTTTGTGGTCCCAAGGAAATAGATAGTTTCTTCTGTGACATGCCACTGGTGATCAAGCTAGCCTGCATGGATTATCATGATTTAAATACTTTAATGAATGCTGAATGTGGCATTGTGGTTGTAACCTGCTTTACTCTGTTGCTCATATCCTACACACATATATTTTTCACTGTGCGCCAGAGCTCTAAATCTGGTGCATCTAAGGCACTGTCGACGTGCAGTGCCCACATCACAGTGGTGATGATCTTCTTTGTGCCCTGCATCTTCATCTATGTGTGGCCTCTCGATATCACCTGGTTGGATAAATTTCTTGCTGTGTTTTACTCTGTTTTTACACCTCTCCTAAATCCCACCATTTATACACTGAGAAATAAAGAGATGAAAAATGCCATGAAAAGGTTCATAGGCAAATTTTTGTGCCTCAAAGGAAATTCCTAA
>flattened_line_34702_17181-19191|OR4
ATGGATGGAGGTAATCAGTCTGTGGTGTCAGAATTTACACTCTTGGGACTTTCCAACTCAGAGGATATTCAGGACTTACTCTTTCCAATGTTTTTGATATTTTATCTGCTCATTGTGTCAGGAAATATTGTCATCCTGGTTTTAATCACCACTGATCCCCATCTCCATTCTCCCATGTATTTCTTGTTGGCCAACCTGTCCTTCATTGATATGTGGCTTTCCTCAAACACTACTCCAAAGATGATCACAGACTTTCTCAGGGAAAAGAAGACCATTTCCTTTGCAGGCTGCATGTCCCAGGTCTTCTTTTCCCATTGCATTGCTGCAGGAGAGATGGTGCTGCTGGTGGCAATGGCTTATGATCGCTATGTGGCCATCTGTAAACCACTCCACTACTTCACCATTATGAACCTGAAAAGATGTGCCACACTGGTGTTGACTTCCTGGACCATTGGCCTTATACACGGTATAATTTACCTCATAGTGATTGTACAACTGCCATTTTGTGGTCCCAAGGAAATAGACAGTTTCTTCTGTGACATGCCACTGGTAATCAAGTTAGCCTGCATGGATTCCCGTGATTTAAATACTCTAATGAATGCTGACTGTGGTGTTGTGGCTGTAACCTGCTTTATTCTTTTGCTCATATCCTACACATATATCCTTATTACTGTGCGCCAGAGCTCTAAAGCTGGTGTATCTAAGGCACTGTCAACGTGCAGTGCCCACTTCACAGTGGTGATGATCTTCTTTGTGCCCTGCATCTTCATCTATGTGTGGCCACTCAATATCATTTGGTTGGACAAATTTTTTGCTGTATTTTACTCTGTTTTTACACCTCTCCTAAATCCAGCCATTTATACACTGAGAAATAAAGAGATGAAAAATGCTTTGAAAAGGTTCATGGGTAAATTTCTGGGTCCCAAAGGAAATTCCTAA
>flattened_line_347543|OR4|PSEUDOGENE
AATTTATACTGTTAGGGTTGACACAGGATCCTCTGAAGCAGAAAATGGTGTTTATAATCTTCTCAATTTTTTATATGGGGACTGTTGTGGGGAATACTCTCATTATCGTGACAATCAAGTTCAGCCGGAAGCTTGGGAGTCCCATGTATTACTTCCTGTTTTATTTGTCCTTTGCTGATTCCTGCTTTTCAACATCCACAGCCCCAAGACTCATAGTGGATGCCCTCTCTAGAAAGAACATCATTTCCTACAATGAATGCATGACACAAGTCTTTGCTCTCCATCTATTTGGCTGCATGGAGATCTTTGTCCTCATTCTCATGGCTGTTGACCGCTATGTGGCCATCT
>flattened_line_34794_1-1547|OR13|PSEUDOGENE
TCATCAACCACTTCATCTGTGAGATTCTGGCCGTCTTAAAGCTAGCCTGCGCTGACATCTCCATCAATGTGATCAGCATGGGGGTGGCCAATGTGATGTTTTTAGGAGTCCCAGTCCTGTTCATCTTTGTCTCCTACATCTTCATCCTCACCACCATCCTGAGGATCCCCTCTGCCGAGGGCAGGAAGAAGGCCTTCTCCACCTGCTCTGCTCACCTCACTGTGGTGATCGTCTTCTACGGGACCATCCTCTTCATGTATGGGAAGCCCAAGTCCAAGGACCCACTAGGGGCAGACAAGCAGGACCTTGCGGACAAGCTCATCTCCCTCTTCTACGGACTTCTGACCCCCATGTTGAACCCCATCATCTACAGCCTGAGGAACAAGGATGTTAAGACTGCAGTAAGGGACCTGGCAAGTCGCAGATGCT
>flattened_line_34794_6819-13659|OR13|PSEUDOGENE
ATGGAAGTGGCCAACCAATCCATCGTAGCTGAATTTATCTTGCTGGGGTTGTCAGATCACCCAATGCTGGAGAAAACCTTCTTCGCGCTCATCCTGCTGACGTACCTGGTGATCCTCCTGGGCAACGGGGTCCTCATCCTGGTGAGCATCCTCGACTCCCACCTGCACACACCCATGTACTTCTTCCTGGGGAACCTCTCCTTCCTGGACATCTGCTACACTACTTCCTCCATCCCACTGGTCCTGGATGGTTTCCTGACCCCCAGGAAGACCATCTCCTTCTCAGGCTGTGCAGTGCAGATGTTTCTCTCCTTTGCCATGGGAGCCACGGAGTGTGTGCTCCTGGGCATGATGGCGTTTGACCGTTATGTGGCCATCTGCAACCCCCTTCGATACCCTGTGGTCATGAGCAAGGCTGCCTATGTGCCCATGGCCGTCAGCTCCTGGGTGGCTGGTGGTGCCAACTCCTTGGTGCAGATCTCCCTTGCAGTGCAGCTGCCTNNNNNNNNNNNNNNNNNNNNNNNNNNNNNNNNNNNNNNNNNNNNNNNNNNNNNNNNNNNNNNNNNNNNNNNNNNNNNNNNNNNNNNNNNNNNNNNNNNNNTTCTCCACCTGCTCTGCCCACCTCACTGTGGTGATCGTCTTCTACGGGACCATCCTCTTCATGTACGGGAAGCCCAAGTCCAAGGACCCACTGGGGGCAGACAAGCAGGACCTTGCGGACAAGCTCATCTCCCTCTTCTATGGGGTGTTGACCCCCATGTTGAACCCCATCATCTACAGCCTGAGGAACAAGGATGTGAAGGTTTCTGTGAAGAACTTGGTGGGTAG
>flattened_line_348735|OR2|PSEUDOGENE
AGATATTTCTGTCCCTCACCTTGCTCGGCGGCGAGTGCCTGCTCCTGGCAGCCATGTCGTATGATCGATATGTGGCCATCTGCCACCCACTTCGTTACCCTGTGCTGATGAGGGACAGCTCCAGTGTGCTCCTGGCTGCAGGCTCCTGGCTTGTGGGGATGCTCAACTCCACCGTTCACACGGCTATTGCCCTCCACTTCCCCTTCTGTCACTCGAGGGCCATTGATCACTTCTTCTGTGAAGTCCCTGCCATGTTGAAGCTGTCCTGTGTAGACACGTCGCGCTATGAGAGAGGAGTTTATGTGAGTGGCATCATTTTCCTGTTCATCCCATTCTCCACGATCTCTATATCTTACGTGCAGATTCTCCTCACTGTCTTCCAAATGCAGTCATCAGGGGCTCGGCAGAAGTCCTTTTCCACCTGTTCCTTCCACATGCTTGTGGTCATAATGTACTATG
>flattened_line_348799|OR13|PSEUDOGENE
TCCTGACCCCCAGGAAGACCATCTCCTTCTCAGGCTGTGCAGCGCAGATGTTTCTCTCCTTTGCCATGGGAGCCACGGAGTGTGTGCTCCTGGGCATGATGGCGTTTGACCGTTATGTGGCCATCTGCAACCCCCTTCGATACCCTGTGGTCATGAGCAAGGCTGCCTATGTGCCCATGGCCGTCAGCTCCTGGGTGGCTGGTGGTGCCAACTCCTTGGTGCAGATCTCCCTTGCAGTGCAGCTGCCTTTCTGTGGGGACAATGTCATCAACCACTTCATCTGTGAGATTCTGGCCGTCTTAAAGCTAGCCTGCGCTGACATCTCCATCAATGTGATCAGCATGGGGGTGGCCAATGTGATGTTTTTAGGAGTCCCAGTCCTGTTCATCTTTGTCTCCTACATCTTCATCCTCACCACCATCCTGAGGATCCCCTCTGCCGAGGGCAGGAAGAAGGCCT
>flattened_line_348983|OR5|PSEUDOGENE
ATCTTTTCATTGCCCTTCTGCTCACAGAGTTTTACATGCTGGCGGCCATGGCCTATGACCGCTATGTAGCCATATGTAATCCTCTGCACTACAGTGTGAAAATGTCCAGGCGAGTCTGCATCTGCTTGGCTATATGTCCTTATGTCTATGGCTTCTCTGATGGGCTATTCCAAGCCATCTTGACCTTCAGTATGACCTTCTGTAAATCCAATGTCATCAACCATTTCTACTGTGCTGACCCGCCACTCATTAAGCTGTCTTGCTCTGATACTTACATCAAAGAACATGCCATGTTGGTATCAGCCAGTTTCAACCTCTCCAGTTCTCTCACAATCATCCTGGTATCTTATGCCTTCATTATTGCTGCCATTCTAAGGATCAAATCAGCTGAAGGAAGACACAAGGCATTCTCTACCTGTGGTTCCCACATGATGGCAGTCACATTGTTTTATGGAACTC
>flattened_line_350549|OR4|PSEUDOGENE
TTTGTACTCCTGGGGCTTTCTCAGAACCCAAAGATTGAGAAAATACTGTTTGTTGTATTTTTGTTGGTCTATCTAGCAACAATTGGAGGCAACATAATAATTATGGCAACCATAATCTATAGCCCTGCACTGCTGGGGTCTCCCATGTGCTTCTTCTTGATATTCCTGTCATTACTGGATGCATGCACTTTTACTGTTGTCACACCCAAGCTGATTGTAGATTTCTTCTATGAGAGGAAGACCATCTCCTTTGAATGTTGCATGACACAACTGTTTGCAGCCCACTTTTTCACTGGTGTGGAGGTGATTGTCCTGACAGCTATGGCTTATGACCGCTATGTGGCCATTTGCAAACCCCTTCACTATTCTTCCATCATGACCAGAAGACTCTGTGGCACTTTGGTAGGG
>flattened_line_351169|OR1|PSEUDOGENE
ATGTTCGGTGACCTGGACAGCTTCTTCCTGGCTGTGATGGCCTATGACCGCTATGTGGCCATCTGCCGCCCTCTCCACTATTCCACCATCATGAGCCCTCGAGTCTGTGTTCTGATGCTTGCCCTGTGCTGGGTTCTCACCAACACAGTCGCCCTGACTCACACGCTCCTCATGGCTCGACTGTCCTTCTGTGTCGCTGGGGAAATAGCGCACTTTTTCTGTGACATTACTTCTGTCCTGAAGCTATCTTGCTCTGACACGCGTGTCAATGAGTTAGTGCTGTCTGGCTTTGGAGGCACAGTTCTGATGGTCCCTTTTGTATGCATCGTCATCTCCTATGTCCACATTGTGCTTGCCATCCTGAGGGTCCAGAGATCTGGTGGGAGCTCAAAGGCCTTTTCTACCTGTGGCTCCCATCTCTGTGTGGTCTGTATTTTCTATGGGACGCTCTTCAGTGTC
>flattened_line_351493|OR5|PSEUDOGENE
ATGGAAACTACACCTTGGTCACAGAATTTATCTTGTTAGGTTTTCCAACAAGGCCTGAACTTCAGATCGTCTTATTCTTTGTGTTTCTGACATTGTATGCCATAATTTTAATGGGAAATATTGGCTTGATGTTGTTAATTAGGACGGACCCTCATCTTCAAACACCTATGTACTTTTTCCTCAGCAACCTCTCCTTTGTAGACCTTTGTTATTCTTCAGTCATAGTACCCAACATGCTCATCAATTTCCTTTCAGCCAAGAAATCTATTTCTTACCTAGGCTGTGCACTGCAGTTTTATTTTT
>flattened_line_35374_4655-10610|OR51
ATGTCTGCAATTTGGCTCAACACCTCCACCTGCCCATTCCTGCTCACTGGCTTCCCAGGTCTGGAAAAAACCCATCACCTGATTTCTATTCCATTATTAGTGGCCTATATCTCCATACTGCTTGGCAATGGAACCCTCCTTTTCCTTATTAAGGATGACAATAACCTCCATGAGCCCATGTACTATTTCTTAGGTATGCTGGCAGCTACGGATCTTGGAGTCACATTGACCACCATGCCCACAGTGCTAGGTGTACTGTGGTTAAATCACAGGGAGATTGGTCATGGAGCCTGCTTCTCTCAGGCCTACTTTATCCACACTCTCTCTATTGTGGAATCAGGGGTCTTGCTTGCCATGGCCTATGACCGTTTCATTGCCATTCGCAACCCACTAAGATATGCCACCATACTTACTGACACTAGGGTAATGCAGATTGGAGTGGGTGTATTTACTAGGGCTGGACTATCAATCATGCCAATAATCATTCGCCTGCATTGGTTTCCCTATTGTCAATCCCATGTACTCTCCCATGCTTTCTGTCTCCACCAAGATGTCATCAAGCTAGCCTGTGCTGACATCACATTCAATCGTCTTTATCCAGTTGTGGTTGTATTTGGTATGGGACTTTTAGATTTTATGATTATTTGTTTCTCCTACATTTTGATTCTCAAGACTGTCATGGGCATTGCTTCTACAGAAGAGAGGGCTAAGGCCCTTAACACGTGTGTCTCCCATATCTGTTGCATCCTGGTCTTCTATGTCACTGTGGTTGGTCTGACATTTATTCACAGGTTTGGAAAGAATATTCCTCATGTGGTCCACATCACAATGAGCTACATCTGCTTCCTTTTCCCCCCCTTTATGAACCCTGTAATCTTCAGCATTAAGACCAAACAAATTCAGAATGGTTTACTTCGCTTATTCTCCTTGCCTTATCCTAGAACGCGACTCTGA
>flattened_line_35374_14818-17831|OR52
ATGGCAGACAATGCTACAATCCAGCATATTTTGTGTTTCTTCCTGGTTGGTGTTCCTGGGTTGGAGAAGTTTCACTGCTGGATTGGCATCCCTGTCTGTCTCCTGTTTGTTCTGACTCTGCTGGGGAACAGCATAATCATTGTTACTATCAAGTTGGAGCCAAACCTTCATCTGCCGATGTATTTATTCCTTTGCATGCTGGCAGTGAATGACATGTGTCTTGCTTTTTCTACAGCTCTGAAGATGCTTGGCATCTTCTGGTTTGATGCACATTGGATCGATTTTGATGCCTGTCTAACACAAATGTACTTTATACACACATTTTGCATCATGGAGTCAGCCATTCTAGTGGCCATGGCTTTTGATCGCTTTGTGGCCATTTGCATCCCCCTTCATTATGCATCAATCCTGACAACATCTATGGTGATTAAACTCGGTCTAGTTGGCCTGATCAGAGGTGTGCTCATGGTTTTACCATGTCCTCTTCTCATTAAGAGGTTGCCCTACTATACAAAATATGTCATCAATCATGCCTACTGCGAGCACATGGCTGTGGTGAAGCTGGCCAGTGCTAGCACTCTCATTAACAGAGCATATGGAATCTCAGTGGCCCTTTCAGTGATAACAGTAGACCTAGGACTCATAGCCACATCGTATGTAAAAATTCTCCAGGCAGTGTTCCGGCTCTCTTCCCAGAATGCCCGCTCAAAAGCCCTGGGCACCTGTGCTGCGCATGTCTGCACTATCCTTGTCTCCTATACACCTGCATTATTTAGCTTCCTTACCCATCGTTTTGGCAAGAAGGTACCTCCAAGTGTCCACATCATTGTTGCAAGCATGTACCTCTTAGTGCCATCTGCAGTTAATCCAGTGGTGTATGGTGTCAAGACCAAACAGATTCGTGATCGAGTGATAGATCTTTTCTTTACACAAAAGAAACACCCTGAAAAGTAA
>flattened_line_35374_21085-23060|OR51|PSEUDOGENE
ATGTCTATTACCTTGGCATCAAACTTCAGTACCTCTACATTTGTTCTTACTGGTTTTCTGGGTCTAGAAGTTTACTATATCTGGTTTGCCATCCTTTTTTCAATCATCTATACAACTGTGTTCCTGGGAAATGTCATGGTACTACATGTGATCCGCACAGAGCCAAGTCTGCACCAGCCCATGTTTTATTTCCTGGCCATGTTGGCCCTCACAGACCTGTGCATGGGGTTGTCCACTGTACACACGGTGCTGGGCGTCCTTTGGGGCTTCACTCAAGACATCAGCCTTGATGCCTGCATCGCACAGTCTTATTTCATTCATGGTTTGTCCGGCATGGAGTCCTCTGTCCTCCTCGCCATGTCTTTTGACCGCTACATTGCCATTTGCAACCCTCTACGCTATTCCTCCATCCTAACCAATGAGAAAATCATGAAGATTGGAGTGGCCATCTTATGTAGGAGTTCTATGCTCATTTCTCCAGCGATTATCCACCTGAAGTTCTTAAATTACTGCCGGCCTCATTTCCTCTCCCACTCCTTCTGCCTGCACCAAGACTTAATTAGAATGGCCTGTGGAGACATCCGTTTCAATAGTATCTACGGTCTATTTCTGGTAATCAGCAACCTGCTGCTGGATGCAGTTCTCATATTAATGTCATATATTATGATCCTGCACACGGTTCTATCCATTGCATCCAGGGAGGAGAGAATCAAGTCTCTGCAAACGTGTGTATCTCACATCTCTGCTGTTTTGGTTTTCTACATCCCCATCATTGGTCTGACCATGGTTCACCGCTTTGGGAAGCACCTCTCCCCACTGGTACAGGTTTAA
>flattened_line_352549|OR2|PSEUDOGENE
TCTGTCACTCAAGGGCCATTGATCACTTCTTCTGTGAAGTCCCTGCCATGTTGAAGCTGTCCTGTGTAGACACGTCGCGCTATGAGAGAGGAGTTTATGTGAGTGGCTTCATTTTCCTGTTGATCCCATTCTCCACGATCTCTATATCTTACGTGCAGATTCTCCTCACTGTCTTCCAAATGCAGTCTTCAGGGGCTCGGCAGAAGTCCTTTTCCACCTGTGCCTTCCACATGCTTGTGGTCATAATGTACTATGGGCCATTCATTTTCACATATATGAGACCTCGCTCATACCACACTCCAGGCCAGGACAAGTTCCTGGCAATATTCTACACCATTCTGACACCCACACTCAACCCTGTCATCTACAGCTTCCGGAATAATGATGTGCTTATGGCTGCAAAAAACATGGTCCAAA
>flattened_line_353181|OR6|PSEUDOGENE
GCCATCATTATTCTCCTGATTACTTTGGCACTGGTAATATTCTCTTATGGGAAAATCATAAGCACAATTCTGAGGTTCCCTTCTGCCCAGCAGAGGAAGAAGGCCTTCTCTACCTGTTCCTCCCACATGATCGTTGTGTCCATCTCTTATGGCAGCTGCATTTTTATGTATATCAAACCTTCTGCAGAGGAGAGGATATTCTTAAACAAGGAGATTGCCATACTCACTCTTTCCCTTGCACCCATACTGAACCCTTTCGTATATACCCTAAGAAATAAGCAAGTCAAAGAAGCCCTAAAAGATGTCATTAAAAGATGTACTTCAGCT
>flattened_line_353530|OR5|PSEUDOGENE
GGTTTTTCTCTTTGTTTATCTCACTATTCTGCTGGAAAACATTGGAATGATCACATTGATCAGAATAGATCCCCTGCTTCATACGCCAATGTACTTCTTCCTCAGCCACCTCTCTTTTTCTGACCTCGGCTACTCCACTGCAGTTGGACCCAGGATGCTGGTTGACTTACTTGCAGAGAAACATTCAATTTCCTTTACTAGCTGTTTCATGCAGCTCTTGTTTGTCTGTATCTTCATAGATGTTGAATGCATGCTACTGGCAGTGATGGCCTTTGATCGATACAAGGCCATCAGCAACCCCCTGTTGTATGCTGTGGACATGTCCAGCAAGGTGTGCTACCAATTCATAGCTTTAATTTACCTGGCAGGTACTGTAGAGGGTTTGATACACACCACATTGGCATTCCGTTTATGTTTTTGTGGCTCTACTCAAATTAATCATTTCTTTTGTGA
>flattened_line_354026|OR52|PSEUDOGENE
CCTGTCTGGTCCAGATGTTCTTTCTCCATTCTTTCTCCATCATGGAGTCAGCAATGCTGCTGGCCATGGCCTTTGACCGTTACGTCGCCATCTGCAAGCCCCTGCACTACACCGCCATCCTGACCAAGCCCCTCATCGTCAAGATCGGCCTGGCTGCTGCGACTCGGGCTGTGACGCTGATGACCCCGCTGCCCTTTCTGCTCAGGCGTTTCCACTACTGTCGAGGCACGGCGATTGCCCACTGCTACTGTGAGCACATGGCCGTGGTGAGGCTGGCATGTGGGGACACGCGATTCAACAACATCTACGGCATCGCCGTGGCCATGTTCATCGTGGTGCTGGACCTGCTCTTTGTCATCCTGTCTTACATCTTCATCCTCCGTGCAGTTCTCCAGCTGGCCTCTCGGGAGGCCCGCCACAAGGCCTTCGGGACATGTGTATCTCACATAGGTGCCA
>flattened_line_35536_1-22816|OR4|PSEUDOGENE
AGTTTATCCTCCTGGGACTTTCACGAAACCCACAAGTACAGAAAATTGTATTTGTTGTACTTTTGGTTGTCTCCATTGAAACCACTGAAGGCAACATGACAATTGCAATAACCATTGTCTGTAGTCCTGCACTGCTGGAATCACCTACTTACTTCTTCTTGGAATTTCTGTCCTTCCTGGATGCATGCATTGCATCAGCCATCCCACCAAAGATGATTTCTGACTACCTAGATGACAAGTTCTACTCAATGCCAACACTTCTTTGTTTTCTTT
>flattened_line_354252|OR2|PSEUDOGENE
CTATTTCCTTTGCAGGCTGTGGCTTCCAGATATTTCTGTCCCTCACCTTGCTCGGCGGCGAGTGCCTGCTCCTGGCAGCCATGTCGTATGATCGATATGTGGCCATCTGCCACCCACTTCGTTACCCTGTGCTGATGAGGGACAGCTCCAGTGGGCTCCTGGCTGCAGGCTCCTGGCTTGTGGGGATGCTCAACTCCACAGTTCACATGGCTATTGCCCTCCACTTGCCCTTCTGTCACTCGAGGGCCATTGATCACTTCTTCTGTGAAGTCCCTGCCATGTTGAAGCTGTCCTGTGTAGACACGTGGCGCTATGAGAGAGGAGTTTATGTGAGTGGCATCATTTTCCTGTTGATCCCATTCTCCGCGATCTCTATATCTTACGTGCAGATTCTCCTCACTGTCTTCCAAATGCAGTCATCAGGGGCTCGGCAGAAGTCCTTTTCCACCTGTT
>flattened_line_355520|OR5|PSEUDOGENE
GAACAGGACTATGAAGACTGAATTCTTTCTCCTGGGATTCAGTGACCATCCAGATCTTCAGAGTCTTCTATTTGCTGTGTTTTTCTTCATCTATTTTGTTACTCT
>flattened_line_355996|OR51|PSEUDOGENE
CTGTGTTTTGCTTCCACGTCAGAGAAATCAGTTTCAATTCTTGCATGTCTCAAATGTTCTTTATCCACCTTTTCTCTTTCATGGAGTCTGGGATTCTGCTGGCCATGAGCTTTGATCGCTATGTAGCCATCTGTAACCCGCTGCGCTATTCCACAGTGCTCACTGATGCCCGGGTGGCGTGGATGGGTGTGTGTGTCTTCCTTCGAAGTTTCTGCATGGTTTTTCCATTACCTTTCCTTCTAAAGAGGCTGCCATTCTGCAAGGCTAACGTGCTCTCCCATGCCTACTGCCTGCATCCAGATCTGATTCGCTTACCCTGTGGCGATATCACCATTAATAATATCTTTGGTCTGTTCATAGTCATTTCTACCTTTGGACTGGATTCCGCACTCATTTTCCTGTCTTATGTTCTCATACTTCGCTCTGTACTTGCTATTGCCTCCAGGGAAG
>flattened_line_35670_4700-9312|OR52
ATGGGATACACCAACTTGTCATATCTGAACCCAAGGACAGTGATTCTGATTGGCATCCCTGGACTGGAACAAGTCCAGTTTTGGATTGGAATTCCCTTCTTTATTGTATGTCTTGTGGCTTTGCTGGGGAATCTCTTCCTGCTAATCATTATCCCAAAAGAACGCAGTCTACACCAACCCATGTACATTTTCCTGGCAGTACTAGCAGCTACTGATCTTGGTCTCTGCTTAGCCATCGCTCCTAAGATGTTGGCTATCTTCTGGTTTGGTTCATGCTCCATGGCTTTTGATGCTTGCCTCACTCAGCTCTTCTTCATTCATGCCTTGCAAGGAATGGAGTCTGGCCTCCTGCTGGCCATGGCCTTTGACCGATATGTTGCCATCTGTGATCCTCTGAGGCACACATCTGTTCTTACACCTTCATTTCTACTTCGAGTGGTTTTGATGGTTGCAGTTCGGGCAACTGTACTTGTTGGGATTTTGCCTGTTCTCCTCAAGCGACTGCAATGGTTCCACTCTGTTGTAATTGTTCATTCTTACTGTGAGCACATGGCTGTAGTCAAGCTGGTGGCAGAAGATGTCTATATTAATAAATCATATGGGCTCTTTGTGGCTTTTGCAATTCTAGGTTTTGACATGATATTTGTATTCATCTCCTATGTTCTGATTTTCCGAGCTGTTTTTCGTCTTCCTCAGAAAGAGGCACGAATCAAAGCTTTCAACACTTGTACGGCTCATATTGTCGTCTTCCTTGAGTTTTATATCCTTGCCTTTTTTTCCTTTTTCAGTCACCGTTTTGGTCACATATCCCCCTATGTTCACATTTTATTGTCTACCATCTATCTGCTTTTGCCTCCTGCCCTTAACCCCATTGTCTATGGTGTGAAGACTAAGGAGATCCGCAGACAGGTTGTGGACATTTTTATTTTAAAGTCTAGTACTCAGTAA
>flattened_line_356454|OR8|PSEUDOGENE
TCAGGACAGCCCTGAGCGTCAACTCGGCCAAAGGTCGCAGCAAGATCTTCTCCACGTGTTCTTCTCACTTCCTCGTAGTGACCATCTTTTACGGTTCAGGAGGAATCAGGTGGGTCACCA
>flattened_line_356500|OR5|PSEUDOGENE
TTCTTTGTGGGTTTTGCCACTGTTGAGTGCTATCTCCTGGCCTCCATGGCTTATGACCGCCATGCAGCAGTGTGCAGACCTCTTCATTACACCACCACCATGACAAAAGGTGTGTGTACCATCTTGGCCGTTGGCTCTTATGCCTGTGGCTTCCTCAATGCCTCTATCCATGCAGCAGATACCTTCAGACTCTCTTTCTGTGGTTCTAATAAAATCAATCATTTCTTCTGTGACATACCCCCGCTCCTGGCCCTTGCATGCTCCAACACACACATAAGTACTCTGGTTGTCTTTTTTGTTGTGGGCTTCAATGTCTTTTTTACCCTTTTGGTAATTCTCATCTCTTACCTCTTCATATACATTGCTATCCAAAACATGCAGTCTTCTGAGGGACGAAAGAAAGCCTTCTCCACCTGTGCTTCCCACCTCACCGCTGTGTCCATATTCTATGGC
>flattened_line_357260|OR51|PSEUDOGENE
TTCCTCTTGACAGGACTGCCAGGGATGGAGACCTCCCAGCACTGGTTGTTTCTGCTCCTCGGTGTCCTCTACACTGTCTCCATAGTGGGCAACGCGCTGATCCTTTTCATCATCAAGGAGGAGCAGAGTCTGCACCAGCCCATGTACTACTTCCTGTCTCTGCTGTCAGGCAATGACCTG
>flattened_line_357402|OR5|PSEUDOGENE
ATCGCTATGTAGCCATATGCAAACCTTTGCTCTACTCAGTGATCATGACAAATAGACTCTGTGTACGTCTGGTACTATTGTCCTTTGTTGGTGGATTTGTTAATGCTTTGCTTCATGATTGTTTTTTATTCAGACTAACTTTCTGCAATTCTAAGACAATACATCACTTTTACTGTGATGTTATGCCATTGTTAAAGATTTCCTGTACTGACCCTTCTCTTAATTACCTGATGCTTTTTGTTGTAGGTGGCTCAATTCAGCTATTCACTATTACGACTATTCTTGTCTCTTATACACTTGTTCTGTTTTCGATCTTGAAGCAGAAATCTATCAAAGGTGTAAAGAAAGCCTTCTCCACCTGTGGAGCCCATCTCTTATCTGTGTCTTTATACTATGGCTCTCTTCTTTTTATGTATCTGCGTC
>flattened_line_35894_1-2251|OR6
ATGAAGACAAGGAACGAGACAATGGTCCTGGGGTTTGTGCTGGAGGGGTTCCTTGTGGCTCAGCACCTGGGCAAAGTCCTCTTCCCGGTGCACCTGCTGGTCTACCTGGCCTCCGTCACAGGAAACACGCTCATAATCGCCATCGCCTGGACTGCTCCTCGCCTGCAGACCCCTATGTACTTCTTCCTCAGAAGTTTCTCCTTCTGTGAGTGCTGTTTTGTCTCCACGGTTATCCCGAAGCTGCTGTCTATCTTTCTTTTTGGAGACAAAACAATTCGTTTCACTCCTTGTATCATACAAGCTTTTTCTTTTTTGTTTCTCGGGTCAACAATTTTCTTCCACATGGCCGTGATGTCCTTGGATCGCTACCTGGCCATTTGCAAGCCTCTGCATTACCAGACCATCATGACCCCCAGGAGCTGTTTCCTTCTGGTTTTCTTCAGCTATGTGCTTTCTTTCATCCTAATAACTGGTGTGATTCTGAAGCTTTCCTGGTTATCTTTCTGTGGCTCTAATGTCATCCCCCATTTCTTCTGTGACCTTGGCTCCTTAATTCATCTCTCCTGTTCAGACACCAAATCTCTAGAAAGAATGGCCTTTGGTGTCGCTTTGCTTGTCCTCTTCGCATCTGGCATTACAGCCGTATTTGCATATAGCAACATACTAATCTCAATCATGCATCTTCCATCTGCTAAGGAGCGACAGCGAGCCTTCTCCACCTGCTCCTCGCACCTCATCGTCCTCTCTCTGATGTACGGCAGCTGTGTATTCATATACGTGAAGCCACGGCAGACGAGCAGGCTGGACTCCAACAGAGAGGCTGCTCTCGTGAACACGGTGGTGACTCCGCTCCTGAACCCTGTCATCTACACCCTGCGCAACAAGCAGGTCCACCAAGCTCTGAGGGATGCACTGTGCAGGGTGAACTTACAGAAATAG
>flattened_line_358822|OR5|PSEUDOGENE
GAACAGGACTATGAAGACTGAATTCTTTCTCCTGGGATTCAGTGACCATCCAGATCTTCAGAGTCTTCTATTTGCTCTGTTTTTCTTCATCTATTTTGTTACTCTGATGGGGAATCTTGGGATGATATTACTGATCACAGTCAGTTCCAACTTACATATTCCCATGTACTTTTTCCTCTGCATTCTGTCTTTTGTAGATGCATGCTATTCTTCTGTCATTGCCCCAAAGTTACTTGTGGATCTGATTTCTGACAAGAAGGCCATTTC
>flattened_line_359660|OR4|PSEUDOGENE
TCACTCTAGAGATGGTGCATCAAAGGCACTCTCTACGTGTACATCCCACATTATAGTCGTTATGCTTTTCTTTGGGCCCATCATTTTCATCTATCTGTGGCCAGTCAACATCACGTGGGTGGACAAGTTTCTTGCTGTGTTTTATACAGTCATCACACCTCTCCTGAATCCTGCCATATATACACTGAGAAATAAAGATATTAAAAACGCCATTAGGAAGCTCAT
>flattened_line_360920|OR1|PSEUDOGENE
GCACCAACCAGTCAAGCGTCTCCGAGTTCCTCCTCCTGGGACTCTCCAGGCAGCCCCAGCAGCAGCAGCTCCTCTTCCTGCTCTTCCTCATCATGTACCTGGCAACTGTCCTGGGAAACCTGCTCATCATCCTGG
>flattened_line_360922|OR8|PSEUDOGENE
AAAATGTATCTCTAGTGAATGACTTCCTTCTGGTGGGCTTAACAGACCAGCCAGTTTTTCAAAAGTCTCTGTTGTTTGTGTTTCTAACAATGTATATCATTACTGCATTGAGAAATTTGTGTATAATAATTCTAATTATGTTGAATTCACACC
>flattened_line_360924|OR5|PSEUDOGENE
ACAGAAACCAGACCTTTCTCACTAATTTCTTGCTGCTGGGTTTCTCAGAAGAAACAAAGCTCCAGGTGCCTCTCTTCTTCCTGTTCTTGACAATCTACACTATTGCTTTTTTGGGGAACTTGGGCATAATTGTAGTAAGAAAGATCAATCCCAAACTTCACACACCCATGTACTTTTTTCTCAGCCATCTTTCATTTCTGGATATTTGTTATTCCAGTGTATTTACACCAAAACTGTTAGAGATCCTGATAACAGAAGACAGAACTATTTCCTTCGGAGAGTGCATGGCACAGTTTTTCTTTGGCTGTGCATGTG
>flattened_line_361196|OR8|PSEUDOGENE
GAATTCCTCTGTGACAGAGTTCATCCTCGAAGGCTTAACAGACCAGCCAGGACTCCGTATGCCCCTCTTCTTCCTGTTTCTAGGTTTCTACATGGTCAC
>flattened_line_361376|OR4|PSEUDOGENE
GTGGAGATCTGTTACTCCTCTACTGTTGTTCCTAAGTTCATCACTGATTTACTTGCCAAAGTTTAAACCATCTCCCTGAAGGGCTGTCTGGCTCAGATATTCTTCTTCCACTTCCTGGGGGTTGCTGAGATTCTTCTGCTTGTGGTGATGGCCTATGACTGCTACATGGCCATCTGCAAGCCTCTTCATTACACGAACATCATGAGTCGTCAAGTGTGTCACATGCTGGTGGCTGGTTCCTGGCTGGGGGGCCTCATTCACTCCATAATCCAGATCCTCATCACCATTCCATTGCCCTTCTGTGGT
>flattened_line_361542|OR13|PSEUDOGENE
CCAACCAATCTACCGTGACAGAATTTGTCCTGTTGGGCCTCTCTGCTCACCCTAAACTGGAGAAAACATTCTTTGTGCTCATCCTGTCAATGTACCTGGTGATCCTCCTGGGCAACGGGGTCCTCATCCTGGTGAGCATCCTCGACTCCCACCTGCACACACCCATGTACTTCTTCCTGGGGAACCTCTCTTTCCTGGATATCTGCTATACCACCTCCTCTGTCCCCCTGGTCCTGGATGGTTTCCTGACCCCCAGGAAGACCATCTCCTTCTCAGGCTGTGCAGCGCAGATGTTTCTCTCCTTTGCCATGGGAGCCACGGAGTGTGTGCTCCTGGGCATGATGGCGTTTGACCGTTATGTGGCCATCTGCAACCCCCTTCGATACCCTGTGGTCATGAGCAAGGCTGCCTATGTGCCCATGGCCGTCAGCTCCTGGG
>flattened_line_361622|OR6|PSEUDOGENE
TCAAGGTCTACTTTATCTCCAGTGCCACCTTCTGTGGCTCCAATGTCCTGAACCACTTCTTCTGTGACATCTCCCCCATCCTCAAGCTGGCCTGCACAGACTTCTCTACTGCAGAGCTGGTGGACTTCATCCTGGCCTTCATCATTCTGGTGTTCCCTCTCCTGGCCACCATTCTGTCCTATGGACACATCACCCTGGCTGTGCTGCGGATCCCTTCAGCCACAGGCCGATGGAGGGCCTTCTCCACCTGTGCCTCCCACCTCACTGTGGTCACCTTCTTCTACATGGCCATGATCTTCATGTACGTGCGGCCCCAGGCCATCGATACCCGGAGCTCCAACAAGCTCATCTCTGCTGTGTACACTGTCCTCACACCTATGATGAATCCTTTGATCTACTGTCTGAGGAACACTGAATTTAAGGATGCTGTGAAAAAGACTTTGG
>flattened_line_36241_1-812|OR11|PSEUDOGENE
TGCTTTTTCCTGGCACTTATGGCATTTGATCGCTACCTGGCCATCTGCAGGCCTCTGCACTACCCTGCTCTTATGACTGGGCGCCTCTGTAATATCCTCGTGGCCGGTTGCTGGGTGCTTGGTTTCCTCTGGTTCCCTGTTCCCATCATCATCATCTCCCAGATGTCCTTCTGTGGATCCAGGATTATAGACCATTTCTTGTGTGACCCAGGCCCTTTGTTGGCCCTCACCTGTATAAGAGATTCTTTAATAGAGCTGACTAGTTCCACTTTAAGTTCTCTACTTTTATTTATTCCATTTTTCTTTATCGTGGGGTCTTATGCTCTGGTTATAAGAGCTGTGTTGCGGGTCCCTTCAGCAGCTGGACGAAGAAAGGCCTTCTCCACGTGTGGGTCCCATTTGACTGTGGTTTCTCTTTTCTATGGCTCAGTGATGATCATGTATGTGAGCCCAACATCTGAACATACAGCTGGAATGCAGAAGCTTGTCACTCTGTTTTATTCTGTGGCTACTCCACTCATTAATCCCATAATCTACAGTCTGAGGAACAAAGATATGAAAATTGCAATGAAGAAATTACTGAAAATATAA
>flattened_line_36241_1-815|OR11|PSEUDOGENE
TGCTTTTTCCTGGCACTTATGGCATTTGATCGCTACCTGGCCATCTGCAGGCCTCTGCACTACCCTGCTCTTATGACTGGGCGCCTCTGTAATATCCTCGTGGCCGGTTGCTGGGTGCTTGGTTTCCTCTGGTTCCCTGTTCCCATCATCATCATCTCCCAGATGTCCTTCTGTGGATCCAGGATTATAGACCATTTCTTGTGTGACCCAGGCCCTTTGTTGGCCCTCACCTGTATAAGAGATTCTTTAATAGAGCTGACTAGTTCCACTTTAAGTTCTCTACTTTTATTTATTCCATTTTTCTTTATCGTGGGGTCTTATGCTCTGGTTATAAGAGCTGTGTTGCGGGTCCCTTCAGCAGCTGGACGAAGAAAGGCCTTCTCCACGTGTGGGTCCCATTTGACTGTGGTTTCTCTTTTCTATGGCTCAGTGATGATCATGTATGTGAGCCCAACATCTGAACATACAGCTGGAATGCAGAAGCTTGTCACTCTGTTTTATTCTGTGGCTACTCCACTCATTAATCCCATAATCTACAGTCTGAGGAACAAAGATATGAAAATTGCAATGAAGAAATTACTGAAAATATAA
>flattened_line_36241_1-827|OR11|PSEUDOGENE
TGCTTTTTCCTGGCACTTATGGCATTTGATCGCTACCTGGCCATCTGCAGGCCTCTGCACTACCCTGCTCTTATGACTGGGCGCCTCTGTAATATCCTCGTGGCCGGTTGCTGGGTGCTTGGTTTCCTCTGGTTCCCTGTTCCCATCATCATCATCTCCCAGATGTCCTTCTGTGGATCCAGGATTATAGACCATTTCTTGTGTGACCCAGGCCCTTTGTTGGCCCTCACCTGTATAAGAGATTCTTTAATAGAGCTGACTAGTTCCACTTTAAGTTCTCTACTTTTATTTATTCCATTTTTCTTTATCGTGGGGTCTTATGCTCTGGTTATAAGAGCTGTGTTGCGGGTCCCTTCAGCAGCTGGACGAAGAAAGGCCTTCTCCACGTGTGGGTCCCATTTGACTGTGGTTTCTCTTTTCTATGGCTCAGTGATGATCATGTATGTGAGCCCAACATCTGAACATACAGCTGGAATGCAGAAGCTTGTCACTCTGTTTTATTCTGTGGCTACTCCACTCATTAATCCCATAATCTACAGTCTGAGGAACAAAGATATGAAAATTGCAATGAAGAAATTACTGAAAATATAA
>flattened_line_36241_1-833|OR11|PSEUDOGENE
TGCTTTTTCCTGGCACTTATGGCATTTGATCGCTACCTGGCCATCTGCAGGCCTCTGCACTACCCTGCTCTTATGACTGGGCGCCTCTGTAATATCCTCGTGGCCGGTTGCTGGGTGCTTGGTTTCCTCTGGTTCCCTGTTCCCATCATCATCATCTCCCAGATGTCCTTCTGTGGATCCAGGATTATAGACCATTTCTTGTGTGACCCAGGCCCTTTGTTGGCCCTCACCTGTATAAGAGATTCTTTAATAGAGCTGACTAGTTCCACTTTAAGTTCTCTACTTTTATTTATTCCATTTTTCTTTATCGTGGGGTCTTATGCTCTGGTTATAAGAGCTGTGTTGCGGGTCCCTTCAGCAGCTGGACGAAGAAAGGCCTTCTCCACGTGTGGGTCCCATTTGACTGTGGTTTCTCTTTTCTATGGCTCAGTGATGATCATGTATGTGAGCCCAACATCTGAACATACAGCTGGAATGCAGAAGCTTGTCACTCTGTTTTATTCTGTGGCTACTCCACTCATTAATCCCATAATCTACAGTCTGAGGAACAAAGATATGAAAATTGCAATGAAGAAATTACTGAAAATATAA
>flattened_line_36241_1-836|OR11|PSEUDOGENE
TGCTTTTTCCTGGCACTTATGGCATTTGATCGCTACCTGGCCATCTGCAGGCCTCTGCACTACCCTGCTCTTATGACTGGGCGCCTCTGTAATATCCTCGTGGCCGGTTGCTGGGTGCTTGGTTTCCTCTGGTTCCCTGTTCCCATCATCATCATCTCCCAGATGTCCTTCTGTGGATCCAGGATTATAGACCATTTCTTGTGTGACCCAGGCCCTTTGTTGGCCCTCACCTGTATAAGAGATTCTTTAATAGAGCTGACTAGTTCCACTTTAAGTTCTCTACTTTTATTTATTCCATTTTTCTTTATCGTGGGGTCTTATGCTCTGGTTATAAGAGCTGTGTTGCGGGTCCCTTCAGCAGCTGGACGAAGAAAGGCCTTCTCCACGTGTGGGTCCCATTTGACTGTGGTTTCTCTTTTCTATGGCTCAGTGATGATCATGTATGTGAGCCCAACATCTGAACATACAGCTGGAATGCAGAAGCTTGTCACTCTGTTTTATTCTGTGGCTACTCCACTCATTAATCCCATAATCTACAGTCTGAGGAACAAAGATATGAAAATTGCAATGAAGAAATTACTGAAAATATAA
>flattened_line_36241_1-845|OR11|PSEUDOGENE
TGCTTTTTCCTGGCACTTATGGCATTTGATCGCTACCTGGCCATCTGCAGGCCTCTGCACTACCCTGCTCTTATGACTGGGCGCCTCTGTAATATCCTCGTGGCCGGTTGCTGGGTGCTTGGTTTCCTCTGGTTCCCTGTTCCCATCATCATCATCTCCCAGATGTCCTTCTGTGGATCCAGGATTATAGACCATTTCTTGTGTGACCCAGGCCCTTTGTTGGCCCTCACCTGTATAAGAGATTCTTTAATAGAGCTGACTAGTTCCACTTTAAGTTCTCTACTTTTATTTATTCCATTTTTCTTTATCGTGGGGTCTTATGCTCTGGTTATAAGAGCTGTGTTGCGGGTCCCTTCAGCAGCTGGACGAAGAAAGGCCTTCTCCACGTGTGGGTCCCATTTGACTGTGGTTTCTCTTTTCTATGGCTCAGTGATGATCATGTATGTGAGCCCAACATCTGAACATACAGCTGGAATGCAGAAGCTTGTCACTCTGTTTTATTCTGTGGCTACTCCACTCATTAATCCCATAATCTACAGTCTGAGGAACAAAGATATGAAAATTGCAATGAAGAAATTACTGAAAATATAA
>flattened_line_36241_1-848|OR11|PSEUDOGENE
TGCTTTTTCCTGGCACTTATGGCATTTGATCGCTACCTGGCCATCTGCAGGCCTCTGCACTACCCTGCTCTTATGACTGGGCGCCTCTGTAATATCCTCGTGGCCGGTTGCTGGGTGCTTGGTTTCCTCTGGTTCCCTGTTCCCATCATCATCATCTCCCAGATGTCCTTCTGTGGATCCAGGATTATAGACCATTTCTTGTGTGACCCAGGCCCTTTGTTGGCCCTCACCTGTATAAGAGATTCTTTAATAGAGCTGACTAGTTCCACTTTAAGTTCTCTACTTTTATTTATTCCATTTTTCTTTATCGTGGGGTCTTATGCTCTGGTTATAAGAGCTGTGTTGCGGGTCCCTTCAGCAGCTGGACGAAGAAAGGCCTTCTCCACGTGTGGGTCCCATTTGACTGTGGTTTCTCTTTTCTATGGCTCAGTGATGATCATGTATGTGAGCCCAACATCTGAACATACAGCTGGAATGCAGAAGCTTGTCACTCTGTTTTATTCTGTGGCTACTCCACTCATTAATCCCATAATCTACAGTCTGAGGAACAAAGATATGAAAATTGCAATGAAGAAATTACTGAAAATATAA
>flattened_line_36241_1-1345|OR11|PSEUDOGENE
TGCTTTTTCCTGGCACTTATGGCATTTGATCGCTACCTGGCCATCTGCAGGCCTCTGCACTACCCTGCTCTTATGACTGGGCGCCTCTGTAATATCCTCGTGGCCGGTTGCTGGGTGCTTGGTTTCCTCTGGTTCCCTGTTCCCATCATCATCATCTCCCAGATGTCCTTCTGTGGATCCAGGATTATAGACCATTTCTTGTGTGACCCAGGCCCTTTGTTGGCCCTCACCTGTATAAGAGATTCTTTAATAGAGCTGACTAGTTCCACTTTAAGTTCTCTACTTTTATTTATTCCATTTTTCTTTATCGTGGGGTCTTATGCTCTGGTTATAAGAGCTGTGTTGCGGGTCCCTTCAGCAGCTGGACGAAGAAAGGCCTTCTCCACGTGTGGGTCCCATTTGACTGTGGTTTCTCTTTTCTATGGCTCAGTGATGATCATGTATGTGAGCCCAACATCTGAACATACAGCTGGAATGCAGAAGCTTGTCACTCTGTTTTATTCTGTGGCTACTCCACTCATTAATCCCATAATCTACAGTCTGAGGAACAAAGATATGAAAATTGCAATGAAGAAATTACTGAAAATATAA
>flattened_line_36241_18115-21786|OR11|PSEUDOGENE
CACTGGCTTCATCCTCCTCGGCTTCCCCTGCCCCAAGGAGGGGCAGATCCTCCTCTTTGTGCTCTTCTCCGCTGTCTACCTTCTCACCCTCATGGGCAATGCTTCCATCATCTGTGCCGTGTCCTGGGATCAGAGACTCCACACTCCCATGTACCTCCTGCTGGCCAATTTCTCCTTCCTGGAGATCTGGTATGTCACCTCCACAGTCCCCAACATGTTGGCCAACTTCCTCTCTGACACCAAGGTCATCTCCTTCTCTGGGTGCTT
>flattened_line_36405_19488-21572|OR8|PSEUDOGENE
GGGGAAATATTGGCTTGATATTGTTAATTAGGACAAGCCTGCATCTTCAAACTTCTATGTACTTTTTCATTAACAATCTTTCCTTTGTAGACCTTTGTTATTCCTCAGTTATTGTTCCCAGTATGATCATCAATTTCCTCTCAGCCAAGAAATCTATTTCTT
>flattened_line_36505_1-789|OR52|PSEUDOGENE
ATGGCTTTTGATCGCTATGTGGCCATCTGCAAGCCCTTACACTACAGAAGAATTCTCACACCTAAAATGATGCTGGGATTATGTGTGACTATCATCATCAGAGCTGTCATTTCCATGACTCCACTGAGTTGGATGTTGAGTCATTTGCCTTTCTGTGGCTCCAATGTAGTTTTCCATTCCTACTGTGAACACATGGCTGTGACCAAGTTAGTATGTGCTGACCCCATGAGTAGCAGTTTGTACAGCTTGATTTGTTCCTCTATCATTGTGGGTTCTGATATGACCTTCATTGCTGCCTCCTACATTTTGATTCTTAGGGCAGTATTTAGTCTGTCCTCAAAGAATGCTCAGCTCAAAGCATTAAGCACATGTGGCTCTCATGTGGGAGTTATGTGTCTCTTCTATCTCCCTGGGCTCGCTTCCATATATATAGCCTGGTTATGGCAGGACGTAGTTCCTCTACACATCCAAGTATTGCTGGCTGACTTGTACCTGATCATCCCACCCACCTTAAATCCTGTCATTTACGGTATTAGGACCAAGCAAATCCGAGAGAGGATGTGGATGTTGCTGATGTGCTTCTTTGGATGA
>flattened_line_36505_1-798|OR52|PSEUDOGENE
ATGGCTTTTGATCGCTATGTGGCCATCTGCAAGCCCTTACACTACAGAAGAATTCTCACACCTAAAATGATGCTGGGATTATGTGTGACTATCATCATCAGAGCTGTCATTTCCATGACTCCACTGAGTTGGATGTTGAGTCATTTGCCTTTCTGTGGCTCCAATGTAGTTTTCCATTCCTACTGTGAACACATGGCTGTGACCAAGTTAGTATGTGCTGACCCCATGAGTAGCAGTTTGTACAGCTTGATTTGTTCCTCTATCATTGTGGGTTCTGATATGACCTTCATTGCTGCCTCCTACATTTTGATTCTTAGGGCAGTATTTAGTCTGTCCTCAAAGAATGCTCAGCTCAAAGCATTAAGCACATGTGGCTCTCATGTGGGAGTTATGTGTCTCTTCTATCTCCCTGGGCTCGCTTCCATATATATAGCCTGGTTATGGCAGGACGTAGTTCCTCTACACATCCAAGTATTGCTGGCTGACTTGTACCTGATCATCCCACCCACCTTAAATCCTGTCATTTACGGTATTAGGACCAAGCAAATCCGAGAGAGGATGTGGATGTTGCTGATGTGCTTCTTTGGATGA
>flattened_line_36505_1-804|OR52|PSEUDOGENE
ATGGCTTTTGATCGCTATGTGGCCATCTGCAAGCCCTTACACTACAGAAGAATTCTCACACCTAAAATGATGCTGGGATTATGTGTGACTATCATCATCAGAGCTGTCATTTCCATGACTCCACTGAGTTGGATGTTGAGTCATTTGCCTTTCTGTGGCTCCAATGTAGTTTTCCATTCCTACTGTGAACACATGGCTGTGACCAAGTTAGTATGTGCTGACCCCATGAGTAGCAGTTTGTACAGCTTGATTTGTTCCTCTATCATTGTGGGTTCTGATATGACCTTCATTGCTGCCTCCTACATTTTGATTCTTAGGGCAGTATTTAGTCTGTCCTCAAAGAATGCTCAGCTCAAAGCATTAAGCACATGTGGCTCTCATGTGGGAGTTATGTGTCTCTTCTATCTCCCTGGGCTCGCTTCCATATATATAGCCTGGTTATGGCAGGACGTAGTTCCTCTACACATCCAAGTATTGCTGGCTGACTTGTACCTGATCATCCCACCCACCTTAAATCCTGTCATTTACGGTATTAGGACCAAGCAAATCCGAGAGAGGATGTGGATGTTGCTGATGTGCTTCTTTGGATGA
>flattened_line_36505_1-807|OR52|PSEUDOGENE
ATGGCTTTTGATCGCTATGTGGCCATCTGCAAGCCCTTACACTACAGAAGAATTCTCACACCTAAAATGATGCTGGGATTATGTGTGACTATCATCATCAGAGCTGTCATTTCCATGACTCCACTGAGTTGGATGTTGAGTCATTTGCCTTTCTGTGGCTCCAATGTAGTTTTCCATTCCTACTGTGAACACATGGCTGTGACCAAGTTAGTATGTGCTGACCCCATGAGTAGCAGTTTGTACAGCTTGATTTGTTCCTCTATCATTGTGGGTTCTGATATGACCTTCATTGCTGCCTCCTACATTTTGATTCTTAGGGCAGTATTTAGTCTGTCCTCAAAGAATGCTCAGCTCAAAGCATTAAGCACATGTGGCTCTCATGTGGGAGTTATGTGTCTCTTCTATCTCCCTGGGCTCGCTTCCATATATATAGCCTGGTTATGGCAGGACGTAGTTCCTCTACACATCCAAGTATTGCTGGCTGACTTGTACCTGATCATCCCACCCACCTTAAATCCTGTCATTTACGGTATTAGGACCAAGCAAATCCGAGAGAGGATGTGGATGTTGCTGATGTGCTTCTTTGGATGA
>flattened_line_36505_1-810|OR52|PSEUDOGENE
ATGGCTTTTGATCGCTATGTGGCCATCTGCAAGCCCTTACACTACAGAAGAATTCTCACACCTAAAATGATGCTGGGATTATGTGTGACTATCATCATCAGAGCTGTCATTTCCATGACTCCACTGAGTTGGATGTTGAGTCATTTGCCTTTCTGTGGCTCCAATGTAGTTTTCCATTCCTACTGTGAACACATGGCTGTGACCAAGTTAGTATGTGCTGACCCCATGAGTAGCAGTTTGTACAGCTTGATTTGTTCCTCTATCATTGTGGGTTCTGATATGACCTTCATTGCTGCCTCCTACATTTTGATTCTTAGGGCAGTATTTAGTCTGTCCTCAAAGAATGCTCAGCTCAAAGCATTAAGCACATGTGGCTCTCATGTGGGAGTTATGTGTCTCTTCTATCTCCCTGGGCTCGCTTCCATATATATAGCCTGGTTATGGCAGGACGTAGTTCCTCTACACATCCAAGTATTGCTGGCTGACTTGTACCTGATCATCCCACCCACCTTAAATCCTGTCATTTACGGTATTAGGACCAAGCAAATCCGAGAGAGGATGTGGATGTTGCTGATGTGCTTCTTTGGATGA
>flattened_line_36505_1-813|OR52|PSEUDOGENE
ATGGCTTTTGATCGCTATGTGGCCATCTGCAAGCCCTTACACTACAGAAGAATTCTCACACCTAAAATGATGCTGGGATTATGTGTGACTATCATCATCAGAGCTGTCATTTCCATGACTCCACTGAGTTGGATGTTGAGTCATTTGCCTTTCTGTGGCTCCAATGTAGTTTTCCATTCCTACTGTGAACACATGGCTGTGACCAAGTTAGTATGTGCTGACCCCATGAGTAGCAGTTTGTACAGCTTGATTTGTTCCTCTATCATTGTGGGTTCTGATATGACCTTCATTGCTGCCTCCTACATTTTGATTCTTAGGGCAGTATTTAGTCTGTCCTCAAAGAATGCTCAGCTCAAAGCATTAAGCACATGTGGCTCTCATGTGGGAGTTATGTGTCTCTTCTATCTCCCTGGGCTCGCTTCCATATATATAGCCTGGTTATGGCAGGACGTAGTTCCTCTACACATCCAAGTATTGCTGGCTGACTTGTACCTGATCATCCCACCCACCTTAAATCCTGTCATTTACGGTATTAGGACCAAGCAAATCCGAGAGAGGATGTGGATGTTGCTGATGTGCTTCTTTGGATGA
>flattened_line_36505_1-816|OR52|PSEUDOGENE
ATGGCTTTTGATCGCTATGTGGCCATCTGCAAGCCCTTACACTACAGAAGAATTCTCACACCTAAAATGATGCTGGGATTATGTGTGACTATCATCATCAGAGCTGTCATTTCCATGACTCCACTGAGTTGGATGTTGAGTCATTTGCCTTTCTGTGGCTCCAATGTAGTTTTCCATTCCTACTGTGAACACATGGCTGTGACCAAGTTAGTATGTGCTGACCCCATGAGTAGCAGTTTGTACAGCTTGATTTGTTCCTCTATCATTGTGGGTTCTGATATGACCTTCATTGCTGCCTCCTACATTTTGATTCTTAGGGCAGTATTTAGTCTGTCCTCAAAGAATGCTCAGCTCAAAGCATTAAGCACATGTGGCTCTCATGTGGGAGTTATGTGTCTCTTCTATCTCCCTGGGCTCGCTTCCATATATATAGCCTGGTTATGGCAGGACGTAGTTCCTCTACACATCCAAGTATTGCTGGCTGACTTGTACCTGATCATCCCACCCACCTTAAATCCTGTCATTTACGGTATTAGGACCAAGCAAATCCGAGAGAGGATGTGGATGTTGCTGATGTGCTTCTTTGGATGA
>flattened_line_36505_1-819|OR52|PSEUDOGENE
ATGGCTTTTGATCGCTATGTGGCCATCTGCAAGCCCTTACACTACAGAAGAATTCTCACACCTAAAATGATGCTGGGATTATGTGTGACTATCATCATCAGAGCTGTCATTTCCATGACTCCACTGAGTTGGATGTTGAGTCATTTGCCTTTCTGTGGCTCCAATGTAGTTTTCCATTCCTACTGTGAACACATGGCTGTGACCAAGTTAGTATGTGCTGACCCCATGAGTAGCAGTTTGTACAGCTTGATTTGTTCCTCTATCATTGTGGGTTCTGATATGACCTTCATTGCTGCCTCCTACATTTTGATTCTTAGGGCAGTATTTAGTCTGTCCTCAAAGAATGCTCAGCTCAAAGCATTAAGCACATGTGGCTCTCATGTGGGAGTTATGTGTCTCTTCTATCTCCCTGGGCTCGCTTCCATATATATAGCCTGGTTATGGCAGGACGTAGTTCCTCTACACATCCAAGTATTGCTGGCTGACTTGTACCTGATCATCCCACCCACCTTAAATCCTGTCATTTACGGTATTAGGACCAAGCAAATCCGAGAGAGGATGTGGATGTTGCTGATGTGCTTCTTTGGATGA
>flattened_line_36505_1-822|OR52|PSEUDOGENE
ATGGCTTTTGATCGCTATGTGGCCATCTGCAAGCCCTTACACTACAGAAGAATTCTCACACCTAAAATGATGCTGGGATTATGTGTGACTATCATCATCAGAGCTGTCATTTCCATGACTCCACTGAGTTGGATGTTGAGTCATTTGCCTTTCTGTGGCTCCAATGTAGTTTTCCATTCCTACTGTGAACACATGGCTGTGACCAAGTTAGTATGTGCTGACCCCATGAGTAGCAGTTTGTACAGCTTGATTTGTTCCTCTATCATTGTGGGTTCTGATATGACCTTCATTGCTGCCTCCTACATTTTGATTCTTAGGGCAGTATTTAGTCTGTCCTCAAAGAATGCTCAGCTCAAAGCATTAAGCACATGTGGCTCTCATGTGGGAGTTATGTGTCTCTTCTATCTCCCTGGGCTCGCTTCCATATATATAGCCTGGTTATGGCAGGACGTAGTTCCTCTACACATCCAAGTATTGCTGGCTGACTTGTACCTGATCATCCCACCCACCTTAAATCCTGTCATTTACGGTATTAGGACCAAGCAAATCCGAGAGAGGATGTGGATGTTGCTGATGTGCTTCTTTGGATGA
>flattened_line_36505_1-834|OR52|PSEUDOGENE
ATGGCTTTTGATCGCTATGTGGCCATCTGCAAGCCCTTACACTACAGAAGAATTCTCACACCTAAAATGATGCTGGGATTATGTGTGACTATCATCATCAGAGCTGTCATTTCCATGACTCCACTGAGTTGGATGTTGAGTCATTTGCCTTTCTGTGGCTCCAATGTAGTTTTCCATTCCTACTGTGAACACATGGCTGTGACCAAGTTAGTATGTGCTGACCCCATGAGTAGCAGTTTGTACAGCTTGATTTGTTCCTCTATCATTGTGGGTTCTGATATGACCTTCATTGCTGCCTCCTACATTTTGATTCTTAGGGCAGTATTTAGTCTGTCCTCAAAGAATGCTCAGCTCAAAGCATTAAGCACATGTGGCTCTCATGTGGGAGTTATGTGTCTCTTCTATCTCCCTGGGCTCGCTTCCATATATATAGCCTGGTTATGGCAGGACGTAGTTCCTCTACACATCCAAGTATTGCTGGCTGACTTGTACCTGATCATCCCACCCACCTTAAATCCTGTCATTTACGGTATTAGGACCAAGCAAATCCGAGAGAGGATGTGGATGTTGCTGATGTGCTTCTTTGGATGA
>flattened_line_36505_1-837|OR52|PSEUDOGENE
ATGGCTTTTGATCGCTATGTGGCCATCTGCAAGCCCTTACACTACAGAAGAATTCTCACACCTAAAATGATGCTGGGATTATGTGTGACTATCATCATCAGAGCTGTCATTTCCATGACTCCACTGAGTTGGATGTTGAGTCATTTGCCTTTCTGTGGCTCCAATGTAGTTTTCCATTCCTACTGTGAACACATGGCTGTGACCAAGTTAGTATGTGCTGACCCCATGAGTAGCAGTTTGTACAGCTTGATTTGTTCCTCTATCATTGTGGGTTCTGATATGACCTTCATTGCTGCCTCCTACATTTTGATTCTTAGGGCAGTATTTAGTCTGTCCTCAAAGAATGCTCAGCTCAAAGCATTAAGCACATGTGGCTCTCATGTGGGAGTTATGTGTCTCTTCTATCTCCCTGGGCTCGCTTCCATATATATAGCCTGGTTATGGCAGGACGTAGTTCCTCTACACATCCAAGTATTGCTGGCTGACTTGTACCTGATCATCCCACCCACCTTAAATCCTGTCATTTACGGTATTAGGACCAAGCAAATCCGAGAGAGGATGTGGATGTTGCTGATGTGCTTCTTTGGATGA
>flattened_line_36505_1-3046|OR52|PSEUDOGENE
ATGGCTTTTGATCGCTATGTGGCCATCTGCAAGCCCTTACACTACAGAAGAATTCTCACACCTAAAATGATGCTGGGATTATGTGTGACTATCATCATCAGAGCTGTCATTTCCATGACTCCACTGAGTTGGATGTTGAGTCATTTGCCTTTCTGTGGCTCCAATGTAGTTTTCCATTCCTACTGTGAACACATGGCTGTGACCAAGTTAGTATGTGCTGACCCCATGAGTAGCAGTTTGTACAGCTTGATTTGTTCCTCTATCATTGTGGGTTCTGATATGACCTTCATTGCTGCCTCCTACATTTTGATTCTTAGGGCAGTATTTAGTCTGTCCTCAAAGAATGCTCAGCTCAAAGCATTAAGCACATGTGGCTCTCATGTGGGAGTTATGTGTCTCTTCTATCTCCCTGGGCTCGCTTCCATATATATAGCCTGGTTATGGCAGGACGTAGTTCCTCTACACATCCAAGTATTGCTGGCTGACTTGTACCTGATCATCCCACCCACCTTAAATCCTGTCATTTACGGTATTAGGACCAAGCAAATCCGAGAGAGGATGTGGATGTTGCTGATGTGCTTCTTTGGATGA
>flattened_line_36505_15491-20242|OR51
ATGCAGACACCACAGACCCTGGTTCCTCTTATCACCGCTCTTAATGGAAGTCTGGCCCATCCAGCCTCTTTTCTACTGGTAGGCATCCCTGGTCTGGGATGTAATGTCCACTTTTGGTTGTCTTTCCCCTTATGTTGTATGTATGCAGTAGCCACACTGGGCAACCTGGCCATCATCCTCATCATTCGTGTGGAGAGGCGCTTGCACGAACCCATGTACCTCTTCTTAGCCATGCTTTCTAGCATTGACCTGGTCCTCTCTTCTGTCACCATGCCCAAAATGGCCAGCTTGTTCATGACTGGCATTCAGGAGATTGACTTCAACTTCTGCTTGAGTCAAATGTTTCTTATCCACGCTCTATCAGCTATGGAATCTGCTGTTCTGCTGGCCATGGCTTTTGACCGCTTTGTGGCCATCTGCTACCCATTACGCCATGCTTCTGTGCTCACAGGACCTACTGTGGCCAAGATTGGGCTTGCTTCCCTGACCAGGGGATTTGTATTCTTCTTCCCTCTGCCCTTCCTTTTGAAGCGGTTGTCATACTGCCGAACACATACTGTCACACACTCTTTTTGTCTTCATCAAGATATTATGAAGCTATCCTGTACTGATACCAAAGTCAATGTAGTTTATGGACTCTTCATTATTCTCTCTGTCATGGGTGTGGACTCTGTCTTCATTGCTTTATCCTATATCCTCATCCTGAGGGCTGTGTTGGAGCTGTCAACTCAAGGGGCAGCACTCAAGGCTTTCAATACCTGCATCTGCCATCTCTGTGCTGTCCTGGTTTTCTATGTGCCCCTCATTGGGCTATCAGTGGTGCACAGGCTGGGTGGTCCCACATCATTGCTCCATGTGGTTATGGCTAATATCTATCTCCTGTTACCACCTGTCGTCAACCCCATTGTCTATGGAGCAAAGACCAAGGAGATCCGTTCAAGGGTTATCCGTGTGTTCTCACAGGAAGGCAGGTGA
>flattened_line_36529_1851-6096|OR4
ATGGAAGAAGTAAACCAGTCTGAGGTGTCTGAATTCATTATTCTTGGGCTTTGTGACTCTTGGGAGCTCCAGGCCTTCTTCCTAGTGATATTTTCTTCACTGTATTTAATCACCGCTTTGGGCAACATATTTACCATAGTCGTAATCATCACTGACCTTCATCTCCATTCCCCTATGTACTTTCTGTTGGCCAATCTCTCATTTATTGACTTCTGTCTTTCCTCAGTCACTACACCTAAGATGATCACAGACTTCCTCAAGGAAAAAAAGAGTATCTCTTTTGGAGGATGCATGTGCCAGATTTTCTTTGGACACTTCTTTGGAGGGGGTGAGATGGTACTGCTTGTGTCGATGGCTTATGACCGTTACGTAGCCATTTGCAAGCCACTCCATTACTCCAGCATCATGAACAGACACATGTGCATTGGATTAGTAATGTCATCATGGATCATTGGCTTTGTACATTCTATAAGCCAACTGGTAATTATTGTAAATCTGCCCTTCTGTGGATCCCGGGAATTGGACAGTTTTTTCTGTGATATTCCATTAGTCATCAAGTTAGCCTGCATGGATATCTATGTTCTAGAAATTTTGATAAATGCTGACAGTGGGGTGCTGGCTGCCATATGCTTCATTCTGTTGCTGATCTCCTATTCTCATATTCTGATTACTGTCTGCCTTCACTCTAAGGACGGGGTATCTAAAGCTCTCTCTACTTGCACTGCACACATCACAGTGGTGGTATTGTTTTTTGGGCCTTGTATCTTCATCTATCTGTGGCCAGTCAGCATAACCTGGGTGGACAAATTTCTTGCTGTATTTTATGCAGTTATCACACCTCTCCTGAATCCAGCCATTTACACTTTAAGAAACAAAGAGATTAAAAATGCTATGAAGAGATTACAATGCTAG
>flattened_line_364436|OR4|PSEUDOGENE
TTCATCCTCCTGGGCTTGACTCAAGACCCAGGTCTGCAGAAAGTCTTATTTATTCTATGCTTAATAGTATATTTGATCACACTGGCGGGTAACATGCTCATCTCAGTCACCATCTTCATCAGCCCAGCCCTGGCTGCTCCCATGTACTTCTTCCTGTCCTACTTGTCCATCATAGATGGATTCTACTCTTCTTCCATAGCACCCAAAATG
>flattened_line_364526|OR10|PSEUDOGENE
TTCTGTGGACCCTGTGAGATAGACCACTTCTTCTGTGACCTTCCACCTCTCCTGGCACTTGCCTGTGGAGATACATCCCACAATGAGGCTGCAATATTTGTGGCAGTAGTCCTCTGCATATCCAGCCCATTTTTACTGATTATCTCTTCCTATGTCAGAATTCTGGTTGCAGTGCTGGTCATGCCTTCACCTGAGGGCCGCCATAAAGCTCTCTCCACCTGCTCCTCCCACCTACTTGTAGTCATGCTCTTGTATGGCTCAGCGTCTATTACCTACTTGAGGCCCAAGGCTAGCCACTCACCCGGAATGGATAAACTCTTAGCCCTCTTCTATACAGCAGTGACATCCATGCTGAACCCCATCATCTATAGTTTGCGGAACAAGGAAGTCAAGGCAGCATTGAGAAGGACTCTGGGACTGAGAAAACTT
>flattened_line_365626|OR4|PSEUDOGENE
TGTACCTGGCCACAGTGCTGGGCAATGGCCTCATTGTTGTGACAGTTAGTATCAGTAAGAGTCTGCATTCTCCCATGTACATCTTCCTCAGCTCCTTGTCCCTGGTGGAGATCTGTTACTCCTCTACTGTTGTCCCTAAGTTCATCAGTGATTTACTTGCCAAAGTTAAAACCATCTCCCTGAAGGGCTGTCTGGCTCAGATATTCTTCTTCCACTTCCTGGGGGTTGCTGAGATTCTTCTGCTTGTGGTGATGGCCTATGACCGCTATGTGGCCATCTGCAAACCTCTTCATTACACGAACATCATGAGTCGTCAAGTGTGTCACATGCTGGTGGCTGGTTCCTGGCTGGGGGGCCTCATTCACTCCATAATCCAGATCCTCATCACCATTCCATTGCCCTTCTGTGGTCCCAATGTGATTGACCACTACTTCTGTGACC
>flattened_line_36730_2501-4232|OR5
ATGGAGAACAGGACAGAAGTGACACAGTTCATCTTGCTGGGACTCTCCAATGACCCAAGCCTGCAGCTTCCCCTCTTCATCACCTTCCTCCTCATCTATACCATCACTGTGGTGGGGAACCTGGGGATGATCTTGCTGATTGCCCTGGACTCTCGGCTCCACACTCCCATGTATATTTTCCTAGGTAACCTGTCCCTGGTGGACTTTTGTTACTCTTCAGCTGTCACCCCTACAGTCATGACTGGGCTCCTAATAGGAGACAAGTTCATTTCCTACAATGACTGTGCTGCTCAGATGTTCTTCTTCGTAGCTTTTGGTACTGTGGAAAATTACCTGTTGGCTTCGATGGCCTATGATCGCTATGCAGCAGTGTGTAAGCCTCTACACTATGCCAACACCATGTCTTCAAGTGTGTATACATGCTTGATTGTTGGCTCTTATGTTATCAGTTTCATAAATGCTTCTATCCATATTGCAGACATATTCAGTCTCTCCTTCTGTAAGTCCAACGTGATCCATAATTTTTTTTGTGATATTCCATCCATCATGGCTCTCACTTGCTTTGATAATCAAATTAGGGAACTCCTTCTTCTTTACATTGAAAGTTTCAATATCTTTTTTGCTCTCATAGTTATCTGGACATCCTATTTGTTAATTTTTGTCACCATCTTAAAGATGCACTCAACTGCAGGACATAGAAAGGCTATATCTACCTGTGCCTCCCACTTCACGGCAGTGTCCATTTTGTATGGGACTGGCATCTTCATGTATTTACAGCCCAGCTCCAGTCATTATATGGATGTAGACAAAGTTACATCTGTGTTCTATACCATGATAATTCCTATGTTGAACCCTCTGGTCTATAGCCTGAGGAACAAGGAGGTCAAGAATGGATTTTTAAGAGTCAGTAGGGCATTCTTAAAGGTGAAGAATGCATTAATTTGCTGA
>flattened_line_366312|OR6|PSEUDOGENE
GGTTCAACTGAATTTTTCCTTCTGACTGCTATGTCCTATGACCGCTATGTGGCTATCTGTAAGCCCTTGCACTACACAACAATAATGAACAACAGAGTCTGCACCCAGCTTGTAATTGCTTCTTGGCTGGCTGGGTTTCTCATCATCTTTCCACCTGTGATCATTGGGCTCCAACTCGAATTCTGCGACTCCAACATCATTGACCATTTCACCTGTGACACCTCTCCCTTGCTGCTCATCTCCTGCTCAGACACAGCCTTCCTGGAGCTCATGGCATTCTTCTTGGCAATATTCACTCTCATGGTAACCTTAGCATTAGTGATTCTCTCCTATCTGTTCATCCTTAAGACAATTCTAAGATTCCCATCTGCTGAGCAGAGGAAAAAGGCCTTTTCTACCTGCTCCTCACACATGATTGTGGTCTCCATTTCCTATGGAAGCTGC
>flattened_line_366370|OR5|PSEUDOGENE
TTCCCATGTACTTTTTCCTCTGCATTCTGTCTTTTGTAGATGCATGCTATTCTTCTGTCATTGCCCCAAAGTTACTTGTGGATCTGATTTCTGACAAGAAGGCCATTTCTTACAATGGTTGTGCTACACAGTTGTATTTTTTCTGCTCTCTTGTCGACACAGAATCATTTCTTTTGGCTGCCATGGCTTATGACAGGTATATTGCTATCTGTAACCCTCTGCTTTATACTGTAATTATGTCCAAGAAAGTCTGTGTTCAGCTAGCAATTGGAGCATTCTTGGGTGGAACTATGAGTTCAATAATCCACACCACTAATACTTTCCAGTTATCATTCTGTTCCAAAGAAATTAACCATTTCTTTTGTGATATCTCCCCACTCTTCTCTCTGTCCTGCTTTGATACCTACACACATGACATCATTTTGGTGGTCTTTGCCA
>flattened_line_366384|OR6|PSEUDOGENE
CTCCTGATTACTTTGGCACTGGTAATATTCTCTTATGGGAAAATCATAAGCACAATTCTGAGGTTCCCTTCTGCCCAGCAGAGGAAGAAGGCCTTCTCTACCTGTTCCTCCCACATGATCGTTGTGTCCATCTCTTATGGCAGCTGCATTTTTATGTATATCAAACCTTCTGCAGAGGAGAGGATATCCTTAAACAAGGAGATTGCCATACTCACTCTTTCCCTTGCACCCATACTGAACCCTTTCATATATACCCTAAGAAATAAGCAAGTCAAAGAAGCCCTAAAAGATGTCATTAAAAGATGTACTTCAGCT
>flattened_line_366954|OR6|PSEUDOGENE
GATGAGGAATCAGTCAATGGAACTGGACTTCACTCTTTTAGGATTGACTGATGACCCACAATTGCAAATTGTAGTTTTTCTGTTTCTCTTTCTCAACTACACAACCAGCCTGCTGGGGAACCTAGTCATTGTGCTCCTCACCCTGCTGGATCCCCGCCTCAAGAC
>flattened_line_367062|OR5|PSEUDOGENE
TGATCAGCTTGGACTGCCACCTTCGGACCCCCATGTACTTCTTCCTGAGACACCTCTCCTTTCTGGATGCTCTCTATTCCTCTGTCATTGTGCCTAAGCTACTCACAAACCTTAGTTCTGAGTGGAAGACTATATCCTCCCTAGGGTGCTTCATTCAGATCGCCCTGGTCTTATTTTCTGGGGCCACCGAAGGCTGCCTCCTGTCTGCCATGGCCTATGACCGCTTTCAGGCTGTGTGCCACCTGCTGATGTATGTGATCACTATGAATGGAAAGGTATGTTCTAGGCTAGTGGTTATATCCTGGGTGGTAGGAGTGAGTGCTAGCCTGATCAACACCCTCCTGCTAGCTCGGGAGAACTACTGCGGCCCAAATCTTATCCACAATTTCGCCTGCGAGCTCCCCCCACTGCTCTTGCTGGTCTGTTCTGACCCACGCA
>flattened_line_36914_14108-18762|OR10
ATGAGAAGAAACCATACAGTGGTAAGTGAGTTTGTTTTCCAAGGTTTCTCCAGTTTTCAGGAATACAAGCTTACTCTCTTTACGATATTTCTGAGCTTGTACTTGCTGACCCTGACTGGCAATGTCATTATTGTGATAATCATCAGTATCGATCGTCACCTTCATACTCCCATGTACTTCTTTCTTAGTATGCTTTCCACATCAGAAACAGTGTACACATTGGTCATTGTACCAAGGATGCTCTTCAGCTTTGTAGGTTCAAGTCAATCCATTTCTTTGGCTGGCTGTGCTACCCAGATGTTCTTTTTTATCACTTTGGCCATCAACAACTGTTTTCTGCTCACAGCGATGGGATATGACCGCTACGTAGCCATCTGCAACCCCTTGAGGTACACAGTCATCATGAACAAGAGGGTATGTGCCCAGTTAGTATGGGGGTCCTGCAGCATTGGGCTGCTTGTGGCCATAATTCAAATCACATCTGTGTTCAGGGCACCTTTTTGTGCCAGAGAGGTAGCCCACTATTTCTGTGACATCCGCCCAGTTATGAAATTGTCCTGTGCTGACACCACTCTACATGACATAGTTAACTTTGTCATCAGCTCTCTGGTTATTGTGGTGCCCATGGGCTTGGTGTTCGTCTCTTACACCCTCATCATCTCCACCATCCTTAAGATCGCCTCAGCTGAGGGACGGAAGAAGGCCTTTGCCACCTGTGCCTCCCACCTCACTGTGGTCATCATCCACTATGGCTGTGCCTCCATTGCCTACCTCAAGCCCAAATCAGAGAACACCAGGGATCAGGACCAGCTGATCTCAGTGACTTACACTGTGTTTACTCCCCTCCTTAACCCTGTGGTATACACCTTGAGAAACAAAGATGTCAAGGATGCCATTTACCATGCTATTAGAAAAAAAATTCTTGCCTAG
>flattened_line_368496|OR10|PSEUDOGENE
TATTTTTTCCTGGTCAACTTTTCCCTTTTGGAAATCGGTTATGTATCAGTCACTCTCCCTAGGATTCTGTACAATATGTGGACTCAGGACAGAAGCATTTCTCTTCTGGTCTGTGCCACACAAATCTGTTTCTTCCTTATGCTGGCAGCCACTGAAAGTATTCTCCTGGCTGTGATGTCCTATGACCGCTATGTGGCCATCTGCAACCCTCTGCACTATCCTCTGGTCATGAACCCAACAAAGTGTGCACAGCTGGCAGTGGGCTCCTGGCTTGGTGGCATGCCATTCCAGCTAGGGCAAACTTGTCAGATATTCTCTCTACATTTCTGTAACTCTAACCAAATAGACCATTTCTTCTGTGACATACCCCCTGTTCTTAAGCTGGCCTGTGGAGACACTTCTGCTAATCAGCTGTATGTCTATGTAGTGGCTATCTTGCTTGCT
>flattened_line_368736|OR52|PSEUDOGENE
ACAGTTCTACCTCCTGGGCTTCTTCTCTTTCTTCACACACAGGTTTGGGGCTCACATCCCCACGTATGTGCATATCCTCCTGTCAGATCTTTACCTGTTAGTCCCACCTTTTCTCAACCCTATCGTCTATGGTGTTAAAACTAAACAGATCCGTGACCACGTCCTGAAAATGCTTTTCCC
>flattened_line_368956|OR13|PSEUDOGENE
TATGGTGTGGTGACCCCGCTGCTAAACCCCATCATCTACAGTCTGAAAAACAAGGAAGTAAAGGCAGCTCTGAGGAGGATGCTGACCAGGAAGACC
>flattened_line_36975_1-2208|OR8
ATGACTTTGGAAAATGACTCTTCAGTGTCTGAATTCATTCTTCTGGGACTTACAGAACAACCTGAGCTCCAGCTGCCCTTATTTGTTCTGTTCTTGGTGAACTACACAGCCACTGTAATGGGAAACTTGAGCCTAATGAATCTCATTGGCTTAAGCTCAAACCTTCACACACCTATGTATTTTTTTCTCTTCAATCTCTCCTTCATTGATTTCTGTTATTCATTTGTCTTTACCCCCAAAATGCTGATGAGTTTTGTTTTAGATGAAAACACCATCTCCTTCAGAGGATGCATGACTCAGCTATTTTTCTTCCTATTTTTTGTGAACTCTGAGAGTTATGTGCTGACAGCCATGGCCTATGATCGCTATGTGGCCATCTGTCAGCCACTAATGTACAAGGTTGTTATGTCACCTGGGATATGTTCTCTGCTGATGTTTGGTTCTTACTTGATGGGGTTTGCTGGGGCTATGGCTCACACTGCATGTATGATCAGGCTGAACTTTTGTGATTCTAATACCATCAACCACTACATGTGTGACATCTTCCCTCTCCTCCAGCTCTCCTGTAGTAGCACCTATGTCAATGAGCTTGTGAGCTTTGTTGTGGTGGGTACGGTTATCTCTTTATCTAGCCTCATTATCTTAGTCTCATATGGTATGATCCTTTTTAATATTGTTCATATGTCCTCAGGAAAGGGTTGGTCCAAAGCCTTGGGCACTTGTGGGTCTCACATCATAACTGTTAGTCTCTTCTATGGATCTGGGTTGCTTGCTTATGTCAAGCCTTCATCTGCTGAGACTGTGGGCCAAGGGAAAATTTTCTCAGTTTTTTATACATTTTTGGTGCCCATGTTGAATCCTCTCATTTACAGCCTGAGAAACAAGGATGTCAAACTTGCTGTGAAGAGAACAATGAAGAGACTCACCAACTAA
>flattened_line_36975_5913-11169|OR8
ATGGAAAATGACTCTTCAGTGTCCGAGTTCATTCTTCTGGGACTGACAGATCAACCAGAGCTCCAACTGCCCTTATTTTTTCTGTTCTTGGTGAACTACACAGCCACTGTGATGGGAAACTTGAGCTTAATGAATCTCATTTGCTTAAACTCAAACCTTCACACCCCTATGTACTTTTTTCTCTTCAATCTCTCCTTCATTGATTTCTGGTATTCCTTTGTATTTACCCCCAAAATGCTGATGAGTTTTGTTTTGGAGAAGAACACCATCTCCTTCAGAGGATGTATGACTCAGCTGTTTTTCTTCCTATTTTTTGTGAACTCTGAGAGTTATGTTCTGACAGCCATGGCTTATGATCGCTATGTGGCCATCTGTCAGCCACTAATGTACAAGATTGTTATGTCCCCCAAGGTCTGTTGTCTGTTGATATTTGGCTCTTACATGATGGGTTTTGCGAGTGTCATGGCTCACACAGGCTGTATGATCAGGCTCAGCTTTTGTGATTCTAACATCATCAACCATTACATGTGTGACATCTTCCCGCTGCTCCCACTTTCCTGCAGTAGCACCTATGTCAATGAGCTTATGAGTTCTGTTGTGGTGGGTACAGCTATCATTTTATGTTGCCTCATTATCTTAATCTCATATGGTATGATCCTTTACAATATTATTCATATGTCCTCAGGTAATGGTTGGTCCAAAGCCTTGGGCACTTGTGGGTCTCACATCATAACTGTTAGTCTCTTCTATGGATTTGGGCTGCTTGCTTATGTCAAGCCTTCATCGACTGAAACTGTGGGCCAGGGGAAATTTTTCTCAGTGTTTTATACTTTATTGGTGCCCATGTTGAATCCTCTCATTTACAGCCTCAGAAACAAGGATGTCAAACTTGCTGTGAAAAAAACCTGGAAAAGAATCAGAAGCTGA
>flattened_line_371088|OR10|PSEUDOGENE
CTTGCAATCCTTGGGACCTTGTGCATCTATTTCCTTACACTTGCAGGGAACTTGTTCATCATTGCCTTGGTTCAGGCAGATGCTGGGCTGTCCACACCCATGTACTTCTTTATCAGTGTCCTCTCCTTCCTGGAACTCTGGTATGTCAGCACCACAGTGCCCACCTTGCTACATACCCTGCTCCATGGACGTTCACCTATCCCATCGGCTGCATGCTTTGTCCAGTTGTATGTTTTCCATTCCTTGGGCATGACTGAGTGCTACCTGTTAGGTGTCATGGCTCTGGACCGCTACCTTGCCATCTGTCGCCCACTGCACTACCACTCACTCATGAGCAGACAGGTAGAGATACAGCTAGTTGTGGCTACATGGGTGGTTGGCTTCTCAGCTGCCCTGGTGCCTGCCAGCCTCACTGCTACTTTACCCTATTGC
>flattened_line_37235_1-958|OR5
CTTCACATTCCCATGTACTTATTCCTTGGTAATTTAGCCTTTGTGGATACTTGGTTATCATCCACAGTGACACCAAAAATGCTATTCAATCTTCTAAACAAGGGCAAGATGATTTCTTTCTCTGAATGCATGGTACAGTTTTTTTCCTTTGTAATTAGTGCAACCACGGAATGTTTTCTCTTGGCAGCAATGGCTTATGATCGCTATGCAGCCATATGCAATCCTTTGCTTTATCCAGTAATTATGACCAATAGACTTTGCACTCAGCTGATAGTTTTATCATTTGTAGGTGGCTTTCTTCATGCTGTAATTCATGAATGCTTTTTATTCAGGTTAACCTTCTGTAATTCCAATATACTATATCACATTTACTGTGATATCATACCACTGTTAAAGATTTCCTGTACTGATCCTTCTTTAAATTACTTGATAGCTTTCATTTTCTCTGGCTCAGTGCAGGTATTCAGTATTGTGACTATACTTATCACTTACACATTTGTTCTCTTTACAATATTAAAGAAGAAGTCTGACAAGAGCATGAGGAAAGCCCTCTCCACCTGTGGAGCTCATCTCTTCTCTGTGTCTATATACTATGGGCCTCTCCTCTTCATGTATGTGCACCCTGCGTCTTCAGAAGTAGATGATGAAGACATGATCCTCTCTCTATTTTACACAGTTATAATTCCTATATTGAATCCTTTTATCTACAGCCTCAGAAACAAGCAAGTCATGGATTCTCTGAAAAAAAAGTTGAAAATAAAGGTTTAG
>flattened_line_37235_1-970|OR5
CTTCACATTCCCATGTACTTATTCCTTGGTAATTTAGCCTTTGTGGATACTTGGTTATCATCCACAGTGACACCAAAAATGCTATTCAATCTTCTAAACAAGGGCAAGATGATTTCTTTCTCTGAATGCATGGTACAGTTTTTTTCCTTTGTAATTAGTGCAACCACGGAATGTTTTCTCTTGGCAGCAATGGCTTATGATCGCTATGCAGCCATATGCAATCCTTTGCTTTATCCAGTAATTATGACCAATAGACTTTGCACTCAGCTGATAGTTTTATCATTTGTAGGTGGCTTTCTTCATGCTGTAATTCATGAATGCTTTTTATTCAGGTTAACCTTCTGTAATTCCAATATACTATATCACATTTACTGTGATATCATACCACTGTTAAAGATTTCCTGTACTGATCCTTCTTTAAATTACTTGATAGCTTTCATTTTCTCTGGCTCAGTGCAGGTATTCAGTATTGTGACTATACTTATCACTTACACATTTGTTCTCTTTACAATATTAAAGAAGAAGTCTGACAAGAGCATGAGGAAAGCCCTCTCCACCTGTGGAGCTCATCTCTTCTCTGTGTCTATATACTATGGGCCTCTCCTCTTCATGTATGTGCACCCTGCGTCTTCAGAAGTAGATGATGAAGACATGATCCTCTCTCTATTTTACACAGTTATAATTCCTATATTGAATCCTTTTATCTACAGCCTCAGAAACAAGCAAGTCATGGATTCTCTGAAAAAAAAGTTGAAAATAAAGGTTTAG
>flattened_line_37235_1-973|OR5
CTTCACATTCCCATGTACTTATTCCTTGGTAATTTAGCCTTTGTGGATACTTGGTTATCATCCACAGTGACACCAAAAATGCTATTCAATCTTCTAAACAAGGGCAAGATGATTTCTTTCTCTGAATGCATGGTACAGTTTTTTTCCTTTGTAATTAGTGCAACCACGGAATGTTTTCTCTTGGCAGCAATGGCTTATGATCGCTATGCAGCCATATGCAATCCTTTGCTTTATCCAGTAATTATGACCAATAGACTTTGCACTCAGCTGATAGTTTTATCATTTGTAGGTGGCTTTCTTCATGCTGTAATTCATGAATGCTTTTTATTCAGGTTAACCTTCTGTAATTCCAATATACTATATCACATTTACTGTGATATCATACCACTGTTAAAGATTTCCTGTACTGATCCTTCTTTAAATTACTTGATAGCTTTCATTTTCTCTGGCTCAGTGCAGGTATTCAGTATTGTGACTATACTTATCACTTACACATTTGTTCTCTTTACAATATTAAAGAAGAAGTCTGACAAGAGCATGAGGAAAGCCCTCTCCACCTGTGGAGCTCATCTCTTCTCTGTGTCTATATACTATGGGCCTCTCCTCTTCATGTATGTGCACCCTGCGTCTTCAGAAGTAGATGATGAAGACATGATCCTCTCTCTATTTTACACAGTTATAATTCCTATATTGAATCCTTTTATCTACAGCCTCAGAAACAAGCAAGTCATGGATTCTCTGAAAAAAAAGTTGAAAATAAAGGTTTAG
>flattened_line_37235_1-979|OR5
CTTCACATTCCCATGTACTTATTCCTTGGTAATTTAGCCTTTGTGGATACTTGGTTATCATCCACAGTGACACCAAAAATGCTATTCAATCTTCTAAACAAGGGCAAGATGATTTCTTTCTCTGAATGCATGGTACAGTTTTTTTCCTTTGTAATTAGTGCAACCACGGAATGTTTTCTCTTGGCAGCAATGGCTTATGATCGCTATGCAGCCATATGCAATCCTTTGCTTTATCCAGTAATTATGACCAATAGACTTTGCACTCAGCTGATAGTTTTATCATTTGTAGGTGGCTTTCTTCATGCTGTAATTCATGAATGCTTTTTATTCAGGTTAACCTTCTGTAATTCCAATATACTATATCACATTTACTGTGATATCATACCACTGTTAAAGATTTCCTGTACTGATCCTTCTTTAAATTACTTGATAGCTTTCATTTTCTCTGGCTCAGTGCAGGTATTCAGTATTGTGACTATACTTATCACTTACACATTTGTTCTCTTTACAATATTAAAGAAGAAGTCTGACAAGAGCATGAGGAAAGCCCTCTCCACCTGTGGAGCTCATCTCTTCTCTGTGTCTATATACTATGGGCCTCTCCTCTTCATGTATGTGCACCCTGCGTCTTCAGAAGTAGATGATGAAGACATGATCCTCTCTCTATTTTACACAGTTATAATTCCTATATTGAATCCTTTTATCTACAGCCTCAGAAACAAGCAAGTCATGGATTCTCTGAAAAAAAAGTTGAAAATAAAGGTTTAG
>flattened_line_37235_1-982|OR5
CTTCACATTCCCATGTACTTATTCCTTGGTAATTTAGCCTTTGTGGATACTTGGTTATCATCCACAGTGACACCAAAAATGCTATTCAATCTTCTAAACAAGGGCAAGATGATTTCTTTCTCTGAATGCATGGTACAGTTTTTTTCCTTTGTAATTAGTGCAACCACGGAATGTTTTCTCTTGGCAGCAATGGCTTATGATCGCTATGCAGCCATATGCAATCCTTTGCTTTATCCAGTAATTATGACCAATAGACTTTGCACTCAGCTGATAGTTTTATCATTTGTAGGTGGCTTTCTTCATGCTGTAATTCATGAATGCTTTTTATTCAGGTTAACCTTCTGTAATTCCAATATACTATATCACATTTACTGTGATATCATACCACTGTTAAAGATTTCCTGTACTGATCCTTCTTTAAATTACTTGATAGCTTTCATTTTCTCTGGCTCAGTGCAGGTATTCAGTATTGTGACTATACTTATCACTTACACATTTGTTCTCTTTACAATATTAAAGAAGAAGTCTGACAAGAGCATGAGGAAAGCCCTCTCCACCTGTGGAGCTCATCTCTTCTCTGTGTCTATATACTATGGGCCTCTCCTCTTCATGTATGTGCACCCTGCGTCTTCAGAAGTAGATGATGAAGACATGATCCTCTCTCTATTTTACACAGTTATAATTCCTATATTGAATCCTTTTATCTACAGCCTCAGAAACAAGCAAGTCATGGATTCTCTGAAAAAAAAGTTGAAAATAAAGGTTTAG
>flattened_line_37235_1-994|OR5
CTTCACATTCCCATGTACTTATTCCTTGGTAATTTAGCCTTTGTGGATACTTGGTTATCATCCACAGTGACACCAAAAATGCTATTCAATCTTCTAAACAAGGGCAAGATGATTTCTTTCTCTGAATGCATGGTACAGTTTTTTTCCTTTGTAATTAGTGCAACCACGGAATGTTTTCTCTTGGCAGCAATGGCTTATGATCGCTATGCAGCCATATGCAATCCTTTGCTTTATCCAGTAATTATGACCAATAGACTTTGCACTCAGCTGATAGTTTTATCATTTGTAGGTGGCTTTCTTCATGCTGTAATTCATGAATGCTTTTTATTCAGGTTAACCTTCTGTAATTCCAATATACTATATCACATTTACTGTGATATCATACCACTGTTAAAGATTTCCTGTACTGATCCTTCTTTAAATTACTTGATAGCTTTCATTTTCTCTGGCTCAGTGCAGGTATTCAGTATTGTGACTATACTTATCACTTACACATTTGTTCTCTTTACAATATTAAAGAAGAAGTCTGACAAGAGCATGAGGAAAGCCCTCTCCACCTGTGGAGCTCATCTCTTCTCTGTGTCTATATACTATGGGCCTCTCCTCTTCATGTATGTGCACCCTGCGTCTTCAGAAGTAGATGATGAAGACATGATCCTCTCTCTATTTTACACAGTTATAATTCCTATATTGAATCCTTTTATCTACAGCCTCAGAAACAAGCAAGTCATGGATTCTCTGAAAAAAAAGTTGAAAATAAAGGTTTAG
>flattened_line_37235_1-997|OR5
CTTCACATTCCCATGTACTTATTCCTTGGTAATTTAGCCTTTGTGGATACTTGGTTATCATCCACAGTGACACCAAAAATGCTATTCAATCTTCTAAACAAGGGCAAGATGATTTCTTTCTCTGAATGCATGGTACAGTTTTTTTCCTTTGTAATTAGTGCAACCACGGAATGTTTTCTCTTGGCAGCAATGGCTTATGATCGCTATGCAGCCATATGCAATCCTTTGCTTTATCCAGTAATTATGACCAATAGACTTTGCACTCAGCTGATAGTTTTATCATTTGTAGGTGGCTTTCTTCATGCTGTAATTCATGAATGCTTTTTATTCAGGTTAACCTTCTGTAATTCCAATATACTATATCACATTTACTGTGATATCATACCACTGTTAAAGATTTCCTGTACTGATCCTTCTTTAAATTACTTGATAGCTTTCATTTTCTCTGGCTCAGTGCAGGTATTCAGTATTGTGACTATACTTATCACTTACACATTTGTTCTCTTTACAATATTAAAGAAGAAGTCTGACAAGAGCATGAGGAAAGCCCTCTCCACCTGTGGAGCTCATCTCTTCTCTGTGTCTATATACTATGGGCCTCTCCTCTTCATGTATGTGCACCCTGCGTCTTCAGAAGTAGATGATGAAGACATGATCCTCTCTCTATTTTACACAGTTATAATTCCTATATTGAATCCTTTTATCTACAGCCTCAGAAACAAGCAAGTCATGGATTCTCTGAAAAAAAAGTTGAAAATAAAGGTTTAG
>flattened_line_37235_1-1003|OR5
CTTCACATTCCCATGTACTTATTCCTTGGTAATTTAGCCTTTGTGGATACTTGGTTATCATCCACAGTGACACCAAAAATGCTATTCAATCTTCTAAACAAGGGCAAGATGATTTCTTTCTCTGAATGCATGGTACAGTTTTTTTCCTTTGTAATTAGTGCAACCACGGAATGTTTTCTCTTGGCAGCAATGGCTTATGATCGCTATGCAGCCATATGCAATCCTTTGCTTTATCCAGTAATTATGACCAATAGACTTTGCACTCAGCTGATAGTTTTATCATTTGTAGGTGGCTTTCTTCATGCTGTAATTCATGAATGCTTTTTATTCAGGTTAACCTTCTGTAATTCCAATATACTATATCACATTTACTGTGATATCATACCACTGTTAAAGATTTCCTGTACTGATCCTTCTTTAAATTACTTGATAGCTTTCATTTTCTCTGGCTCAGTGCAGGTATTCAGTATTGTGACTATACTTATCACTTACACATTTGTTCTCTTTACAATATTAAAGAAGAAGTCTGACAAGAGCATGAGGAAAGCCCTCTCCACCTGTGGAGCTCATCTCTTCTCTGTGTCTATATACTATGGGCCTCTCCTCTTCATGTATGTGCACCCTGCGTCTTCAGAAGTAGATGATGAAGACATGATCCTCTCTCTATTTTACACAGTTATAATTCCTATATTGAATCCTTTTATCTACAGCCTCAGAAACAAGCAAGTCATGGATTCTCTGAAAAAAAAGTTGAAAATAAAGGTTTAG
>flattened_line_37235_1-1006|OR5
CTTCACATTCCCATGTACTTATTCCTTGGTAATTTAGCCTTTGTGGATACTTGGTTATCATCCACAGTGACACCAAAAATGCTATTCAATCTTCTAAACAAGGGCAAGATGATTTCTTTCTCTGAATGCATGGTACAGTTTTTTTCCTTTGTAATTAGTGCAACCACGGAATGTTTTCTCTTGGCAGCAATGGCTTATGATCGCTATGCAGCCATATGCAATCCTTTGCTTTATCCAGTAATTATGACCAATAGACTTTGCACTCAGCTGATAGTTTTATCATTTGTAGGTGGCTTTCTTCATGCTGTAATTCATGAATGCTTTTTATTCAGGTTAACCTTCTGTAATTCCAATATACTATATCACATTTACTGTGATATCATACCACTGTTAAAGATTTCCTGTACTGATCCTTCTTTAAATTACTTGATAGCTTTCATTTTCTCTGGCTCAGTGCAGGTATTCAGTATTGTGACTATACTTATCACTTACACATTTGTTCTCTTTACAATATTAAAGAAGAAGTCTGACAAGAGCATGAGGAAAGCCCTCTCCACCTGTGGAGCTCATCTCTTCTCTGTGTCTATATACTATGGGCCTCTCCTCTTCATGTATGTGCACCCTGCGTCTTCAGAAGTAGATGATGAAGACATGATCCTCTCTCTATTTTACACAGTTATAATTCCTATATTGAATCCTTTTATCTACAGCCTCAGAAACAAGCAAGTCATGGATTCTCTGAAAAAAAAGTTGAAAATAAAGGTTTAG
>flattened_line_37235_1-1009|OR5
CTTCACATTCCCATGTACTTATTCCTTGGTAATTTAGCCTTTGTGGATACTTGGTTATCATCCACAGTGACACCAAAAATGCTATTCAATCTTCTAAACAAGGGCAAGATGATTTCTTTCTCTGAATGCATGGTACAGTTTTTTTCCTTTGTAATTAGTGCAACCACGGAATGTTTTCTCTTGGCAGCAATGGCTTATGATCGCTATGCAGCCATATGCAATCCTTTGCTTTATCCAGTAATTATGACCAATAGACTTTGCACTCAGCTGATAGTTTTATCATTTGTAGGTGGCTTTCTTCATGCTGTAATTCATGAATGCTTTTTATTCAGGTTAACCTTCTGTAATTCCAATATACTATATCACATTTACTGTGATATCATACCACTGTTAAAGATTTCCTGTACTGATCCTTCTTTAAATTACTTGATAGCTTTCATTTTCTCTGGCTCAGTGCAGGTATTCAGTATTGTGACTATACTTATCACTTACACATTTGTTCTCTTTACAATATTAAAGAAGAAGTCTGACAAGAGCATGAGGAAAGCCCTCTCCACCTGTGGAGCTCATCTCTTCTCTGTGTCTATATACTATGGGCCTCTCCTCTTCATGTATGTGCACCCTGCGTCTTCAGAAGTAGATGATGAAGACATGATCCTCTCTCTATTTTACACAGTTATAATTCCTATATTGAATCCTTTTATCTACAGCCTCAGAAACAAGCAAGTCATGGATTCTCTGAAAAAAAAGTTGAAAATAAAGGTTTAG
>flattened_line_37235_1-1012|OR5
CTTCACATTCCCATGTACTTATTCCTTGGTAATTTAGCCTTTGTGGATACTTGGTTATCATCCACAGTGACACCAAAAATGCTATTCAATCTTCTAAACAAGGGCAAGATGATTTCTTTCTCTGAATGCATGGTACAGTTTTTTTCCTTTGTAATTAGTGCAACCACGGAATGTTTTCTCTTGGCAGCAATGGCTTATGATCGCTATGCAGCCATATGCAATCCTTTGCTTTATCCAGTAATTATGACCAATAGACTTTGCACTCAGCTGATAGTTTTATCATTTGTAGGTGGCTTTCTTCATGCTGTAATTCATGAATGCTTTTTATTCAGGTTAACCTTCTGTAATTCCAATATACTATATCACATTTACTGTGATATCATACCACTGTTAAAGATTTCCTGTACTGATCCTTCTTTAAATTACTTGATAGCTTTCATTTTCTCTGGCTCAGTGCAGGTATTCAGTATTGTGACTATACTTATCACTTACACATTTGTTCTCTTTACAATATTAAAGAAGAAGTCTGACAAGAGCATGAGGAAAGCCCTCTCCACCTGTGGAGCTCATCTCTTCTCTGTGTCTATATACTATGGGCCTCTCCTCTTCATGTATGTGCACCCTGCGTCTTCAGAAGTAGATGATGAAGACATGATCCTCTCTCTATTTTACACAGTTATAATTCCTATATTGAATCCTTTTATCTACAGCCTCAGAAACAAGCAAGTCATGGATTCTCTGAAAAAAAAGTTGAAAATAAAGGTTTAG
>flattened_line_37235_1-1015|OR5
CTTCACATTCCCATGTACTTATTCCTTGGTAATTTAGCCTTTGTGGATACTTGGTTATCATCCACAGTGACACCAAAAATGCTATTCAATCTTCTAAACAAGGGCAAGATGATTTCTTTCTCTGAATGCATGGTACAGTTTTTTTCCTTTGTAATTAGTGCAACCACGGAATGTTTTCTCTTGGCAGCAATGGCTTATGATCGCTATGCAGCCATATGCAATCCTTTGCTTTATCCAGTAATTATGACCAATAGACTTTGCACTCAGCTGATAGTTTTATCATTTGTAGGTGGCTTTCTTCATGCTGTAATTCATGAATGCTTTTTATTCAGGTTAACCTTCTGTAATTCCAATATACTATATCACATTTACTGTGATATCATACCACTGTTAAAGATTTCCTGTACTGATCCTTCTTTAAATTACTTGATAGCTTTCATTTTCTCTGGCTCAGTGCAGGTATTCAGTATTGTGACTATACTTATCACTTACACATTTGTTCTCTTTACAATATTAAAGAAGAAGTCTGACAAGAGCATGAGGAAAGCCCTCTCCACCTGTGGAGCTCATCTCTTCTCTGTGTCTATATACTATGGGCCTCTCCTCTTCATGTATGTGCACCCTGCGTCTTCAGAAGTAGATGATGAAGACATGATCCTCTCTCTATTTTACACAGTTATAATTCCTATATTGAATCCTTTTATCTACAGCCTCAGAAACAAGCAAGTCATGGATTCTCTGAAAAAAAAGTTGAAAATAAAGGTTTAG
>flattened_line_37235_1-1021|OR5
CTTCACATTCCCATGTACTTATTCCTTGGTAATTTAGCCTTTGTGGATACTTGGTTATCATCCACAGTGACACCAAAAATGCTATTCAATCTTCTAAACAAGGGCAAGATGATTTCTTTCTCTGAATGCATGGTACAGTTTTTTTCCTTTGTAATTAGTGCAACCACGGAATGTTTTCTCTTGGCAGCAATGGCTTATGATCGCTATGCAGCCATATGCAATCCTTTGCTTTATCCAGTAATTATGACCAATAGACTTTGCACTCAGCTGATAGTTTTATCATTTGTAGGTGGCTTTCTTCATGCTGTAATTCATGAATGCTTTTTATTCAGGTTAACCTTCTGTAATTCCAATATACTATATCACATTTACTGTGATATCATACCACTGTTAAAGATTTCCTGTACTGATCCTTCTTTAAATTACTTGATAGCTTTCATTTTCTCTGGCTCAGTGCAGGTATTCAGTATTGTGACTATACTTATCACTTACACATTTGTTCTCTTTACAATATTAAAGAAGAAGTCTGACAAGAGCATGAGGAAAGCCCTCTCCACCTGTGGAGCTCATCTCTTCTCTGTGTCTATATACTATGGGCCTCTCCTCTTCATGTATGTGCACCCTGCGTCTTCAGAAGTAGATGATGAAGACATGATCCTCTCTCTATTTTACACAGTTATAATTCCTATATTGAATCCTTTTATCTACAGCCTCAGAAACAAGCAAGTCATGGATTCTCTGAAAAAAAAGTTGAAAATAAAGGTTTAG
>flattened_line_37235_1-1024|OR5
CTTCACATTCCCATGTACTTATTCCTTGGTAATTTAGCCTTTGTGGATACTTGGTTATCATCCACAGTGACACCAAAAATGCTATTCAATCTTCTAAACAAGGGCAAGATGATTTCTTTCTCTGAATGCATGGTACAGTTTTTTTCCTTTGTAATTAGTGCAACCACGGAATGTTTTCTCTTGGCAGCAATGGCTTATGATCGCTATGCAGCCATATGCAATCCTTTGCTTTATCCAGTAATTATGACCAATAGACTTTGCACTCAGCTGATAGTTTTATCATTTGTAGGTGGCTTTCTTCATGCTGTAATTCATGAATGCTTTTTATTCAGGTTAACCTTCTGTAATTCCAATATACTATATCACATTTACTGTGATATCATACCACTGTTAAAGATTTCCTGTACTGATCCTTCTTTAAATTACTTGATAGCTTTCATTTTCTCTGGCTCAGTGCAGGTATTCAGTATTGTGACTATACTTATCACTTACACATTTGTTCTCTTTACAATATTAAAGAAGAAGTCTGACAAGAGCATGAGGAAAGCCCTCTCCACCTGTGGAGCTCATCTCTTCTCTGTGTCTATATACTATGGGCCTCTCCTCTTCATGTATGTGCACCCTGCGTCTTCAGAAGTAGATGATGAAGACATGATCCTCTCTCTATTTTACACAGTTATAATTCCTATATTGAATCCTTTTATCTACAGCCTCAGAAACAAGCAAGTCATGGATTCTCTGAAAAAAAAGTTGAAAATAAAGGTTTAG
>flattened_line_37235_1-1066|OR5
CTTCACATTCCCATGTACTTATTCCTTGGTAATTTAGCCTTTGTGGATACTTGGTTATCATCCACAGTGACACCAAAAATGCTATTCAATCTTCTAAACAAGGGCAAGATGATTTCTTTCTCTGAATGCATGGTACAGTTTTTTTCCTTTGTAATTAGTGCAACCACGGAATGTTTTCTCTTGGCAGCAATGGCTTATGATCGCTATGCAGCCATATGCAATCCTTTGCTTTATCCAGTAATTATGACCAATAGACTTTGCACTCAGCTGATAGTTTTATCATTTGTAGGTGGCTTTCTTCATGCTGTAATTCATGAATGCTTTTTATTCAGGTTAACCTTCTGTAATTCCAATATACTATATCACATTTACTGTGATATCATACCACTGTTAAAGATTTCCTGTACTGATCCTTCTTTAAATTACTTGATAGCTTTCATTTTCTCTGGCTCAGTGCAGGTATTCAGTATTGTGACTATACTTATCACTTACACATTTGTTCTCTTTACAATATTAAAGAAGAAGTCTGACAAGAGCATGAGGAAAGCCCTCTCCACCTGTGGAGCTCATCTCTTCTCTGTGTCTATATACTATGGGCCTCTCCTCTTCATGTATGTGCACCCTGCGTCTTCAGAAGTAGATGATGAAGACATGATCCTCTCTCTATTTTACACAGTTATAATTCCTATATTGAATCCTTTTATCTACAGCCTCAGAAACAAGCAAGTCATGGATTCTCTGAAAAAAAAGTTGAAAATAAAGGTTTAG
>flattened_line_37235_15166-19744|OR5
ATGGAGGAAAACGCAACACTATGGAGAGAATTTGTTCTCACGGGTCTCACATGCCAACCACAGTGGAAAATTCCTTTATTCCTAGTGTTCTTGGTAATATACCTCACAACCATTGTGGGGAACCTTGGTCTCATCACTCTCATCTGGAATGACCCTCATCTTCACATCCCCATGTATCTACTCCTTGGTAATTTAGCCTTTGTGGATACTTGGTTATCATCCACAGTGACACCAAAGATGCTATTCAATCTTCTAAACAAGGGCAGGGTGATTTCTTTTTCTGAATGTATGGTTCAGTTTTTTTCTTTTGCAATCAGTGTGAGTACAGAATGTTTTCTCTTGGCAGCAATGGCTTATGATCGCTATGCAGCCATATGCAATCCTTTGCTTTATCCAGTAATTATGACCAATAGGCTGTGCACTCAGCTGATAGTTTTATCATTTGTAGGTGGCTTTCTTCATGCTGTAATTCATGAAAGCTTTTTATTCAGATTAACCTTCTGTAATTCCAACATACTATATCACATTTACTGTGATGTTTTACCACTACTAAAGATTACTTGTACTGATCCTTCTTTAAATTATCTGATACTTTTCATTTTCTCTGGCTCAGTACAGGTTTTCAGCATTGTGACTATTCTTATCTCTTACACATTTGTTCTCTTTACAATTTTAAAGAAGAAGTCTGACAAGAGCATGAGGAAAGCCCTCTCCACCTGTGGAGCCCATCTCTTCTCTGTGTCTATATACTATGGGCCTCTCCTCTTCATGTATGTGCACCCTGCGTCTTCAGAAGTAGATGAGCAAGATATGATCCTCTCTTTGTTTTACACAGTTATAATTCCTGTATTGAATCCTTTTATCTACAGCCTCAGAAACAAGCAAGTCATAGATTCTGTGAAAAAAAAATTGAAAATAAAGGTTTAG
>flattened_line_37351_1-4516|OR52
ATGACAACATCTTCAATCACTTCAAATAACACCAACCTCACAGACATCTGGTACACCCTGATTGGGATCCCAGGACTGGAAGATGCACACATATGGATCTCCATCCCCATCGGTTCCATGTATACAGTAGCCATTGTAGGCAATGCACTGCTGTTATTCCTGATCATCACCGAGCGCAGCCTTCATGAACCCATGTACCTTTTCCTCTCCATGTTGGCATTGGCTGATATCTTTCTGTCCACAGTCACAATACCAAAAATATTAGCAATCTTCTGGTTCCGAGCTGGTGGCATTTCTTTTGCTAGTTGTGTGTCTCAGATGTTTTTTCTCCACTTCATTTTTGTGGCAGAGTCTGCCATACTACTATTCATGGCATTTGACCGTTATGTGGCCATCTGCTATCCACTAAGATATACCACCATTCTAACCCCATCTGTCATCAGCAGAATGGGCATCGCATCTGTGACTAGAAGCTTCTTCATCTGCTTCCCCCTGATCTTTCTTGTGTATCGGCTCACCTACTGTGGGAAGAACATCATTCGTCACTCATACTGTGAACACATGGGCATTGCCAGACTGGCCTGCGACAGCATCAAGGTCAATATTTACTATGGGGTGATAGTGGCTCTGTTTTCTATATGCCTAGATGTGGTACTGATCATTGTCTCATATGCCCTTATACTTTGTGCTGTGTTTAGAATTCCTTCCCAAAATGCTCGGCTAAAGGCTCTGGGTACATGTGGCTCCCATGTCTGTGTCATCCTCTTGTTCTATACACCAGTTTTCTTTTCTTCACTTGCTCACCGTTTTGGAGGTCACAGCATACCACTGCATGTTCACATCCTACTTGCTAACCTCTATGTGGTGCTACCACCCTCCCTCAACCCCATCATTTATGGAATGAAGACCAAGCAAATTCAGGAGAGAGTTGTTCAAGTCTTATCTTTGAACAAGGCACTTTGTTAA
>flattened_line_372280|OR5|PSEUDOGENE
CTGAATCCAATTATCTACAGTCTGAGAAACAAGCAAGTCAAAGATTCGCTGGAAAAATTCTTAAAAAGT
>flattened_line_372450|OR6|PSEUDOGENE
CAATATCCTACAATAATTGTGTGGCTCAATTATTTTTTTATCTTTTGCTTGGAGTCACTGAGTTTTACCTCCTGGCTGCCATGTCCTATGACCGCTATGTCGCCATCTGCAGACCACTGCACTACCACATCATTATGAACAGCAGAGTGTGCCACCAACTTGTCCTCAGCTCCTGGGTGACCGGGTTCTTGATCATCTTCCCTCCATTGGTCATGGGTCTAAAGCTGGAATTCTGTGCTTCCAAAACAATAGATCACTTCCTGTGTGACACCTCTCCTATCCTGCAGCTGTCCTGCACAGACATACATTTCATAGAATTGATGGCTTTTGCCTTAGCTGTGATGACACTCGTCATCACCTTGATCTTAGTGATCCTCTCCTACACTCTGATCATCAAAACCATCCTCAAGTTCCCTTCAGCACAGCAACGGAGAAAGG
>flattened_line_373460|OR4|PSEUDOGENE
GATGGCCTATGACAGATATGTGGCCATCTGCAGGCCACTGCATTACACCATCATCATGAGCAGGCAGAGGTGTAACAGGATCATCCTGGTTTGTTGCACTGGGGCATTTATGCATTCAGCCAGTCAGCTTCTTCTCATTGTCTTTTTACCCTTCTGTGGCCCAAATGAGATAGATCACTATTTCTGTGATGTATACCCTTTGTTGAAATTGACCTGTTCAAATACACACACAATAGGCCTCCTAGTCATTGCTAACTCTGGCTTAATTGCTTTAGTGACTTTTGTTGTTCTGATGTTGTCTTATTTTTTCATATTGTATACCATAAGGGCATACTCTGTGGAGAGCCGGAGCAAAGCTCTATCTACTTGCAGTTCCCACTTAACTGTTGTAGTCTTGTTTTTTGCACCTGCATTATTCATTTACATTAGACCAGC
>flattened_line_373526|OR10|PSEUDOGENE
AGCCTTCTCTCTCATATACCTGGCTGCGCTGCTGGGGAACGTCTCCATCGTGATAGCTGTGACTCTGGACACCCACCTGCACACACCCATGTACTTCTTTGTGAAGCACCTCTCCCTGGTGGATCTCTGTTCTACATCCACGACCCTGCCCCGGGCCCTGGTGACTACCATGGCCGACACCAAGGAGATTTCCATCCAGGCCTGCGCTTTGCAAGTCTTTGCTTTTGTCTCCTTGGGCTCTGTGGAATGTTTCCTCATCACCGCCATGGCTCTGGACCGCTGTCTGGCCATCTATAAGCCCCTGACATATGGGACAACCATGAGTTCCCAGACCTGCCTCTCTCTGGTAGTGGTGGCCTGGATCGGTGGGTTCCTCTTCTCCACCTTCCTCACGGTCAACACCTTCTCCTTGCCCTTCTGTGGCCCCAACAT
>flattened_line_37429_8429-9893|OR5
ATGGTGTCAACTGAAAGAAATGTGAGTGTGGAGACAATCTTTGCCCTCTTGGGCTTCACAGACTACCCTGAGCTTCAGATCCCACTCTTCTTGGTCTTTCTGTTTATGTATGTCATCACTGTGGTGGGAAACCTTGGTATGATAGTGCTCATCAATATTGACCCCAAGTTTCAGACTCCCATGTACTTCTTCCTCAGCCACCTTTCTTTTGTTGACTTCTGTTACTCAACCATCATCACACTGAAGCTGCTTGAGAACTTGGTCCTGACTGATAAAACTATCCTCTACTTTAGCTGCATGTTGCAGTACTTCCTGTCCTGTGTGGCTGTGGTGACTGAGTCCTACCTGCTAGCAGTGATGGCCTATGATCGCTTTGTGGCCATCTGCAATCCTTTGCTGTATACTGTGATCATGTCACAGAGGCTGTGCATCTTGCTCGTGACTGGAACATATCTCTGGGGCACATTTGCCACATTGATTCTCCTCTGCTATGCCCTCCAGCTAAACTTTTCTGGATTTAATGTGATCAATCATTTTTTCTGCGAATATACTGCCCTCATTGCTGTCTCTAGTTCTGATATACACATACCCAGCCTACTACTCTTTTGTTTTGCAACCTTTAATGAAGTAAGTACACTACTTATCATTCTCACTTCCTATGTATTCATTTTTGTGACGGTATTAAAAATCAAATCTGCTAGTGGACGTCACAAAGCCTTTTCTACCTGTGCTTCCCACCTGACTGCCATCACCATTTTCCATGGAACCATACTATCTCTTTACTGTGTACCCAACTCCAAAAACTCTCGGCAGGTGGTCAAAGTAGCCTCTGTTTTCTCCACAGTTGTCAATCCTATGTTGAACCCTTTGATCTACAGCCTGAGAAACAAGGATGTGAAGGAGGCTTTCCAGAAATTAATGGGCACAAAGGTCCCTCTTCCCTAA
>flattened_line_37429_19147-20311|OR5
TCACTGTCAGATGGAAATAACAGTGGGGTCATTTTCACACTCTTGGGCTTCTCAGATTACCCAGAACTGAAAGGCCCCCTCTTCTTGGTATTTCTCATCATCTACAGCATCACTGTGATAGGGAATATTGGCATGATCCTCATAATCAGAATTAACCCCAAACTGCACACTCCTATGTATTTCTTCCTCAGCCACCTCTCCTTTGTGGATTTCTGTTATTCTTCCATTGTTGCTCCCAAGATGCTTGTAAATCTAGTTATACTAGACAGTACCATATCATTTCTAGGATGTTTGGTACAATTCTTTTTCTGTACTTTTGTGGTAACTGAATCTTTTTTATTAGGGGTGATGGCTTATGACAGGTTTGTGGCTATCTGCAACCCTCTGCCCTACACAGTGGCCATGTCCCAGAGGCTCTGTGCCTTGCTGGTGGTAGGATCCTATGCTTGGGGAATAGTATGCTCCATGATACTAACTTGCTCTGCTTTGAATTTATCTTTTCATGGTTTCAACATGATCAACCACTTTTTCTGTGGATTCTCCTCTCTCCTTTCACTTTCATGCTCTGACACTTCTGTCAGTCAACTATTGCTTTTCATTTTTGCTACGTTTAATGAGGTCAGCACCCTTCTTATCATTCTCTTGTCCTACGTGCTCATTGTTGTTACTATTCTGAAGATGCGTTCAGCCAGTGGACGCCGCAAAGCCTTCTCCACTTATGCTTCTCATCTGATGGCTATAACCATCTTCCATGGCACAATCTTATTTCTCTATTGTGTGCCCAACTCCAAGAATTCCAGGCACACCGTCAAAGTGGCCTCTGTGTTTTACACAGTAGTGATTCCCATGCTGAATCCCCTAATCTACAGTCTGAGAAATAAGGATGTCAAGGACACAGTAAGAAAAATAATAGATACT
>flattened_line_374398|OR52|PSEUDOGENE
CCAACAGCTCCAGCCTGACCCCAGAATTCTTTATTCTGAATGGTATTCCTGGGCTGGAAGCTGTACACGTCTGGATCTCTCTGCCATTCTGCT
>flattened_line_374442|OR6|PSEUDOGENE
CCTTCTGGCTGCCATGTCCTATGATCGTTACATCGCCATCTGCAAGCCCCTGCATTACCTGACCATCATGAGTCAGAAAGTCTGCACAGCGCTTGTTTTCACTTGTTGGCTGGCTTCTTTCCTAATCGTCTTCCCCGCACTCATGTTGCTCCTACAGCTTGATTACTGCAGGCCCAAGGTCATTGACCACTTTACCTGTGACTATTTCCCCCTGCTGCAACTTTCCTGTTCAGACACAGCATTCCTGGAGAGGATGGGGTTCTCCTGCGCAGTCTTTACCCTCATGTTCACCTTGGCGTTAATATTTCTGTCCTACACATACATCATCAGAACAATTGTGAAGATTCCTTCTGCCAGTCAGAGGACAAAGGCCTTTTCCACGTGTTCTTCCCACATGATCGTCATCTCCATTTCTTATGGAAGCTGCATTTTTATGTA
>flattened_line_374594|OR1|PSEUDOGENE
GAAGAGAAAACCACACAGAAGCATCACAATTCCTCCTACTTGGCCTCTCAGATGATCCTAACCTGCAGCCTTTTCTCTTCGGGATGTTCTTATTTCTGTATCTGGCCATAGTCCTCGGGAACCTGCTCATCATCCTGGCTGTCACCTCTGATTCCCACCTCCACACCCCCATGTACTTCTTCCTCTCCAACCTGTCCTTTATAGACATCTGTTTAGCCTCTACCGCTGTACCAAAGATGTTGGTGAACATTCAGACAAAGAACA
>flattened_line_375882|OR4|PSEUDOGENE
CCTGGCTGCTCCCATGTACTTCTTCCTGTCCTACTTGTCCATCATAGATGGATTCTACTCTTCTTCCATAGCACCCAAAATGATTTATGACCTAATCTCTGAGAAGAGCACCATATCCTTTAATGGCTGCATGACTCAGCTTTTTGCTGAGCATTTTTTTGCTGCAGCTGAAACCATCTTGCTGATTTCCGTGGCGTATGATCGCTTTGTAGCCATCTGCAAGCCCTTGTACTACATGACCATCATGAGCCGATCTGTGTGTGTTTTCTTGGTGGTAATAGCTGGAATTGTAGGGTTTGTTCATGGAATGATACAGACTATATTTATAGCCCAGTTACCCTTCTGTGGACCCAATATCATTAATCATTTTATATGTGATTTAATACCACTCCTGGAGTTGGCCTGCACTGACACTCATTCTCTAGG
>flattened_line_375890|OR10|PSEUDOGENE
TTGGACTTCTGTGGACCCTGTGAGATAGACCACTTCTTCTGTGACCTTCCACCTCTCCTGGCACTTGCCTGTGGAGATACATCCCACAATGAGGCTGCAATATTTGTGGCAGTAGTCCTCTGCATATCCAGCCCATTTTTACTGATTATCTCTTCCTATGTCAGAATTCTGGTTGCAGTGCTGGTAATGCCTTCACCTGAGGGCCGCCATAAAGCTCTCTCCACCTGCTCCTCCCACCTACTTGTAGTCATGCTGTTGTATGGCTCAGCGTCTATTACCTACTTGAGGCCCAAGGCTAGCCACTCACCCGGAATGGATAAACTCTTAGCCCTCTTCTATACAGCAGTGACATCCATGCTGAACCCCATCATCTATAGTTTGCGGAACAAGGAAGTCAAGGCAGCATTGAGAAGGACTCTGGGACTGAGAAAA
>flattened_line_37685_1-757|OR5|PSEUDOGENE
GGGTCCTACATGATGGGAGCTATAGATTCCTCTGTCAATATGCTTTGTCTAAGCAGGCTGACTTTCTGCAGCTCTCATGTTATCAATCACTTTTTCTGTGACACACCTGCAATTCTAGCCCTGTCTTGCAGTGACACGTATGTGATCGAACTGATAATAATCATTGTCTCTGGTTCAACTCTAATGGTGTCCCTTCTCAGCATATCAATGTCTTATGCATCCATTCTCATCACCATTTTAAAAATCAGTTCTACTTCAGGAAAGCACAGAGCCTTCTCCACTTGTGCCTCACATCTCCTGGCAGTCACCATATTCTATAGCACTATGATCTTCACTTATTTAAAACCAAAGAAGTCCTACTCCTTGGGAAAGGATCAAGTGGCTTCTGTTTTCTACACCATTGTGATCCCCATGCTGAACCCACTCATTTATAGTCTCAGAAACAAAGAAGTGAAAAGCGCTATTAATAGAATTATAAAAAAGAGG
>flattened_line_376420|OR2|PSEUDOGENE
GTTTATGTGAGTGGCATCATTTTCCTGTTGATCCCATTCTCCACGATCTCTATATCTTACATGCAGATTCTCCTCACTGTCTTCCAAATGCAGTCATCAGGGGCTCGGCAGAAGTCCTTTTCCACCTGTTCCTTCCACATGCTTGTGGTCATAATGTACTATGGGCCGTTCATTTTCACATATATGAGACCTCCTTCATACCACACTCCAGGCCAGGACAAGTTCCTGGCAATATTCTACACCATTCTGACACCCACACTCAACCCTGTCATCTACAGCTTCCGGAATAATGATGTGCTTATGGCT
>flattened_line_376620|OR4|PSEUDOGENE
TTTATTCTCTTAGGACTTTCCCAAAATAAGAACATTGAAATTCTCTGTTTTGTATTCTTCTTGTTTTGCTACATTGCTATTTCGATGGGCAATGTACTCATAATTGTTTCTATTACATGCACTCAACTCATTGACCAGCCCATGTATTTCTTCCTGAACTACCTCTCACTCTCTGACCTCTGCTACACATCCACAGTGACTCCTAAATTAATGACTGACTTACTGGCAGAAAGGAAACTCATTTCCTATAGTAACTGCATGATACAGCTCTTTACAACTCATTTATTTGGAGGAATTGAAATCTTTATTCTCACAGGG
>flattened_line_376990|OR2|PSEUDOGENE
TCAGCCATCTCTCCTTCATGGATATCTTGCACATTTCCAACATCGTGCCTAAAATGATAGCCGACTTTCTGTCAGGCAGCAGAACTATTTCCTTTGCAGGCTGTGGCTTCCAGATATTTCTGTCCCTCACCTTGCTCGGCGGCGAGTGCCTGCTCCTGGCAGCCATGTCCTATGATCGATATGTGGCCATCTGCCACCCACTTCGTTACCCTGTGCTGATGAGGGACAGCTCCAGTGGGCTCCTGGCTGCAGGCTCCTGGCTTGTGGGGATGCTCAACTCCACCGTTCACACGGCTATTGCCCTCCACTTGCCCTTCTGTCACTTGAGGGCCATTGATCACTTCTTCTGTGAAGCCCCTGCCATGTTGAAGCTGTCCTGTGTAGACACTTCGCGCTATGAGAGAGGAGTTTATGTGAGTGGCATCATTTTCCTGT
>flattened_line_378232|OR8|PSEUDOGENE
AAGGTACATGGCTCCCGCATCCGGCTCAGCCCTGGAGCAAGTGTTATCTTTGCAGTACGGTGTGGTGACCCCGCTGCTAAACCCCATCATCTACAGCCTGAAAAACAAGGATGTAAAGGCAGCTCTGAGGAGGATGCTGACCAGGAAGTC
>flattened_line_378786|OR2|PSEUDOGENE
GCATCACAGCCTCCTATGGACGGGTCCTTTTTGCTGTCTCCCATATGCGCTCAAAAGAGGGAAGGAAGAAGGCCTTCGCCACATGTTCAACTCACTTAACTGTGGTGACATTTTACTATGCACCTTTTGTCTACACTTATCTTCGACCACGGAGTCTCCGTTCACCCACAGAAGATAAGATATTGGCTGTCTTCTATGCTATCCTCACTCCCATGCTCAACCCCATCATCTATAGCCTGAGGAATAAGGAGGTCATGGGGGCCATGTCAAGAGTCTTTGGGACATTCTTGT
>flattened_line_379268|OR1|PSEUDOGENE
ACAACATCACAGAATTTCTACTTCTGGGTCTCACTCACGATCCAACTGCACAAAAAGCATTGTTTGTCATATTTTTACTCATCTACATTGTGACAATGGTGGCCAACTTGCTCATTGTGGGCACAGTGATTGCCA
>flattened_line_379296|OR13|PSEUDOGENE
TCTGCACTGTGACTATCCTGCCCAAGGTCCTGCAGAGCCTGGTGGCAGAGAACACCATATCTTATGGGGGATGCCTCACACAGATGTTCATCTTCTCCTGGGCCCTGGGCTCTGAGCTTCTGCTTTTCTCTGCCATGGCCTATGACCGCTATCTTGCAATCTGCTGGCCATTGCACTATGGTACCCTCATGAGTGGCAGGGCTTGCGTGGCACTTGCAAGCTTTGTGTGGTTTACAGGGGCTCTCAATTCTGTTGTTCTTACTTGTCTGGTGCTGCCTCTGTCCTTCTGTGGCCCCAATCTCATCACCCACTTCTTCTGTGAGATCCCGTCAGTGCTGATGCTGTCCTGCAGCCCTACCTTTATCAATGACATCATGACTATCATTGCGGACATGTTCCTGAGTGGCTTGAATTTCCTATTGACCATGACCT
>flattened_line_379524|OR14|PSEUDOGENE
CCTGGCAGGTAATGGCTACATTTCATATGACCAGTGCATGCTGCAGGTTTTCTTCTTCACAGCTTTGGCCTGGAGTGAGATGTCCATTCTCACAGTGATGTCATATGACCGCTATGTGGCCATTTGCCTCCCACTGCACTATGACATCATCATGGGTCCCACGAAGTGCATGTGGGCTGTGGCAGCTGTATGGCTAACTGGAGGCATCTCAGGAACCTTGTACACAGCAACTACATTCTCTATCAGATTCTGCAGAGCCAAAATAATCCACCAGTTCTTCTGTGATGTCCCCCAGTTGCTCAAGCTCTCCTGCTCTAATGATTACCTTAGAGTAATGGAAGTAACTATATTCATGTCTGTAATGACCTTTGCCTGCTTTGTGGGGATCATCCTCTCCTATGGCCAGATATTCTCTCTGGT
>flattened_line_379704|OR10|PSEUDOGENE
CGCATGCTTGGTAGTCTTGTGGGTCTGAGCCACTCCATCTCCCTGGAGTGCTGTGGGACTCAGCTCTTCTTTTTTCTTGGATTTGCAATCACCAACTGTCTCCTGCTAGCAGTCATGGGTTATGACCGCTATGTGGCCATCTGCAACCCACTTCGCTACAGCATCATCATGAATTGGAGGGTCTGTGCCATTCTGGCATGTTCAGTCTGTGCCACAGGGTTCTTGCTCTCACTAGTTCAGGCCGTGGCCATTTTCAGGTTACCCTTTTGTAACTCACTGATTGAACATTTCTTCTGTGATGTCCGACCTGTTTTGGATCTGGCCTGTGCAGTACCACTCATCAATGACATCTTGACGTTAGTTATCAGCCTCCTAGCCATCACAGCCCCTGCCACATTCCTGTTCATCTCCTATGTCCTCATTATTTCAACCATT
>flattened_line_37981_16732-19632|OR10
ATGACATTCTCCTGGGCGGCACCGCCCTGGACCAATCGGACCCGTGAACATGAGCTGGAGTTCGTGCTGCTGGGCTTCGCACATGTGCCCTCGCTGCGCCCAATGCTGGCAGCTCTCTTCCTGCCTGCATTCCTGCTCACGTTGCTAGGCAACACGCTCATTGTGACGCTCACCAGCCTGGACTCAGGCCTGCGCGCGCCCATGTACCTCTTCCTGCGGCAGCTGGCCCTGGTGGAGATCTGCTTCTCACTGGACGTGGCGCCCCGTCTGCTGGTGACCCTGCTGCGGCCTGGACGCGGGATGTCCCCCACGAGCTGTGCCCTGCAGCTGCTCCTCGTGCTGTCGTGTGTCACATCTGAGTGTTTCCTGCTCACAGTCATGGCCTGGGACCGCTTCTTGGCCATTTGCAGACCACTGCGCTATGGCGCCATCATGAGCCCAGGGCTCTGCCACCTTCTGGCCACCACCTGCTGGCTAGCAGGAATCCCTGTGGCTCTGGTCTTCACTATCTGGCTCTTTAACTTTCCCTTCTGTGGGCCACGTGGCATCCGACACTACTTCTGTGACATAGCACCCCTGCTGAGCCTGGTATGTGCAGACACCAGAGTCTTCGAGGCCAATGTGTTCGCGGCCACCGTCCTTGTCATCATGGTTCCCTTCTGTCTCATAGCAACATCCTATGTCATGATTCTGGCTACTGTCCTTCGGATGCCATCGGCCTCTGGGCGCCACAAGGCCCTGTCCACCTGTGCCTCCCACCTCATCGTGGTGATTCTGTTTTACGGCACAACGGGCGTCATCCACTTGCGCCCCAAGGCCAGCTACTCTCCCGAGAGCAAGCAAGTGGTGTCCCTGTCGTACACCATGGTGACCCCCATGCTCAACCCCCTCATCTATAGCCTGCGGAACAAGGAAGTCAAAGCAGCCTTTGGGCGCGTGTGCTGTGGACGCCAAGGGTCTAGACTTCATGAATGA
>flattened_line_38057_11203-19527|OR52
ATGGGGCCAGCCAATAAGTCCCAGCTCTATCCAAACACCTTGTGGCTGGTGGGCATCCCGGGCCTGGAGCACCTCCATGTCTGGATTGGGATTCCCTTCTGCTCCATGTACGTGGTGGCCGTGATGGGGAACGTGACCATCCTGGCTGTGGTGAGAGCAGAGCGCAGCCTCCACGAGCCCATGTTCCTCTTCCTGTGCATGCTGTCAGTCACTGACCTGGTCCTCTCCACGTCTACACTGCCACGCATGCTCTGTCTCTTCTGGATGGGAGCCCATGACATCGCCTTTAATGCTTGCCTTGCCCAAATGTTCTTCATCCACAGCTTCGCTGCCATGGAATCTGGCTTCTTCTTGGCCATGGCCATTGACCGTTATGTGGCCATCTGTGACCCACTGCGCCATGCCACAATTCTCACCCACAGTCGCATCGCCAAAATGGGAGCAGCTGTGGTTCTGCGGGGAGTAGGCCTCTTCTCTCCACATCCCATCCTGCTCAAGCAGCTGCCCTACTGCAAAACTCGAATCATTGCACACACCTACTGTGAGTTCATGGCTGTGGTGAAGCTGGCATGTGTGGATACAGCAGCCATCAAGCGTTACAGCCTCGGTGCTGCATTTGGCATTGGCTCTTGTGATTATTTCTTCATTGTCATCTCTTATGTTCTGATCCTCCGTGCAGTCTTCCGTCTTCCCTCTCGAGAAGCAAGTCTTAAAGCCCTGAGTACCTGTGGCTCCCATGTCTGTGTCATTGTTGTTTTCTACTCCACATCTGGGTTTACCTTCCTAACTCATCGTTTTGGCCACAATGTGGCCCCCCAAATTCACATCCTAATAGCCAATATGTACCTATTGGTTCCACCATTTCTTAACCCCATTGTTTATGGTGTTCGGACCAAGAAGATTAGAGACTATGTTCTTAGTACTCTAAGGGTAAAGGGTAAGTGA
>flattened_line_38061_6425-9215|OR1
ATGAAAGGAAACAACCAAACACCCATATCAGAGTTCCAGTTCCAGGGCATTCCCATCCCCCTAGAGCACCAGAACCTGTTTTATACCCTGTTCCTGGCCATGTATCTCACCACCGTCCTAGGGAACCTCATCATCATCATCCTCATCTTAATGGACTCCCATCTCCACACACCTATGTACTTCTTTCTCAGCAACTTGTCCTTCTCTGACCTCTGTTTTTCCTCTGTCACAATGCCCAACTTGCTGCAGAACATTCAGAGCCAGGACCCATCCATTCCCTATGCAGGCTGCCTGGCACAAATGTACTTTTTAACAGCTTTTGGAAACATGGAAAGCTTCCTCCTTGTGGTCATGGCCTATGACCGCTATGTGGCCATCTGCTTTCCCCTCCATTACAGCAGCATCATGAGCCCCAAGCTCTGTGCTTGTCTAGTGCTGCCATTGTGGGTGTTGACCATAATCCATGCTCTGATGCACACCTTGCTCACGGCTAGATTGTCCTTTTGTGAGAACAATGTGATTCTCAACTTTTTCTGTGACATGTCTACTCTGCTGAAGCTGGCCTGCTCAGACACTTCTGTTAATGAGTTGATGATATTTATCATGGGAGGACTCACAATTGTTATACCATTCCTACTCATTGTTATGTCCTATGCAAAGATTGTCTCCTCCATTCTCAAGGTTCCATCTACCAAGGGCATCCACAAGGTCTTCTCCACCTGTGGTTCCCACCTGTCTGTGGTCTCACTGTTCTATGGGGCAATTATTGGCCTCTATTTATGTCCATCAGCTAGTAATTCTACTGTAAAGGAAAGTGTCATGGCCATGATGTACACAGTGGTGACGCCCATGCTGAACCCCTTCATCTATAGCCTCAGGAACAGAGACATGAAGGGGGCCCTAATAAGAGCTATCTGCAATAAGAAAATCTCTTTGTAA
>flattened_line_38061_9837-14306|OR1|PSEUDOGENE
AGTACCTGCACCTGTTCTATGCCCTGTTCCTGGCCATGTACCTCACCACCATCCTGGGGAACCTCATCATCATCATCCTCATTCGACTGGACTCCCATCTCCACATGCCCATGTACTTCTCTCTCAGCAACTTTTCCTTCTCTGACCTCTGCTTTTCCTCTGTCACAATGCCCAAGATGCTGCAGACCATGCAAAGCCAGAACCCATCCATGCCCTATGCAGGCTGCCTGGCACAAGTGTATTTTTTAGCAGTTTTTGGAGACATGGAAAGCTTCCTCCTTGTGGCCATGGCCTATGACAACTATGTGGCCATCTGCTTCCCTCTTCATTACACCAGCAGTGTGGGCCCCAAGCTCTGTGCTTGTCTATTGCTGCCATTGTAGGTGCTGACGAAATTCCATGCCCTGATGCACACCCTGCTCATGGCTAGACTGTCTTTCAATGAGAATAATTTGATTATCCACATTTTCTTTAACATATCTGCTCTGCTGAAGCTTACCTGCTTTGACACTTCTGTTAATGAGTTGATGATGTTTATCATGAGTGGCCTCTTTGGTGCTATACCATTCTTACTCATTGTTTTGTCCTGTGCAAAGACTGTCTCTTCCATTCTCAAGGTTCTATCTATCCAGG
>flattened_line_380648|OR51|PSEUDOGENE
CAGAGAAATCAGTTTCAATTCTTGCATGTCTCAAATGTTCTTTATCCACCTTTTCTCTTTCATGGAGTCTGGGATTCTGCTGGCCATGAGCTTTGATCGCTATGTAGCCATCTGTAACCCGCTGCGCTATTCCACAGTGCTCACTGATGCCCGGGTGGCGTGGATGGGTGTGTGTGTTTTCCTTCGAAGTTTCTGCATGGTTTTTCCATTACCTTTCCTTCTAAAGAGGCTGCCCTTCTGCAAGGCTAACGTGCTCTCCCATGCCTACTGCCTGCATCCAGATCTGATTCGCTTACCCTGTGGCGATATCACCATTAATAATATCTTTGGTCTGTTCATAGTCATTTCTACCTTTGGACTGGATTCCGCACTCATTTTCCTGTCTTATGTTCTCATACTTCGCTCTGTACTTGCTATTGCCTCCAGGGAAGA
>flattened_line_380884|OR2|PSEUDOGENE
CGCAAACCGGGATCCTGCTCCAGCTGCTCATCATCCTCGTGTTCTCTGTGGCACTGTCTGGTAACTCAGCAATGATCCACCTCATTCGGGTGGATCCCAGGCTGCACACTCCCATGTACATCCTCCTCAGTCAGCTCTCTCTCATGGACATGATGTATATCTCCACCACTGTCCCCAAGATGGCATTCGACTTCTTCTCTGGTCAGAAAAGCATTACCCTCCTGGGTTGTGGAGTGCAGTCCTTCTTCTTTCTGACCATGGCATGTTCTGAAGCCTTGCTCCTGGCCTCCATGGCCTATGACCGTTTTGTGGCCATCTGCCACCCGCTTCATTATCCTATTCGCATGAGCAAAATGATGTGCCTGAAGATGATCGTAGGATCGTGGACACTGGGCTCCATGAACTCCTTAGCTCACACGGTCTATGCCCTCC
>flattened_line_381856|OR8|PSEUDOGENE
CAAATGGCTCTTTAGTAACTGAATTCATTCTCTTAGGTTTAACTGACCAGCCTGACCTCCAAATGCCCCTGTTCTTAATTTTTCTAGTAATGTATATGATAACTGCATGTGGAAATTTGGCCTTGATCACTCTAATTGTTCTGAATAACCACCTTCACACACCCATGTACTTTTTCCTCTTTAACCTGT
>flattened_line_383050|OR10|PSEUDOGENE
TCTAAAGCCTTCTCTACCTGCTCATCTCATCTGATAGTTGTGGTTTTATTCTATGGAACAGCTTCTATCACATATGCAAAACCCAAAACAAATCAATCAGAAAGCATGGGTAAGCTGCTGTCTCTTTTCTACACCATTTTGATCCCACTGTTGAATCCCATTATATATACCTTGAGGAATAAGGACATCATGGTAGCACTGAAAAGATTAAAAACTAAG
>flattened_line_383744|OR5|PSEUDOGENE
CTTTGTTGTACACAGTTGCAATGTCTAAGACTCTCTGTGTATGGTTGATTGTGCTGTCATATGTTGGTGGCAACATGAGTTCCCTGGTTCATACATCTTTTGCCTTTATTCTGAAATATTGTGACAAAAATGTCATCAATCATTTCTTCTGTGACCTCCCTCCTCTGCTGAAACTCTCCTGCACAGACACGTCCATTAACGAGTGGCTGCTTTCCACATATGGTAGTTCCGTGGAGATCATCTGTTTCTTCATCATCATTGTATCCTATTTTTTCATCCTTCTCTCAGTCTTGAAGATCCGCTCTACCAGTGGGAGGAAGAAAACCTTCTCCACATGTGCATCTCACCTGACCTCTGTGGCCATCTATCAAGGCACACTTCTCTTCATTTATTCTCGACCCAGCTCCCTCTATTCACCCAACACTGATA
>flattened_line_383874|OR2|PSEUDOGENE
CGTGTTCTCTGTGGCACTGTCTGGTAACTCAGCAATGATCCACCTCATTCGGGTGGATCCCAGGCTGCACACTCCCATGTACATCCTCCTCAGTCAGCTCTCTCTCATGGACATGATGTATATCTCCACCACTGTCCCCAAGATGGCATTCGACTTCTTCTCCGGTCAGAAAAGCATTACCCTCCTGGGTTGTGGAGTGCAGTCCTTCTTCTTTCTGACCATGGCATGTTCTAAAGCCTTGCTCCTGGCCTCCATGGCCTATGACCGTTTTGTGGCCATCTGCCACCCGCTTCATTATCCTATTCGCATGAGCAAAATGATGTGCCTGAAGATGATCGTAGGATCGTGGACACTGGGCTCCATGAACTCCTTAGCTCACACGGTCTATGCCCTCCACATCCCTTACTGCCATTCCAGGTCCATTAACCA
>flattened_line_38460_7154-8616|OR5
ATGGCTGAAAGGAATACCACTGGTGTTACAGAATTCATTCTTTTAGGGTTTGCAGTCCATAGAAAGATAGAAATAATTCTCTTTCTGCTCATTTTAGTGGTCTACACCCTAACTTTGGTGGGAAATGTAGGGATGATTTCATTAATCAGGTTGGATTCTCGACTTCACACACCCATGTACTTCTTCCTCAGTAATCTGGCTTTTGTAGACCTTTGCTATTCCTCTTCAGTAGCCCCCAAGTTCCTGGAGACTCTCCTCACCAACCAAAGATCTATATCCTTTTATGCATGTGCAACCCAGCTAGGGTTCTTTCTGAATTTCTTGATTTCAGAGATGTTCCTCCTTGCGGTGATGGCTTATGACCGATATGTGGCCATTTGTAATCCTCTTCTGTACATGGTGGTCATGTCCCAGAAGGTATGCATACGGCTTGTAATGGGACCCTACTTTTACAGCTTTGCTGTTGCTTTGCTCCACACAGTGGTTACTTTCCAACTGATTTACTGTGGTCCCAATATAATCAATCACTTTTATTGTGATGATGTCCCTTTAATGACTCTTGCTTGCTCAGACACCAGCCTCAAGGAGATTCTGATATTCATCTTTGCTGGATTCAACATGATTAGCTCTTTGACCACTGTCCTGATTTCTTACTTATACATTGTGGCAGCCATCTTGAGAATACAGTCTACAGAAGGGAAGTGCAAAGCCTTCTCAACGTGTGCGTCTCATCTCACTGCTGTGACTATATTCTATGGGACACTTATCTTCATGTACTTACAGCCAAAATCAAGCCATTCCCTCGACACAGACAAAATGGCCTCAGTGTTTTACACAATAATCATCCCCATGCTCAATCCCATGATTTATAGCTTAAGAAACCAGGAGGTAAAAAGTGCTCTGAGGAAAGCGCTTGAAAAATGCTACGTACTACCTCTAAAGCACCTCAAGAAAGGAATTTCCTGA
>flattened_line_38568_6648-12031|OR4
ATGGACAGAGGCAATCAGTCTGTGGTGTCAGAATTTACACTCCGGGGCCTTACCCAATCAAAGGAAATTCAAGTCTTACTCTGTGTGATTTCTATGATGGTATATCTGCTCATTGTTTCTGGAAATATTGTCATCCTTGTCTTAATCACCACTGATCACCGTCTCCATTCTCCCATGTACTTCTTGTTGGCTAATCTGTCTTTTGTTGATATGTGGCTTTCCTCAGTCACAACTCCTAAGATGATCACAGACTTTCTCAGGGAACCAAAGATCATTTCCTTTGCAGGCTGCATGTCCCAGGTCTTCTTTGCCCATTGCATCGCTGCAGGAGAGATGGTGCTGCTGGTGGTAATGGCTTATGACCGCTATGTGGCCATCTGTAAACCACTCCACTACTTCACCATTATGAACCTGAAAAGATGCACTGGGTTGGTATTGACTTCCTGGACCACTGGCTTTATACATGCCATGAGTCATCTGGTAGTGATTGTGCAACTGCCTTTTTGTGGTCCCATGGAAATTGACAGTTTCTTCTGTGATTTGCCACTAGTAATCAAGTTAGCCTGCATGGATTCCCGTGATTTGGATATTTTAATGAATGCTGACTGTGGTGTTGTGGCTATAACCTGCTTTGTTCTCTTGTTCATATCGTACACATATATCCTTATTACTGTGCGCCAGAGCTCTAAAGCTGGTGCATCTAAGGCACTGTCCACATGCAGTGCCCACATCACAGTGGTGATGATCTTTTTTGCACCGTGCATCTTCATCTATGTGTGGCCACTCAATATCACCTGGTTGGATAAATTTCTTGCTGTCTTTTACTCTGTTTTTACACCTCTCTTAAATCCAGCCATTTATACGTTGAGAAATAAAGAGATGAAAAATGCTATGAAAAGATTCATAAGCAACCTGGGTTCCAAAGGAAGTTCCTAA
>flattened_line_384142|OR4|PSEUDOGENE
TTTGTACTCCTGGGGCTTTCTCAGAACCCAAAGATTGAGAAAATACTGTTTGTTGTATTTTTGTTGGTCTATCTAGCAACAATTGGAGGCAACATAATAATTATGGCAACCATAATCTATAGCCCTGCACTGCTGGGGTCTCCCATGTACTTCTTCTTGATATTCCTGTCATTACTGGATGCATGCACTTTTACTGTTGTCACATCCAAGCTGATTGTAGATATCTTCTATGAGAGGAAGACCATCTCCTTTGAATGTTGCATGACACAACTGTTTGCAGCCCACTTTTTCACTGGTGTGGAGGTGATTGTCCTGACAGCTATGGCTTATGACCGCTATGTGGCCATTTGCAAACCCCTTCACTATTCTTCCATCATGACCAGAAGACTCTGTGGCACTTTGGTAGGGGTAGCCTGGGCA
>flattened_line_384168|OR52|PSEUDOGENE
TCCAGACTGTATTTCATCTTTCACAGAAGGAGGCACGGCTCAAAGCTTTTAACACCTGCACAGCCCATATTTTTGTTTTCCTAGAGTTTTATATTCTTGCCTTTTTCTCCTTTTTTAGCCACCGTTTTGGTCATGTTGTTCCCTCAACTCACATTCTTCTGTCTACCATCTACCTGCTCCTGCCTCCTGCTCTCAACCCTATTGTCTATGGTGTAAAAAATATGGTCATTCATAAGAGGGTGGCACAGATCTTTCTTC
>flattened_line_384192|OR4|PSEUDOGENE
TTTATACTGTTAGGGTTGACACAGGATCCTCTGAAGCAGAAAATGGTGTTTATAATCTTCTCAATTTTTTATATGGGGACTGTGGTGGGGAATACTCTCATTATCGTGACAATCAAGTTCAGCCGGAAGCTTGGGAGTCCCATGTATTTCTTCCTGTTTTAT
>flattened_line_384268|OR51|PSEUDOGENE
AAGAGACTGAACTACTGCCCTGGGAAGGTCCTCCTGTCCCATTCATTCTGCTTCCATGCTGACGTCATGAAGCTGGCCTGTGCTGACATTACTGTCAACATCCTCTATGGACTCTATGTGGTTCTGTCCACAGTAGGTGCAGACTCCTTGCTTATTGTCATGTCCTATGCCCTGATTCTTCACACAGTGATGAGGCTAGCCTCTCCCAGAGAGCGTGTCCGGACCCTCAACACATGTGTTTCCCATATCCTGGCCGTCCTGGTCTTCTACATTCCAGTCATAGGTGTGTCCATGATCCATCGTTTTGGTAAGCACCTGCCCCACATTGTTCATGCCCTGGTTGCATATGTGTACCTTGTGGTACCTCCTGTACTCAACCCCATCATCTATAGTGTCAAGTCCAAGCCCATCAGGGGAGCCATGTTCAGA
>flattened_line_384476|OR1|PSEUDOGENE
CTATGGACTTTTCCTGTGTATGTACCTCATCACCTTGACTGGGAATGTGCTCATCATCCTGGCCATTGGCTCTGACCCACACCTCCACACTCCTATGTACTTCTTTTTGGCCAACTTGTCCTTCGCTGACATGGGCTTAATATCCTCTACAGTGACCAAGATGCTGTTTAATGTTCAGACTCAGCGCCATACCATCTCCTATACTGGCTGTCTCACCCAGATGTACTTATTCATGATGTTCGGTGACCTGGACAGCTTCTTCCTGGCTGTGATGGCCTATGACCGCTATGTGGCCATCTGCCGCCCTCTCCACTATTCCACCATCATGAGCCCTCGAGTCTGTGTTCTGATGCTTGCCCTGTGCTGGGTTCTCACCAACACAGTCGCCCTGACTCACACGCTCCTCATGGCTCGACTGTCCTTCTG
>flattened_line_385464|OR55|PSEUDOGENE
TCACCAATGCCCTGGTCATCTACACTGTGGCATCCCAGCGGAGCCTCCACCAGCCCATGTACCTGCTCATCGCCCTGCTCCTGGCTGTCAATATCTGTGCTGCCACCACTGTGCTGCCCGCCATGTTGTTCAGCTTCTCCACACGCTTCAACCGCATCTCCCTCCCAAGATGCCTCGGACAGATGTTCTGCATCTATTTTCTGGTTTCCATGGACTGCAACATCCTCTTGGTCATGGCCCTGGATCGCTATGTGGCTATCTGCTACCCTCTCCGCTACCCGGAGATAGTGACAGGGCAGCTGCTGGCTGGCCTGGTGGGGTTGGCAGCCACCAGGAGCACAGGCATCGTTGCTCCCGTGGTGGTGCTGGCCTCCCGGGTCCGCTTCTGCCGCTCAGACGTGATCCACCACTTTGCCTGTGAGC
>flattened_line_385924|OR4|PSEUDOGENE
AGAAGGCTTCTATATCTTTCAGTGAGTATATAATACAAGTTTTCACATCGCATTCCTTTGGCTGCCTAGAGATCTTCATCCTCATTCTCATGGCTGTTGACCGCTATGTAGCCATCTGTAAGCCCCTGCACTACATGACCATTATGAATCGCTGGGTCTGTGTGGTGCTAGTGGCCATAGCGTGGGTGGGATCCTGTGTGCATTCTTTAGTCCAGATATTTCTGACCTTGAGTTTGCCCTTCTGTG
>flattened_line_38594_3919-6078|OR5
ATGGCTCTCCTGGAGGTTGGGAACCACACTGCAGTGACAGAGTTCATTTTATTGGGCTTAACAGATGACCCTGTCCTTAGAGTCGTCCTCTTCACCATCATCCTGTGCATCTACCTGGTGACCGTGTCTGGGAACCTCAGCACCATCCTTCTCATCAGAGTCTCTACCCAGCTCCACCACCCCATGTACTTTTTTCTCAGCCAGCTGGCTTTTGCTGACATGGGCTATTCATCTTCTGTCACACCCAATATGCTTGTCCATTTCCTGGTGAGGCAAAACACCATCTCCTACCTTGGATGTGGCATCCAGCTTGGCTCAGGTGCTTTCTTTGGGGCAGTTGAATGCTTTATTTTGGCTGCCATGGCTTATGATCGCTTCATGGCCATCTGCAACCCACTGCTTTATTCAACCAAAATGTCCACACAGGTCTGTGTCCACTGGCTTGTAGTAGCTTACTTAAGTGGATTTCTCAATGCTTTTTCCTTCACAATACCCTTTTTCTCCTTTTCCTTTTGTGGACCAAATAGGATCAATCACTTTTTCTGTGATTTTACACCTTTAGTTGAACTCTCCTGTTCTGATGACAGTGTCTCTATTGTTCTTGCCACCATTTCTGTAGGCTCTCTCATTGTGACCACAGTGCTTGTTATTGCTGTCTCCTACATCTACATCCTCATCACCATCCTGAAGATGCGCTCCACTGAGGGCCGCCACAAGGCCTTCTCTACCTGCACCTCCCACCTCACTGCAGTCACTCTGCTCTATGGGACTGTTGCATTCATTTATGTGATGCCCAAGTCCAGCTACTCCACTGACCAGAACAAGGTGGTGTCTGTGTTCTACATGGTAGTGATCCCCATGCTGAACCCCCTCATCTATAGTCTCAGAAATAATGAGATTAAGGGTGCCCTGAGGCGACAACTTGGTAGGAAAATATGTTCTTAG
>flattened_line_38594_6192-9659|OR5|PSEUDOGENE
TTTCCATTTTTTCTCGTCTCTTCTGTGGCCCAAATAGAGTCAATCATTTTTTCTGTGATTTTGCTCCTTTGCTGAAACTCTCCTGTTCTGATGTCAGTGTCTCCACAGCTGTTTCTTCATTTTCTGCTGGCTCAGTTACTATGTTGACAGTGTTTGTCATAGCCATCTCCTATGCCTACATCCTCATCACTGTCCTCAAAATGAACTCCAAAGAGGGCCGCTCAAAAGCCTTCTCCACCTGCACCTCCCACCTCACTGCAGTCACTCTGCTCTATGGGTCTGTCACATTCACTTATGTGATGCCCAAGTCCAGCTACTCCACTGACCAGAACAAGGCGATGTCTGTGTTTTACATGGTGGTAGACCCAATGTTGAACCCCATCATCTACAGTCTTAGAAATAGTG
>flattened_line_38594_15305-17271|OR5
ATGGCTCTCCTGGAGGATGGGAACCACACTGCAGTGACAGAGTTCATTTTATTGGGCTTAACAGATGACCCCGTCCTTAGAGTCGTCCTCTTCACCATCATCCTGTGCATCTACCTGGTGACCCTGTCTGGGAACCTCAGCACCATCCTTCTCATCAGAGTCTCCTCCCAGCTCCACCACCCCATGTACTTTTTTCTCAGTCACTTGGCTTCAGTTGACATAATCTATTCATCTTCTGTCACACCCAATATGCTTGTCAACTTCCTAGTAAAGAAAAATACCATCTCCTACCTTGCATGTGGCATGCAGCTTGGGTCAGTTGCTTTCTTTGGGGCAGTTGAATGCTTCCTTCTGGCTGCCATGGCTTATGATCGCTTCATGGCCATCTGCAATCCACTGCTTTATTCAGCTAAAATGTCCACACAGGTCTGTGTCCAGTTGGTTGTAGGATCTTATATAGGGGGCTTTCTTAATGCTTCTGTTACAATAGTTTGCTTCTTTTCTTTTCATTTCTGTGGACCAAATGAAATCAATCACTTTTTCTGTGATTCTGCTCCTTTGCTGAAACTATCCTGTTCTGATGTCAGTGTCTCTATAGCTGTTACCTCATTTTCTGTTGGCATGGTCACTATGATGACACTGTTTGTTATAGCCATCTCCTATTTCTATATTCTCATCACCATTCTCAAGATACGCACCACTGAGAGCCGTCACAAGGCCTTCTCCACCTGCACCTCCCACCTCACTGCAGTTGCTATGTTCTATGGCACTGTCATATTCATTTATGTAATGCCCAAGTCCAGCTACTCCACTGACCAGAACAAAGTCATGTCTGTTTTCTACATGGTGGTGATCCCCATGTTGAACCCCCTCATCTATAGCCTCAGGAATAATGAGATGAAGGGTGCTTTGAAGAAGCAGCTTGGTAAGAAAACAACTTCTTAG
>flattened_line_386674|OR13|PSEUDOGENE
AACCAGAGCTTTGTCACTGAGTTCATAATCTTGGGGCTTTCTCAGAACCCAAAAGTTGAGAAAATACTCTTT
>flattened_line_387146|OR2|PSEUDOGENE
GCCATGTCGTATGATCGATATGTGGTCATCTGCCACCCACTTCGTTACCCTGTGCTGATGAGGGACAGCTCCAGTGTGCTCCTGGCTGCAGGCTCCTGGCTTGTGGGGATGCTCAACTCCACCGTTCACACGGCTATTGTCCTCCACTTGCCCTTCTGTCACTCGAGGGCCATTGATCACTTCTTCTGTGAAGCCCCTGCCGTGTTGAAGTTGTCCTGTGTAGACACGTCGCGCTATGAGAGAGGAGTTTATGTGAGTGGCATCATTTTCCTGTTGATCCCATTCTCCGCGATCTCTATATCTTACGTGCAGATTCTCCTCACTGTCTTCCAAATGCAGTCATCAGGGGCTCGGCAGAAGTCCTTTTCCACCTGTTCCTTCCACATGCTTGTGGTCATAATGTACTATGTGCCGTTCATTTTCACATAT
>flattened_line_387174|OR10|PSEUDOGENE
TCCTCTTCTCCACCTTCCTCACGGTCAACACCTTCTCCTTGCCCTTCTGTGGCCCCAACATAATCGACCACTTCTTCTGCGACATGCCCCCACTCATGCACCTAGCCTGTGGCGACACCCAAGCCCATGAGGCCATAGGCTTTGAAGTCAGCGGCTGCGTCATCATGACCTGCTTTGCCCTCACCTGCCTGTCTTATGTCCGCATCGTTTACACAGTGGTTCACATGCGCTCTGTGGCTGGCCGCAGGAGAGCCTTCTCCACCTGCTCCTCCCATCTGGCCACGGTGCTGCTGTTTTACGGCACCGGAAGTTCCGCCTACATGCAGCCCACAGCCCAGTACTCCCCGCTGCAAGGGCGCATGGCTGCTGTGTTCTACTCTATCCTCACTCCCACTCTGAATCCCCTCATCTACAGCCTGA
>flattened_line_387966|OR5|PSEUDOGENE
AGAAAATCAGACTGTGGTGACTGAATTTGTCCTCACGGGACTCACTGTTCATCCCTGGCTGCAGGTGCCACTCTTCCTTGTATTCCTCATCAT
>flattened_line_38774_1-13293|OR6|PSEUDOGENE
CTCCACTATACGACCATCATCAGTAACAAGATCTGCTACCAGCTCACCATCAGCTCCTGGCTGGCTGGTTTCTTGGTTGTTTTTCCACCACTGGTCATGGGCTTAGAACTAGATTTCTGTGACTCCAACATTATTGACCACTTCACATGTGACTCTGCTCCTTTGCTTCAAATCTCCTGTACAGACACAAGTACTCTAGAGCTCATGAGCTTTGTATTAGCTTTGATCACGCTTATGACCACGCTGATGCTGGTAATTCTCTCCTACACCTACATTCTCAGGACTATTCTTAAATTTCCCTCAGCGAAACAAAGGCAAAAGGCCTTCTCAACCTGCTCCTCACACATGGTTGTTGTCTCCATATCCTATGGAAGCTGCATCTTCATGTATGTGAAAACATCTGCCAAGGCTGGAGTTGCTTTGACAAAGGGGGTGGCTGTGCTCAACACCTCTGTTGCCCCCCTGCTGAATCCTTTTATCTATACTTTAAGGAACCAGCAGGTGAAACAAGCATTTAAGGATCTTGTGAGAAAGGTACTTGCT
>flattened_line_38832_12168-18655|OR4|PSEUDOGENE
GTTTATCCTCCTGGGACTTTCACAAAACCCACAAGTACAGAAAATTGTATTTATTGTACTTTTGGTTGTCTCCATTGCAACCATTGAAGGCAACATGACAATTGCAATAACCATTGTCTGTAGTCCTGCACTGCTGGAATCACCTACTTACTTCTTCTTGGAATTTCTATCCTTCCTGGATGCATGCATTGCATCAGCCATCACACCAAAGATGATTTCTGACTACCTACATGACAAGTTCTACTCAATGCCAACACTTCTTTGTTTTCTTTT
>flattened_line_388552|OR2|PSEUDOGENE
CTCTTGCCCTTAGCACTGATACTGACGTCCTATGGACATATAGCCAAGGCAGTGATAAGAATCAAGTCAGCCCAGGCCTGGCACAGAGCCCTAGGCACATGCACATCCCACTTGATGGTGGTGTCCCTCTTCTACGGGAGCATCACAGCCATCTACATCCAGCCGAACAGTTCATACGCCCACACCCAGGGGAAGTTCATCTCACTCTTCTACACTGTCGTGACCCCGGCCCTGAATCCCCTCATCTACACACTGAGGAATAAGGAGGTGAAGGGGGCTCTGGGCCGGTTCTTTAATAAAGAC
>flattened_line_389268|OR52|PSEUDOGENE
TGGGCTTCTTCTCTTTCTTCACACACAGGTTTGGGGCTCACATCCCCACGTATGTGCATATCCTCCTGTCAGATCTTTACCTGTTAGTCCCACCTTTTCTCAACCCTATCGTCTATGGTGTTAAAACTAAACAGATCCGTGACCACGTCCTGAAAATGCTTTTCC
>flattened_line_389544|OR13|PSEUDOGENE
ATGGCCTATGACCGCTATGTGGCCATCTGCTTTCCCCTGCACTACAGCTCCAGGATGAGCCCACACCTGTGTGTGGCCCTGGCCATGGGGGTGTGGGCCATCTGTGCTCTGAATTCATCTGTCAACACTGGTCTGATGACACAGCTGACATTCTGTGGTCCCAAGGTCATCACCCACTTCTTCTGTGAGATCCCCCCACTCCTCCTGCTCTCCTGCAGCCCCACGTACGTGAACAGCATTATGACTCTCATGGCAGATGCCTTTTATGGAGGCATCAACTTCGTGCTCACCCTACTCTCCTATGGCTGCATCATCGCCAGCATCCTGCGCATGCGTTCAGCTGAGGGGAAGAGGAAGGCCTTTTCTACCTGCTCGTCCCACCTCATCGTGGTCTGTGTGTACTACTCATCTGTGTTCTGTGCCTAC
>flattened_line_39107_3109-10959|OR51
ATGGTCATCCTCAATAATACTAATCCCCAGCCTCCGATCTTTCTCCTCACTGGTATCCCGGGCCTGAGAGCAGCTCAGGTCTGGCTCTCCATTCCCTTTTGTCTCCTGTACGTAATTGCCCTCTCTGGGAACAGCATGATCCTGCTCGTGGTCCTTCGTGAGCAGAGCCTCCATGAGCCTATGTACTATTTCCTCTCTATGCTTTCGGTCACAGACCTGAGCTTGTCTCTGTGCACACTTTCCACTACCCTTGGTGTCCTCTGGTTTGAAGCTCGAGAGATCAACCTAAATGCTTGCATCGCCCAGATGTTCTTCCTCCATGGCTTTACTTTCATGGAATCTGGGGTTCTGCTGGCCATGGCCTTTGATCGTTTTGTGGCTATCTGTGATCCACTAAGGTACACCGCCATTCTTACCAACTCCAGGATCGCCCAGATTGGAATAACTGTGCTGATAAGGAATGTCGCTGTCATGTTGCCAGTCGTGCTCTTTGTCAAGAGGCTGTCCTTCTGCAGCTCTCTGGTTCTGTCGCATTCTTACTGCTACCATGTTGATCTCATTCAACTCTCATGTTCAGACAACAGAATCAATAGCATTCTTGGTCTGTTTGCACTGTTCTCCACTACAGGACTTGACTGTCCTTGCATCTTGCTCTCCTATGTCCTGATCATCCGCTCCGTCCTCTGCATTGCTTCCCCAGATGAGCGACAGAAAGCCTTCAGTACTTGCGTATCTCACATCAGCGCTGTTTCCATCTTCTACATCCCTCTCATCAGCTTGTCTCTTGTACACCGCTACGGCCATTCAGCACCAGCCTTTGTCCACACCATCATGGCCAATGTCTTCCTGCTCATCCCTCCTGTGCTCAACCCTATCATCTACAGTGTCAAGACAAAACAGATCCGAAAGGCTATTATCAAGGTTTTCAATCAGAAGCAGAGACAAATCTAA
>flattened_line_390422|OR1|PSEUDOGENE
CAGGAAATGACACTCTGCTTTCAGAATTCTTTCTTCTTGGATTTTCAGAGAATCAGCCTACAATTCATCCACTGATATTTGGACTTTTCCTCTCCATGTACCTAGTGACTGTCTTTGGCAACCTGCTCATCATCATGGCCATCACTGTAGACTCCCACCTACACACACCCATGTACATCTTCCTCTCCAACCTGTCCTTTGTGGACATCTGCTTCACCTCCACCACGGTCCCTCAGATGCTGGTGAACATACAAACACAGAGCAAGGCCATCACCTATGCAGGCTGTGTCACCCAGA
>flattened_line_390566|OR4|PSEUDOGENE
AGTTTATCCTCCTGGGACTTTCTCAAAACCCACAAGTACAGAAAATAGTATTTGTTGTGTTTTTGTTTGTCTACATTGCAACCATTGGAGGCAATATGATAATTGCAGTAACCATCATTTGTAGTCCTGCACTGCTGGGATCGCCAATGTACTTTTTCTTGGCATTTCTATCCTTCCTGGATGCATGCATTACTTCAGTCATCACACCAAAGATGATTTCTGACTCTCTAGGTGACAGAAAAACCATCTCCTTTGAAGGCTGCATGACACAGATCTTTGCTGAACATTTCTTTGCTGCAGTGGAAGTGATTGTCCTCATAGCCATGGCCTATGACCGCTATGTGGCCATCTGTAAGCCCCTTCACT
>flattened_line_390802|OR6|PSEUDOGENE
AATGAGAAACCGTTCAGGAAACACAGAATTTATTCTTCTGGGATTGTCAGATGACCCTAGGCTCCAGCTTCTGATCTTTGTCTTTCTCTTCATCACCTACACACTCAGCATCACAGGGAACCTGACCATCATCACCCTCACCCTGCTGGATCCCCACCTCCAGACCCCCATGTATTTCTTCCTCAGGAA
>flattened_line_390834|OR1|PSEUDOGENE
GCTTCCTCCTTGTAGTCATGGCCTATGACCGCTATGTGGCCATCTGCTTCCCCCTCCATTACTCCAACAGCATGAGCCCCAAGCTCTGTGTGGGTCTGGTGGTGCTATCCTGGGTGCTGACCACATTTCATGCCCTGCTGCACACCCTGCTAATGGCCAGATTGTCATTCTGTTGGGACAACGTGATCCCCCACTTTTTCTGTGACATGTCTGCTCTGCTGAAGCTGGCCTGCTCTGACACCCATGTTAATGAGCTGGTGATATTTATCATGGGAGGCATCATTCTTGTCATCCCATTTGTGCTCATCATTGTGTCCTATGCACGAATTGTCTCCTCCATTCTCAAGGTCCCTTCTGCACGAGGTATCCATAAAGCATTCTCCACCTGTGGCTCCCACCTGTCTGTGGTGTCTCTGTTCTATG
>flattened_line_391826|OR1|PSEUDOGENE
GGAAATGACACTCAGCTTTCAGAATTCCTTCTTCTTGGATTTTCAGAGAATCAGCCTACAATTCATCCACTCAAATTTGGACTTTTCCTCTCCATGTACCTAGTGACTGTCTTTGGCAACCTGCTCATCATCATGGCCATCGTTACAGACAAACACCTGCACATACCCATGTACATCTTCCTCTCCAACCTGTCCTTTGTGGACATCTGCTTCACCTCCACCACGGTCCCTCAGATGCTGGTGAACATACAGACACAGAGCAAGGCCATCACCTATGCAGGCTGCATCACACAGATG
>flattened_line_39185_1485-9295|OR10
ATGGAAGGAAAGAATCAAACAGCTCCATCTGAATTCATCATCTTGGGGTTCTCCAACCTGAATGGATTGCAGTTGTTATTCTTCACTATCTTCTTTCTGACTTACATATGCGCTTTAGGAGGGAATATTTTTATCATCTTGGTGACCATTACTGATTTCCACCTACATACACCCATGTATTATTTCCTAGGAAATCTTGCCTTTATTGACATCTGCTACACCACTACTAATGTCCCCCAGATGATGGTGCATCTTCTGTCAGAGAAGAAAAGCATTTCTTATGGAGGCTGTGTGACCCAACTCTTTGCATTCATTTTCTTTGTAGGCACAGAGTGTCTTCTCCTGGCAGCCATGGCATATGACCGATACATTGCTATCTGTAAGCCCTTAAATTATTCATTTATCATGAACAAGTTCCTATGCAGCTGTTTAGCAGCCTCATGCTGGACAGGTGGGTTTCTCAACTCAGTGGTGCACACAGTTCTGACCTTCCACCTACCCTTCTGTGGTAACAATAAGATCAATTATTTCTTCTGTGATATACCACCTTTGCTGATCTTGTCTTGTGGGGATACTTCCATCAATGAACTGGCTTTGCTGTCTGTTGGGATCTTCATAGGTTGGACTCCTTTCCTGTGCATCATCCTTTCCTACCTTTATATCATCTCCACCATCCTGAAGATTCGCTCCTCTGAGGGGAGGCACAAAGCCTTTTCCACCTGTGCCTCCCACCTGCTCATTGTCCTTCTCTATTATGGAAGTGCCATCTTCACATATGTGCGACCCATCTCATCTTATTCATTAGAGAAGGACAGATTGATCTCAGTGATGTATAGTGTTGTCACCCCCATGCTGAATCCTGTAATTTACACACTGAGAAATAAGGACGTCAAAGAGGCTGTGAAGACCATAGGGAGAAAATGGTGGCCACCAGTTTTCTCTTCTGATATGTAA
>flattened_line_39289_4616-7902|OR4
ATGGGATATGGAAACCTCACAGAATTTATCTTACTGGGACTTTTCCATAATGAGGATGCCAAGAGAATGTGTGCTGTACTTTTCTCACTGTGCTATCTTGCAGTTCTCTGTGGAAACCTTGTCATTCTTCTCACCATCAGAAGCAGCCACCTTAGTGAACAACCAATGTATTTTTTTCTCAGCTACCTATCTTTCATGGATGTCTGCTTCACTTCCACAGTGGCCCCTAAATTGATTATAGACTTATTGGTACAGTATAATTCTATATCCTACAATAACTGCATAGCTCAGATGTTTTATGCCCATTTCTTTGGTGCCACCGAGATATTTATCTTGGTGGTCATGGCCTATGATCGCTATGTGGCCATCTGCAGACCTCTTTACTACATGATCACCATGAACAAAACAGTATGCTACATCCTTGTGACAGCCTCAGTTATTGGTGCTTTTATACATTCACTTGTGCATGTATTGATTATTATCAGACTTCCTTTCTGCGGCAACAATGAAATAGACCACTACTTCTGTGACATATTCCCCCTGCTGAAATTGGCCTGCACTGACACAAGTCTCTTGGTTATTGTAATCATTACCACCACAGGGGTGTCGTCCATATTGACCTTTGTTGCCTTGGTAATTTCTTATATCATCATCTTGTCCACCTTGAGGACCCGCACAACCAAAGGCCATCGCAAAGCTATTTCCACCTGTGGCTCACACATCACTGTTGTATTTATGTTCTTCTTGCCTCTCATCTTTACCTATGTCCCAATGGGTGATTCTGTTGGGAACGACAAGGTGTTTGCTCTATTTTACACTATGATTGCCCCTATGCTCAACCCTCTCATCTACACACTGCGGAATACAGACATGAAGAATGCCATGAGGAAGGTTTGGTGCCAAGACAAATTATTTGAAGGAAAGTGA
>flattened_line_39335_13887-17856|OR10
ATGGATGGATCCACACTAAAATGTTCCCAACTGAACAACCACTCCACATTGGTGGAATTCATCTTACTTGGCTTTTCTGATGTTCCCAATTTACAGGAATTTCTTTTTGGGTTGTTTTTGATAATCTATGTAATTATTTTGATAGGCAATAGCCTCATTATCATAATTATTAGGGTTGACCATTCTCTGCAGACTCCAATGTACTTTTTTCTTGGAAATTTTTCTTTCTTAGAAATATGTTATGTATCAGTTACTCTCCCCAGGTTATTAACAGGTCTCTATAGACAAGACAGAAGAATTTCCTTTATGGCTTGTGCTACTCAAATGTATTTCTTTCTTGTCTTCGGGGCCACCGAGTGCTTTATTTTGACTGCTATGGCTTATGACAGATATGTGGCCATTTGCAACCCATTACTCTACCCTCTCATCATGAACAATAATCTCTGCATACAACTGGCAGCTGCCTGCTGGATAAGTGGAGTTCCTGTGCACATAGGATTCACATACTGGATCTTCTCTCTAACATTTTGTGGATCAAATCAGCTGAATCACTTTTTCTGTGACATACCTCCAGTTCTGACCCTAGCTTGTGGGGACACTTTTATGATAGAGATGCTGATTTATGTGATTGCCCTGTTAGTAGTCACTATTCCTTTTATGTTGATTTTTGGATCTTATGTGAAAATAATCTCAACTATTCTGAAGCTTCCATCTGCAACTGGGAGAGCTAAGGCCTTCTCTACATGTTCTTCCCACCTTATAGTTGTAGCTTTATTTTTTGGATCAGGTATCATTACATACTTGAGGCCAAAGTCCAGTCATTCAGCAGGAATAGACAAATTCCTTTCTCTTTTCTATACTGTAGTGACCCCAATATTTAACCCTATGATATACTGTTTGAGGAACAAAGATGTTATGATTGCATTGAAAAAATTCCTTCTGAGATGGGTTATATTATAA
>flattened_line_393896|OR5|PSEUDOGENE
AAAATTGCTCTTCCTTTACTGAGTTCATATTGATGGGAATTACCAACAACTCTGAAGCAAAAGTGACTCTGTTCACAATATTTCTACTAATCTATCTCATCAATCTCGTGGGAAATCTTGGAATGATTCTTTTAATTAGAGTGGATGCCCAGCTTCAAACTCCAATGTACTTTTTCCTCAGTAACCTTTCCTTCCGTGACCTCTGCTATTCCACAGCAGTTGGACCCAAGATGCTGATGGACATATTTGGTAATGACAAGTCAATTCCTTTTTTTTGGCTGT
>flattened_line_39511_14503-16166|OR4
ATGGAACACAAAAACAATGCGACAGAGTTTATCCTCCTGGGGCTCACAGAAAACCCAAAGATGCAGAAAGTCGTATTTGTTGTGTTTTTTCTTATCTACATCTCTTCTATAGCAGGAAATGTGCTCATCGTAGTCACCATAGCTTCTACGTCATTATTACAATCCCCCATGTACTTTTTCCTGGCTTATCTGTCCTTTATTGATGCCTGCTATTCCTCTGTCAGCACCCCTAAACTGATAGTAGATTCACTCAGTGAAAAGAAAACTATCCTCTTCAATGGATGCATGACTCAAATATTTGGGGAGCATTTGTTTGGAGGTGCTGAGATAATCCTACTGACTGTGATGGCCTATGACCGCTATGTGGCCATCTGCAAACCCCTTCATTATGCAACCATCATGAGTCGACGATTATGTAGCCTGCTAATTGGAGTGTCATGGCTTGGAGGTTTTCTTCATGCAACTATACAGATACTGTTCATTATCCAATTACCCTTTTGTGGCCCTAATGTCATAGATCATTTTATGTGCGATCTGAATCCTTTGCTTAACCTTGTCTGCACTGATACTCACACTCTAGGACTCTTTGTTGCTGCCAACAGTGGCTTCATCTGTCTGTTAAACTTCCTCCTTCTGCTGGTCTCCTACGTGGCCATCTTACGCTCCCTAAGGACCCACAGTGCAGAAGGAAGGCGCAAAGCCCTCTCTACTTGTATCTCACACATAACAGTGGTTGTCCTATTTTTTGTACCTTGCATATTTGTGTATATGAGGCCTGTAGCTACCTTGCCCATTGATAAAGCAGTTGCTATGTTCTATACTATGATAACTCCCATGTTAAACCCCTTAATCTACACCTTGAGAAATGCTCAGATGAAAGATGCCATTAAGAAATTGGGCAGCACGAAAGTTCTTTCAAGGGATAAATGA
>flattened_line_395218|OR10|PSEUDOGENE
ATGCCCCCACTCATGCACCTAGCCTGTGGCGACACCCAAGCCCATGAGGCCGTAGGCTTTGCAGTCAGCGGCTGCGTCATCATGACCTGCTTTGCCCTCACCTGCCTGTCTTATGTCCGCATCGTTTACACAGTGGTTCAAATGCGCTCTGTGGCTGGCCGCAGGAGAGCCTTCTCCACCTGCTCCTCCCATCTGGCCAGGGTGCTGCTGTTTTACGGCACCGGAAGTTCCGCCTACATGCAGCCCACAGCCCAGTACTCCCCGCTGCAAGGGCGCATGGCTGCTGTGTTCTACTCTATCCTCACTCCCACTCTGAATCCCCTCATCTACAGCCTGAGGAACAAGGACATGAAAGCTGCTCTGAGGAAGCTT
>flattened_line_395912|OR52|PSEUDOGENE
AATCACACCAACCTCAGAGACATCTGGTACACCATGATCGGGATCCCAGGACTGGAAGATGCACACATATGGCTCTCCATCCCAATCTGTTCAATGTATATAGTGGCCCTTGCAGGCAACACCCTATTAATATTCCTGGTCTTCACCGAGCATAGTCTTCATGAACCAATGTATCTTTTCCTCTCCATGTTGGCCCTGGCTGATATCATTCTGTCTACAGTGACCACGCCCAAGGTTCTTGCCATCTTTTGGTTCCGAGCTGGTGGCATTTCTTTTGCTAGTTGTGTGTCTCAGATGTTTTTTCTCCACTTC
>flattened_line_39733_1-792|OR10|PSEUDOGENE
ATGGTGATGGGCTATGACCGCTATGTGGCCATTGGCAACCCCTTGAGGTATTCAGTAATCATGGGTAAGAAGGCTTGTATCCACTTGGCTTCTGGGTCATTGGGCATTGGCTTGGGCATGGCTATTGTTCAGGTCACATCAGTGTTTAGCCTTCCATTCTGTGATGGCTTTGTTATCCCCCATTTCTTCTGCGATGTGAGACCTCTGCTAAAGGTGGCCTGCACAGATACTATTATCAATGAGATCATCAACTTGTTTGTCAGTGTCTGTGTCCTTATTGTACCCATGTGTGTGGTCTTCATCTCCTACATTGTGATCATCTCCACCATCCTTAAGATTGCCTCATCTGAGGGACGGAAGAAGGCCTTTGCCACCTGTGCCTCCCACCTCACTGTGGTCATCATCCACTATGGCTGCACTGCAATCATCTACCTGAAGCCTAAGTCTCAGAGCTTGCTGGGGCAAGATAGGCTCATCTCAGTGATCTACACTCTTATCACCCCTCTATTGAACCCTTTGGTTTACAGCCTTCGGAATAAGGAGGTCAAAGACGCCTTACGCAGGGTCATATGGCAAAAACCACGTTCCTCTTAG
>flattened_line_39733_1-798|OR10|PSEUDOGENE
ATGGTGATGGGCTATGACCGCTATGTGGCCATTGGCAACCCCTTGAGGTATTCAGTAATCATGGGTAAGAAGGCTTGTATCCACTTGGCTTCTGGGTCATTGGGCATTGGCTTGGGCATGGCTATTGTTCAGGTCACATCAGTGTTTAGCCTTCCATTCTGTGATGGCTTTGTTATCCCCCATTTCTTCTGCGATGTGAGACCTCTGCTAAAGGTGGCCTGCACAGATACTATTATCAATGAGATCATCAACTTGTTTGTCAGTGTCTGTGTCCTTATTGTACCCATGTGTGTGGTCTTCATCTCCTACATTGTGATCATCTCCACCATCCTTAAGATTGCCTCATCTGAGGGACGGAAGAAGGCCTTTGCCACCTGTGCCTCCCACCTCACTGTGGTCATCATCCACTATGGCTGCACTGCAATCATCTACCTGAAGCCTAAGTCTCAGAGCTTGCTGGGGCAAGATAGGCTCATCTCAGTGATCTACACTCTTATCACCCCTCTATTGAACCCTTTGGTTTACAGCCTTCGGAATAAGGAGGTCAAAGACGCCTTACGCAGGGTCATATGGCAAAAACCACGTTCCTCTTAG
>flattened_line_39733_1-801|OR10|PSEUDOGENE
ATGGTGATGGGCTATGACCGCTATGTGGCCATTGGCAACCCCTTGAGGTATTCAGTAATCATGGGTAAGAAGGCTTGTATCCACTTGGCTTCTGGGTCATTGGGCATTGGCTTGGGCATGGCTATTGTTCAGGTCACATCAGTGTTTAGCCTTCCATTCTGTGATGGCTTTGTTATCCCCCATTTCTTCTGCGATGTGAGACCTCTGCTAAAGGTGGCCTGCACAGATACTATTATCAATGAGATCATCAACTTGTTTGTCAGTGTCTGTGTCCTTATTGTACCCATGTGTGTGGTCTTCATCTCCTACATTGTGATCATCTCCACCATCCTTAAGATTGCCTCATCTGAGGGACGGAAGAAGGCCTTTGCCACCTGTGCCTCCCACCTCACTGTGGTCATCATCCACTATGGCTGCACTGCAATCATCTACCTGAAGCCTAAGTCTCAGAGCTTGCTGGGGCAAGATAGGCTCATCTCAGTGATCTACACTCTTATCACCCCTCTATTGAACCCTTTGGTTTACAGCCTTCGGAATAAGGAGGTCAAAGACGCCTTACGCAGGGTCATATGGCAAAAACCACGTTCCTCTTAG
>flattened_line_39733_1-804|OR10|PSEUDOGENE
ATGGTGATGGGCTATGACCGCTATGTGGCCATTGGCAACCCCTTGAGGTATTCAGTAATCATGGGTAAGAAGGCTTGTATCCACTTGGCTTCTGGGTCATTGGGCATTGGCTTGGGCATGGCTATTGTTCAGGTCACATCAGTGTTTAGCCTTCCATTCTGTGATGGCTTTGTTATCCCCCATTTCTTCTGCGATGTGAGACCTCTGCTAAAGGTGGCCTGCACAGATACTATTATCAATGAGATCATCAACTTGTTTGTCAGTGTCTGTGTCCTTATTGTACCCATGTGTGTGGTCTTCATCTCCTACATTGTGATCATCTCCACCATCCTTAAGATTGCCTCATCTGAGGGACGGAAGAAGGCCTTTGCCACCTGTGCCTCCCACCTCACTGTGGTCATCATCCACTATGGCTGCACTGCAATCATCTACCTGAAGCCTAAGTCTCAGAGCTTGCTGGGGCAAGATAGGCTCATCTCAGTGATCTACACTCTTATCACCCCTCTATTGAACCCTTTGGTTTACAGCCTTCGGAATAAGGAGGTCAAAGACGCCTTACGCAGGGTCATATGGCAAAAACCACGTTCCTCTTAG
>flattened_line_39733_1-807|OR10|PSEUDOGENE
ATGGTGATGGGCTATGACCGCTATGTGGCCATTGGCAACCCCTTGAGGTATTCAGTAATCATGGGTAAGAAGGCTTGTATCCACTTGGCTTCTGGGTCATTGGGCATTGGCTTGGGCATGGCTATTGTTCAGGTCACATCAGTGTTTAGCCTTCCATTCTGTGATGGCTTTGTTATCCCCCATTTCTTCTGCGATGTGAGACCTCTGCTAAAGGTGGCCTGCACAGATACTATTATCAATGAGATCATCAACTTGTTTGTCAGTGTCTGTGTCCTTATTGTACCCATGTGTGTGGTCTTCATCTCCTACATTGTGATCATCTCCACCATCCTTAAGATTGCCTCATCTGAGGGACGGAAGAAGGCCTTTGCCACCTGTGCCTCCCACCTCACTGTGGTCATCATCCACTATGGCTGCACTGCAATCATCTACCTGAAGCCTAAGTCTCAGAGCTTGCTGGGGCAAGATAGGCTCATCTCAGTGATCTACACTCTTATCACCCCTCTATTGAACCCTTTGGTTTACAGCCTTCGGAATAAGGAGGTCAAAGACGCCTTACGCAGGGTCATATGGCAAAAACCACGTTCCTCTTAG
>flattened_line_39733_1-816|OR10|PSEUDOGENE
ATGGTGATGGGCTATGACCGCTATGTGGCCATTGGCAACCCCTTGAGGTATTCAGTAATCATGGGTAAGAAGGCTTGTATCCACTTGGCTTCTGGGTCATTGGGCATTGGCTTGGGCATGGCTATTGTTCAGGTCACATCAGTGTTTAGCCTTCCATTCTGTGATGGCTTTGTTATCCCCCATTTCTTCTGCGATGTGAGACCTCTGCTAAAGGTGGCCTGCACAGATACTATTATCAATGAGATCATCAACTTGTTTGTCAGTGTCTGTGTCCTTATTGTACCCATGTGTGTGGTCTTCATCTCCTACATTGTGATCATCTCCACCATCCTTAAGATTGCCTCATCTGAGGGACGGAAGAAGGCCTTTGCCACCTGTGCCTCCCACCTCACTGTGGTCATCATCCACTATGGCTGCACTGCAATCATCTACCTGAAGCCTAAGTCTCAGAGCTTGCTGGGGCAAGATAGGCTCATCTCAGTGATCTACACTCTTATCACCCCTCTATTGAACCCTTTGGTTTACAGCCTTCGGAATAAGGAGGTCAAAGACGCCTTACGCAGGGTCATATGGCAAAAACCACGTTCCTCTTAG
>flattened_line_39733_1-819|OR10|PSEUDOGENE
ATGGTGATGGGCTATGACCGCTATGTGGCCATTGGCAACCCCTTGAGGTATTCAGTAATCATGGGTAAGAAGGCTTGTATCCACTTGGCTTCTGGGTCATTGGGCATTGGCTTGGGCATGGCTATTGTTCAGGTCACATCAGTGTTTAGCCTTCCATTCTGTGATGGCTTTGTTATCCCCCATTTCTTCTGCGATGTGAGACCTCTGCTAAAGGTGGCCTGCACAGATACTATTATCAATGAGATCATCAACTTGTTTGTCAGTGTCTGTGTCCTTATTGTACCCATGTGTGTGGTCTTCATCTCCTACATTGTGATCATCTCCACCATCCTTAAGATTGCCTCATCTGAGGGACGGAAGAAGGCCTTTGCCACCTGTGCCTCCCACCTCACTGTGGTCATCATCCACTATGGCTGCACTGCAATCATCTACCTGAAGCCTAAGTCTCAGAGCTTGCTGGGGCAAGATAGGCTCATCTCAGTGATCTACACTCTTATCACCCCTCTATTGAACCCTTTGGTTTACAGCCTTCGGAATAAGGAGGTCAAAGACGCCTTACGCAGGGTCATATGGCAAAAACCACGTTCCTCTTAG
>flattened_line_39733_1-822|OR10|PSEUDOGENE
ATGGTGATGGGCTATGACCGCTATGTGGCCATTGGCAACCCCTTGAGGTATTCAGTAATCATGGGTAAGAAGGCTTGTATCCACTTGGCTTCTGGGTCATTGGGCATTGGCTTGGGCATGGCTATTGTTCAGGTCACATCAGTGTTTAGCCTTCCATTCTGTGATGGCTTTGTTATCCCCCATTTCTTCTGCGATGTGAGACCTCTGCTAAAGGTGGCCTGCACAGATACTATTATCAATGAGATCATCAACTTGTTTGTCAGTGTCTGTGTCCTTATTGTACCCATGTGTGTGGTCTTCATCTCCTACATTGTGATCATCTCCACCATCCTTAAGATTGCCTCATCTGAGGGACGGAAGAAGGCCTTTGCCACCTGTGCCTCCCACCTCACTGTGGTCATCATCCACTATGGCTGCACTGCAATCATCTACCTGAAGCCTAAGTCTCAGAGCTTGCTGGGGCAAGATAGGCTCATCTCAGTGATCTACACTCTTATCACCCCTCTATTGAACCCTTTGGTTTACAGCCTTCGGAATAAGGAGGTCAAAGACGCCTTACGCAGGGTCATATGGCAAAAACCACGTTCCTCTTAG
>flattened_line_39733_1-825|OR10|PSEUDOGENE
ATGGTGATGGGCTATGACCGCTATGTGGCCATTGGCAACCCCTTGAGGTATTCAGTAATCATGGGTAAGAAGGCTTGTATCCACTTGGCTTCTGGGTCATTGGGCATTGGCTTGGGCATGGCTATTGTTCAGGTCACATCAGTGTTTAGCCTTCCATTCTGTGATGGCTTTGTTATCCCCCATTTCTTCTGCGATGTGAGACCTCTGCTAAAGGTGGCCTGCACAGATACTATTATCAATGAGATCATCAACTTGTTTGTCAGTGTCTGTGTCCTTATTGTACCCATGTGTGTGGTCTTCATCTCCTACATTGTGATCATCTCCACCATCCTTAAGATTGCCTCATCTGAGGGACGGAAGAAGGCCTTTGCCACCTGTGCCTCCCACCTCACTGTGGTCATCATCCACTATGGCTGCACTGCAATCATCTACCTGAAGCCTAAGTCTCAGAGCTTGCTGGGGCAAGATAGGCTCATCTCAGTGATCTACACTCTTATCACCCCTCTATTGAACCCTTTGGTTTACAGCCTTCGGAATAAGGAGGTCAAAGACGCCTTACGCAGGGTCATATGGCAAAAACCACGTTCCTCTTAG
>flattened_line_39733_1-828|OR10|PSEUDOGENE
ATGGTGATGGGCTATGACCGCTATGTGGCCATTGGCAACCCCTTGAGGTATTCAGTAATCATGGGTAAGAAGGCTTGTATCCACTTGGCTTCTGGGTCATTGGGCATTGGCTTGGGCATGGCTATTGTTCAGGTCACATCAGTGTTTAGCCTTCCATTCTGTGATGGCTTTGTTATCCCCCATTTCTTCTGCGATGTGAGACCTCTGCTAAAGGTGGCCTGCACAGATACTATTATCAATGAGATCATCAACTTGTTTGTCAGTGTCTGTGTCCTTATTGTACCCATGTGTGTGGTCTTCATCTCCTACATTGTGATCATCTCCACCATCCTTAAGATTGCCTCATCTGAGGGACGGAAGAAGGCCTTTGCCACCTGTGCCTCCCACCTCACTGTGGTCATCATCCACTATGGCTGCACTGCAATCATCTACCTGAAGCCTAAGTCTCAGAGCTTGCTGGGGCAAGATAGGCTCATCTCAGTGATCTACACTCTTATCACCCCTCTATTGAACCCTTTGGTTTACAGCCTTCGGAATAAGGAGGTCAAAGACGCCTTACGCAGGGTCATATGGCAAAAACCACGTTCCTCTTAG
>flattened_line_39733_1-831|OR10|PSEUDOGENE
ATGGTGATGGGCTATGACCGCTATGTGGCCATTGGCAACCCCTTGAGGTATTCAGTAATCATGGGTAAGAAGGCTTGTATCCACTTGGCTTCTGGGTCATTGGGCATTGGCTTGGGCATGGCTATTGTTCAGGTCACATCAGTGTTTAGCCTTCCATTCTGTGATGGCTTTGTTATCCCCCATTTCTTCTGCGATGTGAGACCTCTGCTAAAGGTGGCCTGCACAGATACTATTATCAATGAGATCATCAACTTGTTTGTCAGTGTCTGTGTCCTTATTGTACCCATGTGTGTGGTCTTCATCTCCTACATTGTGATCATCTCCACCATCCTTAAGATTGCCTCATCTGAGGGACGGAAGAAGGCCTTTGCCACCTGTGCCTCCCACCTCACTGTGGTCATCATCCACTATGGCTGCACTGCAATCATCTACCTGAAGCCTAAGTCTCAGAGCTTGCTGGGGCAAGATAGGCTCATCTCAGTGATCTACACTCTTATCACCCCTCTATTGAACCCTTTGGTTTACAGCCTTCGGAATAAGGAGGTCAAAGACGCCTTACGCAGGGTCATATGGCAAAAACCACGTTCCTCTTAG
>flattened_line_39733_1-834|OR10|PSEUDOGENE
ATGGTGATGGGCTATGACCGCTATGTGGCCATTGGCAACCCCTTGAGGTATTCAGTAATCATGGGTAAGAAGGCTTGTATCCACTTGGCTTCTGGGTCATTGGGCATTGGCTTGGGCATGGCTATTGTTCAGGTCACATCAGTGTTTAGCCTTCCATTCTGTGATGGCTTTGTTATCCCCCATTTCTTCTGCGATGTGAGACCTCTGCTAAAGGTGGCCTGCACAGATACTATTATCAATGAGATCATCAACTTGTTTGTCAGTGTCTGTGTCCTTATTGTACCCATGTGTGTGGTCTTCATCTCCTACATTGTGATCATCTCCACCATCCTTAAGATTGCCTCATCTGAGGGACGGAAGAAGGCCTTTGCCACCTGTGCCTCCCACCTCACTGTGGTCATCATCCACTATGGCTGCACTGCAATCATCTACCTGAAGCCTAAGTCTCAGAGCTTGCTGGGGCAAGATAGGCTCATCTCAGTGATCTACACTCTTATCACCCCTCTATTGAACCCTTTGGTTTACAGCCTTCGGAATAAGGAGGTCAAAGACGCCTTACGCAGGGTCATATGGCAAAAACCACGTTCCTCTTAG
>flattened_line_39733_1-837|OR10|PSEUDOGENE
ATGGTGATGGGCTATGACCGCTATGTGGCCATTGGCAACCCCTTGAGGTATTCAGTAATCATGGGTAAGAAGGCTTGTATCCACTTGGCTTCTGGGTCATTGGGCATTGGCTTGGGCATGGCTATTGTTCAGGTCACATCAGTGTTTAGCCTTCCATTCTGTGATGGCTTTGTTATCCCCCATTTCTTCTGCGATGTGAGACCTCTGCTAAAGGTGGCCTGCACAGATACTATTATCAATGAGATCATCAACTTGTTTGTCAGTGTCTGTGTCCTTATTGTACCCATGTGTGTGGTCTTCATCTCCTACATTGTGATCATCTCCACCATCCTTAAGATTGCCTCATCTGAGGGACGGAAGAAGGCCTTTGCCACCTGTGCCTCCCACCTCACTGTGGTCATCATCCACTATGGCTGCACTGCAATCATCTACCTGAAGCCTAAGTCTCAGAGCTTGCTGGGGCAAGATAGGCTCATCTCAGTGATCTACACTCTTATCACCCCTCTATTGAACCCTTTGGTTTACAGCCTTCGGAATAAGGAGGTCAAAGACGCCTTACGCAGGGTCATATGGCAAAAACCACGTTCCTCTTAG
>flattened_line_39733_1-843|OR10|PSEUDOGENE
ATGGTGATGGGCTATGACCGCTATGTGGCCATTGGCAACCCCTTGAGGTATTCAGTAATCATGGGTAAGAAGGCTTGTATCCACTTGGCTTCTGGGTCATTGGGCATTGGCTTGGGCATGGCTATTGTTCAGGTCACATCAGTGTTTAGCCTTCCATTCTGTGATGGCTTTGTTATCCCCCATTTCTTCTGCGATGTGAGACCTCTGCTAAAGGTGGCCTGCACAGATACTATTATCAATGAGATCATCAACTTGTTTGTCAGTGTCTGTGTCCTTATTGTACCCATGTGTGTGGTCTTCATCTCCTACATTGTGATCATCTCCACCATCCTTAAGATTGCCTCATCTGAGGGACGGAAGAAGGCCTTTGCCACCTGTGCCTCCCACCTCACTGTGGTCATCATCCACTATGGCTGCACTGCAATCATCTACCTGAAGCCTAAGTCTCAGAGCTTGCTGGGGCAAGATAGGCTCATCTCAGTGATCTACACTCTTATCACCCCTCTATTGAACCCTTTGGTTTACAGCCTTCGGAATAAGGAGGTCAAAGACGCCTTACGCAGGGTCATATGGCAAAAACCACGTTCCTCTTAG
>flattened_line_39733_1-846|OR10|PSEUDOGENE
ATGGTGATGGGCTATGACCGCTATGTGGCCATTGGCAACCCCTTGAGGTATTCAGTAATCATGGGTAAGAAGGCTTGTATCCACTTGGCTTCTGGGTCATTGGGCATTGGCTTGGGCATGGCTATTGTTCAGGTCACATCAGTGTTTAGCCTTCCATTCTGTGATGGCTTTGTTATCCCCCATTTCTTCTGCGATGTGAGACCTCTGCTAAAGGTGGCCTGCACAGATACTATTATCAATGAGATCATCAACTTGTTTGTCAGTGTCTGTGTCCTTATTGTACCCATGTGTGTGGTCTTCATCTCCTACATTGTGATCATCTCCACCATCCTTAAGATTGCCTCATCTGAGGGACGGAAGAAGGCCTTTGCCACCTGTGCCTCCCACCTCACTGTGGTCATCATCCACTATGGCTGCACTGCAATCATCTACCTGAAGCCTAAGTCTCAGAGCTTGCTGGGGCAAGATAGGCTCATCTCAGTGATCTACACTCTTATCACCCCTCTATTGAACCCTTTGGTTTACAGCCTTCGGAATAAGGAGGTCAAAGACGCCTTACGCAGGGTCATATGGCAAAAACCACGTTCCTCTTAG
>flattened_line_39733_1-849|OR10|PSEUDOGENE
ATGGTGATGGGCTATGACCGCTATGTGGCCATTGGCAACCCCTTGAGGTATTCAGTAATCATGGGTAAGAAGGCTTGTATCCACTTGGCTTCTGGGTCATTGGGCATTGGCTTGGGCATGGCTATTGTTCAGGTCACATCAGTGTTTAGCCTTCCATTCTGTGATGGCTTTGTTATCCCCCATTTCTTCTGCGATGTGAGACCTCTGCTAAAGGTGGCCTGCACAGATACTATTATCAATGAGATCATCAACTTGTTTGTCAGTGTCTGTGTCCTTATTGTACCCATGTGTGTGGTCTTCATCTCCTACATTGTGATCATCTCCACCATCCTTAAGATTGCCTCATCTGAGGGACGGAAGAAGGCCTTTGCCACCTGTGCCTCCCACCTCACTGTGGTCATCATCCACTATGGCTGCACTGCAATCATCTACCTGAAGCCTAAGTCTCAGAGCTTGCTGGGGCAAGATAGGCTCATCTCAGTGATCTACACTCTTATCACCCCTCTATTGAACCCTTTGGTTTACAGCCTTCGGAATAAGGAGGTCAAAGACGCCTTACGCAGGGTCATATGGCAAAAACCACGTTCCTCTTAG
>flattened_line_39733_1-4160|OR10|PSEUDOGENE
ATGGTGATGGGCTATGACCGCTATGTGGCCATTGGCAACCCCTTGAGGTATTCAGTAATCATGGGTAAGAAGGCTTGTATCCACTTGGCTTCTGGGTCATTGGGCATTGGCTTGGGCATGGCTATTGTTCAGGTCACATCAGTGTTTAGCCTTCCATTCTGTGATGGCTTTGTTATCCCCCATTTCTTCTGCGATGTGAGACCTCTGCTAAAGGTGGCCTGCACAGATACTATTATCAATGAGATCATCAACTTGTTTGTCAGTGTCTGTGTCCTTATTGTACCCATGTGTGTGGTCTTCATCTCCTACATTGTGATCATCTCCACCATCCTTAAGATTGCCTCATCTGAGGGACGGAAGAAGGCCTTTGCCACCTGTGCCTCCCACCTCACTGTGGTCATCATCCACTATGGCTGCACTGCAATCATCTACCTGAAGCCTAAGTCTCAGAGCTTGCTGGGGCAAGATAGGCTCATCTCAGTGATCTACACTCTTATCACCCCTCTATTGAACCCTTTGGTTTACAGCCTTCGGAATAAGGAGGTCAAAGACGCCTTACGCAGGGTCATATGGCAAAAACCACGTTCCTCTTAG
>flattened_line_396160|OR4|PSEUDOGENE
GGAGACGCAAAGCCCTGTCCACCTGTGGGGCCCACTTCACTGTTGTTGCCCTGTTCTTTGTGCCCTGTATATTTAGTTATATGCGTCCATCGACTACTTTACCTATAGACAAAAACTTGGCAGTGTTTTATGGTATTCTGACACCCATGTTGAATCCACTCATTTATACTCTGAGAAATGAAGAAGTGAAAAATGCCATAAGAAAGCTCTTCA
>flattened_line_396524|OR7|PSEUDOGENE
GCTTCTTTGATGTACACCGTGGTCACCCCAATGCTGAACCCCTTCATCTATAGTCTAAGGAACAAGGACATAAAGACAGCTCTGAGAATCCTGCTGGGAAGTATAACT
>flattened_line_397522|OR5|PSEUDOGENE
TTTCTCTCTATGAATGCATGGCTCAGTTCTATTTTCTCTGTCTTGCTGAAACTGCAGACTGCTTTCTTCTGGCAGGGATGGCCTATGACCGCTATGTGGCCATATGCAACCCACTGCAGTACCACACCATGATGTCCAAGAAGCTCTGCCTTCAGATGACTGTTGGAGCCTACATAGGAGGGAACCTGCAATCCATGATTCACACAGGGTTCTTGTTCAGGTTAACTTTCTGTAGGTCTCATGTCATCAAGCACTTTTTCTGTGATGTCCTTCCATTATATAGACTCTCCTGTACTGATCCATATATCAATGAACTGATGATACTCATCCTTTCTGGTTCAATTCAAACCTTTACTATTTCTGTAGTCCTGATATCTTATTTCTACATCCTTTTCACTATATTCTCAA
>flattened_line_397766|OR10|PSEUDOGENE
CCTTGGTGGTCTTAGGTTTTGGTTCTCTGGCCCTACTGCTGGGTTCCTACAGCCGTATCATCAGGACAGCCCTGAGCGTCAAGTCGGCCACGGGTTGGAGCAAGATCTTCTCCACGTGTTCTTCTCACTTCCTCGTAGTGACCATCTTTTATGGTTCGG
>flattened_line_39926_16631-17310|OR5|PSEUDOGENE
AAATATCACTGAGATCACCCAGTTCATCCTCCTGGGATTCTCAGATTTCCCCAGAATCATGGCACTGCTCTTTGTTACATTCCTCATCCTTTACATTATGACAGTGACCTGGAACCTGTCCCTCATTGTTCTAATAAGGATGGACTCCCACCTCCACATACCCATGTACTTCTTCCTCAGTAATCTGTCCTTCATAGACCTCTGCTATGTCACCTCCACAGTTCCAAAGATGCTCTCCAACTTCTTCAAGGAAAGGCAGACTATCAGCTTTGTGGGCTGCATACTTCAATACTTTATCTTTTCCACTATGGGGCTGAGTGAATCTTGTCTCATGACAGCCATGGCCTATGACAGGTACGCTGCCATCTGTAACCCACTGCTCTACTCATCAATCATGTCTCCCACCCTGTGTGCTCGGAT
>flattened_line_39962_1-995|OR4
AGCCCAGCCCTGGCTGCTCCCATGTACTTCTTCCTGTCCTACTTGTCCATCATAGATGGATTCTACTCTTCTTCCATAGCACCCAAAATGATTTATGACCTAATCTCTGAGAAGAGCACCATATCCTTTAATGGCTGCATGACTCAGCTTTTTGCTGAGCATTTTTTTGCTGCAGCTGAAACCATCTTGCTGATTTCCATGGCCTATGATCGCTATGTAGCCATCTGCAAGCCCTTGCACTACATGACCATCATGAGCCGACCTGTGTGTGTTTTCTTGGTGGTAACAGCTGGAATTGTAGGGTTTGTTCATGGAATGATACAGACTATATTTATAGCCCAGTTACCCTTCTGTGGACCCAATATCATTAATCATTTTATATGTGATTTAATACCACTCCTGGAGTTGGCCTGCACTGACACCCATTCTCTAGGGCCCCTGATTGCTGCCAACAGTGGAGCAATGTGTCTACTCATTTTCTCCATGCTTATTGCTTCTTATGTGGTCATCCTTCTTTCTCTGAGGAATCACATTTCAGAAGGGCGTCACAAAGCCCTGACTACCTGTATCTCTCATGTCTCTGTTGTTGTTTTATATTTTGTACCTTGCTCATACTTGTATGTAAGACCAATGATCTCCTTCCCCACTGACAAAGCTGTAACTGTGTTTTACACTCTAGTGACGCCTCTGTTGAACCCTTTAATCTACACCGTCAGAAATGAGGAGGTCAAAAAAATTATGAGGAAGCTCTTGGGCCAAATAAGGTCAAACACTGGTTTAAAAAATTCAATTATTTTCTTTATTTAG
>flattened_line_39962_1-1004|OR4
AGCCCAGCCCTGGCTGCTCCCATGTACTTCTTCCTGTCCTACTTGTCCATCATAGATGGATTCTACTCTTCTTCCATAGCACCCAAAATGATTTATGACCTAATCTCTGAGAAGAGCACCATATCCTTTAATGGCTGCATGACTCAGCTTTTTGCTGAGCATTTTTTTGCTGCAGCTGAAACCATCTTGCTGATTTCCATGGCCTATGATCGCTATGTAGCCATCTGCAAGCCCTTGCACTACATGACCATCATGAGCCGACCTGTGTGTGTTTTCTTGGTGGTAACAGCTGGAATTGTAGGGTTTGTTCATGGAATGATACAGACTATATTTATAGCCCAGTTACCCTTCTGTGGACCCAATATCATTAATCATTTTATATGTGATTTAATACCACTCCTGGAGTTGGCCTGCACTGACACCCATTCTCTAGGGCCCCTGATTGCTGCCAACAGTGGAGCAATGTGTCTACTCATTTTCTCCATGCTTATTGCTTCTTATGTGGTCATCCTTCTTTCTCTGAGGAATCACATTTCAGAAGGGCGTCACAAAGCCCTGACTACCTGTATCTCTCATGTCTCTGTTGTTGTTTTATATTTTGTACCTTGCTCATACTTGTATGTAAGACCAATGATCTCCTTCCCCACTGACAAAGCTGTAACTGTGTTTTACACTCTAGTGACGCCTCTGTTGAACCCTTTAATCTACACCGTCAGAAATGAGGAGGTCAAAAAAATTATGAGGAAGCTCTTGGGCCAAATAAGGTCAAACACTGGTTTAAAAAATTCAATTATTTTCTTTATTTAG
>flattened_line_39962_1-7417|OR4
AGCCCAGCCCTGGCTGCTCCCATGTACTTCTTCCTGTCCTACTTGTCCATCATAGATGGATTCTACTCTTCTTCCATAGCACCCAAAATGATTTATGACCTAATCTCTGAGAAGAGCACCATATCCTTTAATGGCTGCATGACTCAGCTTTTTGCTGAGCATTTTTTTGCTGCAGCTGAAACCATCTTGCTGATTTCCATGGCCTATGATCGCTATGTAGCCATCTGCAAGCCCTTGCACTACATGACCATCATGAGCCGACCTGTGTGTGTTTTCTTGGTGGTAACAGCTGGAATTGTAGGGTTTGTTCATGGAATGATACAGACTATATTTATAGCCCAGTTACCCTTCTGTGGACCCAATATCATTAATCATTTTATATGTGATTTAATACCACTCCTGGAGTTGGCCTGCACTGACACCCATTCTCTAGGGCCCCTGATTGCTGCCAACAGTGGAGCAATGTGTCTACTCATTTTCTCCATGCTTATTGCTTCTTATGTGGTCATCCTTCTTTCTCTGAGGAATCACATTTCAGAAGGGCGTCACAAAGCCCTGACTACCTGTATCTCTCATGTCTCTGTTGTTGTTTTATATTTTGTACCTTGCTCATACTTGTATGTAAGACCAATGATCTCCTTCCCCACTGACAAAGCTGTAACTGTGTTTTACACTCTAGTGACGCCTCTGTTGAACCCTTTAATCTACACCGTCAGAAATGAGGAGGTCAAAAAAATTATGAGGAAGCTCTTGGGCCAAATAAGGTCAAACACTGGTTTAAAAAATTCAATTATTTTCTTTATTTAG
>flattened_line_39962_7424-12742|OR4|PSEUDOGENE
ATGAGAAATGTCTCAGAATTCATCCTCCTAGGCTTGACCCAAGACCCAGGTCTGCAGAAAGTCTTATTTATTATATGTTTAATAGTCTATTTGATCACACTGGCAGGTAACATGCTCATCTCAGTCACCATCTTCTTCAGCCCAGCCCTGGATGCTCCCATGTACTTCTTCCTGTCCTACTTGTCCATCATAGATGGATTCTACTCTTCTTCCATAGCACCCAAAATGACTTATGACTTAATCTCTGAGAAAAGCACCATAACCTTCAATGGCTGCATGACTCAGCTTTTTGCTGAACACTTTTTTGCTGCTGATGAAATCATCCTGTTGATTTCCATGGCCTATGATCGCTATGTAGCCATCGGCAAGCCCTTGCATTACATGACCATCATGAGCCGACCTGTGTGTTTATTCCTGGTGGGGGCCGCTGTAATCTTGGGATTCGTCCATGGAGGAATACAAACTTTATTTATGGCCCAATTACCATTCTGTGGCCCCAATACCATCAACCATTTTATGTGTGATTTAATACCACTCCTGGAGTTGGCCTGCACTGACACTCACATTCTAGGGCCCCTGATTGCTGCCAACAGTGGGTCACTGTGTTTGCTTACTTTTTCTATGCTGGTTGCTTCCTATATAGTCATCCTTCACTCTCTGAGGAATCATAGTTCAGAAGGGCGTCGCAAAGCCCTGTCTACCTGTGCCTCTCATGTCACTGCTGTTGTCTTATTCTTTGTACCCTGCTCATACCTGTACCTAAGGCCTATGACCTCCTTACCCACTGACAAAGCTGTAACTGTGTTTTGTACCCTAGTGATACCTATGTTGAACCCTTTAATCTATATTCTCAGAAATGAGGAGGTCAAATAG
>flattened_line_398580|OR5|PSEUDOGENE
CAACAGCACAGAAGTGACAGAATTCATCCTGTTGGGGTTGACAGATGATCCCAATCTCCAGGTTCCTCTCCTCCTGATATTTTTATTCATCTACCTTGTCACTCTGATTGGGAATGGAGGGATGATGGTCATCATCTACTCAGACTCCCGTCTTCACACTCCCATGTACTTCTTCCTCAGTAACCTGTCCTTTGTAGATCTGGGATACTCATCAGCCGTAGCTCCCAAGATGGTGGCTGCACTGCAGACAGGGAACAAGGTCATCTCCTATAATGGGTGTGCAGCTCAGTTTTTCTTCTTTGTGGGTTTTGCCACTGTTGAGTGCTATCTCCTGGCCTCCATGGCTTA
>flattened_line_4011_1773-3217|OR2
ATGGGCAGAGTCAATGGCAGCACCTTCAGCCATTTCATCTTCATAGGCTTCTCTGACCGGCCCCAGCTCGAGAGAGTCCTCTTCGCGGTCATCCTGCCCGCCTACCTCCTGACCCTGCTGGGCAACAGCACCATCATCCTGGTGTCCAGGCTGGACCCACACCTGCACACCCCCATGTACTTCTTCCTCACACATCTGTCCTTCCTGGACCTCAGCTTCACCAGCAGCTCCATCCCGCAGCTGCTCTACAACCTCAATGGGCCGGACAAGACCATCAGCTATGCAGGCTGCGCATTACAGTTGGTCCTGTTCCTGGGCCTGGGTGGTGTGGAGTGCCTGCTGCTGGCTGTCATGGCCTATGACCGCTTTGTGGCGATCTGCAAGCCCCTGCACTACATGGTGATCATGAACCCTAGGCTCTGCATTGGTCTGGTCTCAGTGGCCTGGGGCTGCGGCGTGGCCAACTCCTTGGCTATGTCTCCGGTGACCCTCAGTTTACCCCGCTGCGGGCGCCACAGTGTGGACCACTTCCTCTGTGAGATGCCGGCTCTCATCAGGATGGCTTGCGTCAACACCAGTGCAGTGGAAGGCACTGTCTTTGTCCTGGCGATAGGCATCGTGTTGTCCCCCCTGGTGTTCATCTTGGTGTCCTATGGCTACATCGTGAGGGCTGTTCTGCGAATCCGCTCCGCTGCAGGGCGGCAAAAGGCCTTCAACACCTGTGGCTCACACCTCACCGTAGTCTCGCTTTTCTATGGAAATATCATCTACATGTACATGCAGCCGGGGAACAGCTCCTCACAGGACCAGGGCAAGTTCCTCACCCTCTTCTACAACATTGTCACCCCCCTCTTCAACCCTCTGATCTACACGCTCAGGAACAAGGAGGTGAAGGGGGCGCTCAGGAGGCTACTGCTGGGTAGCAGGGAGACTGGGAAGTAG
>flattened_line_4011_16261-17739|OR2|PSEUDOGENE
TTTCATCCTTGTAGGCTTCTCTGACCGGCCCCAGCTCGAGAGAGTCCTCTTCGCTGTCATCCTGCCTGCCTACCTCCTGACCCTGCTGGGCAACAGCACCATCATCCTGGTGTCCAGGCTGGATCCACACCTGCACACCCCCATGTACTTCTTCCTCACACATCTGTCCTTCCTGGACCTCAGCTTCACCAGCAGCTCCATCCTGCAGCTGCTCTACAACCTCAATGGGCCGGACAAGACCATCAGCTATGCAGGCTGCGCATTATAGTTGGTCCTGTTCCTGGGCCTGGGTGGTGTGGAGTGCCTGCTGCTGGCTGTCATGGCCTATGACCGCTTTGTGGCGATCTGCAAGCCCCTGCACTACATGGTGGTCATGAACCCCAAGATCTGCATGATTTTAGTCTCTCTTGCTTGGGGCTGTGGTATGGCCAACTCTTTGATTATGTCTCCAATGACCTTGTGGTTACCTCGCTGTGGGTACCGCAAAGTGGACCACTTCCTCTGTGAGATGCCGGCTCTCATCAGGAT
>flattened_line_4011_26228-27684|OR2
ATGGAGACAGGAAATCACAGCTGGGGGACAGAGTTCACCTTGGTTGGTCTTTTCCAGTATGGCCAGATGGACACCCTCCTCTTCTCAGTCATCGCCATCCTCTTTGCTGTAGCTCTGACTGGCAACATCACTCTGGTCCACCTCATCAGGCTGGACCAAAGACTCCACACCCCCATGTACTTCCTCCTCAGCCAGCTCTCCATCATCGACATGATGTACATCTCCACCACCGTGCCCAAGATGGCAGCTAACTTCCTGTCAGGCACCAAGACCATTTCCTTTCTGGGCTGTGAGATCCAGACCTTTGTGTTTCTGAGCCTGGGTGGGTCTGAGGCCCTCCTGCTGGGCTTCATGTCCTATGACAGGTACATAGCCATCTGCCGGCCCCTGCACTATCCTGTGCTCATGAGCAGGAAGATCTGCTGCTCCATGGTTACCTGTGCCTGGAGTAGCAGCTCCATCAACGCCTTAGTGCACATGCTGTACGTATTTCAACTTCCATTCTGTGCATCTCGAGTTGTTAACCACTTTTTCTGTGAGGTTCCATCCCTCCTGCCATTGGTGTGTGAAGACACATCCCAGTATGAGCACACAGTGCTCTTTAGCGGACTGCTCATTCTGCTGCTACCCTTCCTGGCCATTCTGGCTTCCTATGCTCGGGTGTTGCTTGTGGTATTCCAGATGCGCTCAGGGAAGGGACAGAGTAGAGCGGTGTCCACCTGCTCCTCCCACCTGACTGTGGCCAGCCTGTTCTATGCCACCACTCTCTCCACTTACACCCAGCCACACTCCTGGCATTCTCCTGCCCAGGACAAGGTGGTGGCCGTGCTTTACTCAATTGTCACCCCTGTTCTGAACCCATTTATCTACAGTCTGCGAAACAAGGAGGTCATGGGCGCCCTGAGGAGACAGCTGGGATGA
>flattened_line_4011_37837-39287|OR2
ATGGAGAATCCCAATAGCACCACAGAGGTGGAATTCTTTCTTCTCGGGCTCTTCAGTCACACCAAAGCCCACTTGTTCCTATTTTCTGTTGTGTTAGTAATCTTCACCGCCTCCCTGATGGGCAACACCCTCATGATCCTCCTCATCTGCAGGGATCCCAGGCTCCACACACCCATGTACTTCCTTCTCAGCCAGCTCTCCATCATGGACATGATGCTAGTCTCCACCATCGTCCCCAAGATGGCAGCCAACTACTTGATGAGCAGGAGGTCCATCTCCCCTGCAGGCTGTGGCTCCCAGATCTTCCTGTTCCTCACCCTGGCGGGGGGCGAGTGTTTTCTCCTGGCTGCCATGTCCTACGACCGCTATGTGGCCATCTGTCAGCCCCTGCGCTACCACATCCTCATGAGCCCCAAGCTGTGCGTGCACCTGACCTTGGGCTCCTGGCTTCTGGGAGCCGCTGATGGTCTGATGCAGGCCGGCACCATCCTGAGTTTCCCCTTCTGCCATTCTCGGACAATCAACCATTTCTTCTGTGAGGCGCCTTCACTGGTGCGCCTCGCCTGCGCTGATACCAAAGTCTTTGAGTTCTTCATGTACATCTGCTGCATCCTGATGCTCCTGATCCCGCTGTCCCTGGTCCTGACTTCCTACTCGCTCATCCTAGCTGCGGTGCTCCGCATGCGGTCCTCGGCAGCCCGGAAGAAGGCCTTCGCCACCTGCTCTTCGCACCTGGCTGTGGTGGGGCTGTTCTACGGGGCCATCATGTTCATCTACATGAGGCCCAAGTCCCAGCAGCCGGAGGAGCGTGACAAGGTGGTGTCTGCCTTCTACACCATCTTCACGCCGGTGCTGAACCCCCTCATATACAGCGTGAGGAACAAGGAGGTCAAGGGTGCCTTGAGGAAGTGGCTGCAGTAG
>flattened_line_4011_45773-47280|OR2
ATGGCCAAGGGGAATGCCACAGAAGAGTTTATTCTCCTAGGTCTCTTTAACCACACCAGAGTCCACCTGGTTTTCTTTGTGCTGGTTCTGACTGTGGCCTTCAACTCTGTGATAGGCAATACCCTTCTGCTTCTCTTGATTCACCAGGATCGCCAGCTCCACACACCCATGTACTTCCTCCTGAGCCAACTCTCCCTTATGGACATGATGCTGGTGTCCACCATAGTGCCCCAAATGGCAGCTGGTTATTTAACTGGCAAGAAGTCCATCTCCACTGCTGCCTGTGGCTTCCAGATCTTCTTCTTCGTCACACTGGGAGGTGGAGAGTGCTTCCTCTTGGCAGCCATGTCCTACGACCGCTATGTAGCTATATGCCACCCACTGCGCTATCCGGTTCTCATGAACTGGCAGTTATGTTTGAGACTGATCTTGGGGTCTTGGCTCCTGGGAGCGGCTGATGGAGCCATGCAGGCTGCTGCCACCCTGAGCTTCCAGTTCTGCAGCCAGAAGGAAATAGATCACTTCTTTTGTGAAGCCCCCGTGTTACTGCGCTTGGCTTGTGGAAACACATCTGCCTTTGAGTTTGTCATGTACATCTGCTGTGTGTTGATGCTTCTGGTCCCCTTCTCCCTCATCCTGACATCGTATGGTCTCATCTTGGACGCTGTCCTCCGAATGCGGTCCACAGAAGCCCGCAAGAAGGCCTTTGCCACATGCTCTTCGCACTTGGCTGTAGTGGGCCTCTTTTATGGAGCTGCCATTTTCATCTACGTGAGGCCTACATCCTCGAGGTCAGCTAACCACGATAAGGTTGTATCTGCGTTCTACACTATTGTCACCCCCATGTTAAACCCCCTCATCTACAGTCTTAGGAACAGCGAGGTCAAGGGCAGCCTGAGGAAGTGTGTGGCCCACTGTGATGCCCTGACTAATAAGGATACTTTGGTTTGCCTGGACTTTTGTGGTTGTACAAAGAGAAAGGGTATCCAGTAG
>flattened_line_4011_98320-99775|OR10
ATGTCCAATCAGACCAGAGTGACTCATTTCATCCTCAGGGGCTTCTCAGACGCCCCACAGCTGAGATGGGTGCTCATCCCTCTTCTCTTGCTCATTTACACATTTGGCCTCCTGGGGAACATCTCCATCGTCACAGCCGTGATGAGAGACAGTAGGCTCCACTCCCCCATGTACTTCTTCCTGAAGAATCTGTCTTTCCTGGACATGTGCTACACCTCGGCCACCATCCCCAAGGCAGCCGTTGTGTCCTTCGCAGAGTCAGGGGTCATCTCCTATCTCGAGTGTGTAGCGCAGCTTTACATATTCATTACGCTCTCTTCTACTGAATGCTTTCTGCTCACGGCCATGGCTTATGACCGGTGCCTGGCCATCCTCAGACCACTGCTCTATGGAACCATCATGAACCAGAAGCTTTGTTCTGAGCTGGTGGCCACTGCCTGGGTGAGTGGGGCCATCTACTCAGCCTTCCACACGTTCAACACCTTCTCCCTCCCCTACTGTGGACCCAATGTTGTGGAGCACTTCTTCTGTGACATCCCACCAGTCATGAGACTGTCCTGCGCCGACTTCCATCTCAATGAGGAGGTGGGCTTCGCTGTCAGCAGCTGCATCATCATGAGCTCCTTCGCACTCACGGTCCTCTCCTATGTGAGCATCGTGTCCACAGTCGTCCGCATCCCCTCGGTGGATGGCAGGTGGAAAGCCTTTTCTACCTGCTCCTCCCACCTGACCACAGTCATCTTGTTTTATGTGACCGGAAGCTTCATGTACCTGAGGCCTGCCTCTGGGTACTCCCCGACCCAGGGTCGCCTGGCATCTATTTTCTACTCTGTCCTCACACCTTCTTTGAATCCAGTGGTCTATTGTCTGAGGAACAAAGATATGAAGTTTGCTCTGCAGAGACTTTATTGTGGAAGAAAGTACTGA
>flattened_line_4049_208722-209510|OR1|PSEUDOGENE
AGAGAACCATACGACAGCCACAGAATTCCTCCTCCTGGGACTCTCTGGAAATCCAGAGCAAGAAGAGGTCGTCTTTGGACTGTTCTTGTGGATGTACTTGGTCACCATCTCTGGGAACCTTCTCATCATCCTGGCCATCAGCTGTGACCCCCGTCTCCACACGCCCATGTACTTCTTCTTGGCCAACCTCTCCAGTGTGGACATCTGCTTTTGCTCAGTCACCATCCCCAAGGCACTGGTGAATCACATGGTGGGAAGCAAGTCCATCTCTTACATGGAGTGTATGGCCCAGATCTATTTCTTTATCACATTCATCAACATGGATGGCTTCCTCCTTGGTGTGATGGCCTATGACCGCTATGTGGCCATCTGTCACCCTCTCCACTACACCATGATGATGAGGCCCAGACTCTGTGTCCTCCTGGTGGCCATTTCCTGGGTCATCACAAACCTGCATGCTCTCTTGCACACTCTCCTCATGGTTCGACTCACCTTCTGTTCCCACAATGCAGTGCGCCACTTCTTCTGTGA
>flattened_line_400884|OR52|PSEUDOGENE
TAGTGGGCAACCTTGGCCTCGTGTACCTCATTTACTATGAGGAATCCTTGCATCACCCAATGTATTTCTTTCTGGCCATGCTTTCTCTCACAGACCTGTTTACCTGCACAACTACTCTCCCCAATGCCCTCTGCATCTTCTGGTTCAAACTCAGGGAAATTAACTTCACTGCTTGCCTAGTTCAGATGTTCTTTGTGCATGGATTCACAGGTGTGGAGTGTGGGGTGCTCATGCTCATGGCTCTGGACCGCTATGTGGCCATCTGCTACCCACTACGCTATGCTACCATACTTACCAACCCTGTCATTGCCAAAGCTGGGCTTGCGACCTTTTTGAGAGGTGTGTTGCTGATGGTTCCTTTTCCATTCTTGGTTAAGCGTTTGCCCTTCTGCCGAAGCAATGTCATCTCCCATACAT
>flattened_line_401328|OR4|PSEUDOGENE
CTTTCGCAAAAAAAAAACCATTACCTACAATGAATGTATGACTCAGGTCTTCGCAGCTCATTTCTTTGGGTGCATGGAAATCTTTGTGCTCATTCTTATGGCCTTTGACCGTTATATAGCAATCTGTAAGCCTCTGAGATATACAACCATAATGAGCCAGCGTATCTGTGGTGTATTAGTGATTCTTGCCTGGGTAGGGTCCTGTATCCACTCTTCGGCACAGGTTTTCTT
>flattened_line_401648|OR2|PSEUDOGENE
CACATGCTTGTGGTCATAATGTACTATGGGCCGTTCATTTTCACATATATGAGACCTCGCTCATACCACACTCCAGGCCAGGACAAGTTCCTGGCAATATTCTACACCATTCTGACACCCACACTCAACCCTGTCATCTACAGCTTCCGGAATAATGATGTGCTTATGGCT
>flattened_line_568_443674-445130|OR7
ATGTTTGTGGTCACTGTGCTTGGGAACATGCTCATCATCCTGGCCGTCAGCTTTGATGCCCACCTCCACACGCCCATGTACTTCTTCCTCTCCAACCTGTCCTTTTCTGACATTTGTTTCATCTCTACAACCATCCCTAAGATGTTGGTGAATATCCAAACCCAGAGCAAGTCCATCACCTATGCAGGATGCATCACCCAGATGTATTTTTTCATGGTCTTTGGAGGCATGGACACATTTCTCCTCACTTTGATGGCCTACGACAGATTTGTGGCCATCTGTCACCCCCTTCACTACCCAGTCATCATGAACCCCCAACTGTGTGGCCTGCTGGTTCTTGTGTCCTGGCTCATCAGCTTCTCATACTCTCTGGTCCAGAGTCTGTTGATGCTGCGGCTGTCCTTCTGCACTGATCAGATAATTAAACACTTTTACTGTGAACTCGCTCAGGCCCTCACAGTTGCCTGCTCAGACACACTGCTCAACCATATCCTTCTTTATATTGTCACTTGTATTCTTGGCTTTGTTCCTTTTTCAGGGATCCTCTATTCCTACACCCAAATTGTCTCCTCCATTCTGAAAATCCCATCAACAGATGGAAAATATAAAGCATTTTCCACCTGTGGGTCTCATCTATCAGTGGTTTCTTTATTCTATGGAACAGGCTTTGGTGTATACCTTAGTTCTGATACAACTTCTTCTTCTTGGAAAGGCATGGTGGCCTCAGTAATGTATACAGTGGTTACCCCCATGCTGAACCCTTTCATCTACAGCTTGAGGAACAAAGACATTAAGAAGGCCTTACAAACACTTGGGGGAATACTTTTCAGTAAGTGA
>flattened_line_568_457070-458511|OR7
ATGTACCTTGTCACAATGCTTGGGAACCTGCTCATCATCCTGACAGTCAGCTCAGACTCTCGCCTCCACAGCCCAATGTACTTTTTCCTCTCTAACTTATCCTTGGCTGACATCAGCTTCACCTCCACTACCGTACCAAAGATGATAGTGGACATGCAGACTCACAGCAGAGTCATCTCCTATTCAGAATGCCTCACTCAGATGTCCTTTTTCATGCTTTTTGGGTGTTTGGATAGTCTGCTTCTAACTGTGATGGCTTATGATAGGTTTGTGGCCATCTGTCATCCTTTGCACTATCAGGTCATTATGAACCCTCGTCTTTGCGGCTTGTCGGTTTTTGTGTCTGTTCTCATCAGCCTTTTGGTCTCTCAGCTGCATAATTCAATAGTATTACAACTTACTTACTTCAAAAATGTATACATTTCCCACTTCTTCTGTGATCCTTCTCAACTTCTCAACCTTGCCTGCTCTGATCCCTTTACAAATAGCATAGTCATGTATTTCGTTGGTGCCATCTCTGGTTTTCTTCCTATCTCTGGGATTCTTTTCTCTTATTATAAAATCGTTTCCTCCATTCTTAAAATGCCATCATCTGGTGGGAAGTATAAAGCCTTCTCTACCTGTGGCTCTCACCTGTCTGTTGTTTGCTTATTTTATGGGACTGGCCTTGGGGTATACCTCAGTTCAGCTGTCTCACTGTCTCCCAGGAAGGGTGCAGTAGCATCAGTAGTGTACACTGTGGTCACCCCCATGCTCAACCCTTTTATCTATAGCTTAAGAAACAGGGACATCAAGAGGGCCATGTGGCAGCTCCTCAGAAAAACAGTATAA
>flattened_line_568_464441-465891|OR7
ATGTACCTGGTCACAGTGTTTGGGAACCTGCTCATCATCCTGGCTGTCAGCTCTGACCATCACCTCCACACACCCATGTACTTCTTCCTCTGCAATCTGTCCTTGGCTGACATCTGTTTCATCTCCACCACAGTACCAAAGATGATTGTGAACATCCAAACTCACAGCAAAGAGATCGTCTACGTGGGATGCCTCACACAGATGTCATTTTTGATCCTTTTTGGATGTATGGATGGTATGCTCCTGACTGTGATGGCCTATGATAGGTTTGTGGCTATCTGTCACCCTCTGCATTACTCACTCATCATGAATCCTCGCCTCTGTGGCCTTTTAGTTTTCCTATCTCTTTTGGTTAGTCTTGTAGATTCCCAGGCACACAACCTCATTGCCTTACAAATTGTCTACTTCAAGGATATAGCAATTTCCAATTTCTTTTGTGACCCTGCACAACTCCTTAATCTTTCCTGCTTTGACTCATTCATTAATAACATAGTCATGTATTTTGTTGGTGCCATATCTGGGTTTCTTCCTATCTCTGGAATTTTCTTCTCTTACTATAAAATTGTTTTCTCCATTCTGAGAATACCATCATCAATTGGGAGGTATAAAGCCTTCTCCACTTGTATCTCTCACCTGTCAGTTGTTTGCTTATTTTATGGAACAGCCATTGGAGTATACCTTGGTTCAGCTATGTCACATTCTCCCAGAAACACTGCGGTGGTCTCATTGATGTACACTGTGGTCACCCCTATGCTAAATCCCTTCATATACAGCCTGAGGAACAAGGACATCAAAAAAGCAGTGAGGAGACTCCACAGCAGAACACTGTAA
>flattened_line_568_455904-459012|OR7
ATGTACCTTGTCACAATGCTTGGGAACCTGCTCATCATCCTGACAGTCAGCTCAGACTCTCGCCTCCACAGCCCAATGTACTTTTTCCTCTCTAACTTATCCTTGGCTGACATCAGCTTCACCTCCACTACCGTACCAAAGATGATAGTGGACATGCAGACTCACAGCAGAGTCATCTCCTATTCAGAATGCCTCACTCAGATGTCCTTTTTCATGCTTTTTGGGTGTTTGGATAGTCTGCTTCTAACTGTGATGGCTTATGATAGGTTTGTGGCCATCTGTCATCCTTTGCACTATCAGGTCATTATGAACCCTCGTCTTTGCGGCTTGTCGGTTTTTGTGTCTGTTCTCATCAGCCTTTTGGTCTCTCAGCTGCATAATTCAATAGTATTACAACTTACTTACTTCAAAAATGTATACATTTCCCACTTCTTCTGTGATCCTTCTCAACTTCTCAACCTTGCCTGCTCTGATCCCTTTACAAATAGCATAGTCATGTATTTCGTTGGTGCCATCTCTGGTTTTCTTCCTATCTCTGGGATTCTTTTCTCTTATTATAAAATCGTTTCCTCCATTCTTAAAATGCCATCATCTGGTGGGAAGTATAAAGCCTTCTCTACCTGTGGCTCTCACCTGTCTGTTGTTTGCTTATTTTATGGGACTGGCCTTGGGGTATACCTCAGTTCAGCTGTCTCACTGTCTCCCAGGAAGGGTGCAGTAGCATCAGTAGTGTACACTGTGGTCACCCCCATGCTCAACCCTTTTATCTATAGCTTAAGAAACAGGGACATCAAGAGGGCCATGTGGCAGCTCCTCAGAAAAACAGTATAA
>flattened_line_401946|OR2|PSEUDOGENE
CACATGCTTGTGGTCATAATGTACTATGGGCCGTTCATTTTCACATATATGAGACCTCGCTCATACCACACTCCAGGCCAGGACAAGTTCCTGGCAATATTCTACACCATTCTGACACCCACACTCAACCTTGTCATCTACAGCTTCCGGAATAATGATGTGCTTATGGCT
>flattened_line_40327_1-7473|OR8
ATGAAGAAACGTAACCTAACAGTGGTGACTGAATTTATTCTAATGGGCATCACTGAGAGCTCTGAGCTGCAAGCCCCATTGTTTGGGTTGTTCCTCATCATCTATCTCATCTCGGTGATTGGCAATCTGGGAATCATCATCCTCACCAATATAGACACCAAACTACAGATGCCAATGTACTTCTTCCTTAGGCATTTGGCTTTTACTGATTTTGTTTATTCAACAACTGTGGGACCAAAAATGTTGGCAACCTTTGTTGTGGATAAAAATGCAATATCCTATTATCTTTGTGCTACACAGCTAGCATTCTTTCTTCTGTTCATTGGCAGTGAGCTTTTTATTTTGTCTGCCATGTCTTATGACCGCTATGTGGCCATATGTAAGCCTCTGCTTTACACTGTCATCATGTCACATAAAGTATGTTGGGTCCTAGTCACAAGTACCTATCTCTACTGTACATTTATGTCCCTTGTAGTGACCATAAATATTTTCTCTTTATCCTTCTGTGGCTATAATGTCATCAATCATTTCTTTTGTGATTGCATCCCCTTAATATCTTTGCTTTGCTCAAATACACATGAAGTTGAACTTATAGTAATGATCTTTGCAGCTTTTGATTTGATTTCTTCCCTTATTGTTGTGCTTATGTCATACCTGCTCATTCTCATAGCCATTGTCAGGATGAACTCTGCTGAGGGCAGACGCAAAGCTTTCTCTACCTGTGGGTCCCATCTGACAGTGGTCACAGTGTTCTATGGAACATTGATATTTATGTATGTACAACCTGAATCTAGTCATTCCATTGATACTGATAAAATATCCTCCATATTTTATACTCTAATAATCCCCATGTTGAATCCCCTGATCTATAGCCTGAGGAACAAAGATGTAAAAGATGCCTTACAAAGAACATGGCAAAAAATATGCAACATATTTTCATAA
>flattened_line_402754|OR2|PSEUDOGENE
TGATCCTCCTGATCCGCAGGGATTCCCGGCTCCGCACGCCAATGTACTTCCTGCTCAGCCATCTCTCCTTCATGGATATCTTGCACATTTCCAACATCGTGCCTAAAATGATAGCCGACTTTCTGTCAGGCAGCAGAACTATTTCCTTTGCAGGCTGTGGCTTCCAGATATTTCTGTCCCTCACCTTGCTCGGCGGTGAGTGCCTGCTCCTGGCAGCCATGTCGTATGATCGATATGTGGTCATCTGCCACCCACTTCGTTACCCTGTGCTGATGAGGGACAGCTCCAGTGTGCTCCTGGCTGCAGGCTCCTGGCTTGTGGGGATGCTCAACTCCACCGTTCACACGGCTATTGTCCTCCACTTGCCCTTCTGTCACTCGAGGGCCATTGATCACTTCTTCTGTGAAGCCC
>flattened_line_40430_608-11030|OR52
ATGAAGGTGGCCTCTTATTTTCACAACCATACCAGTCCACAGGATGTGTGGTATGTTCTGATTGGAATCCCAGGACTAGAAGATCTGCATACCTGGATAGCCATCCCCATCTGTTCTATGTACATTGTGGCTGTCATTGGCAATGTCCTCCTCATCTTCCTGATAGTGATTGAACGCAGTCTCCATGAGCCCATGTATTTCTTCCTCTCCATGCTGGCCTTAGCTGATGTCCTGCTTTCCACAGCTACAACCCCCAAGATGCTGGCTATCTTCTGGTTCCATTCCAGGGGTATATCCTTTGGTAGCTGTGTGTCCCAAATGTTCTTCATACATTTCATCTTTGTGGCAGAGTCTGCTATTCTTCTAGCCATGGCATTTGACCGCTATGTGGCTATCTGTTACCCACTGAGATACACTACTATCCTCACCTCCTCGGTCATTGGGAAGATTGGCATGGCAGCTGTGGTCAGGAGCTTTGTCATCTGTGGTCCATTCATCTTCCTGGTATACCGACTTCTGTATTGCGGAAGAAACATAATTCCCCACTCATACTGTGAGCACATGGGCATTGCCAGATTGGCATGTGACAATATCACTGTCAACATCATATATGGTCTGACTGTGGCCCTCCTATCGACAGGGCTTGATATAATACTCATCATTATTTCCTACACCATGATCCTTCGCACTGTTTTTCAGATCCCTTCTTGGGATGCCAGATATAAGGCCCTTAACACATGTGGTTCCCACATCTGTGTCATTCTTATGTTCTACACACCTGCATTCTTTTCATTTTTTGCACATCGCTTTGGAGGCAAAACCATTCCTCGCCACATCCACATCCTAGTAGCCAACCTCTATGTGGTGGTGCCCCCAATGCTCAACCCCATCATTTATGGGGTGAAGACCAAGCAAATCCAAGATCGAGCAGCTTTGCTTTTCTCCTCAGTGAGTACACGTTAA
>flattened_line_40430_15689-16768|OR52|PSEUDOGENE
TAACAGCTCAGCCTTCATGCCTTCTGAATTAACACTAGTTGGGATTCCTGGTCTGGAGTCCGTGCAGTGCTGGATCGGAATTCCCTTCTGTGTCATGTACATCATCGCTGTGATTGGGAACTCCCTAGTTTTAGTTATAATCAAAAGTGAAAAGAGCCTCCACCTACCCATGTACATTTTCTTGGCCATTTTGGCAGTCAC
>flattened_line_40554_14172-16629|OR5|PSEUDOGENE
ACTGTCTCCTATACCTATATGCTCATCACCGTCCTGAAGATGAGCTCCACTGAGGGCTGCCACAAGGCCTCCTCCACCTGCACCTCCCACTTGACTACAGTCACTCTTTACTATGGA
>flattened_line_404318|OR5|PSEUDOGENE
TGTCATCTTTTTCATGGTCTATATTATCACCATGATTGGTAACATTGGCATGATGGTATTAATTAAAATCAGTCCACAGCTTAGCAGCCCAATGTATTTTTTCCTCAGCCATTTGTCATTTATTGATGTCTGGTTTTCTTCCAATGTCACACCTAAAATGCTGGAAAACTTGCTGTCAAAGACAAAAACAATTTCTTATACTGGCTGCTTGGTACAATGCTTCTTCTTCATCGCCCTTGTGCATGTAGAAATCTTCATTCTTTCTGTGATGGCCTTTGACAGATACATGGCAATTGGGAAGCCTTTGCTTTATGGCAGCAAAATGTCAAGGGTTGTTTGTATTCGATTGATATCCTTCCCCTACATATATGGGTTTCTGACTAGTCTGGCTGCAACATTATGGACTTATGG
>flattened_line_404614|OR13|PSEUDOGENE
TCTTCTATACAGCAGTGACATCCATGCTGAACCCCATCATCTATAGTTTGCGGAACAAGGAAGTCAAGGCAGCATTGAGAAGGACTCTGGGAC
>flattened_line_404616|OR13|PSEUDOGENE
TCTTCTATACAGCAGTGACATCCATGCTGAACCCCATCATCTATAGTTTGCGGAACAAGGAAGTCAAGGCAGCATTGAGAAGGACTCTGGGACTGA
>flattened_line_405748|OR4|PSEUDOGENE
CCCTTCTCATTGTGATGGCCTATGACCGCTATGTGGCCATCTGTAAACCTCTCTACTATATGACCATCACGAGTCCAAGAATATGTTGCCTGATGGTGGGAGGGACTTGGGTAGGGGGATTTGCACATGCCACCATTCAGTTACTCTTCATGTATCAAATACCTTTCTGTGGCCCCAATATCATAGATCACTACATGTGTGATTTGTTTCCATTGTTGAAACTGGCCTGTATGGACACCTATATTCTAGGTATCTTAGTCATTCTCAACAGTGGGGTGATGTGTGTGGCCATTTTCCTTATTCTGACTGCTTCCTATGTTATCATACTCTGCTCCTTAAAATCCTGTAGGTCTGAAGGAAGGCGCAAAGCTTTCTCCACATGTACTTCCCACTTTACTGTGGTTG
>flattened_line_405804|OR55|PSEUDOGENE
CAGCTGCTGGCTGGCCTGGTGGGGTTGGCAGCCACCAGGAGCACAGGCATCGTTGCTCCCGTGGTGGTGCTGGCCTCCCGGGTCCGCTTCTGCCGCTCAGACGTGATCCACCACTTTGCCTGTGAGCACATGGCGCTGATGAAGCTCTCGTGTGGGGACATCTCACTGAATAAGAGGCTGGGGCTCATTACACGCACCTTCAACAGAGTCCTAGACATGCTGCTGCTAGGCGCCTCCTACTCCCGCATCATCCACGCTGCCTTCAGGATCTCCTCAGGTGGAGCTCGGTCCAAGGCCCTGAACACCTGTGGCTCCCACCTGCTGGTCATCTTCACCGTCTACTCCTCCACCATGTCCTCATCCATCGTCTACCGTGTGGCCCGCACCGCCTCCCAAGACGTGCACAACCTG
>flattened_line_405814|OR52|PSEUDOGENE
GTGGTAAAGTTATCCTGTGCCAGCATCAAAGTCAATGTCATCTATGGTCTCATGGTTGCTCTCCTAATTGGGGTGTTTGACATTTGTTGTATATCGGTGTCCTACACTATGATCCTCCGGGCAGTGGTCAGCCTGTCCTCAGCAGATGCTCGGCAGAAGGCCTTCAGCACCTGCACTGCCCATATATCTGCCATCATTATCACTTATGTTCCAGCCTTCTTCACTTTCTTCACCCATCGTTTTGGGGGTCACACCATCCCCCCTGCTCTTCACATCATTGTGGCTAATCTTTATCTTCTTCTTCCTCCAACTCTAAATCCCATTGTTTATGGAATGAAGACGAAACAGATCAGAGATAGCATCATTAAATTCTTTCATGAT
>flattened_line_40724_1-2733|OR2|PSEUDOGENE
CAAAGACCAGGGTAAGTTCCTCACTCTCTTTTACACCATCATCACCCCAAGTCTCAACCCCCTGATTTACACCCTAAGGAACAGAGACATGAAAGATGCCCTGAAAAAACTCATGAG
>flattened_line_407306|OR5|PSEUDOGENE
GGAGGAACCACAGCGCCATCACCGAGTTCCTCCTCACCGGGCTCTCCGACGACCCCCAGATGGAGGCTCTGCTGTTGGTGCTGTTCCTGGGGATCTACCTCCTCACCATGACAGGGAACCTGACGATGCTGCTGGTGATCGGGGCCGACTCCCACCTCCACACCCCCATGTACTTCTTCTTAAGCAACCTGTCCTTCCTGGACCTCTGCTTCTCGTCCGTCACGGTCCCGAAGCTGCTGAGCGACCTCCTGTCTGCGCAGAAGAGCA
>flattened_line_40774_3063-4528|OR4
ATGGAGAATCCAAACAATGTGACTGAATTTATTCTTTTGGGAATTACGAAGAATCCAGAGTTGAGAAAAGCATTATCTGCCTTGTTTCTAATCATGTACATGGCCACAGTGTTGGGAAATGTACTCATTGTAATAATTGTAACCAGAAGCCACAGTCTAAAGTCACCCATGTATTTCTTCCTCACTTCTCTGTCTCTCATGGATGTTGCCTATTCATCTATCACTGCTCCCAAGTTAATTGTGGATGGCCTTTTTGACATAACAACCATCTCCTTTGAAGGCTGCATGACACAGCTCTTTGCAGACCATCTCTTTGGTGGTGTGGGGATCATTCTTCTCATTGTGATGGCCTATGATCGATATGTGGCCATCTGTAAGCCCCTGTATTACATGACTATCATGACTCCTCGAGTGTGCTGCTTGATGGTAGGAGGGGCTTGTGTAGGAGGATCCTTGCATGCAATCATTCAGCTTCTGTTCATGTATCAAATACCTTTCTGTGGCCCCAATGTCGTTGACGATTTTATGTGTGACTTGTTTCCATTGTTGCAACTGGCTTGTATGGACACCCATATCCTGGGTCTCGTAGTCATTCTTAACAGTGGGGTTATGTGCATGACCATTTTTCTAATTCTCATAACTTCCTATGTTATCATTCTCTGCTCTCTGAAGTCTTGCAGCCCTGAAGGAAGGCACAAAGCCCTCTCCACCTGTAGCTCTCACTTCACAGTGGTTGTGCTGTTCTTTGTACCTTGTATATTCTTGTACATGAGGCCTGTTGTCACTTACCCCATAGACAAGGCAATGGCAGTGTCTGCTATCATCGTTGAACCAATGTTAAATCCTTTGATCTACACATTGAGGAATGCAGAAGTGAAAAATGCCCTGAGAAAATTCTGGAGGAAAGGGAGACCTTAA
>flattened_line_40774_6118-11664|OR4|PSEUDOGENE
ATGGGACTGACACAGAATCCCCGGCTGCAGCAAGTTCTACTTTTGGTGTTACTCATCACATACATTGTCACTGTCACGGGAAACCTGCTCATTGTGGGGATCATAGTCTGTAGCCAGACGCTGAACTCCCCGATGTACTTCTTTCTAGCTTTTTTATCTCTGATAGATGCATGCTATTCTTCTTGCACAATCCCTAAAATGCTGGCAGATTTGCTATCAGAAACAAAAACTATCTCTTTCAATGGTTGCATGATACAACTTTTTGTTGAACATTTCTTAGGAGGTTCAGAAATTGTCCTCCTTGTGGTCATGGCCTATGACCGCTATGTGGCCATCTGTAGACCTCTGCACTATGTGACCAGGATGAGCCACCACACGTGCTGTTTCCTAGTGGGAATGTGTTGGATAATGGGTTTTCTACACTCTTTTGGGCAGATACTTGTCACTCTCTGGATTCCTTTCTGTGGCCCCAATGTCTTGGATCACTTCTTCTGCGACATTTTCCCTCTGCTAGAACTTGCCTGCACTGACACTTTCCTTCTTGGTCTCCTGGTTGCTGCCAATGGTGGTGTAACATCTGTGATCACCTTCACAACGTTGCTGATGTCCTATGTGGTCATTCTGTGCTCCCTGAGGACACGCAGCTCCTCAGGGAGAAAAAAGGCCCTCTCTACCTGTGGTTCCCACATTACAGTTGTTGTCTTGTTCTTTGTGCCATGTATTTTTATGTATATGCGACCAGTGAGAGCATTTCCCATGGATAAAGCAATAGCAGTGTTTTACATTATTGTCACACCCATGTTAAATCCTATTATCTACACAGTAAGAAATGCAGAGGTAAAAAATGCCATTAAAATGATCTTTAAACGAATTCAATTTTAA
>flattened_line_40782_1-7725|OR4
ATGCAAAACCAGAGCTCTGTCACTGAGTTCATACTTCTGGGGTTTTCACAGAACCCAAATGTGGAGAAAATACTATTGGTTCTATTTTCATTGATCTATCTTGCAACTATTGGGGGCAACATAATAATTGTGGCAACCATCATCTACAGCCCTGCACTGCTGGGCTCCCCCATGTACTTCTTCTTGGCATTCCTGTCCTTCCTAGATGCATGCACTTCTTCTACTGTCACACCCAAGATAATTATGGACTGCTTCTATGAAAGAAAGACCATCTCCTTTGAATGCTGCATGACCCAACTGTTTACAGTTCACTTCTTCACTGGGGCAGAAGTGATAGTTCTGGCATCCATGGCCTATGACCGCTATGTGGCCATCTGCAAGCCCCTTCACTACTCTTCCATTATGAACCAGAGGCTCTGTGGTATATTGGTGGTTGTATCCTGGGCAGGAGGTTTTTTGCATTCTATTATACAAATTATATTCACATTGCAGCTGCCTTTATGTGGACCCAATGTCATTGATCATTACATGTGTGACTTGTTTCCATTGCTGAAGCTTGCCTGCACTGACACACATGTATTTGTCATTTTGGTGTTTGCCAATAGTGGGGCTATCTGCATCATTATCTTTTTCTTATTGCTTGTCTCCTATGGTGTTGTCTTATTCTCTCTGAGATCCCACAGTTCTGAAGGTCGGCGTAAAGCGCTCTCCACCTGTGGGTCCCATATAACTGTTGTGCTTTTGTTCTTTGTCCCATGTATATTAATATATGCAAGACCTACATCTGCATTCTCATTTGAGAAAAATATGCTTATATTTGTTAATGTCTTGACACCATTGCTCAATCCTATGGTTTACACTTTCAGGAATAAGGAAATGATAAATGCCATCAGAAAAATGTGGAAGAGAATGAACGTGATTTCTGTTAGTTTTTAA
>flattened_line_40824_1-4688|OR52|PSEUDOGENE
TCCTGCTCAAGCAGCTGCCCTACTGCAGAACTCGAATCATTGCACACACCTACTGTGAGTTCATGGCTGTGGTGAAGCTGGCATGTGTGGATACAGGAGCCACCAAGCGTTACAGCCTCAGTGTGGCCTCTGTCATTGGCTCCTGTGATGGCTTCTTCATTGCCATCTCTTATGTTCTGATCCTCCGAGCGGTCTTTCGTCTTCCATCTAGAGAAGCAAGTCTTAAAGCCTTAGGCACGTGTGGCTCCCATGTCTGCGTCATCCTTGTTTTCTATTCCACAGCTGTCTTTACATTCCTGACCCACCGTTTCGGTCACAATGTGGCCCCCCAAATTCATATCTTCATTGCCAATATGTACCTTCTGGTACCACCATTTCTTAACCCCATTGTTTATGGCATTAGGACAAAGAAAATTAGAGACTATGTTCTTAGTTTTCTGCGAGTAA
>flattened_line_40824_4695-12175|OR52
ATGTCATTGTCCAATATTACTAACCTGTATCCCAGAACCTTTCTTCTTCTTGGCATTCCAGGAATGGAAGCCAGGCACAGATGGCTATCAGTGCCTTTCTGCCTTGTTTACCTGGGTGCTCTCCTGGGGAACTTCTCTATTCTCTTTATTGTCAGAACAGATTCCAACCTGCATGAGCCCATGTATTTCTTCCTCTGCATGCTCTCTGTGACTGACCTGATCCTCTCCACAACTGCCATGCCTAAAATCCTCAGCAATTTTTGGTTCCATGACAGAGAGATCTACTTTGAAGCCTGCCTCATACAAGTTTTCCTCATTCACTCACTATGCAGTATGGCCTCGGGGTTTATCTTGGCCATGGCCTTCGATCGCTATGTGGCTATCTGCAATCCCCTGAGACATTCCACTATCCTGACCCACAGACTAATCCGGAACTTGGGGATAGCTATTGTCTTCCGTGGGGCGTTGCTTTTCAGTCCTCAGCCACTCATGCTTCGCTGGCTTCCCTACTGTAGAACAAATATCATCCCTCACACGTACTGTGAATTTATGGCTCTAATCAAGCTTGCTTGTGCAGAGACCCGTATTTTCAGATTATACAGCCTAACTGCAGCCTTCTTAACGGGAGGTTTAGATTTCATACTGATAATATGCTCCTATTCTGCTATCCTTTACACTGTCTTCCGGCTCCCATCCAAGGCCGCTCGTCTGAAGACCTTGGGCACATGCGGATCCCATGTTTGTGTGATCTTAGTAGCCTATACCCCAGCCTTTTTTTCCTTCCTTACTCACAGGTTTGGTCATAATGTGGCCCCTCACATTCATATCTTCGTGGCTAATATTTACCTCCTTATTCCTCCCTTGGCAAACCCAATGATCTACGGTATTAGGACCAAGAGAATCAGAGAACGGTTCCTCCAAATTTTGATATCTAACAAATTGTGA
>flattened_line_40824_12506-16335|OR52|PSEUDOGENE
AATAAGTCCCAGCTCTATCCAAGCACCTTGTGGCTGGTAGGCATCCCAGGCTTGGAGCACCTCCATGTCTGGATTGGGATTCCCTTCTGCTCCATGTACGTGGTGGCCGTGATGGGGAACGTGACCATCCTGGCTGTGGTGAGAGCAGAGCGCAGCCTCCACGAGCCCATGTTCCTCTTCCTGTGCATGCTGTCAGTCACTGACCTGGTCCTCTCCACATCTACACTGCCACGCATGCTCTGTCTCTTCTGGATGGGAGCCCATGACATCGCCTTCGATGCTTGCCTTGCTCAAATGTTCTTCATCCACAGTTTCACTGCCATGGAATCTGGCTTCTTCTTGGCCATGGCCATTGACCGTTATGTGGCCATCTGTGACCCACTGCGCCATGCCACAATCCTCACCCACAGTCGCATCGCCAAAATGGGAGCAGCTGTGGTTCTGCGAGGGGTAGGTTTCTTCTCTCCACAT
>flattened_line_40888_10013-15837|OR5
ATGCAGCAGACAAACTATACCAGGCCAACTGAGTTCATATTTATTGGATTCACAAATTATTTGCCATTCAAATTTATGCTGTTCTTGGTATTTCTTATGGTGTATACACTAACTGTGTTGGGAAACATGGCCTTAATAATCCTCGTTAATACTGACTCACGCCTTCAAACTCCCATGTATCACTTTCTTAGCAATTTGTCTTTCTTAGATATCAGTTATTCTACAGCCATTGCTCCTAAAATGCTGGTAAACTTCTTAGCTCTCAGGAAGAGCATTTCATTTTATGGTTGTGCTATACAGATGTTTTTCTTTGCATGCTTTGCAGATGCTGAGTGCCTGATTCTGGCTGCAATGGCATATGACAGGTATGCAGCCATTTGCAATCCACTGCTTTATTCTACACTGGTGTCTCGAAGGTTCTGCTTCACCCTGGTTGGGTTGGCATATTTTAGTGGAAGTATGACGTCACTGGTGCATGTGTCCCTCACATTTGTGCTTCCATACTGTGGCTCCAATATTGTCAACCACTTTTTCTGTGACATCCCACCTCTGCTTGCTTTATCATGTGCAGATACCCATATCAATGAGCTTCTACTCTTTGTCTTTTGTGGCACAATTCAAACCAGTACCTTCATGATTATCCTTATCTCTTACTTCTGCATCCTCATCACTGTTTTGAACATCAAGTCTTCAAAAGGCAAGAGCAAAACTTTCTCCACCTGTGGTTCCCATCTCATAGCTGTCACCTTGTTCTATGGAACACTCCTGTTTATGTATTTGCGTCCCACCACCAGCTATTCCCCAGACACTGATAAAGTAGTTGCTCTGTTTTACACGGTTGTCTTTCCTATGTTGAATCCAATTATTTATAGCTTCAGAAACAAGGATGTGAAAAATGCATACAAAAAATTATGTGAAAGAAAAAGGATCTTCAAATGA
>flattened_line_408670|OR2|PSEUDOGENE
GACATTTTACTATGCACCTTTTGTCTACACTTATCTTCGACCACGGAGTCTCCGTTCACCCACAGAAGATAAGATACTGGCTGTCTTCTACACTATCCTCACGCCCATGCTCAACCCCATCATCTACAGCCTGAGGAATAAGGAGGTCCTGGGGGCCATGGCAAGAGTCTTTGGGACATTCTTGTC
>flattened_line_409438|OR8|PSEUDOGENE
TATGCCCCTCTTCTTCCTGTTTCTAGGTTTCTACATGGTCACTGTGGTGGGGAACCTGGGCTTGATCACCCTGATAGGGCTGAACTCTCACTTGCACACCCCTATGTACTTCTTTCTCTTCAATCTTTCCTTAATAGATTCCTGTTATTCCTCCACCATCATCCCCAAAATGCTGATGAGTTTTATCTCAAAGAAGAACATCATCTCTCACCCGGGGTGTATGACCCAGCTCTTTTTCTTCTGTTTCTTTGTTATCTCTGAGTCCTTCATTCTGTCAGCAATGGCGTATGACCGTTATGTTGCCATCTGTAACCCCCTGATGTACATGGTCACCATGTCTCCCCAGGTGTGTTTACTACTTTTGCTGGGTGTCTATTTAATGGGCTTTTGTGGTGCTATTGCCCACACAAT
>flattened_line_409998|OR5|PSEUDOGENE
GCAACTGTTCAGCTGTGTGTGAGTTCATCCTTGTGGGGCTGACAGATGACCCAGAGCTTCAGGTCATCCTCTTTGCTATGTTTTTAGTCATCTACTTAACCACTGTCATTGGTAATCTAGGACTGATTATGTTAATACAAGTCAGTCCTCAGCTTCATACACCCATGTACCTTT
>flattened_line_410014|OR2|PSEUDOGENE
TTCATTTTCACATATATGAGACCTCGCTCATACCACACTCCAGGCCAGGACAAGTTCCTGGCAATATTCTACACCATTCTGACACCCACACTCAACCCTGTCATCTACAGCTTCCGGAATAATGATGTGCTTATGGCT
>flattened_line_410026|OR4|PSEUDOGENE
TTATTGATGCCTGCTACTCCTCTGTCAATACTCCTAAACTGATTGTTGATTCACTCCATGAAAGGAAGTCCATCCAATTCAATGGATGCATGACCCAAGCTTTTGCAGAACATTTCTTTGCTGGTGCTGACGTTATCTTGCTTACTGTGATGGCCTATGACCGCTATGTTGCCATCTGTAAACCCCTGCACTATCCAACTATCATGAACCGACAACTTTGTAACTTACTTGTGGGAGTATCATGGGCTGGAGGCTTTCTTCATGGAGGTATACAAATCCTTTTCATTATTGGATTACCTTTCTGTGGTCCTAATGTCATAGATCACTTTATGTGTGATCTGAACCCTTTGCTTAATCTAGCCTGTGTTGACACTCACATTCTGGGGCTCTTTGTTGCTGCCAACAGTG
>flattened_line_41015_1362-7022|OR5
ATGGGAAGAGAGAATGCAACACTGCTGACAGAATTTGTTCTCACAGGACTCACTCACCTGTCACAATGGAAAATCCCCCTGTTCCTGCTCTTCTCGATGATCTACCTCATCACCATTATGGGAAACCTGGGTCTGATCACTATTATCTGGCATGACCCCCACCTTCATATTCCCATGTACTTGTTTCTAGGGAGTTTAGCCTTTGTGGATACTTGGTTATCATCCACAGTGACACCAAAGATGCTTTTCAACTTCTTAGCTACAAGGAATCTGATCTCTCTGTCTGAATGCATGATACAGTTTCTTTCCTTTGCGATCAGTGGAACCACAGAATGTTTCCTCTTGGGAGCAATGGCCTATGATCGCTATGTAGCCATATGCAAACCTTTGCTCTACTCAGTGATCATGACAAATAGACTCTGTGTACGTCTGGTACTATTGTCCTTTGTAGGTGGATTTATTAATGCTTTACTTCATGAAGGTTTTTTATTCAGACTAACTTTCTGCAATTCTAACATAATACATCACTTTTACTGTGATGTTATGCCATTGTTAAAGATTTCCTGTACTGATCCTTCTCTTAATTACCTGATGCTTTTTGTTGTAGGTGGCTCAATTCAGCTATTCACTATTACGACTATTCTTGTCTCTTATACACTTGTTCTGTTTTCGATCTTGAAGCAGAAATCCATCAAAGGTGTAAAGAAAGCCTTCTCCACCTGTGGAACCCATCTTTTATCTGTGTCTTTATACTATGGCTCTCTTCTTTTTATGTATCTGCGTCCTGTACATCCAGAAGTAGATGACGATGATATGATGGACTCTGTATTTTATACTGTTGTAATTCCCATGCTAAATCCAATTATCTACAGTTTGAGAAATAAGCAAGTAAAAGCTTCATTGGCAAAATTCTTAAAGAGAAATGCTTAG
>flattened_line_41145_1402-6270|OR2|PSEUDOGENE
CCTCTCGGACCCAGAGAAGACGTTTGCTGCCTGGGACTGCGTCACACACATCTGTATTTTCAGCTAAACGGGCTGCACTGTGTGCTGCTGGCAGCAATGGCCTTGAGTTCCCATGTGGCAGTCTTCTGTCCCCTCCAGTACATTATCATCATGTGTCTCTGGACATATTTGTGGCTAACAGCTGCATGCTGGACCAGTGGCTTGGCCAATTCACTGCTCCAGCTGCCCTTGTGTGTGGGGGAAAACACTGACCACTTCTTCTGTGAGATGCCTGCTCTAAGCAAGCTGGCAAGTGGTGACACCACTGCTAGTGACCTGTCCATGGCCACGGGAGGTTCTGTCTTCTCAATAGTTCCTCCTCCGATTGCACTCATCTCCTACACCTTCATTGCTAAGGCTGTGCTGGAATTATCTTCAGCTGAGGGCAGGTGCGAGGCATTCAGCACACGCAGCTTCCACTTACTGGTCCTCACCCTGTTCCATGACCCATGTGCACCTGTACCTCCAGCCTCCAGCCCCAGCCCATGGCAATCAGGCCAAGAGCATGCTCTTATTCTTCTGTGTTATTGCCCCACTGTTCAATCCGCTCATCTCTACAGAAAGACACGGATGTGA
>flattened_line_41145_10788-15980|OR2
ATGGAGACACAGAATGCGAGTTTCCCCAACATATTTGTTTTGGTGGGCTTCTCCGATCTTCCATGGTTGGAGATCCCCCTCTTTGGAGTGCTGCTGGTCTCCTACATCTTCACCCTGCTAGGAAACAGCTCTATCCTCCTCCTCTCCTTGGTGGATCCTAGACTCCAAACACCCATGTACTTCTTCCTAGACAACCTATCTGTGCTGGACCTCTGTGCCACGTGTACCATCGTCCCACAGCTGTTAGTCAATCTCTGGGGCCCAGAGAAGACAATTGCCTCCTGGGGCTGCATTACACAGGCCTACCTCTTCCACTGGACCAGCTGTACTGAATGTGCCCTGTTGGCGGTAATGGCTTTTGATCGCTACGTGGCCATCTGCTTTCCCCTCCAATATGTTCTCATCATGCATTTCTGGGTATGTGTGTGGCTGGCAGCTGCATGCTGGGCCTGTGGCCTGGCCAATTCTCTGGTTCAAGCGACACTCACCATCTACCTCACCCTGTGTGCAAAAAATACACTAGACCACTTCTTCTGTGAGGTGCCTGCTTTGATTAAACTGGCATGTAGTGATACCACTACAAATGACCTGTCCCTAGCTTTGGGAGCTATTCCTTTTGGAACAGTGGCTCCTCTGACAGTGCTCGTCTCCTACATCTTCATTGCTAGGGCTGTGCTGAAGCTACCTTCAGCTGAGGGCAGGCGCAAGGCATTCATCACATGTAGTTCCCACTTGCTCGTTGTCACCATGTTCTTTGGACCAGGTATGTACACGTACCTCCAGCCTCCAGGCAACAGCACTCAGTCTAAGCTCCTCTCCTTCTTCTACTGTGTCTTTACTCCACTGCTCAATCCACTCATCTACACTCTGAGAAACAAGGATGTCAAAGAAGCATGGAGGAGGATCCTATCAGCCCAGGGTAGGGGGATATCTTTGAAAGCCAGATGA
>flattened_line_411214|OR4|PSEUDOGENE
AGTTTATCCTCCTGGGACTTTCTCAAAACCCACAAGTACAGAAAATAGTATTTGTTGTGTTTTTGTTTGTCTACATTGCAACCATTGGAGGCAATATGATAATTGCAGTAACCATCATTTGTAGTCCTGCACTGCTGGGATCACCAATGTACTTTTTCTTGGCATTTCTGTCCTTCCTGGATGCATGCATTACTTCAGTCATCACACCAAAGATGATTTCTGACTCTCTAGGTGACAGAAAAACCATCTCCTTTGAAGGCTGCATGACACAGATCTTTGCTGAACATTTCTTTGCTGCAGTGGAAGTGATTGTCCTCATAGCCATGGCCTATGACCGCTATGTGGCCATCT
>flattened_line_41241_1-15829|OR5|PSEUDOGENE
GTGGAAGAGCCAAGACTTTCTCAACATGTGCCTCCCACCTCACTGCTGTGGCTCTTTTATTTGGGACCCTCATCTTCATGTATATAAGAAGTAGTTCAGGCAAATCCCTGGAAGAAGACAAAGTTGTGTCTGTCTTCTACACTGTGGTCATTCCCATGCTAAATCCTCTAATCTACAGCCTAAGAAACAAAGATGTGAAGGCTGCATTCAAGAAGGTCACTGGTAGATGCCAGGTGT
>flattened_line_41281_1-15912|OR5|PSEUDOGENE
GAAATATCACTGAGATCACCCAGTTCATCCTCCTGGGATTCTCAGATTTCCCCAGAATCATGGCACTGCTCTTTGTTACATTCCTCATCCTTTACATTATGACAGTGACCTGGAACCTGTCCCTCATTGTTCTAATAAGGATGGACTCCCACCTCCACATACCCATGTACTTCTTCCTCAGTAATCTGTCCTTCATAGACCTCTGCTATGTCACCTCCACAGTCCCAAAGATGCTCTCCAACTTCTTCAAGGAAAGGCAGACTATCAGCTTTGTGGGCTGCATACTTCAATACTTTATCTTTTCCACTATGGGGCTGAGTG
>flattened_line_41343_1-11220|OR4|PSEUDOGENE
TGCTTTTTAATTCTGATCATCTCTTACGTATTTATTTTGGTGACTGTTCAAAAGAAATCACTGGGTAGTTTATCTAAGGCTCTCTCCACTCTGTCAGCTCATGTCATGGTGGTAGTTTTGTTCTTTGGACCCTTAATCTTCTTCTACATGTGGCCGTTTCCAACATCACATCTGGATAAATTTCTTGCCATTTTCGATGTAATTATTACTCCTTTTCTAAATCCAGTGATCTATACACTTAGGAATAAAGAGATGAAGGTGGCAATGAGAAGACTATGCACTAGGCTTATTAATTATAGTAAG
>flattened_line_41343_11261-15795|OR4
GTGTCTGAGTTTGTGTTCCTGGGACTCTCCAACTCATGGACAATCCAGCTATTCCTCTTTCTCTTCTCCTGTGTGTTCTATGTGGCAAGTCTGTTGGGGAATTTCCTCATTGTGATAACTGTAACGTCAGACCCCCATTTACAGTCCCCTATGTACTTCCTATTAGCCAATCTGTCTTTTCTCGATTTAGTATTTTGTTCTTCCACTGCACCCAAGATGATTTATGACCTTCTCAGAAAGCACAAAACTATCTCTTTTAGGGGCTGCATAACACAGATCTTCTTCATCCATGCTATTGGAGGCACTGAGATGCTGCTGCTGATAGCCATGGCTTTTGACCGATATGTTGCCATATGCAAGCCTCTGCACTACCTGACCATCATGAGTTCACAGAAGTGCATTTTGGTTCTGGTTGCTTCCTGGATTACCGGCTTGATCCACTCAGTGACTCAGTTGATTTTTGTGGTAGACTTGCCCTTCTGTGGCCCTAATGAATTAGACAGCTTTTTCTGTGACCTTCCTCGGTTTATTAAACTTGCTTGTATGGACACCAACACATTGGAATTCATGGTTACCGCCAATAGTGGGTTCATTTCTGTGGCCTGCTTTTTAATTCTGATCATCTCT
>flattened_line_412450|OR10|PSEUDOGENE
AGAAGGATGTTTCTTTCATTTCCTATGCTACACATACATGCTGTACTCTTATACTGTGGGCTACAGAGTGCTCCCTCCTTGTGATGGCCTATCACTGTTATGTGGCCATATGTAACCCTCTGC
>flattened_line_412456|OR4|PSEUDOGENE
CTTCTGGGTCTCACTCACGATCCAACTGCACAAAAAGCATTGTTTGTCATATTTTTACTCATCTACATTGTGACAATGGTGGCCAACTTGCTCATTGTGGGCACAGTGATTGCCAGCCCCTGCTTGGACTCCCCAATGTACTTCTTCCTTGCCTTTCTGTCACTCATGGATGCTGTTTATTCCACTTCTACGTCACCCAAGTTAATTATGGACTTACTCTGTGACAAAAAGACCATTTCATTTTCAGCTTGCATGGTCCAGCTCTTTGTAGAGCACTTTGTTGGTGGTGCTGAGGTGTTCCTTCTGATAATTATGTCTTATGATCGCTATGTAGCCATCTGTAAGCCACTGCATTATTTGACTATCATGAATCGAAAGGTTTGCATATTCTTATTGGTGTTGTCCTGCATG
>flattened_line_412666|OR8|PSEUDOGENE
AACCACAGCGCCATCACCGAGTTCCTCCTCACCGGGCTCTCCGACGACCCCCAGATCCAGGCTCTGCTGTTCGTGCTGTTCCTGGGGATCTACCTCCTCACCATGACAGGGAACCTGACGATGCTGCTCGTGATCGGGGCCAACTCCCACCTCCACACCCCCATGTACTTCTTCTTAAGCAACCTGTCCTTCCTGGACCTCTGCTTCTCGTCCGTCACGGTCCCGAAGCTGCTGAGCGACCTCCTGTCTGCGCAGAAGAGCATCTCCGTGGAGGGCTGCCTGGCCCAGGTCTTCTTCGTGTTCATCACCGCGGGGACCGAAGCCTTTCTTCTTTCC
>flattened_line_412788|OR52|PSEUDOGENE
CTCATCATTACTGTGATCTGCAGGGGTTCCACTCTCCAAGAGCCCATGTACTTCCTTCTATGTGTTCTGGCTGCTGTGGACATTGTTATGGCTTCTTCTGTGGTACCTAAGATGGTGAGCATCTTCAGCTCAGGAGACAGGTCCATTGGTTTCAATGCCTGTTTCACTCAGATGTACTTTGTCCATGCAGCCACAGCTGTGGAGACAGGGTTGCTACTGGCCATGGCTTTTGATCGCTATGTGGCCATCTGCAAGCCCTTACACTACAGAAGAATTCTCACACCTAAAATGATGCTGGGATTATGTGTGACTATCATCATCAGAGCTGTCATTTCCATGACTCCACTGAGTTGGATGTTGAGTCATTTGCCTTTCTGTGGCTCCAATGTAGTTTTCCATTCCTACTGT
>flattened_line_41562_8031-10404|OR56|PSEUDOGENE
TTATTCTGGCAGGTCCTGCTCATCTTCTGGTTTGACATGAAACCCATCAGCTTTGTGGGCTGCTTCCTACAGATGTTTGTCATGAATACCTTCCTTCCTATGGAATCTTCCACGTTTCTGGTCATGGCCTACGATCGCTATGTAGCCATCTGCCATCCCCTGCGCTACCCATCCATCATCACAGAACAGTTTGTCATTAATGCAGCTATTTTTATCATTTTCCGAAATCTTCTAGCTACACTCCCCACTCCAGTATTGGCTGCTAGACTCAATTACTGTGCCAGCAATGTGGTGGAGAACTGCATATGTGCTAATATTTCTGTAGCAAAACTCTCCTGTGGGGACATTCGCCTAAATAAGCTCTATCAATTTGTGAGTGTTTGGTGCCTACTAGGTTCTGATCTGGTGCTCATCTTGCTGTCTTACTGCTTCATCTTGAAGGTTGTTATATGTCAGCAGTTGGAAGGTGCAGTCACCAAGGCCTTGAGCACTTGTGGTTCACATCTCATCCTTATACTTTTCTTCTATACACTGTTGCTGGTCTTCATCTTCACGAACAAAGCAGGAAAGAAGATTCCTTCAGAGGTGCCCATTCTTCTCAATGTACTGCATCATCTCATCCCACCTGCCCTCAACCCCATTGTGTATGGAGTACGAACCCAGGAAATCAAGCAGGGGATTATCAAACTATTCAAGCACCAGTTCTGA
>flattened_line_414090|OR13|PSEUDOGENE
TCTGCACTGTGACTATCCTGCCCAAGGTCCTGCAGAGCCTGGTGGCAGAGAACACCATATCTTATGGGGGATGCCTCACACAGATGTTCATCTTCTCCTGGGCCCTGGGCTCTGAGCTTCTGCTTTTCTCTGCCATGGCCTATGACCGCTATCTTGCAATCTGCTGGCCATTGCACTATGGTACCCTCATGAGTGGCAGAGCTTGCATGGCACTTGCAACCTTTGTGTGGTCTATGGGGGCTCTCAATTCTGTTGTTCTTACTTGTCTGGTGCTGCCTCTGTCCTTCTGTGGCCCCAATCTCATCACCCACTTCTTCTGTGAGATCCCGTCAGTGCTGATGCTGTCCTGCAGCCCTACCTTTATCAATGACATCATGACTATCATTGCGGACATGTTCC
>flattened_line_414362|OR5|PSEUDOGENE
TGTTCAGGTTAACTTTCTGTAGGTCTCATGTCATCAAGCACTTTTTCTGTGATGTCCTTCCATTATATAGACTCTCCTGTACTGATCCATATATCAATGAACTGATGATACTCATCCTTTCTGGTTCAATTCAAACCTTTACTATTTCTGTAGTCCTGATATCTTATTTCTACATCCTTTTCACTATATTCTCAATGAAATCTAAAGAGGGTAGAGGCAAAGCCTTATCAACTTGTGCCTCTCACTTTCTGTCTGTGTCAATATTCTATGGGTCTCTTCTCTACATGTATATTCGACCAAATTCAGTCAATGAAGGGGATGAAGACATACCAGTTGCTGTTTTTTATACTGTAGTAATCCCTTTCTTAAATCCCTTTATTTATAGCCTGAGAAATAAGGAAGTAA
>flattened_line_415904|OR4|PSEUDOGENE
TGATCATCACTGGCCTTTTCCAGGACCCAGAGGTGCAGGAGGTGTGCTTTGTGCTGTTCCTCCCCGTGTACCTGGCCACAGTGCTGG
>flattened_line_41582_809-9761|OR4
ATGGGACAGAGAAACAATGTCACAGAATTTATCCTCCTGGGTCTCACTCAGGATCCTGCTGCACAACAAGCGCTGTTTGTCATGTTTTTACTCATCTACGTTGTGACAATGGTGGGCAACCTGCTCATTGTGGGGACAGTGATTGCCAGCCCCTCCTTAGACTCCCCGATGTACTTCTTCCTTGCTTATCTGTCAATCATGGATGCTGTTTATTCCACTTCCACATCACCCAAGTTGATTATGGACTTACTCTCTGATAAAAAGACAATCTCATTTATAGCTTGCACGGGCCAACTCTTTACTGAGCACTTATTTGGTGGTGCTGAGGTCTTCCTCCTGGTGGTGATGGCCTGTGATCGGTATGTGGCCATCTGTAAGCCCCTTCACTATTTGACCATCATGAATCGACGTATTTGTATCCTTATGTTAGTGATAGCTTGGGTTGGTGGTTTTGCGCACTCTGTGGTTCAACTTATTTTTGTGTCTACTCTTCCTTTCTGTGGACCCAATGTCATTGACCACTTTATCTGTGACATGTACCCTCTATTGAGACTTGCATGCAGTGACACTCACTTCATTGGTCTTACTGTGGTTGCCAATGGTGGAGCAATTTGTATGATCATTTTCATCCTTCTCTTAATCTCCTATGCATTCATCCTAAACTCTCTTAAAAGCTATAGTCAGGAAGCAAGACTCAAAGCCCTGTCCACCTGTAGCTCTCACATCACTGTGGTTGTCCTTTTTTTTGTTCCCTGTATTTTCATTTATGTTAGACCAGTGTCTAATTTTCCCGTTGATAAATCAATAAGTGTGGTTTTTACAGTTATTACTCCCATGCTGAATCCCTTAATATACACCCTGAGAAATTCAGAGATGAAAAATGCTATGCAAAAACTCTGGTGTAAAAAATTAACTACAAGTAGACTATGA
>flattened_line_41582_10088-15587|OR4|PSEUDOGENE
ATTCATCCTCCTGGGCCTCACTCAGGATCCTGCTGGGAGAAAAGCATTGTTTGTCCTGTTTTCACTCATCTACATTCTGACGATGGTGGGCAACCTGCTCATTGTGTGGACAGTGATAGCCAGCCCCTCCTTAGGAACCCCAATGTACCTCTTCCTTGCCTGTCTGTCCCTCATGGATGCTGTTTATTCCACTGCCATCTCACCCAAGTTAATTATAGACTTACTCTGTGACAAAAAGAAAATTTCCTTTTCAGCTTGCATGGTCCAGCTCTTTGTAGAGCATTTACTTGCTGCTGCTGAGATCTTCCTTCTGATGATGATGGCCTATGATCGCTATGTAGCCATCTGTAAGCCACTGCACTATTTGACCATCATGAA
>flattened_line_41616_3649-7159|OR4
ATGGAGAATCCAAACAATGTGACTGAATTTATTCTTTTGGGAATTACAAAGAATCCAGAGTTGAGAAAAGTATTATCTGCCTTGTTTCTAATCATGTACATGGCCACAGTGTTGGGAAATGTACTCATTGTAATAACTGCAACCAGAAGCCACAGTCTAAAGTCACCCATGTATTTCTTCCTCACTTCTCTGTCTCTCATGGATGTTGCCTATTCATCTATCACTGCTCCCAAGTTGATTGTGGATGGCCTTTTTGACATAACAACCATCTCCTTTGAAGGCTGCATGACACAGCTCTTTGCAGACCATCTCTTTGGTGGTGTGGGGATCATTCTTCTCATTGTGATGGCCTATGATCGATATGTGGCCATCTGTAAGCCCCTGTATTACATGACTATCATGACTCCTAGAGTGTGCTGCTTGATGGTAGGAGGGGCTTGTGTAGGAGGATCCATGCATGCAATCATTCAGCTTCTGTTCATGTATCAAATACCTTTCTGTGGCCCCAATGTCATTGACCATTTTATGTGTGACTTGTTTCCATTGTTGCAATTGGCCTGCATGGACACCCATATCCTGGGTCTCGTAGTCATTCTTAACAGTGGGGTTATGTGCATGACCATTTTTCTAATTCTCATAACTTCCTATGTTATCATTCTCTGCTCTCTGAAGTCTTGCAGCTCTGAAGGAAGGCACAAAGCCCTCTCCACCTGTAGCTCTCACTTCACAGTGGTTGTGCTGTTCTTTGTACCTTGTATTTTCTTGTACATGAGGCCTGTTGTGACTTACCCCATAGACAAGGCAATGGCAGTGTCTGCTATCATTGTTGAACCAATGTTAAATCCTTTGATCTACACATTGAGGAATGCAGAAGTGAAAAATGCCCTGAGAAAATTCTGGAGTAAAGGGAGACCTTAA
>flattened_line_41616_8604-11741|OR4
ATGAATGTGACTAAATTCATCCTCACGGGACTGACACAGAATCCCCGGCTGCAGCAAATTCTACTTTTGGTGTTACTCATCACATACATTGTCACTGTCACGGGAAACCTGCTCATTGTGGGGATCATAGTCTGTAGCCAGACTTTGAACTCCCCGATGTACTTCTTTCTAGCCTTTTTATCTCTGATTGATGCATGCTATTCTTCTTGCACAATCCCTAAAATGCTGGCAGATTTGGTATCAGAAACAAAAACTATCTCTTTCAATGGTTGCATGATACAACTTTTTGTTGAACATTTCTTAGGAGGTTCAGAAATTGTCCTCCTTTTGGTCATGGCCTATGACCGCTATGTGGCCATCTGTAGACCTCTGCACTATGTGACCAGGATGAACCACCGCACATGCTGTTTCCTAGTGGGAATGTGTTGGATAGTGGGTTTTCTACACTCTTTTGGGCAGATACTTGTCGCTCTCTGGATTCCTTTCTGTGGCCCCAATGTCTTGGATCACTTCTTCTGCGACATTTTCCCTCTGCTAGAACTTGCCTGCACTGACACTTTCCTTCTTGGTCTCCTGGTTGCTGCCAATGGTGGTGTAATGTCTGTGCTCATCTTCACAGCGTTGATGATGTCCTATGTGGTCATTCTGTGCTCCCTGAGGACACTCAGCTCCTCAGGGAGAAAAAAGGCCCTCTCTACCTGTGGTTCCCACATTACAGTTGTTGTCTTGTTCTTTGTGCCATGTATTTTTATGTATATGCGACCAGTGAGAGCATTTCCCATGGATAAAGCAATAGCAGTGTTTTATATTATTGTCACACCCATGTTAAATCCTGTTATCTACACAGTAAGAAATGCGGAGGTAAAAAATGCCATTAAAATGATCTTTAAACGAATTCAATTTTAA
>flattened_line_41616_12167-15600|OR4|PSEUDOGENE
TTCATTCTATTGGGAATTACAAAAAATCCTGAGCTGAGGAAAATATTCTTAGCATTATTCCTAATCATATACATGGCTACAATGTTGGGAAATATATTGATTGTGGTAACAATAACCAGAAGCCCAAGTCTGAGCTCTCCCATGTATTTCTTCCTTAAGTCATTGTCCCTCATGGAGGTAATCTACTCTTCTGTCATTACCCCCAAGTTGATTGTGGACTCTTTCTCTGAGAACGTTTCCATTTCACTTGAAGGCTGAATGACTCAGCTGTTTGTGGACCACTTTTTTGGTGGAGTGGTGATGATCCTTCTCATTGTGATGGCCTATGACCGCTATGTGGCCATCTGTAAATCTCTGTACTATATGACCATCATGAGTCCAAGAATATGTTGCCTGATGGTGGGAGGGACTTCGGTAGGGGGATTTGCACATGTCACCATTCAGTTACTCTTCATATATCAAATACCTTTCTGTGGCCCCAATATCATAGATCACTTTATGTGTGATTTGTTTGCATTGTTGAAACTGGCCTGTATGGACACCTATATTCTAGGTATCTTAGTCATT
>flattened_line_41706_9695-15492|OR13|PSEUDOGENE
AGACCACCCCCGTGACCAGCTTCGTTCTCCTGGGCCTCTCTGCCCACCCAAAGCTGGAGAAAACCTTCTTCACTCTCATCCTGCTGATGTACCTGGTGATCCTCCTGGGCAACGGGGTCCTCATCCTGGTAAGCATCCTCGACTCCCACCTGCACACACCCATGTACTTCTTCCTGGGGAACCTCTCCTTCCTGGACATCTGCTACACCACCTCCTCAGTCCCCCTCATTCTCGACAGCTTCCTGACCCCCAGGAAGACCATCTCCTTCTCAGGCTGTGCAGTGCAGATGTTTCTCTCCTTTGCCATGGGAGCCACGGAGTGTGTGC
>flattened_line_41756_1819-15429|OR4|PSEUDOGENE
AGTTTATCTTAGTGGGATTTTCTGGGGATTGGCAACTTCAGATTTTCTTCTTTGTGACATTTTCTTTGATCTATGGTGCTACTGTGGTGGGCAACATTCTCATTATAGTCACGGTGGCAGCTAATTCCACCCTTCATTCTCCCATGTACTTTCTTCTCGGAAACCTCTCCCTCCTGGACATGTGTCTTTCCACAGCTATAACACCTAAGATGATCAGAGACTTGCTTGCAGAACACAAGGGCATCTCTTTTCAGGGCTGCATGGCCCAGATGTTCTTCATGCACTTCTTTGGGGGTGCTGAAATGACACTTTTGATTGTCATGGCTTTTGACAGATATGTGGCAATATGCAAACCGTTGCATTACAGGACAATCATGAGTCACAGGTTGCTGAGTAGGTTTATTATACTTTCCTGGACAATTGGTTTCATAC
>flattened_line_416654|OR10|PSEUDOGENE
TCCACTACACAACCAGAATGAGCCGTGGAGTATGTGTCTGTTTGGCAATAGTTTCATGGGGAATGGGATGCATAGTAGGGTTGGGACAGACCAATTTTATTTTCTCTTTGGACTTCTGTGGACCCTGTGAGATAGATCACTTCTTCTGTGACCTTCCACCTCTCCTGGCACTTGCCTGTGGAGATACATCCCACAATGAGGCTGCAATCTTTGTGGCAGTAGTCCTCTGCATATCCAGCCCATTTTTACTGATTATCTCTTCCTATGTCAGAATTCTGGTTGCAGTGCTGGTCATGCCTTCACCTGAGGGCCTCCATAAAGCTCTCTCTACATGCTCCTCCCACCTGCTTGTGGTCACACTCTTCTATGGCTCAGGATCTATTACCTACTTGAGGCCCAAGGCTA
>flattened_line_41772_1-15429|OR4|PSEUDOGENE
CCGCTGCATTGGGTTAATAGTGGCCTCCTGGGTGGGGGGCTTTGTCCACTCCATCGTGCAGATCTCTCTCTTGCTCACACTTCCGTTCTGTGGGCCCAATGTTCTTGACACTTTCTACTGTGATGTCCCACAGGTCATCAAACTTGCCTGCACAGACATCTTTGTGCTTGAACTGCTGATGATTTCCAATAATGGGATGCTCACCACACTGTGGTTTTTCTTCCTGCTGGTGTCCTACACAGTCATCCTGATGATGCTGAGGTCTCAAGCAGGGGAGGGCAGGAGGAAAGCCATCTCCACCTGCACCTCCCACATCACCGTGGTCACCCTGCACTTTGTGCCCTGCATCTATGTCTATGCCAGACCCTTCAGGGCCCTCCCCACAGATAAAGCCATCTCTGTCACCTTCACAGTCATCTCCCCTCTGCTCAACCCCTTAATCTATACTCTGAGGAACCAGGAGATGAAGTCAGCCATGAGGAGACTCAGGAAAAGACTTGGACCTTCTGA
>flattened_line_41834_1-756|OR5|PSEUDOGENE
TATGCTTCCCCCTGCGTTACTCCCTCATCATGACCAAGTTTCGCTGTGTGCAGCTGTTGTTTGGGACCTGGGTAGCTGGGTTTCTCAATTCGTTCATGCATACAATGGCGACCTTCAGCCTGTCTTTCTGCAAGTCTAATCAAGTTAACCAGTACTACTGTGATATTCCACCAGTGGTAGCCCTGTCATGCTCATCCACCTATGTGGCAGAAATGCTTGTTTTAGTAGTAGGAGGAATTTTTGGGGTTGGTGCTTTTCTGATCACTTTGGTCTCCTACATGTACATCGTATCCACCATCCTAAAGATCCAGTCAGCTGAAGGGAAATGCAAAGCTTTCTCCACATGTGCTTCCCACCTTCTTGTAGTCTTCTTGTTCTATGGCACAACTATATTTACCTACATCCGTCCAACCTCCAGTCAACACTCTCCTGCCAGAGACAGACTCATCTCTATGCTGTATGGGGTCCTTACCCCCATGTTAAACCCTATTATCTACAGCCTGAGAAATACAGAAGTCAAAGGAGCACTCAGAAAAGTTT
>flattened_line_41834_1-759|OR5|PSEUDOGENE
TATGCTTCCCCCTGCGTTACTCCCTCATCATGACCAAGTTTCGCTGTGTGCAGCTGTTGTTTGGGACCTGGGTAGCTGGGTTTCTCAATTCGTTCATGCATACAATGGCGACCTTCAGCCTGTCTTTCTGCAAGTCTAATCAAGTTAACCAGTACTACTGTGATATTCCACCAGTGGTAGCCCTGTCATGCTCATCCACCTATGTGGCAGAAATGCTTGTTTTAGTAGTAGGAGGAATTTTTGGGGTTGGTGCTTTTCTGATCACTTTGGTCTCCTACATGTACATCGTATCCACCATCCTAAAGATCCAGTCAGCTGAAGGGAAATGCAAAGCTTTCTCCACATGTGCTTCCCACCTTCTTGTAGTCTTCTTGTTCTATGGCACAACTATATTTACCTACATCCGTCCAACCTCCAGTCAACACTCTCCTGCCAGAGACAGACTCATCTCTATGCTGTATGGGGTCCTTACCCCCATGTTAAACCCTATTATCTACAGCCTGAGAAATACAGAAGTCAAAGGAGCACTCAGAAAAGTTT
>flattened_line_41834_1-765|OR5|PSEUDOGENE
TATGCTTCCCCCTGCGTTACTCCCTCATCATGACCAAGTTTCGCTGTGTGCAGCTGTTGTTTGGGACCTGGGTAGCTGGGTTTCTCAATTCGTTCATGCATACAATGGCGACCTTCAGCCTGTCTTTCTGCAAGTCTAATCAAGTTAACCAGTACTACTGTGATATTCCACCAGTGGTAGCCCTGTCATGCTCATCCACCTATGTGGCAGAAATGCTTGTTTTAGTAGTAGGAGGAATTTTTGGGGTTGGTGCTTTTCTGATCACTTTGGTCTCCTACATGTACATCGTATCCACCATCCTAAAGATCCAGTCAGCTGAAGGGAAATGCAAAGCTTTCTCCACATGTGCTTCCCACCTTCTTGTAGTCTTCTTGTTCTATGGCACAACTATATTTACCTACATCCGTCCAACCTCCAGTCAACACTCTCCTGCCAGAGACAGACTCATCTCTATGCTGTATGGGGTCCTTACCCCCATGTTAAACCCTATTATCTACAGCCTGAGAAATACAGAAGTCAAAGGAGCACTCAGAAAAGTTT
>flattened_line_41834_1-768|OR5|PSEUDOGENE
TATGCTTCCCCCTGCGTTACTCCCTCATCATGACCAAGTTTCGCTGTGTGCAGCTGTTGTTTGGGACCTGGGTAGCTGGGTTTCTCAATTCGTTCATGCATACAATGGCGACCTTCAGCCTGTCTTTCTGCAAGTCTAATCAAGTTAACCAGTACTACTGTGATATTCCACCAGTGGTAGCCCTGTCATGCTCATCCACCTATGTGGCAGAAATGCTTGTTTTAGTAGTAGGAGGAATTTTTGGGGTTGGTGCTTTTCTGATCACTTTGGTCTCCTACATGTACATCGTATCCACCATCCTAAAGATCCAGTCAGCTGAAGGGAAATGCAAAGCTTTCTCCACATGTGCTTCCCACCTTCTTGTAGTCTTCTTGTTCTATGGCACAACTATATTTACCTACATCCGTCCAACCTCCAGTCAACACTCTCCTGCCAGAGACAGACTCATCTCTATGCTGTATGGGGTCCTTACCCCCATGTTAAACCCTATTATCTACAGCCTGAGAAATACAGAAGTCAAAGGAGCACTCAGAAAAGTTT
>flattened_line_41834_1-771|OR5|PSEUDOGENE
TATGCTTCCCCCTGCGTTACTCCCTCATCATGACCAAGTTTCGCTGTGTGCAGCTGTTGTTTGGGACCTGGGTAGCTGGGTTTCTCAATTCGTTCATGCATACAATGGCGACCTTCAGCCTGTCTTTCTGCAAGTCTAATCAAGTTAACCAGTACTACTGTGATATTCCACCAGTGGTAGCCCTGTCATGCTCATCCACCTATGTGGCAGAAATGCTTGTTTTAGTAGTAGGAGGAATTTTTGGGGTTGGTGCTTTTCTGATCACTTTGGTCTCCTACATGTACATCGTATCCACCATCCTAAAGATCCAGTCAGCTGAAGGGAAATGCAAAGCTTTCTCCACATGTGCTTCCCACCTTCTTGTAGTCTTCTTGTTCTATGGCACAACTATATTTACCTACATCCGTCCAACCTCCAGTCAACACTCTCCTGCCAGAGACAGACTCATCTCTATGCTGTATGGGGTCCTTACCCCCATGTTAAACCCTATTATCTACAGCCTGAGAAATACAGAAGTCAAAGGAGCACTCAGAAAAGTTT
>flattened_line_41834_1-774|OR5|PSEUDOGENE
TATGCTTCCCCCTGCGTTACTCCCTCATCATGACCAAGTTTCGCTGTGTGCAGCTGTTGTTTGGGACCTGGGTAGCTGGGTTTCTCAATTCGTTCATGCATACAATGGCGACCTTCAGCCTGTCTTTCTGCAAGTCTAATCAAGTTAACCAGTACTACTGTGATATTCCACCAGTGGTAGCCCTGTCATGCTCATCCACCTATGTGGCAGAAATGCTTGTTTTAGTAGTAGGAGGAATTTTTGGGGTTGGTGCTTTTCTGATCACTTTGGTCTCCTACATGTACATCGTATCCACCATCCTAAAGATCCAGTCAGCTGAAGGGAAATGCAAAGCTTTCTCCACATGTGCTTCCCACCTTCTTGTAGTCTTCTTGTTCTATGGCACAACTATATTTACCTACATCCGTCCAACCTCCAGTCAACACTCTCCTGCCAGAGACAGACTCATCTCTATGCTGTATGGGGTCCTTACCCCCATGTTAAACCCTATTATCTACAGCCTGAGAAATACAGAAGTCAAAGGAGCACTCAGAAAAGTTT
>flattened_line_41834_1-783|OR5|PSEUDOGENE
TATGCTTCCCCCTGCGTTACTCCCTCATCATGACCAAGTTTCGCTGTGTGCAGCTGTTGTTTGGGACCTGGGTAGCTGGGTTTCTCAATTCGTTCATGCATACAATGGCGACCTTCAGCCTGTCTTTCTGCAAGTCTAATCAAGTTAACCAGTACTACTGTGATATTCCACCAGTGGTAGCCCTGTCATGCTCATCCACCTATGTGGCAGAAATGCTTGTTTTAGTAGTAGGAGGAATTTTTGGGGTTGGTGCTTTTCTGATCACTTTGGTCTCCTACATGTACATCGTATCCACCATCCTAAAGATCCAGTCAGCTGAAGGGAAATGCAAAGCTTTCTCCACATGTGCTTCCCACCTTCTTGTAGTCTTCTTGTTCTATGGCACAACTATATTTACCTACATCCGTCCAACCTCCAGTCAACACTCTCCTGCCAGAGACAGACTCATCTCTATGCTGTATGGGGTCCTTACCCCCATGTTAAACCCTATTATCTACAGCCTGAGAAATACAGAAGTCAAAGGAGCACTCAGAAAAGTTT
>flattened_line_41834_1-786|OR5|PSEUDOGENE
TATGCTTCCCCCTGCGTTACTCCCTCATCATGACCAAGTTTCGCTGTGTGCAGCTGTTGTTTGGGACCTGGGTAGCTGGGTTTCTCAATTCGTTCATGCATACAATGGCGACCTTCAGCCTGTCTTTCTGCAAGTCTAATCAAGTTAACCAGTACTACTGTGATATTCCACCAGTGGTAGCCCTGTCATGCTCATCCACCTATGTGGCAGAAATGCTTGTTTTAGTAGTAGGAGGAATTTTTGGGGTTGGTGCTTTTCTGATCACTTTGGTCTCCTACATGTACATCGTATCCACCATCCTAAAGATCCAGTCAGCTGAAGGGAAATGCAAAGCTTTCTCCACATGTGCTTCCCACCTTCTTGTAGTCTTCTTGTTCTATGGCACAACTATATTTACCTACATCCGTCCAACCTCCAGTCAACACTCTCCTGCCAGAGACAGACTCATCTCTATGCTGTATGGGGTCCTTACCCCCATGTTAAACCCTATTATCTACAGCCTGAGAAATACAGAAGTCAAAGGAGCACTCAGAAAAGTTT
>flattened_line_41834_1-789|OR5|PSEUDOGENE
TATGCTTCCCCCTGCGTTACTCCCTCATCATGACCAAGTTTCGCTGTGTGCAGCTGTTGTTTGGGACCTGGGTAGCTGGGTTTCTCAATTCGTTCATGCATACAATGGCGACCTTCAGCCTGTCTTTCTGCAAGTCTAATCAAGTTAACCAGTACTACTGTGATATTCCACCAGTGGTAGCCCTGTCATGCTCATCCACCTATGTGGCAGAAATGCTTGTTTTAGTAGTAGGAGGAATTTTTGGGGTTGGTGCTTTTCTGATCACTTTGGTCTCCTACATGTACATCGTATCCACCATCCTAAAGATCCAGTCAGCTGAAGGGAAATGCAAAGCTTTCTCCACATGTGCTTCCCACCTTCTTGTAGTCTTCTTGTTCTATGGCACAACTATATTTACCTACATCCGTCCAACCTCCAGTCAACACTCTCCTGCCAGAGACAGACTCATCTCTATGCTGTATGGGGTCCTTACCCCCATGTTAAACCCTATTATCTACAGCCTGAGAAATACAGAAGTCAAAGGAGCACTCAGAAAAGTTT
>flattened_line_41834_1-792|OR5|PSEUDOGENE
TATGCTTCCCCCTGCGTTACTCCCTCATCATGACCAAGTTTCGCTGTGTGCAGCTGTTGTTTGGGACCTGGGTAGCTGGGTTTCTCAATTCGTTCATGCATACAATGGCGACCTTCAGCCTGTCTTTCTGCAAGTCTAATCAAGTTAACCAGTACTACTGTGATATTCCACCAGTGGTAGCCCTGTCATGCTCATCCACCTATGTGGCAGAAATGCTTGTTTTAGTAGTAGGAGGAATTTTTGGGGTTGGTGCTTTTCTGATCACTTTGGTCTCCTACATGTACATCGTATCCACCATCCTAAAGATCCAGTCAGCTGAAGGGAAATGCAAAGCTTTCTCCACATGTGCTTCCCACCTTCTTGTAGTCTTCTTGTTCTATGGCACAACTATATTTACCTACATCCGTCCAACCTCCAGTCAACACTCTCCTGCCAGAGACAGACTCATCTCTATGCTGTATGGGGTCCTTACCCCCATGTTAAACCCTATTATCTACAGCCTGAGAAATACAGAAGTCAAAGGAGCACTCAGAAAAGTTT
>flattened_line_41834_1-798|OR5|PSEUDOGENE
TATGCTTCCCCCTGCGTTACTCCCTCATCATGACCAAGTTTCGCTGTGTGCAGCTGTTGTTTGGGACCTGGGTAGCTGGGTTTCTCAATTCGTTCATGCATACAATGGCGACCTTCAGCCTGTCTTTCTGCAAGTCTAATCAAGTTAACCAGTACTACTGTGATATTCCACCAGTGGTAGCCCTGTCATGCTCATCCACCTATGTGGCAGAAATGCTTGTTTTAGTAGTAGGAGGAATTTTTGGGGTTGGTGCTTTTCTGATCACTTTGGTCTCCTACATGTACATCGTATCCACCATCCTAAAGATCCAGTCAGCTGAAGGGAAATGCAAAGCTTTCTCCACATGTGCTTCCCACCTTCTTGTAGTCTTCTTGTTCTATGGCACAACTATATTTACCTACATCCGTCCAACCTCCAGTCAACACTCTCCTGCCAGAGACAGACTCATCTCTATGCTGTATGGGGTCCTTACCCCCATGTTAAACCCTATTATCTACAGCCTGAGAAATACAGAAGTCAAAGGAGCACTCAGAAAAGTTT
>flattened_line_41834_1-801|OR5|PSEUDOGENE
[truncated: 1,396,154 more chars]
