# Supplementary material for: The giant pouched rat (Cricetomys ansorgei) olfactory receptor repertoire
Source: PLoS One. 2020 Apr 2;15(4):e0221981. doi: 10.1371/journal.pone.0221981 (PMC7117715; doi:10.1371/journal.pone.0221981)
Supplement: S4 File — (TREE) [file pone.0221981.s004.tree]

#NEXUS
begin taxa;
	dimensions ntax=1145;
	taxlabels
	Pouchie1
	Pouchie10
	Pouchie100
	Pouchie1000
	Pouchie1001
	Pouchie1002
	Pouchie1003
	Pouchie1004
	Pouchie1005
	Pouchie1006
	Pouchie1007
	Pouchie1008
	Pouchie1009
	Pouchie101
	Pouchie1010
	Pouchie1011
	Pouchie1012
	Pouchie1013
	Pouchie1014
	Pouchie1015
	Pouchie1016
	Pouchie1017
	Pouchie1018
	Pouchie1019
	Pouchie102
	Pouchie1020
	Pouchie1021
	Pouchie1022
	Pouchie1023
	Pouchie1024
	Pouchie1025
	Pouchie1026
	Pouchie1027
	Pouchie1028
	Pouchie1029
	Pouchie103
	Pouchie1030
	Pouchie1031
	Pouchie1032
	Pouchie1033
	Pouchie1034
	Pouchie1035
	Pouchie1036
	Pouchie1037
	Pouchie1038
	Pouchie1039
	Pouchie104
	Pouchie1040
	Pouchie1041
	Pouchie1042
	Pouchie1043
	Pouchie1044
	Pouchie1045
	Pouchie1046
	Pouchie1047
	Pouchie1048
	Pouchie1049
	Pouchie105
	Pouchie1050
	Pouchie1051
	Pouchie1052
	Pouchie1053
	Pouchie1054
	Pouchie1055
	Pouchie1056
	Pouchie1057
	Pouchie1058
	Pouchie1059
	Pouchie106
	Pouchie1060
	Pouchie1061
	Pouchie1062
	Pouchie1063
	Pouchie1064
	Pouchie1065
	Pouchie1066
	Pouchie1067
	Pouchie1068
	Pouchie1069
	Pouchie107
	Pouchie1070
	Pouchie1071
	Pouchie1072
	Pouchie1073
	Pouchie1074
	Pouchie1075
	Pouchie1076
	Pouchie1077
	Pouchie1078
	Pouchie1079
	Pouchie108
	Pouchie1080
	Pouchie1081
	Pouchie1082
	Pouchie1083
	Pouchie1084
	Pouchie1085
	Pouchie1086
	Pouchie1087
	Pouchie1088
	Pouchie1089
	Pouchie109
	Pouchie1090
	Pouchie1091
	Pouchie1092
	Pouchie1093
	Pouchie1094
	Pouchie1095
	Pouchie1096
	Pouchie1097
	Pouchie1098
	Pouchie1099
	Pouchie11
	Pouchie110
	Pouchie1100
	Pouchie1101
	Pouchie1102
	Pouchie1103
	Pouchie1104
	Pouchie1105
	Pouchie1106
	Pouchie1107
	Pouchie1108
	Pouchie1109
	Pouchie111
	Pouchie1110
	Pouchie1111
	Pouchie1112
	Pouchie1113
	Pouchie1114
	Pouchie1115
	Pouchie1116
	Pouchie1117
	Pouchie1118
	Pouchie1119
	Pouchie112
	Pouchie1120
	Pouchie1121
	Pouchie1122
	Pouchie1123
	Pouchie1124
	Pouchie1125
	Pouchie1126
	Pouchie1127
	Pouchie1128
	Pouchie1129
	Pouchie113
	Pouchie1130
	Pouchie1131
	Pouchie1132
	Pouchie1133
	Pouchie1134
	Pouchie1135
	Pouchie1136
	Pouchie1137
	Pouchie1138
	Pouchie1139
	Pouchie114
	Pouchie1140
	Pouchie1141
	Pouchie1142
	Pouchie1143
	Pouchie1144
	Pouchie1145
	Pouchie115
	Pouchie116
	Pouchie117
	Pouchie118
	Pouchie119
	Pouchie12
	Pouchie120
	Pouchie121
	Pouchie122
	Pouchie123
	Pouchie124
	Pouchie125
	Pouchie126
	Pouchie127
	Pouchie128
	Pouchie129
	Pouchie13
	Pouchie130
	Pouchie131
	Pouchie132
	Pouchie133
	Pouchie134
	Pouchie135
	Pouchie136
	Pouchie137
	Pouchie138
	Pouchie139
	Pouchie14
	Pouchie140
	Pouchie141
	Pouchie142
	Pouchie143
	Pouchie144
	Pouchie145
	Pouchie146
	Pouchie147
	Pouchie148
	Pouchie149
	Pouchie15
	Pouchie150
	Pouchie151
	Pouchie152
	Pouchie153
	Pouchie154
	Pouchie155
	Pouchie156
	Pouchie157
	Pouchie158
	Pouchie159
	Pouchie16
	Pouchie160
	Pouchie161
	Pouchie162
	Pouchie163
	Pouchie164
	Pouchie165
	Pouchie166
	Pouchie167
	Pouchie168
	Pouchie169
	Pouchie17
	Pouchie170
	Pouchie171
	Pouchie172
	Pouchie173
	Pouchie174
	Pouchie175
	Pouchie176
	Pouchie177
	Pouchie178
	Pouchie179
	Pouchie18
	Pouchie180
	Pouchie181
	Pouchie182
	Pouchie183
	Pouchie184
	Pouchie185
	Pouchie186
	Pouchie187
	Pouchie188
	Pouchie189
	Pouchie19
	Pouchie190
	Pouchie191
	Pouchie192
	Pouchie193
	Pouchie194
	Pouchie195
	Pouchie196
	Pouchie197
	Pouchie198
	Pouchie199
	Pouchie2
	Pouchie20
	Pouchie200
	Pouchie201
	Pouchie202
	Pouchie203
	Pouchie204
	Pouchie205
	Pouchie206
	Pouchie207
	Pouchie208
	Pouchie209
	Pouchie21
	Pouchie210
	Pouchie211
	Pouchie212
	Pouchie213
	Pouchie214
	Pouchie215
	Pouchie216
	Pouchie217
	Pouchie218
	Pouchie219
	Pouchie22
	Pouchie220
	Pouchie221
	Pouchie222
	Pouchie223
	Pouchie224
	Pouchie225
	Pouchie226
	Pouchie227
	Pouchie228
	Pouchie229
	Pouchie23
	Pouchie230
	Pouchie231
	Pouchie232
	Pouchie233
	Pouchie234
	Pouchie235
	Pouchie236
	Pouchie237
	Pouchie238
	Pouchie239
	Pouchie24
	Pouchie240
	Pouchie241
	Pouchie242
	Pouchie243
	Pouchie244
	Pouchie245
	Pouchie246
	Pouchie247
	Pouchie248
	Pouchie249
	Pouchie25
	Pouchie250
	Pouchie251
	Pouchie252
	Pouchie253
	Pouchie254
	Pouchie255
	Pouchie256
	Pouchie257
	Pouchie258
	Pouchie259
	Pouchie26
	Pouchie260
	Pouchie261
	Pouchie262
	Pouchie263
	Pouchie264
	Pouchie265
	Pouchie266
	Pouchie267
	Pouchie268
	Pouchie269
	Pouchie27
	Pouchie270
	Pouchie271
	Pouchie272
	Pouchie273
	Pouchie274
	Pouchie275
	Pouchie276
	Pouchie277
	Pouchie278
	Pouchie279
	Pouchie28
	Pouchie280
	Pouchie281
	Pouchie282
	Pouchie283
	Pouchie284
	Pouchie285
	Pouchie286
	Pouchie287
	Pouchie288
	Pouchie289
	Pouchie29
	Pouchie290
	Pouchie291
	Pouchie292
	Pouchie293
	Pouchie294
	Pouchie295
	Pouchie296
	Pouchie297
	Pouchie298
	Pouchie299
	Pouchie3
	Pouchie30
	Pouchie300
	Pouchie301
	Pouchie302
	Pouchie303
	Pouchie304
	Pouchie305
	Pouchie306
	Pouchie307
	Pouchie308
	Pouchie309
	Pouchie31
	Pouchie310
	Pouchie311
	Pouchie312
	Pouchie313
	Pouchie314
	Pouchie315
	Pouchie316
	Pouchie317
	Pouchie318
	Pouchie319
	Pouchie32
	Pouchie320
	Pouchie321
	Pouchie322
	Pouchie323
	Pouchie324
	Pouchie325
	Pouchie326
	Pouchie327
	Pouchie328
	Pouchie329
	Pouchie33
	Pouchie330
	Pouchie331
	Pouchie332
	Pouchie333
	Pouchie334
	Pouchie335
	Pouchie336
	Pouchie337
	Pouchie338
	Pouchie339
	Pouchie34
	Pouchie340
	Pouchie341
	Pouchie342
	Pouchie343
	Pouchie344
	Pouchie345
	Pouchie346
	Pouchie347
	Pouchie348
	Pouchie349
	Pouchie35
	Pouchie350
	Pouchie351
	Pouchie352
	Pouchie353
	Pouchie354
	Pouchie355
	Pouchie356
	Pouchie357
	Pouchie358
	Pouchie359
	Pouchie36
	Pouchie360
	Pouchie361
	Pouchie362
	Pouchie363
	Pouchie364
	Pouchie365
	Pouchie366
	Pouchie367
	Pouchie368
	Pouchie369
	Pouchie37
	Pouchie370
	Pouchie371
	Pouchie372
	Pouchie373
	Pouchie374
	Pouchie375
	Pouchie376
	Pouchie377
	Pouchie378
	Pouchie379
	Pouchie38
	Pouchie380
	Pouchie381
	Pouchie382
	Pouchie383
	Pouchie384
	Pouchie385
	Pouchie386
	Pouchie387
	Pouchie388
	Pouchie389
	Pouchie39
	Pouchie390
	Pouchie391
	Pouchie392
	Pouchie393
	Pouchie394
	Pouchie395
	Pouchie396
	Pouchie397
	Pouchie398
	Pouchie399
	Pouchie4
	Pouchie40
	Pouchie400
	Pouchie401
	Pouchie402
	Pouchie403
	Pouchie404
	Pouchie405
	Pouchie406
	Pouchie407
	Pouchie408
	Pouchie409
	Pouchie41
	Pouchie410
	Pouchie411
	Pouchie412
	Pouchie413
	Pouchie414
	Pouchie415
	Pouchie416
	Pouchie417
	Pouchie418
	Pouchie419
	Pouchie42
	Pouchie420
	Pouchie421
	Pouchie422
	Pouchie423
	Pouchie424
	Pouchie425
	Pouchie426
	Pouchie427
	Pouchie428
	Pouchie429
	Pouchie43
	Pouchie430
	Pouchie431
	Pouchie432
	Pouchie433
	Pouchie434
	Pouchie435
	Pouchie436
	Pouchie437
	Pouchie438
	Pouchie439
	Pouchie44
	Pouchie440
	Pouchie441
	Pouchie442
	Pouchie443
	Pouchie444
	Pouchie445
	Pouchie446
	Pouchie447
	Pouchie448
	Pouchie449
	Pouchie45
	Pouchie450
	Pouchie451
	Pouchie452
	Pouchie453
	Pouchie454
	Pouchie455
	Pouchie456
	Pouchie457
	Pouchie458
	Pouchie459
	Pouchie46
	Pouchie460
	Pouchie461
	Pouchie462
	Pouchie463
	Pouchie464
	Pouchie465
	Pouchie466
	Pouchie467
	Pouchie468
	Pouchie469
	Pouchie47
	Pouchie470
	Pouchie471
	Pouchie472
	Pouchie473
	Pouchie474
	Pouchie475
	Pouchie476
	Pouchie477
	Pouchie478
	Pouchie479
	Pouchie48
	Pouchie480
	Pouchie481
	Pouchie482
	Pouchie483
	Pouchie484
	Pouchie485
	Pouchie486
	Pouchie487
	Pouchie488
	Pouchie489
	Pouchie49
	Pouchie490
	Pouchie491
	Pouchie492
	Pouchie493
	Pouchie494
	Pouchie495
	Pouchie496
	Pouchie497
	Pouchie498
	Pouchie499
	Pouchie5
	Pouchie50
	Pouchie500
	Pouchie501
	Pouchie502
	Pouchie503
	Pouchie504
	Pouchie505
	Pouchie506
	Pouchie507
	Pouchie508
	Pouchie509
	Pouchie51
	Pouchie510
	Pouchie511
	Pouchie512
	Pouchie513
	Pouchie514
	Pouchie515
	Pouchie516
	Pouchie517
	Pouchie518
	Pouchie519
	Pouchie52
	Pouchie520
	Pouchie521
	Pouchie522
	Pouchie523
	Pouchie524
	Pouchie525
	Pouchie526
	Pouchie527
	Pouchie528
	Pouchie529
	Pouchie53
	Pouchie530
	Pouchie531
	Pouchie532
	Pouchie533
	Pouchie534
	Pouchie535
	Pouchie536
	Pouchie537
	Pouchie538
	Pouchie539
	Pouchie54
	Pouchie540
	Pouchie541
	Pouchie542
	Pouchie543
	Pouchie544
	Pouchie545
	Pouchie546
	Pouchie547
	Pouchie548
	Pouchie549
	Pouchie55
	Pouchie550
	Pouchie551
	Pouchie552
	Pouchie553
	Pouchie554
	Pouchie555
	Pouchie556
	Pouchie557
	Pouchie558
	Pouchie559
	Pouchie56
	Pouchie560
	Pouchie561
	Pouchie562
	Pouchie563
	Pouchie564
	Pouchie565
	Pouchie566
	Pouchie567
	Pouchie568
	Pouchie569
	Pouchie57
	Pouchie570
	Pouchie571
	Pouchie572
	Pouchie573
	Pouchie574
	Pouchie575
	Pouchie576
	Pouchie577
	Pouchie578
	Pouchie579
	Pouchie58
	Pouchie580
	Pouchie581
	Pouchie582
	Pouchie583
	Pouchie584
	Pouchie585
	Pouchie586
	Pouchie587
	Pouchie588
	Pouchie589
	Pouchie59
	Pouchie590
	Pouchie591
	Pouchie592
	Pouchie593
	Pouchie594
	Pouchie595
	Pouchie596
	Pouchie597
	Pouchie598
	Pouchie599
	Pouchie6
	Pouchie60
	Pouchie600
	Pouchie601
	Pouchie602
	Pouchie603
	Pouchie604
	Pouchie605
	Pouchie606
	Pouchie607
	Pouchie608
	Pouchie609
	Pouchie61
	Pouchie610
	Pouchie611
	Pouchie612
	Pouchie613
	Pouchie614
	Pouchie615
	Pouchie616
	Pouchie617
	Pouchie618
	Pouchie619
	Pouchie62
	Pouchie620
	Pouchie621
	Pouchie622
	Pouchie623
	Pouchie624
	Pouchie625
	Pouchie626
	Pouchie627
	Pouchie628
	Pouchie629
	Pouchie63
	Pouchie630
	Pouchie631
	Pouchie632
	Pouchie633
	Pouchie634
	Pouchie635
	Pouchie636
	Pouchie637
	Pouchie638
	Pouchie639
	Pouchie64
	Pouchie640
	Pouchie641
	Pouchie642
	Pouchie643
	Pouchie644
	Pouchie645
	Pouchie646
	Pouchie647
	Pouchie648
	Pouchie649
	Pouchie65
	Pouchie650
	Pouchie651
	Pouchie652
	Pouchie653
	Pouchie654
	Pouchie655
	Pouchie656
	Pouchie657
	Pouchie658
	Pouchie659
	Pouchie66
	Pouchie660
	Pouchie661
	Pouchie662
	Pouchie663
	Pouchie664
	Pouchie665
	Pouchie666
	Pouchie667
	Pouchie668
	Pouchie669
	Pouchie67
	Pouchie670
	Pouchie671
	Pouchie672
	Pouchie673
	Pouchie674
	Pouchie675
	Pouchie676
	Pouchie677
	Pouchie678
	Pouchie679
	Pouchie68
	Pouchie680
	Pouchie681
	Pouchie682
	Pouchie683
	Pouchie684
	Pouchie685
	Pouchie686
	Pouchie687
	Pouchie688
	Pouchie689
	Pouchie69
	Pouchie690
	Pouchie691
	Pouchie692
	Pouchie693
	Pouchie694
	Pouchie695
	Pouchie696
	Pouchie697
	Pouchie698
	Pouchie699
	Pouchie7
	Pouchie70
	Pouchie700
	Pouchie701
	Pouchie702
	Pouchie703
	Pouchie704
	Pouchie705
	Pouchie706
	Pouchie707
	Pouchie708
	Pouchie709
	Pouchie71
	Pouchie710
	Pouchie711
	Pouchie712
	Pouchie713
	Pouchie714
	Pouchie715
	Pouchie716
	Pouchie717
	Pouchie718
	Pouchie719
	Pouchie72
	Pouchie720
	Pouchie721
	Pouchie722
	Pouchie723
	Pouchie724
	Pouchie725
	Pouchie726
	Pouchie727
	Pouchie728
	Pouchie729
	Pouchie73
	Pouchie730
	Pouchie731
	Pouchie732
	Pouchie733
	Pouchie734
	Pouchie735
	Pouchie736
	Pouchie737
	Pouchie738
	Pouchie739
	Pouchie74
	Pouchie740
	Pouchie741
	Pouchie742
	Pouchie743
	Pouchie744
	Pouchie745
	Pouchie746
	Pouchie747
	Pouchie748
	Pouchie749
	Pouchie75
	Pouchie750
	Pouchie751
	Pouchie752
	Pouchie753
	Pouchie754
	Pouchie755
	Pouchie756
	Pouchie757
	Pouchie758
	Pouchie759
	Pouchie76
	Pouchie760
	Pouchie761
	Pouchie762
	Pouchie763
	Pouchie764
	Pouchie765
	Pouchie766
	Pouchie767
	Pouchie768
	Pouchie769
	Pouchie77
	Pouchie770
	Pouchie771
	Pouchie772
	Pouchie773
	Pouchie774
	Pouchie775
	Pouchie776
	Pouchie777
	Pouchie778
	Pouchie779
	Pouchie78
	Pouchie780
	Pouchie781
	Pouchie782
	Pouchie783
	Pouchie784
	Pouchie785
	Pouchie786
	Pouchie787
	Pouchie788
	Pouchie789
	Pouchie79
	Pouchie790
	Pouchie791
	Pouchie792
	Pouchie793
	Pouchie794
	Pouchie795
	Pouchie796
	Pouchie797
	Pouchie798
	Pouchie799
	Pouchie8
	Pouchie80
	Pouchie800
	Pouchie801
	Pouchie802
	Pouchie803
	Pouchie804
	Pouchie805
	Pouchie806
	Pouchie807
	Pouchie808
	Pouchie809
	Pouchie81
	Pouchie810
	Pouchie811
	Pouchie812
	Pouchie813
	Pouchie814
	Pouchie815
	Pouchie816
	Pouchie817
	Pouchie818
	Pouchie819
	Pouchie82
	Pouchie820
	Pouchie821
	Pouchie822
	Pouchie823
	Pouchie824
	Pouchie825
	Pouchie826
	Pouchie827
	Pouchie828
	Pouchie829
	Pouchie83
	Pouchie830
	Pouchie831
	Pouchie832
	Pouchie833
	Pouchie834
	Pouchie835
	Pouchie836
	Pouchie837
	Pouchie838
	Pouchie839
	Pouchie84
	Pouchie840
	Pouchie841
	Pouchie842
	Pouchie843
	Pouchie844
	Pouchie845
	Pouchie846
	Pouchie847
	Pouchie848
	Pouchie849
	Pouchie85
	Pouchie850
	Pouchie851
	Pouchie852
	Pouchie853
	Pouchie854
	Pouchie855
	Pouchie856
	Pouchie857
	Pouchie858
	Pouchie859
	Pouchie86
	Pouchie860
	Pouchie861
	Pouchie862
	Pouchie863
	Pouchie864
	Pouchie865
	Pouchie866
	Pouchie867
	Pouchie868
	Pouchie869
	Pouchie87
	Pouchie870
	Pouchie871
	Pouchie872
	Pouchie873
	Pouchie874
	Pouchie875
	Pouchie876
	Pouchie877
	Pouchie878
	Pouchie879
	Pouchie88
	Pouchie880
	Pouchie881
	Pouchie882
	Pouchie883
	Pouchie884
	Pouchie885
	Pouchie886
	Pouchie887
	Pouchie888
	Pouchie889
	Pouchie89
	Pouchie890
	Pouchie891
	Pouchie892
	Pouchie893
	Pouchie894
	Pouchie895
	Pouchie896
	Pouchie897
	Pouchie898
	Pouchie899
	Pouchie9
	Pouchie90
	Pouchie900
	Pouchie901
	Pouchie902
	Pouchie903
	Pouchie904
	Pouchie905
	Pouchie906
	Pouchie907
	Pouchie908
	Pouchie909
	Pouchie91
	Pouchie910
	Pouchie911
	Pouchie912
	Pouchie913
	Pouchie914
	Pouchie915
	Pouchie916
	Pouchie917
	Pouchie918
	Pouchie919
	Pouchie92
	Pouchie920
	Pouchie921
	Pouchie922
	Pouchie923
	Pouchie924
	Pouchie925
	Pouchie926
	Pouchie927
	Pouchie928
	Pouchie929
	Pouchie93
	Pouchie930
	Pouchie931
	Pouchie932
	Pouchie933
	Pouchie934
	Pouchie935
	Pouchie936
	Pouchie937
	Pouchie938
	Pouchie939
	Pouchie94
	Pouchie940
	Pouchie941
	Pouchie942
	Pouchie943
	Pouchie944
	Pouchie945
	Pouchie946
	Pouchie947
	Pouchie948
	Pouchie949
	Pouchie95
	Pouchie950
	Pouchie951
	Pouchie952
	Pouchie953
	Pouchie954
	Pouchie955
	Pouchie956
	Pouchie957
	Pouchie958
	Pouchie959
	Pouchie96
	Pouchie960
	Pouchie961
	Pouchie962
	Pouchie963
	Pouchie964
	Pouchie965
	Pouchie966
	Pouchie967
	Pouchie968
	Pouchie969
	Pouchie97
	Pouchie970
	Pouchie971
	Pouchie972
	Pouchie973
	Pouchie974
	Pouchie975
	Pouchie976
	Pouchie977
	Pouchie978
	Pouchie979
	Pouchie98
	Pouchie980
	Pouchie981
	Pouchie982
	Pouchie983
	Pouchie984
	Pouchie985
	Pouchie986
	Pouchie987
	Pouchie988
	Pouchie989
	Pouchie99
	Pouchie990
	Pouchie991
	Pouchie992
	Pouchie993
	Pouchie994
	Pouchie995
	Pouchie996
	Pouchie997
	Pouchie998
	Pouchie999
;
end;
begin trees;
	tree tree_1 = [&R] (Pouchie385:0.091574,(((((((Pouchie28[&!color=#ff0000]:0.231907,((Pouchie884[&!color=#ff0000]:0.14781,Pouchie485[&!color=#ff0000]:0.21058)[&bootstrap=74,!color=#ff0000]:0.071511,Pouchie882[&!color=#ff0000]:0.147852)[&bootstrap=100,!color=#ff0000]:0.403123)[&bootstrap=100,!color=#ff0000]:0.233238,Pouchie883[&!color=#ff0000]:0.333111)[&bootstrap=74,!color=#ff0000]:0.074979,(Pouch…
end;
begin figtree;
	set appearance.backgroundColorAttribute="Default";
	set appearance.backgroundColour=#ffffff;
	set appearance.branchColorAttribute="User selection";
	set appearance.branchColorGradient=false;
	set appearance.branchLineWidth=1.0;
	set appearance.branchMinLineWidth=0.0;
	set appearance.branchWidthAttribute="Fixed";
	set appearance.foregroundColour=#000000;
	set appearance.hilightingGradient=false;
	set appearance.selectionColour=#2d3680;
	set branchLabels.colorAttribute="User selection";
	set branchLabels.displayAttribute="bootstrap";
	set branchLabels.fontName="Agency FB";
	set branchLabels.fontSize=15;
	set branchLabels.fontStyle=0;
	set branchLabels.isShown=true;
	set branchLabels.significantDigits=4;
	set layout.expansion=24;
	set layout.layoutType="POLAR";
	set layout.zoom=8;
	set legend.attribute="bootstrap";
	set legend.fontSize=10.0;
	set legend.isShown=false;
	set legend.significantDigits=4;
	set nodeBars.barWidth=4.0;
	set nodeBars.displayAttribute=null;
	set nodeBars.isShown=false;
	set nodeLabels.colorAttribute="User selection";
	set nodeLabels.displayAttribute="Node ages";
	set nodeLabels.fontName="Agency FB";
	set nodeLabels.fontSize=8;
	set nodeLabels.fontStyle=0;
	set nodeLabels.isShown=false;
	set nodeLabels.significantDigits=4;
	set nodeShapeExternal.colourAttribute="User selection";
	set nodeShapeExternal.isShown=false;
	set nodeShapeExternal.minSize=10.0;
	set nodeShapeExternal.scaleType=Width;
	set nodeShapeExternal.shapeType=Circle;
	set nodeShapeExternal.size=4.0;
	set nodeShapeExternal.sizeAttribute="Fixed";
	set nodeShapeInternal.colourAttribute="User selection";
	set nodeShapeInternal.isShown=false;
	set nodeShapeInternal.minSize=10.0;
	set nodeShapeInternal.scaleType=Width;
	set nodeShapeInternal.shapeType=Circle;
	set nodeShapeInternal.size=4.0;
	set nodeShapeInternal.sizeAttribute="Fixed";
	set polarLayout.alignTipLabels=false;
	set polarLayout.angularRange=0;
	set polarLayout.rootAngle=0;
	set polarLayout.rootLength=100;
	set polarLayout.showRoot=true;
	set radialLayout.spread=0.0;
	set rectilinearLayout.alignTipLabels=false;
	set rectilinearLayout.curvature=0;
	set rectilinearLayout.rootLength=100;
	set scale.offsetAge=0.0;
	set scale.rootAge=1.0;
	set scale.scaleFactor=1.0;
	set scale.scaleRoot=false;
	set scaleAxis.automaticScale=true;
	set scaleAxis.fontSize=8.0;
	set scaleAxis.isShown=false;
	set scaleAxis.lineWidth=1.0;
	set scaleAxis.majorTicks=1.0;
	set scaleAxis.minorTicks=0.5;
	set scaleAxis.origin=0.0;
	set scaleAxis.reverseAxis=false;
	set scaleAxis.showGrid=true;
	set scaleBar.automaticScale=true;
	set scaleBar.fontSize=10.0;
	set scaleBar.isShown=true;
	set scaleBar.lineWidth=1.0;
	set scaleBar.scaleRange=0.0;
	set tipLabels.colorAttribute="User selection";
	set tipLabels.displayAttribute="Names";
	set tipLabels.fontName="Agency FB";
	set tipLabels.fontSize=16;
	set tipLabels.fontStyle=0;
	set tipLabels.isShown=false;
	set tipLabels.significantDigits=4;
	set trees.order=false;
	set trees.orderType="increasing";
	set trees.rooting=false;
	set trees.rootingType="User Selection";
	set trees.transform=false;
	set trees.transformType="cladogram";
end;
