# Supplementary material for: The giant pouched rat (Cricetomys ansorgei) olfactory receptor repertoire
Source: PLoS One. 2020 Apr 2;15(4):e0221981. doi: 10.1371/journal.pone.0221981 (PMC7117715; doi:10.1371/journal.pone.0221981)
Supplement: S5 File — (TREE) [file pone.0221981.s005.tree]

((((ENSMUSG00000063394||Olfr293_1:0.11442351440934844797,(((ENSMUSG00000059319||Olfr295_1:0.09006179828395602383,(ENSMUSG00000057067||Olfr297_1:0.14674797543619766405,ENSMUSG00000060688||Olfr292_1:0.07567071041258789654)58:0.01860512998783342073)72:0.01906816991818620702,(ENSRNOG00000030554|olfactory_1:0.11506764867777657946,ENSRNOG00000029233|olfactory_1:0.11985318009181991639)64:0.03938611610589357048)32:0.05402310585842440283,ENSRNOG00000046609|olfactory_1:0.10155748098592616568)13:0.00551816948774401864)17:0.02752142569214956896,(ENSMUSG00000057540||Olfr310_1:0.12777902159047335728,(ENSRNOG00000061172|olfactory_1:0.00000100000050002909,ENSRNOG00000045648|olfactory_1:0.00000100000050002909)100:0.09751779926786223462)99:0.08818998558055038406)14:0.01337408781316240351,((Ictidomys_tridecemlineatus|OR14|1307_1:0.02078687721366613908,(Ictidomys_tridecemlineatus|OR14|719_1:0.01019783475334225774,(Ictidomys_tridecemlineatus|OR14|800_1:0.00000100000050002909,Ictidomys_tridecemlineatus|OR14|743_1:0.00000100000050002909)100:0.05049319321663552074)100:0.06216372435703122062)100:0.14886496205375243651,((Ictidomys_tridecemlineatus|OR14|1038_1:0.15113762811970213318,((Ictidomys_tridecemlineatus|OR14|1319_1:0.10289833523559760442,((Ictidomys_tridecemlineatus|OR14|772_1:0.08754465641118419628,Ictidomys_tridecemlineatus|OR14|452_1:0.09786362948158378039)50:0.03566798234231013248,(Ictidomys_tridecemlineatus|OR14|684_1:0.00658467254468201018,Ictidomys_tridecemlineatus|OR14|1430_1:0.01628154331871782545)100:0.11779891414598768484)20:0.00955734847530268286)31:0.01446948473616167970,Ictidomys_tridecemlineatus|OR14|1561_1:0.06769883355646549861)41:0.02839125999777471904)100:0.23544577470182748158,(((((ENSRNOG00000018489|olfactory_1:0.69646987863016818210,(Ictidomys_tridecemlineatus|OR14|702_1:0.67660155777770580876,((Ictidomys_tridecemlineatus|OR14|1282_1:0.07115310381909849269,(Ictidomys_tridecemlineatus|OR14|1097_1:0.00000100000050002909,Ictidomys_tridecemlineatus|OR14|1043_1:0.00000100000050002909)100:0.10735372780397590964)100:0.50600226834729578052,((ENSMUSG00000055610||Olfr307_1:0.10139671661244714640,(ENSRNOG00000050901|olfactory_1:0.00000100000050002909,ENSRNOG00000053877|olfactory_1:0.00000100000050002909)100:0.10512284805825652945)99:0.09772635719982845914,(ENSMUSG00000055571||Olfr305_1:0.25081952801409795883,((ENSMUSG00000062426||Olfr304_1:0.04330276157679562726,(ENSRNOG00000055974|olfactory_1:0.00000100000050002909,(ENSRNOG00000054697|olfactory_1:0.00000100000050002909,ENSRNOG00000031741|olfactory_1:0.00000100000050002909)32:0.00000100000050002909)100:0.16090656168273734239)100:0.11492581671592028147,((ENSRNOG00000050054|olfactory_1:0.19720945552771365628,(ENSRNOG00000056144|olfactory_1:0.04903580347130465089,(ENSRNOG00000050559|olfactory_1:0.06070082520384510738,ENSRNOG00000049938|olfactory_1:0.02351222544215737439)99:0.04837243393999526853)90:0.03481552794490307134)60:0.02730164355970913712,(ENSMUSG00000062042||Olfr294_1:0.11971819460445545791,ENSMUSG00000062878||Olfr298_1:0.12539422960439217114)29:0.02395865382723779205)63:0.04361700531471841835)91:0.06015956405106901578)37:0.04498141531711069563)100:0.51246207759786099878)73:0.13556364100531209660)95:0.13990241443326964510)44:0.05659846743132507241,((Ictidomys_tridecemlineatus|OR14|1002_1:0.05055642665559823695,(Ictidomys_tridecemlineatus|OR14|1042_1:0.00734393473466214697,Ictidomys_tridecemlineatus|OR14|1416_1:0.02444033213427587378)100:0.03145294712711312751)100:0.21019780958080491740,Ictidomys_tridecemlineatus|OR14|69_1:0.16906607849003538191)100:0.71045906574288542057)60:0.11425148798456172261,(Ictidomys_tridecemlineatus|OR14|850_1:0.60050951845988032041,(((Pouchie1115:0.07367943618417847895,(ENSRNOG00000000749|olfactory_1:0.04147066740698875792,ENSMUSG00000050613|olfactory_1:0.02652530825351668425)99:0.07374062981849079101)100:0.20364113215485096786,((Ictidomys_tridecemlineatus|OR14|1550_1:0.04842055983096681809,Ictidomys_tridecemlineatus|OR14|1113_1:0.06252304195524775732)100:0.45763248828119101885,Ictidomys_tridecemlineatus|OR14|1308_1:0.17195083614875797395)85:0.22279620386809262378)71:0.14708558803308360852,((Ictidomys_tridecemlineatus|OR14|1363_1:0.02006921631900035127,(Ictidomys_tridecemlineatus|OR14|880_1:0.05051084568574798483,Ictidomys_tridecemlineatus|OR14|1245_1:0.00576690957517995637)97:0.01497002324405896298)100:0.15463444779515447824,(Pouchie1116:0.18341822948811961624,(((ENSMUSG00000109212||Olfr126_1:0.05930972079564127836,(ENSMUSG00000109376||Olfr761_1:0.08689687291662812063,(ENSMUSG00000059030||Olfr128_1:0.03377717926289466183,ENSMUSG00000058114||Olfr127_1:0.03611691570785113131)98:0.03108648680860662608)76:0.01200366315086328836)97:0.03554499321795118183,((((ENSRNOG00000046733|olfactory_1:0.00000100000050002909,ENSRNOG00000050612|olfactory_1:0.00000100000050002909)100:0.08043807154975439466,ENSRNOG00000047094|olfactory_1:0.06303858576788047563)67:0.01884525812210699133,ENSRNOG00000032716|olfactory_1:0.07595228518243191118)60:0.02012837532601277277,(ENSRNOG00000048940|olfactory_1:0.08535835371395847360,ENSRNOG00000046933|olfactory_1:0.02657851774561855590)57:0.01304011126084257330)92:0.03504806283037395498)95:0.04029435956535339092,(((ENSRNOG00000050769|olfactory_1:0.00000100000050002909,ENSRNOG00000048262|olfactory_1:0.00000100000050002909)100:0.04479514716654068446,((ENSRNOG00000049753|olfactory_1:0.00000100000050002909,ENSRNOG00000048714|olfactory_1:0.00000100000050002909)100:0.03668500424367125701,(ENSRNOG00000049102|olfactory_1:0.09088150262925671907,ENSRNOG00000045530|olfactory_1:0.10098689716316429366)34:0.01277200744259729057)89:0.04280248317677871894)75:0.01684151206022470662,((ENSMUSG00000092413||Olfr115_1:0.12456457886679030145,ENSMUSG00000051611||Olfr112_1:0.10912280656385191235)56:0.02711945590120717550,(((ENSRNOG00000050354|olfactory_1:0.06957020424564627770,ENSRNOG00000049037|olfactory_1:0.04010122384535946133)86:0.03127504992555259905,(ENSMUSG00000092292||Olfr113_1:0.11835212718914420171,ENSMUSG00000062629||Olfr114_1:0.10066528323408689694)34:0.02416708422965389499)43:0.02538663028117964932,ENSMUSG00000061336||Olfr116_1:0.10325045276512903603)51:0.04162477783696871825)78:0.02513972035576899147)100:0.15375868251897165107)77:0.08648083186358987429)100:0.20815818436498159660)100:0.23875657881287398743)100:0.39786232294955525823)60:0.09576404431368133741)95:0.18648518713864548069,((ENSMUSG00000056696||Olfr1350_1:0.64554081962397324990,(Ictidomys_tridecemlineatus|OR10|781_1:0.29175653962636344252,((Pouchie152:0.04130255047770325927,Pouchie153:0.01840263404345665599)100:0.09951096569922615598,(((ENSRNOG00000050291|olfactory_1:0.02027237355908521194,(ENSRNOG00000046759|olfactory_1:0.02706576354908616158,ENSRNOG00000047410|olfactory_1:0.04045805609923287804)73:0.03207583171676835210)94:0.05169081465733302294,(ENSRNOG00000049953|olfactory_1:0.03705719324859325231,ENSRNOG00000050914|olfactory_1:0.02719113935629591944)44:0.01063424623752009905)84:0.04414451045566505916,((ENSMUSG00000094805||Olfr311_1:0.07040439583575026916,ENSMUSG00000070438||Olfr313_1:0.06123917187028588005)53:0.01872536459490638586,ENSMUSG00000096806||Olfr312_1:0.02862896231238494515)69:0.04879558434792789778)87:0.07646500037556029639)85:0.15321515761802517730)100:0.26060244467763371556)100:0.46578710124386973890,(((((((((Ictidomys_tridecemlineatus|OR5|1112_1:0.04938215567906369119,(Pouchie108:0.00000100000050002909,(ENSRNOG00000011615|olfactory_1:0.03733856373552099650,ENSMUSG00000044286|olfactory_1:0.07287592920392264861)82:0.07957086955241762793)73:0.09330669589425584498)100:0.71493230897623472053,((((ENSRNOG00000056255|olfactory_1:0.05099436739667321389,(Ictidomys_tridecemlineatus|OR9|787_1:0.08153811666679770809,Pouchie82:0.06251952442555140654)52:0.02976840453595114289)30:0.10752242870092405813,(((Pouchie410:0.02767701204896200889,(ENSMUSG00000075209||Olfr1016_1:0.05278240321495517029,ENSRNOG00000030662|olfactory_1:0.04811810553490731418)100:0.06606771959023444163)100:0.12364914064994871057,((Pouchie1124:0.03650685852340164461,(ENSRNOG00000061609|olfactory_1:0.02241809267694374469,ENSMUSG00000053287|Olfactory_1:0.04102796341781621281)67:0.02640192089261096664)96:0.06912738621508891790,ENSMUSG00000059379||Olfr1014_1:0.09339409557734079659)98:0.09068885697312750738)100:0.14621639512768683233,(Pouchie1125:0.03326880906572259738,((ENSMUSG00000075210||Olfr1012_1:0.01930806778226233297,ENSRNOG00000009586|olfactory_1:0.03584256198775731539)85:0.02120779403504213442,Ictidomys_tridecemlineatus|OR9|1092_1:0.07409133706077994375)62:0.02660399276316355310)99:0.11449804407707592224)99:0.13386377402217691790)20:0.15102094352146663847,ENSMUSG00000110879|olfactory_1:1.92848722182580400997)97:0.17985570406105599872,(((Ictidomys_tridecemlineatus|OR9|774_1:0.12552885182844605860,Ictidomys_tridecemlineatus|OR5|693_1:0.08515239381266968832)100:0.10819850630078342579,(ENSRNOG00000058782|olfactory_1:0.03577309460783588413,(ENSMUSG00000033850||Olfr1015_1:0.03583409452429042741,(Pouchie366:0.01284149004831285946,Pouchie1013:0.05079233367900384127)95:0.03195615003656160358)10:0.00000100000050002909)87:0.09012094699469593018)76:0.04489117106261011209,(Ictidomys_tridecemlineatus|OR9|963_1:0.09696850809095888812,(Pouchie80:0.05889442657759513811,(ENSMUSG00000075211||Olfr1006_1:0.01856687358005521329,ENSRNOG00000029578|olfactory_1:0.01458710734337434478)99:0.02863600960940900289)56:0.04116219373814598154)44:0.03619060363633730404)100:0.45549133005674241614)99:0.23970756327654449414)30:0.07383108083554065781,((((Ictidomys_tridecemlineatus|OR9|1214_1:0.07505279372510227642,Ictidomys_tridecemlineatus|OR9|883_1:0.08156593797780273269)39:0.03750361877285695450,((((ENSRNOG00000046386|Rattus_1:0.05695892679096883210,ENSMUSG00000061616|Olfactory_1:0.03712383239194672058)77:0.05035940646715232616,(ENSMUSG00000062497||Olfr1411_1:0.01119370720505870852,ENSRNOG00000030424|olfactory_1:0.05328844539472986364)85:0.02693754417718312311)45:0.02805775593564954415,(Pouchie689:0.02961044378511865777,Pouchie692:0.07837125753445994825)41:0.03243693377541832790)47:0.01650971115299102246,((Pouchie691:0.10030230952323615501,(ENSMUSG00000058904||Olfr1413_1:0.02797867930362355621,(ENSRNOG00000046219|olfactory_1:0.04810582495221314703,ENSRNOG00000047997|olfactory_1:0.02575073270413503340)83:0.02186473668368380321)91:0.04055825329502473625)58:0.02967425367780221826,((Pouchie881:0.08040389063125606695,(ENSRNOG00000016546|olfactory_1:0.05374714656871296126,ENSMUSG00000046300||Olfr1412_1:0.04922626959512230865)99:0.02754514834014693339)100:0.18726730220414505856,(Pouchie690:0.11136109368639898753,(ENSMUSG00000063583||Olfr1410_1:0.05460901761418560096,(ENSRNOG00000032545|olfactory_1:0.08397349520843772064,ENSRNOG00000037404|olfactory_1:0.04093680944051335951)97:0.04932539273765788185)94:0.03998454298522445549)97:0.04350078682945626024)29:0.03241679744742313740)17:0.01165592861317488182)58:0.09969439436720198278)100:0.49662814703816493545,((ENSMUSG00000049806|olfactory_1:0.02677272375974270452,ENSRNOG00000018492|olfactory_1:0.01178286944486170613)84:0.01948110028665753571,Pouchie586:0.07718658000895856075)100:0.45768420475824983518)58:0.13398149978262011150,(((Ictidomys_tridecemlineatus|OR9|786_1:0.12127617963910647392,((ENSRNOG00000008464|olfactory_1:0.03761492804853796418,ENSMUSG00000059862||Olfr826_1:0.02772622481447063053)45:0.02435118639171767255,(ENSMUSG00000058084||Olfr825_1:0.04332593664804695877,(Pouchie621:0.15328149338065052976,ENSRNOG00000008476|olfactory_1:0.04831694372190165065)17:0.01316053170367800611)16:0.01489179651339595997)61:0.04746118938102659307)97:0.15450836105972678980,((ENSRNOG00000008460|olfactory_1:0.03054702344684230575,ENSMUSG00000045559||Olfr827_1:0.02066767506099963236)71:0.02559512062729446882,Pouchie622:0.05416362990214709794)100:0.32290745238219981106)100:0.47786957004271907179,((Ictidomys_tridecemlineatus|OR9|757_1:0.15316423606802126445,ENSRNOG00000033263|olfactory_1:0.12450459254414032728)58:0.04225078976659414620,(Ictidomys_tridecemlineatus|OR9|300_1:0.10377035612684874788,((ENSRNOG00000049897|olfactory_1:0.01851591124097179408,ENSRNOG00000050013|olfactory_1:0.00000100000050002909)98:0.04069196767050602820,(ENSMUSG00000096747||Olfr823_1:0.01072384941379318259,ENSMUSG00000095804||Olfr824_1:0.02169583580453434898)69:0.01689019239029863895)99:0.07641627554639263131)98:0.10536897987855904646)100:0.34993393328350830274)23:0.08350870291208381535)98:0.26634555771714668593)3:0.06193492849776290055,((((((((Ictidomys_tridecemlineatus|OR5|1266_1:0.10268758082840226398,Ictidomys_tridecemlineatus|OR5|1183_1:0.02263079636357507793)83:0.05163793832707667952,(Pouchie276:0.10503524754348764203,(ENSRNOG00000009852|olfactory_1:0.07637242902206817230,(ENSRNOG00000032722|olfactory_1:0.05326545022479486219,ENSMUSG00000047969||Olfr1093_1:0.06042479448552690036)68:0.01728026653033530938)90:0.03103254812615999572)100:0.15414143008986611050)62:0.03177845135344573024,((Pouchie927:0.20800699715882328689,((ENSMUSG00000044213|Olfactory_1:0.04565626602787529326,(ENSRNOG00000029222|olfactory_1:0.03413950464235373378,ENSRNOG00000032434|olfactory_1:0.00105423898928403564)100:0.03060296691371171968)71:0.03886168613235326669,Pouchie928:0.12905773851490703885)100:0.06707663483046054365)95:0.07853585992828211737,(ENSMUSG00000049843|Olfactory_1:0.09215095815272182633,Pouchie733:0.23366249740481148667)100:0.12698198534177509988)55:0.03326121602867565530)80:0.08814646121004057755,((((ENSRNOG00000049954|olfactory_1:0.05954079303598839440,(ENSMUSG00000078420||Olfr141_1:0.04635836321055601672,ENSMUSG00000075171||Olfr1095_1:0.06516173433705475804)54:0.03316142410710923305)65:0.03195967926835183853,Pouchie926:0.05304927242440966861)100:0.15461170129280929486,(Ictidomys_tridecemlineatus|OR5|1267_1:0.03962095641535737928,Ictidomys_tridecemlineatus|OR5|1156_1:0.08671953747590227524)100:0.08052759320337410376)86:0.05420558842015121143,(Pouchie273:0.07823933920954373455,(ENSRNOG00000030825|olfactory_1:0.07077537199242280030,ENSMUSG00000075167||Olfr1101_1:0.05021292704083003822)95:0.03747403047979463997)100:0.23724188160520318092)53:0.03774944492877114338)58:0.08015627318655769995,(Pouchie338:0.08604555489709617144,(ENSMUSG00000075175|Olfactory_1:0.05909895111385928684,ENSRNOG00000052014|olfactory_1:0.03156166091470289509)100:0.07611714002286261438)98:0.09740963733253112100)40:0.06511773956652480710,(Ictidomys_tridecemlineatus|OR5|656_1:0.10664591000475381888,Ictidomys_tridecemlineatus|OR5|1055_1:0.09998006052933483545)100:0.13125671373904573835)100:0.47156456763522508480,((((((ENSMUSG00000111747||Olfr1134_1:0.01151058500019083199,(ENSMUSG00000075155||Olfr1133_1:0.04537248223634435251,ENSMUSG00000075156||Olfr1128_1:0.18888349433981002634)84:0.04355016797713523458)62:0.02718780951429294532,ENSRNOG00000021658|olfactory_1:0.04564888268068323374)97:0.12319992189968149987,Ictidomys_tridecemlineatus|OR5|1039_1:0.06467701070364573201)100:0.44844678888152111895,((ENSRNOG00000049292|olfactory_1:0.03452860241397764235,ENSMUSG00000068815|olfactory_1:0.04801757356600436233)100:0.15336682582104763095,((Ictidomys_tridecemlineatus|OR5|528_1:0.18279897024977495579,(((ENSMUSG00000075149||Olfr1138_1:0.00413224146325936927,ENSRNOG00000005742|olfactory_1:0.05406900191767587821)86:0.02994174953418615726,(Pouchie999:0.03350913840690656481,Pouchie298:0.02542273660005170410)100:0.09739514169637052132)100:0.17873653409925291391,((((ENSRNOG00000032521|olfactory_1:0.01350304566817000715,ENSMUSG00000045225||Olfr1152_1:0.03548921637479211799)100:0.11047231284364232573,((Pouchie362:0.00820991249460798801,Pouchie495:0.02411024192517406683)100:0.12097098449505350182,(ENSMUSG00000048197||Olfr1153_1:0.04534856457234096722,(ENSRNOG00000045832|olfactory_1:0.00000100000050002909,ENSRNOG00000046501|olfactory_1:0.00000100000050002909)100:0.06671283614321016353)96:0.04182544289684104327)100:0.09580164475350264053)94:0.08549253091854031039,(((ENSRNOG00000050681|olfactory_1:0.01533076156349098482,ENSMUSG00000075148||Olfr1141_1:0.24278417693010517775)100:0.16820715123633706023,((ENSMUSG00000075153||Olfr1135_1:0.03776750699862361366,ENSRNOG00000050566|olfactory_1:0.07220007699515622324)100:0.10781361123808119729,(Pouchie326:0.23807194434254658200,(ENSRNOG00000030946|olfactory_1:0.13493344103343582474,ENSMUSG00000068817||Olfr1140_1:0.07105196472805570818)100:0.08919884412880102476)97:0.06835102203361209661)99:0.08418893601952449901)68:0.03035440834243037858,(((Pouchie415:0.00769511669301589391,(Pouchie745:0.04233637157508616383,Pouchie940:0.01914629590170225173)100:0.05358527030013255504)100:0.08606537152848796335,(ENSRNOG00000046632|olfactory_1:0.13031161242772842934,ENSMUSG00000075150||Olfr1137_1:0.06829760996171743703)74:0.01958902396758872497)99:0.09304457037286983923,(ENSRNOG00000046448|olfactory_1:0.17986652424491181290,((Pouchie759:0.02044113075883660646,Pouchie933:0.02472532965354507645)100:0.10789812352328698175,(ENSRNOG00000049657|olfactory_1:0.04009930743518469454,ENSMUSG00000075151||Olfr1136_1:0.05583515387141708280)99:0.04046188654739529128)92:0.05125978986567700235)70:0.04438911721765768231)100:0.19655145855268449373)25:0.03250307097132702078)12:0.01132987670463675781,(Ictidomys_tridecemlineatus|OR5|1427_1:0.16042470114921356106,(Ictidomys_tridecemlineatus|OR5|1240_1:0.23409301608167529252,Ictidomys_tridecemlineatus|OR5|843_1:0.17340934535296967378)92:0.08629801004602995207)33:0.05079607351058877673)11:0.00801487614869018060)53:0.07834469652428834030)22:0.02322559640285993404,((((ENSRNOG00000047926|olfactory_1:0.06312014734605760069,ENSMUSG00000068818||Olfr1132_1:0.07419444927406440571)72:0.03729581143604993043,(ENSRNOG00000060426|olfactory_1:0.11212963333163672441,((Pouchie532:0.00000100000050002909,Pouchie1117:0.00000100000050002909)100:0.04985246830975045146,(Pouchie1010:0.01003217022219755027,Pouchie1036:0.00000100000050002909)100:0.02006454303163683964)99:0.05032401381124653600)64:0.02295391090907412251)93:0.03799186187711717233,((ENSRNOG00000045685|olfactory_1:0.10751870894293256986,(ENSRNOG00000060685|olfactory_1:0.04856652393884437063,ENSMUSG00000047039||Olfr1151_1:0.06954697046691009354)85:0.02271208229118059502)94:0.03164294142928338049,(Pouchie1121:0.04445153413852812735,Pouchie791:0.00000100000050002909)100:0.07319591076163735333)99:0.07999170186698256746)84:0.06111799368917661401,(ENSRNOG00000059247|olfactory_1:0.02779546653136346149,(ENSRNOG00000046025|olfactory_1:0.01728727703631203691,(ENSMUSG00000061520||Olfr153_1:0.03011148389809902362,ENSMUSG00000068819||Olfr1131_1:0.03621336746879842000)81:0.03603878970037410062)80:0.02538857269545765835)100:0.13876546070837864066)45:0.02629090048901824156)54:0.07452958741153130340)100:0.38453958395573872853)33:0.18585926827774651438,(((Ictidomys_tridecemlineatus|OR5|840_1:0.09010358180727649768,((ENSMUSG00000049018|olfactory_1:0.05047910142609432493,ENSRNOG00000008003|olfactory_1:0.01725065462097179203)40:0.01172971859167261550,Pouchie843:0.07202572128738345125)67:0.04264111180476246044)100:0.63940360361994263982,((Pouchie652:0.00520884241337094597,Pouchie656:0.02274992471146836462)99:0.10838713261925730924,(ENSRNOG00000031356|olfactory_1:0.04038090743120995724,ENSMUSG00000075158|olfactory_1:0.04163542656728100311)95:0.05929765901264170969)100:0.52316550643324344350)19:0.10517823450593395684,(ENSMUSG00000075208|olfactory_1:0.01053060587482476142,(ENSRNOG00000009624|olfactory_1:0.01887342820626473558,Pouchie408:0.05397409526263322044)47:0.00869528904636503175)100:0.47235304777128928055)10:0.06729420030122501561)20:0.09435605803567125027,((((((ENSMUSG00000075143||Olfr1157_1:0.03313326121004367408,(ENSRNOG00000050957|olfactory_1:0.03186829359360181246,ENSRNOG00000045865|olfactory_1:0.04705618903748798321)98:0.05131177422368419366)98:0.04615907003277064380,Pouchie628:0.08935633637700882148)100:0.12744472931370312563,((Pouchie776:0.00000100000050002909,(Pouchie681:0.00879018876143014376,Pouchie845:0.00879366728560941092)56:0.00437598709955498624)100:0.11680183948695718743,(ENSRNOG00000005863|olfactory_1:0.06153188872998132525,ENSMUSG00000075144||Olfr1156_1:0.07169301464659032230)98:0.05369020771730315111)100:0.14538810044171024405)90:0.10394814221517993669,(Ictidomys_tridecemlineatus|OR5|1391_1:0.10725817292381981116,Ictidomys_tridecemlineatus|OR5|648_1:0.09729706645545693755)69:0.04800941488306097182)100:0.35193416537570387792,(((Pouchie559:0.09453374863274019435,ENSMUSG00000075145|olfactory_1:0.03064634591459759402)100:0.20967661016245389694,(((Pouchie479:0.03472292891267499820,Pouchie584:0.00000100000050002909)98:0.04505083772790356017,(ENSRNOG00000049888|similar_1:0.05421713704256963390,ENSMUSG00000075140||Olfr73_1:0.06232539308436415432)94:0.04706188756017379293)98:0.07497166648383424281,(Ictidomys_tridecemlineatus|OR5|978_1:0.18617993518226710892,(((ENSMUSG00000075142||Olfr74_1:0.05982713743606035695,ENSRNOG00000005880|olfactory_1:0.09621718476245848251)81:0.03580863502041174706,Pouchie629:0.13326187775856832007)100:0.11487287055467057528,(Pouchie70:0.15031397106518518125,(ENSMUSG00000045150||Olfr1161_1:0.09220493560928018362,ENSRNOG00000046185|similar_1:0.11680739619073299274)96:0.05956509794993436469)100:0.16554547090005333754)96:0.07113020364463075451)50:0.04359374918670994720)46:0.03600233516804235423)81:0.06316299625618694569,(((((Ictidomys_tridecemlineatus|OR5|1174_1:0.10566065084934082863,ENSMUSG00000050023||Olfr1176_1:0.22988566502566065708)99:0.12357633121484479233,(Pouchie265:0.05570965322960110683,(ENSRNOG00000005950|olfactory_1:0.06191970068896995860,ENSMUSG00000075136||Olfr1164_1:0.04872704240972118572)47:0.01865421066094564290)100:0.21087234101689975030)100:0.14276399641723297451,(((Pouchie427:0.24421135566372365044,(Ictidomys_tridecemlineatus|OR5|765_1:0.07696732997939725873,((Pouchie406:0.07352119492154826630,((ENSMUSG00000100899||Olfr1167_1:0.05706813753900207703,ENSMUSG00000101078||Olfr1166_1:0.04073430059389207547)42:0.01382822874871021679,(ENSMUSG00000075133||Olfr1170_1:0.00975947539028235861,ENSRNOG00000032126|olfactory_1:0.09778540749692052336)30:0.00456809453382436576)95:0.06405547069656926384)100:0.13486941552201614503,((Pouchie270:0.02102702003244404788,(Pouchie272:0.00418230860079853509,Pouchie47:0.00838210867393830369)41:0.00000100000050002909)100:0.08896906276837980576,((ENSMUSG00000075132||Olfr1173_1:0.09234572203790863965,ENSMUSG00000061342||Olfr1168_1:0.00857604558454401304)97:0.03969944984679982247,ENSRNOG00000049509|olfactory_1:0.07376007796350325663)86:0.02705610476302279521)98:0.07539126190501868607)94:0.05480594609342423484)59:0.02695660615764336118)28:0.02082715329541925259,(Ictidomys_tridecemlineatus|OR5|1351_1:0.09820257967280821010,(Ictidomys_tridecemlineatus|OR5|778_1:0.07436615828346646029,(Ictidomys_tridecemlineatus|OR5|763_1:0.08923195191982166707,Ictidomys_tridecemlineatus|OR5|1421_1:0.21989715406273629972)34:0.00851748183177612229)98:0.05441478406917709537)98:0.08938611611657060196)46:0.02314768154577085194,(ENSRNOG00000050679|olfactory_1:0.16822295151238991773,Pouchie131:0.05767237563335044642)100:0.08976652642643372093)98:0.11179399020934205344)100:0.17342223935422526604,((Ictidomys_tridecemlineatus|OR5|1164_1:0.09274379264415526236,Ictidomys_tridecemlineatus|OR5|91_1:0.02601403196074199980)100:0.20815482873234664174,((Pouchie952:0.00941673608118134831,Pouchie713:0.03103326786374252869)100:0.26372040811335722976,(Ictidomys_tridecemlineatus|OR5|901_1:0.09466941322709516993,Pouchie663:0.12541047339170593999)87:0.05384053545506380795)97:0.12114712018408228811)47:0.06328449176745483407)100:0.19213050368416109692,(Ictidomys_tridecemlineatus|OR5|1120_1:0.13620484656593481732,((Pouchie585:0.01879814741870592179,Pouchie478:0.02702103640349151278)99:0.03728731036496895496,((ENSMUSG00000075137||Olfr1163_1:0.05151086160522551360,(ENSRNOG00000050737|olfactory_1:0.00851875421346182105,ENSRNOG00000047639|olfactory_1:0.00428145689672311189)100:0.04714951184401128259)97:0.04694260998952436148,ENSMUSG00000075139||Olfr1162_1:0.04450672214706381108)83:0.03543951628822871597)100:0.12131044332972898414)100:0.26718983651577143945)79:0.06784879473159671770)100:0.26302426969487463504)100:0.22907325861334126849,((Ictidomys_tridecemlineatus|OR5|1495_1:0.10866015554906843787,(ENSMUSG00000068816|olfactory_1:0.01222237958264554836,ENSRNOG00000005793|olfactory_1:0.03394905199614157987)97:0.07868065917687099009)100:0.60273872841461351157,(((ENSMUSG00000075141|olfactory_1:0.02371455879328546526,(ENSMUSG00000062793||Olfr1158_1:0.07517192452773475975,ENSMUSG00000075146||Olfr1154_1:0.03411281932315977927)41:0.01956794883562524776)69:0.03981211263468610595,ENSRNOG00000005921|olfactory_1:0.04430477999144820378)84:0.10377426221892636915,Ictidomys_tridecemlineatus|OR5|771_1:0.16486375556256138708)100:0.48629992183022296981)23:0.06824086913238573693)16:0.10088562584862266480)9:0.03384031050363994764)3:0.03360321038151136558,(((((((Ictidomys_tridecemlineatus|OR5|663_1:0.03531153397418775736,(Ictidomys_tridecemlineatus|OR5|816_1:0.03779134148066779636,Ictidomys_tridecemlineatus|OR5|1332_1:0.04785635798659367002)71:0.02309876274791218889)100:0.11204576661628599943,((Pouchie549:0.04815382922223233886,(ENSRNOG00000033543|olfactory_1:0.03431909071506189512,ENSMUSG00000075218||Olfr995_1:0.05044624150447873934)100:0.04617116172506353922)99:0.07625167524127414442,((Pouchie548:0.04210227569177455581,(ENSRNOG00000034115|olfactory_1:0.04587323089933189463,ENSMUSG00000075219||Olfr994_1:0.03354491003869024268)98:0.01960498429876316243)100:0.07090835998041085386,(ENSMUSG00000075220||Olfr993_1:0.11071102168924409903,Pouchie547:0.08722579675940279886)97:0.09119645967408138154)63:0.02695916425624548043)100:0.13047967110760680387)100:0.16479872195390693479,((Ictidomys_tridecemlineatus|OR5|813_1:0.11721926782360579666,(((ENSMUSG00000075221||Olfr992_1:0.03699044558089000651,ENSRNOG00000029640|olfactory_1:0.03206423369220752495)95:0.02685220931093620575,(Pouchie546:0.01433207762946374884,Pouchie545:0.11628371332498463331)68:0.02555955354362598672)100:0.13010891277993655302,(Ictidomys_tridecemlineatus|OR5|859_1:0.00000100000050002909,Ictidomys_tridecemlineatus|OR5|1116_1:0.04161256858616707577)100:0.11248823113379682881)83:0.04846709561404934086)73:0.03794781199897799551,(Pouchie544:0.05675841942026787351,(ENSRNOG00000032273|olfactory_1:0.04760106078239949995,(ENSMUSG00000075223||Olfr987_1:0.00624714278957169342,ENSMUSG00000075222||Olfr988_1:0.03806019347152506116)100:0.03575363953805074657)91:0.02235410312821287104)100:0.12339683423432325216)100:0.18129573192169068374)100:0.53499432585346862190,((((((ENSRNOG00000031811|olfactory_1:0.00756511729828954899,ENSMUSG00000050577|olfactory_1:0.02307917832323394536)100:0.21981078786220525911,(((ENSMUSG00000075200|Olfactory_1:0.02876544828371018284,ENSRNOG00000049721|olfactory_1:0.03552743117712971882)94:0.03186641623207162044,Pouchie835:0.01453312633267857083)94:0.06291791595164589190,(Ictidomys_tridecemlineatus|OR8|561_1:0.16202893043636615311,(Pouchie836:0.04525863306272195213,(ENSRNOG00000049332|olfactory_1:0.02957017838053406511,ENSMUSG00000075199|olfactory_1:0.01323052877156425354)93:0.03264918003015308129)95:0.05950289116206137346)80:0.04519357059772194374)100:0.34638576813054056114)91:0.10005422856614309968,(((Ictidomys_tridecemlineatus|OR8|913_1:0.08965229193518148287,(((ENSRNOG00000053249|olfactory_1:0.00000100000050002909,ENSRNOG00000061224|olfactory_1:0.00000100000050002909)100:0.01515479138279937459,(ENSMUSG00000090059||Olfr1062_1:0.02725543078656834234,ENSMUSG00000075187||Olfr1057_1:0.00415413381496676504)88:0.01679834360408575741)82:0.03022945291329516559,(Pouchie1024:0.10498889415892775911,Pouchie109:0.05175499833617502876)98:0.03460522907033238005)78:0.05332857816593983974)19:0.01257423175270153994,(Ictidomys_tridecemlineatus|OR8|1016_1:0.17257853506840262203,((ENSRNOG00000045807|olfactory_1:0.02460357362315524626,ENSMUSG00000075198||Olfr1045_1:0.02504462083801205219)84:0.01550769403424658889,Pouchie837:0.05768949095937921101)99:0.06711245430739744278)40:0.04777661422018004284)100:0.45142250012257822966,((((Pouchie570:0.09307609963209961812,(ENSRNOG00000009764|olfactory_1:0.06264157881401583028,(ENSMUSG00000075193||Olfr1051_1:0.00000100000050002909,ENSMUSG00000075194||Olfr1049_1:0.02426672544712540555)100:0.05239497442564285817)100:0.04945465340101655449)100:0.16429549840238996672,(Pouchie840:0.06770780365399908796,ENSMUSG00000075195||Olfr1048_1:0.08563999671457872553)100:0.20629650943780739047)35:0.01992048820525077826,((((ENSMUSG00000050603||Olfr1008_1:0.08216219935989850509,ENSMUSG00000075192||Olfr1053_1:0.11592464692869978993)70:0.02640810194648748541,((ENSRNOG00000009770|olfactory_1:0.00000100000050002909,ENSRNOG00000053834|olfactory_1:0.00000100000050002909)100:0.03676264838117796613,ENSRNOG00000049125|similar_1:0.05287626458253244510)63:0.01608396560034791589)100:0.04415454642806253965,((Pouchie841:0.03804172671341075895,(Pouchie576:0.10171787204412859051,Pouchie849:0.04651095551178624499)97:0.03403756596149148245)100:0.09163514704929036359,Pouchie1072:0.03880100507046726349)100:0.06700886601807748422)100:0.12501680271691678614,(Ictidomys_tridecemlineatus|OR8|795_1:0.05932305840777790662,Ictidomys_tridecemlineatus|OR8|680_1:0.14099847904680123944)74:0.08343108831039852680)22:0.01913837408041569807)100:0.20165611307118957995,((Ictidomys_tridecemlineatus|OR8|1067_1:0.09352425129378139079,(Pouchie838:0.08354519611509821087,(ENSMUSG00000075197|olfactory_1:0.03832302531450902661,ENSRNOG00000009747|olfactory_1:0.04783482222542338735)61:0.01802800522020785515)99:0.12100922578516754013)100:0.28210705934895180524,(((ENSMUSG00000075189|Mus_1:0.12075824549803948482,Pouchie1070:0.16351829132261566646)100:0.27276971612855954730,(((ENSRNOG00000061753|olfactory_1:0.00000100000050002909,ENSRNOG00000053241|olfactory_1:0.00000100000050002909)100:0.03812157793392348393,ENSMUSG00000075188||Olfr1056_1:0.02757254702824769171)100:0.06605413471728702191,Pouchie1069:0.06858588691989181418)100:0.23258868535798055133)92:0.08100741525485953554,(((((ENSMUSG00000075172||Olfr1090_1:0.04379587233935192114,ENSRNOG00000046997|olfactory_1:0.05548529332240095119)88:0.02636967420109938634,Pouchie949:0.06527050210672791231)100:0.17103041180145633904,(Pouchie617:0.06092612509646361252,(((ENSMUSG00000111689||Olfr1082_1:0.02257542247295158885,ENSMUSG00000110804||Olfr1084_1:0.03672087595256813553)94:0.01804989673804884356,ENSMUSG00000110912||Olfr1080_1:0.00000100000050002909)100:0.02169244788422131087,ENSRNOG00000053924|olfactory_1:0.04269922558174167604)95:0.02627487697488030405)100:0.11396892576587024093)54:0.06949181998152834105,((ENSMUSG00000075176||Olfr1085_1:0.12162162736390180751,Pouchie934:0.11615004767930083018)100:0.11008307640421527429,((ENSMUSG00000111711||Olfr1089_1:0.09324460672791796967,ENSRNOG00000045634|olfactory_1:0.07226673210292185179)100:0.09580282502652839871,Pouchie625:0.12416421894386187041)100:0.14950387632879494348)77:0.04092837724379683184)35:0.04031808710011989400,(((Ictidomys_tridecemlineatus|OR8|1346_1:0.00000100000050002909,Ictidomys_tridecemlineatus|OR8|754_1:0.01017408270538641170)100:0.14474554939925415864,(Pouchie1071:0.05216637267765732860,((ENSRNOG00000054293|olfactory_1:0.00000100000050002909,ENSRNOG00000059263|olfactory_1:0.00000100000050002909)100:0.03508294340741576617,ENSMUSG00000075190||Olfr1054_1:0.02536976951836119806)93:0.03468956796881685761)99:0.06829092587878651810)72:0.11184734966090482955,((((((Pouchie110:0.07901386424192999303,Pouchie176:0.17699930854405543368)86:0.01198560409661653808,((ENSMUSG00000111306||Olfr1065_1:0.01720314013003983525,(ENSRNOG00000047474|olfactory_1:0.00000100000050002909,ENSRNOG00000055159|olfactory_1:0.00000100000050002909)100:0.06915918906471503480)100:0.06500140033221554758,(ENSMUSG00000075186||Olfr1058_1:0.08681980410321848973,(ENSRNOG00000032730|olfactory_1:0.00000100000050002909,ENSRNOG00000052339|olfactory_1:0.00000100000050002909)100:0.12662747653460240671)98:0.07723757946442492972)94:0.04796714828693886962)96:0.07775904428451495265,(((Pouchie630:0.07784237297550382351,(ENSMUSG00000075179||Olfr1079_1:0.03508601001949549630,ENSRNOG00000055270|olfactory_1:0.04620305151396957022)100:0.08762945797138271820)95:0.06457831075566410062,(Pouchie100:0.09777732522146972971,(ENSRNOG00000053395|olfactory_1:0.13681860717770927272,(ENSMUSG00000060742||Olfr1076_1:0.04343477482197752315,(ENSMUSG00000111772||Olfr228_1:0.08783638403763212310,ENSRNOG00000052035|olfactory_1:0.11307335058904106895)97:0.02724832267110165185)86:0.01831778976857185298)100:0.06650960902933360230)92:0.04387813826263432110)84:0.06498639791751517625,((ENSRNOG00000056110|olfactory_1:0.10123595615931288427,(ENSMUSG00000075185||Olfr1061_1:0.06358797365012268388,ENSMUSG00000075181||Olfr1066_1:0.07208421677975634934)95:0.04851713416505271798)100:0.13145182953662784553,((Pouchie833:0.01114332672233265924,Pouchie175:0.07689405683674536973)91:0.05608249629971003014,(Pouchie177:0.07397327332274605816,((Pouchie112:0.05858533638920228326,Pouchie178:0.07740089453799520181)57:0.02299843352264901303,Pouchie111:0.08337469404886313495)60:0.01602025630674928924)97:0.06781966107008338684)99:0.09238854084002783018)100:0.09875834849506724689)37:0.04038286936814761141)74:0.04474166404939074193,(Pouchie950:0.05991923333187722939,ENSMUSG00000075174||Olfr1087_1:0.05583771039099671291)100:0.06366085382648560553)24:0.01461555005688932284,((ENSRNOG00000029884|olfactory_1:0.03234626612674963014,ENSMUSG00000075196||Olfr1047_1:0.03343710526075845124)92:0.02717886197855544361,Pouchie839:0.04408357161827251847)99:0.08721733519472921192)14:0.03256846890938498718,(Ictidomys_tridecemlineatus|OR8|755_1:0.12276740432736471531,((Ictidomys_tridecemlineatus|OR8|744_1:0.18904377817788547977,Ictidomys_tridecemlineatus|OR8|1018_1:0.09808311918214537850)49:0.03863450383829628021,Ictidomys_tridecemlineatus|OR8|1188_1:0.20593656005411356547)64:0.03653333815707002219)55:0.04458431358248742676)2:0.00116396996978071813)11:0.01909355161627411535)84:0.06844373590921683237)95:0.08786133368498563745)62:0.05423787352681795626)100:0.26071683578752252730)97:0.18698135978875943253)82:0.05081706786847437624,(ENSRNOG00000009693|olfactory_1:0.02278464288932618639,(Pouchie54:0.06062353015127446704,ENSMUSG00000075205||Olfr1037_1:0.01669378118468693023)85:0.02284235668167195268)100:0.43500639649443861856)48:0.05956370934732687500,((Ictidomys_tridecemlineatus|OR5|1125_1:0.19106061423390788279,(ENSMUSG00000075201||Olfr1043_1:0.02674726480689351704,ENSRNOG00000031051|olfactory_1:0.00000100000050002909)100:0.14856150796759695631)100:0.20418614559710668299,(Ictidomys_tridecemlineatus|OR5|1154_1:0.16652752418512004051,((Pouchie834:0.03968770385324960071,(ENSMUSG00000075202||Olfr1042_1:0.04403531534049077989,ENSRNOG00000050467|olfactory_1:0.02816245254402098205)48:0.01823660114444543290)94:0.06574277544476515855,(((Pouchie403:0.00543519089291184202,Pouchie425:0.00566555433995508378)83:0.00511433023562187904,Pouchie1002:0.02903548904859734603)100:0.11091536405802322751,(ENSRNOG00000049794|olfactory_1:0.09139173352709711873,(ENSMUSG00000075204||Olfr1039_1:0.05330762986800918063,ENSMUSG00000075203||Olfr1040_1:0.05730245468358617644)89:0.04715848120238284175)74:0.02891749965943297279)62:0.04680633892622411418)78:0.08238533966050541613)72:0.09024427727777178943)100:0.40173840504581381783)93:0.08814786306896621459,((((Ictidomys_tridecemlineatus|OR5|722_1:0.04419509808799734069,((ENSRNOG00000031124|olfactory_1:0.01340548945247531723,ENSMUSG00000044923|Olfactory_1:0.00855872075646222849)95:0.01203922867611042710,Pouchie642:0.03278701517791065417)50:0.00829281773107001449)100:0.20116499023464831652,(((Pouchie55:0.03913453703981691068,(ENSRNOG00000030468|olfactory_1:0.02830801130475961783,(ENSMUSG00000099820||Olfr1036_1:0.02710293356297922146,ENSMUSG00000102091||Olfr1034_1:0.01168899602605373740)66:0.00811778418240914103)99:0.02918339296320555248)100:0.17575877902783287876,(Pouchie644:0.18015250171561814074,(Ictidomys_tridecemlineatus|OR5|1279_1:0.07628983794418381370,(ENSMUSG00000042796||Olfr1032_1:0.00835707639938138534,(ENSRNOG00000033395|olfactory_1:0.02360519686143308302,ENSMUSG00000045392||Olfr1033_1:0.04334302879131959191)69:0.00137760754103507447)98:0.03699519014824352581)96:0.05904084219993597366)67:0.05953412546992242760)100:0.28703442726632799609,((Pouchie643:0.08437439420835929349,(ENSMUSG00000043267|olfactory_1:0.04231042220881127414,ENSRNOG00000009670|olfactory_1:0.05980319698857801403)99:0.04761937133611668371)96:0.08641252980471871015,Ictidomys_tridecemlineatus|OR5|1107_1:0.13061612146217649322)100:0.18523489840217891023)100:0.23075183426169490475)48:0.08234821440607816012,((ENSRNOG00000056132|olfactory_1:0.04303528380184126756,(((Ictidomys_tridecemlineatus|OR5|732_1:0.00722014321382166875,Ictidomys_tridecemlineatus|OR5|1272_1:0.07270901113753247547)100:0.09687384906556985309,((ENSMUSG00000042863||Olfr1026_1:0.01901998640648981664,ENSRNOG00000031426|olfactory_1:0.02493369940206940916)98:0.03308211238797033327,Pouchie492:0.06822502391391249699)98:0.06188101075622717828)28:0.01378182849567961658,Pouchie491:0.03140882062425747606)17:0.00322424350931059750)100:0.25910052382708820273,((((ENSMUSG00000057761||Olfr1022_1:0.04777253197817835084,ENSRNOG00000058567|olfactory_1:0.02475792907207775839)96:0.04996661494207496612,(ENSMUSG00000050128||Olfr1023_1:0.04669045003917694087,ENSRNOG00000060260|olfactory_1:0.03501092304061639154)84:0.02243266858359884569)100:0.08156512713230056055,(Ictidomys_tridecemlineatus|OR5|721_1:0.00000100000050002909,Ictidomys_tridecemlineatus|OR5|1155_1:0.08716129472263271782)100:0.18075344584804603487)100:0.36514376236474116455,((Pouchie493:0.02524953021787653545,((ENSMUSG00000057207||Olfr1028_1:0.00887361156105008313,ENSMUSG00000059873||Olfr1029_1:0.02930235644885231111)56:0.01289488820444069199,(ENSRNOG00000033994|olfactory_1:0.02949963552156359067,ENSRNOG00000049901|similar_1:0.03248936746766238615)92:0.03622787436633560787)51:0.05194862009150100907)100:0.39325294963557616557,(Pouchie490:0.05171742876935358363,ENSMUSG00000075206||Olfr1024_1:0.06273570646691338515)100:0.44987332289072967662)31:0.04318030459906865154)18:0.03024024981415385227)25:0.02845081802699722662)100:0.34503518228876373097,(Pouchie1106:0.05581605183546632654,(ENSRNOG00000049778|similar_1:0.02749520676342179226,ENSMUSG00000051200||Olfr513_1:0.02220666531427124488)100:0.05122640003891016508)100:0.45812081067293924930)85:0.09578903358793421086)79:0.07556968667343934298)8:0.02517732985574543114,(((Ictidomys_tridecemlineatus|OR8|1126_1:0.15086714931990832800,(Pouchie466:0.06500054926629107721,(ENSMUSG00000049073|olfactory_1:0.02269149135567033113,ENSRNOG00000053238|olfactory_1:0.03256249241658508431)93:0.02572567639254639757)97:0.07635238320811346679)100:0.28850626265685747063,(((Ictidomys_tridecemlineatus|OR8|1081_1:0.13913168450632035222,((Pouchie686:0.02503319704613881161,Pouchie687:0.01867731455824910361)88:0.01488244386420741958,((ENSMUSG00000061165|olfactory_1:0.03943770756520912496,ENSMUSG00000110526|olfactory_1:0.25310342523810680504)75:0.02154224555250824208,(ENSRNOG00000045972|olfactory_1:0.01417923393935792940,ENSRNOG00000047801|olfactory_1:0.02889984275393978758)77:0.01385027402675683209)68:0.01406340173671703081)87:0.03395476879630021649)100:0.29137961249257543495,((((Ictidomys_tridecemlineatus|OR8|678_1:0.13525861666921601412,(Ictidomys_tridecemlineatus|OR8|485_1:0.05416569291444497253,Ictidomys_tridecemlineatus|OR8|1056_1:0.15207144965930599612)80:0.03911756538380797149)75:0.06337646329341567464,((Pouchie468:0.10428811699586573725,(ENSRNOG00000047382|olfactory_1:0.03991834810559950070,ENSMUSG00000044205||Olfr983_1:0.04013676074341352568)100:0.05631882562265472236)99:0.08936186303120539909,((Pouchie705:0.07900157881433218787,(ENSMUSG00000052058||Olfr901_1:0.03260971733883120949,ENSRNOG00000050733|olfactory_1:0.06304422068584354666)94:0.04016349122614896322)100:0.05622377841716798275,((((Pouchie258:0.05843233822307940251,(Pouchie252:0.03457199360719688530,Pouchie256:0.05817478103400591100)96:0.04675133938246277265)25:0.01298293605405560075,((Pouchie259:0.09063712112692494383,(Pouchie255:0.05559365072651759054,(Pouchie254:0.01129024741200120377,Pouchie253:0.10861288874536005611)81:0.02788615511215427126)33:0.02335537110909970474)9:0.00000100000050002909,(Pouchie260:0.04974555709099102996,Pouchie257:0.04236747659081842310)59:0.02761691139832204642)20:0.01111805409516700149)73:0.04160422888419206683,(((ENSRNOG00000051260|olfactory_1:0.06450988589780660976,(ENSMUSG00000096424||Olfr885_1:0.07143517638221673349,ENSMUSG00000095893||Olfr884_1:0.06122746882324978795)96:0.04909204918437218984)72:0.03167737081723958487,(ENSRNOG00000058102|olfactory_1:0.04013435726902429834,ENSMUSG00000096356||Olfr889_1:0.07314831765894656834)33:0.01187722733885115262)29:0.01739436476364623202,(((ENSRNOG00000051323|olfactory_1:0.05045883069002525534,ENSMUSG00000095527||Olfr888_1:0.01785733639295484024)97:0.04586423618513057326,(ENSRNOG00000047328|olfactory_1:0.10506161547214493135,(ENSRNOG00000049356|olfactory_1:0.00000100000050002909,ENSRNOG00000049877|olfactory_1:0.00000100000050002909)100:0.12444779300537116284)85:0.04579029354738056723)30:0.01686720548084142540,(((ENSRNOG00000051111|olfactory_1:0.05878921001837261739,ENSMUSG00000060583||Olfr881_1:0.09727539540673170448)90:0.05455075236660420629,ENSMUSG00000094461||Olfr883_1:0.11776257309560429765)33:0.01540192514971698914,ENSRNOG00000031929|olfactory_1:0.10754075278692246109)42:0.01965331417984181317)21:0.02243286842724952213)5:0.01373036491072993949)9:0.02004187623741962576,(ENSMUSG00000096167||Olfr887_1:0.11118409859231456749,ENSMUSG00000096409||Olfr890_1:0.07400049579552747669)37:0.01923235687588836437)94:0.07298835504316721068)70:0.04357185966976894614)46:0.02717487745948525546)100:0.19760353237650371550,(((((((ENSRNOG00000047953|olfactory_1:0.00000100000050002909,(ENSRNOG00000049183|olfactory_1:0.00000100000050002909,ENSRNOG00000048892|olfactory_1:0.00000100000050002909)15:0.00000100000050002909)11:0.00000100000050002909,ENSRNOG00000047572|olfactory_1:0.00000100000050002909)10:0.00000100000050002909,ENSRNOG00000031423|olfactory_1:0.00000100000050002909)100:0.01696351853728972001,(ENSMUSG00000044798|olfactory_1:0.01438461119049081610,Pouchie394:0.04803481114335410307)77:0.00394513393140197722)93:0.04171763925023835862,(ENSRNOG00000031054|olfactory_1:0.00000100000050002909,ENSRNOG00000048588|olfactory_1:0.00000100000050002909)100:0.02280587780844000809)100:0.37634866827615109930,((((ENSMUSG00000046150||Olfr918_1:0.12620795905542780968,((((Pouchie817:0.09842670487309099214,Pouchie360:0.02961361036127402313)94:0.01795615015255674907,Pouchie655:0.02060516890016536942)99:0.05400220075282764071,ENSMUSG00000049098|Olfactory_1:0.05450483681049656665)44:0.01538176657826157388,(ENSRNOG00000029086|olfactory_1:0.04213266165774148114,ENSRNOG00000058298|olfactory_1:0.03612626393921110346)93:0.03815005070252194125)34:0.03348763413019863189)63:0.06254840874460262934,(Ictidomys_tridecemlineatus|OR8|1428_1:0.04193198543453179050,Ictidomys_tridecemlineatus|OR8|954_1:0.04380211118926284619)94:0.09987080240162886369)100:0.22654679870317501189,(((Ictidomys_tridecemlineatus|OR8|1095_1:0.11612581692669801670,((ENSMUSG00000039962||Olfr906_1:0.02260018482035877282,ENSRNOG00000050448|olfactory_1:0.03545539289593353099)94:0.03161871898881984250,Pouchie69:0.11706016721427459082)100:0.06721863279505137234)39:0.02584014103473820240,(((((((ENSMUSG00000110991|olfactory_1:0.73721576346772077493,ENSRNOG00000061646|olfactory_1:0.04591278557810794803)74:0.04820333022382738281,(Pouchie197:0.02600359760518976271,(Pouchie1017:0.01642837493160489645,Pouchie429:0.02597711949488524033)49:0.01785396358750804616)99:0.07201505332689471517)89:0.04713560867003010330,((Pouchie480:0.02992961766420180678,Pouchie1008:0.03961149956356230240)100:0.06184663395161341809,(ENSMUSG00000062621||Olfr911-ps1_1:0.02691631526272044925,ENSRNOG00000052884|olfactory_1:0.04577294659750245215)79:0.03822409840025088601)81:0.03971287600372833126)100:0.12270404527684541929,((((ENSMUSG00000060114||Olfr910_1:0.02468056610644130122,ENSMUSG00000111448||Olfr912_1:0.02890638340103626053)78:0.02238340014501952885,(((ENSRNOG00000050613|olfactory_1:0.00000100000050002909,ENSRNOG00000050017|olfactory_1:0.00000100000050002909)100:0.03140144803787189853,(ENSRNOG00000055051|olfactory_1:0.02279775531217020576,(ENSRNOG00000049611|olfactory_1:0.00000100000050002909,ENSRNOG00000049805|olfactory_1:0.00000100000050002909)100:0.06688042539382119123)42:0.01493857184250453780)73:0.01120731070684675632,ENSRNOG00000050945|olfactory_1:0.01916052322115225151)74:0.00644990293969192625)87:0.04583974453034565105,(Pouchie358:0.05236152462685117470,(Pouchie311:0.01609799352179103540,Pouchie74:0.07594647191422616850)58:0.02460325894440386352)100:0.12657763790204221155)100:0.10000116561039032459,(Pouchie399:0.07117053869560945045,(ENSMUSG00000049926||Olfr921_1:0.05197245781290957267,(ENSRNOG00000049172|olfactory_1:0.02081021567150018528,ENSRNOG00000045981|olfactory_1:0.02452235596290468916)100:0.07320395752724684346)79:0.03822180451535924645)100:0.11084204037173311930)53:0.02995239780234000559)24:0.02337829629111251931,(((ENSMUSG00000059189||Olfr913_1:0.08643323666766369873,ENSRNOG00000046504|olfactory_1:0.02290546838379141706)100:0.11405470186127773802,((Pouchie1131:0.00512609425457547126,(Pouchie633:0.01114319356604763674,Pouchie317:0.04203293820190916880)55:0.00981098911022453696)61:0.01575598549749732125,(Pouchie497:0.03794716952265500542,Pouchie1137:0.03917933699432277206)59:0.01726173829837134369)100:0.11702734805943418306)86:0.06309004759771397186,((ENSRNOG00000060071|olfactory_1:0.15293629439816303073,(ENSRNOG00000061259|olfactory_1:0.06735699766018601875,ENSMUSG00000094810||Olfr907_1:0.10574448407845103703)98:0.03808041745625478924)86:0.02661956326375271298,Pouchie770:0.07856418125174639833)99:0.06775122158484921109)15:0.01697512548203759797)3:0.01644894449690903135,(((Pouchie397:0.24650927975388106650,(Pouchie660:0.07105841577841558176,(ENSRNOG00000058577|olfactory_1:0.02011403524724185432,(ENSRNOG00000049321|olfactory_1:0.00000100000050002909,ENSRNOG00000049225|olfactory_1:0.00000100000050002909)79:0.00000100000050002909)100:0.07792708940108161730)100:0.12172831350510103510)46:0.01369533134919324185,((Pouchie1067:0.03371648244775183462,Pouchie214:0.00446768952649919358)100:0.02710704220944234674,(ENSRNOG00000046136|olfactory_1:0.04937770971318833357,ENSMUSG00000047050||Olfr914_1:0.02885805087091198803)99:0.05614953009609049972)100:0.11025622800097667486)14:0.01312601458784739585,((((ENSRNOG00000052231|olfactory_1:0.00000100000050002909,ENSRNOG00000047324|olfactory_1:0.00000100000050002909)33:0.00000100000050002909,ENSRNOG00000046762|olfactory_1:0.00000100000050002909)100:0.13519795147704369298,(((ENSRNOG00000032383|olfactory_1:0.00000100000050002909,ENSRNOG00000052824|olfactory_1:0.00000100000050002909)70:0.00000100000050002909,ENSRNOG00000048474|olfactory_1:0.00000100000050002909)100:0.09249726859726978279,ENSMUSG00000061039||Olfr920_1:0.08137689364220544730)69:0.03920799495783599403)77:0.02423634229211435107,Pouchie398:0.18268928129241115976)100:0.10275472130368634716)6:0.01131727855338576956)100:0.13694463654420246934,((Pouchie1128:0.05310463323615673137,(ENSMUSG00000094380||Olfr904_1:0.00350684729150622107,(ENSRNOG00000048549|olfactory_1:0.00000100000050002909,ENSRNOG00000049725|olfactory_1:0.00000100000050002909)99:0.02456203597320649745)100:0.04824652084180695855)99:0.06206257919725468447,((((ENSRNOG00000049454|olfactory_1:0.00000100000050002909,ENSRNOG00000045672|olfactory_1:0.00000100000050002909)100:0.01858484988016417469,(ENSRNOG00000047869|olfactory_1:0.00000100000050002909,ENSRNOG00000048942|olfactory_1:0.00000100000050002909)100:0.06598104424360942688)100:0.08120006591467916757,ENSMUSG00000049334||Olfr902_1:0.10043907350729280870)100:0.12897122418376988362,(((Pouchie1034:0.00906113070721220604,(Pouchie522:0.03723891990098506660,Pouchie445:0.02815728455780409575)95:0.00958423233207668195)100:0.07432368679177946136,(Pouchie301:0.02076894692960007394,Pouchie583:0.03381150983238079971)100:0.08681155512584003142)99:0.05644918261066825954,((ENSRNOG00000049421|olfactory_1:0.00000100000050002909,ENSRNOG00000046099|olfactory_1:0.00000100000050002909)100:0.12312785653237191819,((ENSMUSG00000094701||Olfr916_1:0.06483359794756005101,((ENSRNOG00000049493|olfactory_1:0.00000100000050002909,ENSRNOG00000046873|olfactory_1:0.00000100000050002909)36:0.00000100000050002909,ENSRNOG00000050632|olfactory_1:0.00000100000050002909)100:0.06861542658127015026)99:0.04078754618918064428,(ENSMUSG00000063225||Olfr917_1:0.06911164221805417285,((ENSRNOG00000050484|olfactory_1:0.00000100000050002909,ENSRNOG00000050688|olfactory_1:0.00000100000050002909)34:0.00000100000050002909,ENSRNOG00000049807|olfactory_1:0.00000100000050002909)100:0.03381916249947929803)96:0.03683683761369413445)100:0.06683215982416738921)98:0.02993546190902771076)100:0.06336345084715436227)99:0.08256197851746335803)87:0.04225667879191634391)54:0.02901173384642103184)74:0.04770393222624647739,(((Pouchie195:0.00890343281598855382,(Pouchie769:0.00474881152530576105,Pouchie433:0.01611733276288848313)89:0.01682039468829826800)100:0.03388042888339318215,Pouchie1129:0.05384212832888578271)100:0.06617506265042812086,((ENSMUSG00000057444|olfactory_1:0.07729221223628003623,((ENSRNOG00000046241|olfactory_1:0.00000100000050002909,ENSRNOG00000046234|olfactory_1:0.00000100000050002909)33:0.00000100000050002909,ENSRNOG00000049051|olfactory_1:0.00000100000050002909)100:0.02732202701491475913)77:0.03022198913205200593,(ENSMUSG00000096794||Olfr905_1:0.10130106188669620038,(ENSRNOG00000048854|olfactory_1:0.00000100000050002909,ENSRNOG00000050355|olfactory_1:0.00000100000050002909)100:0.06671829692255093480)76:0.02613919154154422525)84:0.02326069948159608172)100:0.11979240989064245115)100:0.12029807372295404921)30:0.03678078540844781363,((Ictidomys_tridecemlineatus|OR8|939_1:0.21079823579167153436,(Ictidomys_tridecemlineatus|OR8|793_1:0.07431397140674365909,((Ictidomys_tridecemlineatus|OR8|1333_1:0.06285656891058101492,Ictidomys_tridecemlineatus|OR8|996_1:0.07262360798705355669)94:0.03313640005329819560,((((Pouchie68:0.11493481453013891513,(ENSMUSG00000094588||Olfr898_1:0.04461034840419839803,((ENSRNOG00000049352|olfactory_1:0.08918165435390358609,ENSRNOG00000057471|olfactory_1:0.08559567283400319748)76:0.04168229911581666780,ENSMUSG00000096757|Mus_1:0.06558640696428413852)53:0.01443414599546331833)100:0.09098122309799147600)100:0.08472053484905570087,((((Pouchie1074:0.09109589104652218716,(ENSMUSG00000058270||Olfr25_1:0.03329350130446184081,((ENSRNOG00000046328|olfactory_1:0.00000100000050002909,ENSRNOG00000049796|olfactory_1:0.00000100000050002909)34:0.00000100000050002909,ENSRNOG00000048344|olfactory_1:0.00000100000050002909)100:0.05767308887698021497)94:0.03630001636681018384)98:0.06311952259135122922,(((ENSRNOG00000049658|olfactory_1:0.00000100000050002909,ENSRNOG00000046807|olfactory_1:0.00000100000050002909)34:0.00000100000050002909,ENSRNOG00000046963|olfactory_1:0.00000100000050002909)100:0.09296629858955411663,(ENSRNOG00000054847|olfactory_1:0.00000100000050002909,(ENSRNOG00000049320|olfactory_1:0.00000100000050002909,ENSRNOG00000048285|olfactory_1:0.00000100000050002909)87:0.00000100000050002909)100:0.11737666554090600557)80:0.03190704008039954576)99:0.10616374710404917481,((ENSMUSG00000094778||Olfr143_1:0.05407596955707939801,(Pouchie365:0.05901166501764305156,(Pouchie1076:0.09262476060069392558,((ENSRNOG00000059901|olfactory_1:0.00000100000050002909,ENSRNOG00000060167|olfactory_1:0.00000100000050002909)100:0.06586700916390993144,ENSMUSG00000096427||Olfr895_1:0.10190238654229573367)93:0.04830457781562480513)53:0.03482203496036664209)36:0.01536389812184150994)28:0.01545540660592327822,(ENSMUSG00000070311||Olfr894_1:0.03028477300531997110,(ENSRNOG00000051138|olfactory_1:0.00000100000050002909,ENSRNOG00000046892|olfactory_1:0.00000100000050002909)100:0.05573811630603821982)100:0.07445530655616824922)68:0.02978715533300686433)66:0.02124935927272470285,(((ENSRNOG00000045971|olfactory_1:0.00000100000050002909,ENSRNOG00000048510|olfactory_1:0.00000100000050002909)35:0.00000100000050002909,ENSRNOG00000045793|olfactory_1:0.00000100000050002909)100:0.10304826869897200370,(((Pouchie164:0.03682141771542713632,Pouchie575:0.02274235131583717678)89:0.02735765247920152535,Pouchie364:0.00000100000050002909)88:0.03948190005114025208,Pouchie1077:0.06109439185889804780)98:0.05383986151029036826)77:0.02969277620134097920)91:0.04617977592075244581)73:0.05001448617904823146,((ENSMUSG00000093901||Olfr893_1:0.05557267326723213524,(ENSRNOG00000030341|olfactory_1:0.00000100000050002909,ENSRNOG00000051167|olfactory_1:0.00000100000050002909)100:0.04941413755898229482)90:0.03563362993484052443,Pouchie1075:0.10602939311646762677)100:0.17432984697171369226)69:0.03590918882792184380,(((Pouchie1078:0.05635813139063532151,(Pouchie758:0.02433068166658503007,((Pouchie310:0.03909520043814750101,Pouchie464:0.01420631739234516459)93:0.02050586263586792052,Pouchie251:0.04122106080879866380)30:0.01070454080218405379)37:0.00937360266060700484)73:0.06224882308642272488,(((ENSRNOG00000047723|olfactory_1:0.00000100000050002909,ENSRNOG00000047398|olfactory_1:0.00000100000050002909)35:0.00000100000050002909,ENSRNOG00000046384|olfactory_1:0.00000100000050002909)100:0.04266843648432125380,ENSMUSG00000045528||Olfr891_1:0.15967787925377979752)100:0.13856341795080734380)100:0.12600478701954478944,(Pouchie1073:0.08235676843426983917,(ENSMUSG00000049864|Mus_1:0.02755513604935022273,(ENSRNOG00000051518|olfactory_1:0.03196759141638936402,((ENSRNOG00000047286|olfactory_1:0.00000100000050002909,ENSRNOG00000049467|olfactory_1:0.00000100000050002909)34:0.00000100000050002909,ENSRNOG00000047425|olfactory_1:0.00000100000050002909)100:0.08413452456865277984)80:0.03219808423728458963)100:0.08826755638268525550)100:0.17066942369600215934)88:0.05689140012912240196)96:0.07505257318145648615)69:0.02952066311453946032)100:0.15644659811192335175)91:0.16078600699599965296,(Ictidomys_tridecemlineatus|OR8|884_1:0.11297588301328696792,(Pouchie261:0.06243354422140257737,(ENSRNOG00000051309|olfactory_1:0.06078077167607048858,ENSMUSG00000066747|olfactory_1:0.02624854538913433052)97:0.03695710102619934739)95:0.05127024205042677446)100:0.21539345817565838659)45:0.04703396260731766698)30:0.02382881082020575289)52:0.03963189082565235499,((Ictidomys_tridecemlineatus|OR8|1260_1:0.34647584637636741345,((ENSMUSG00000043911||Olfr922_1:0.03391900110265246709,((ENSRNOG00000030000|olfactory_1:0.00000100000050002909,ENSRNOG00000047687|olfactory_1:0.00000100000050002909)32:0.00000100000050002909,ENSRNOG00000047334|olfactory_1:0.00000100000050002909)100:0.00803171436196385875)96:0.05227096895459258652,Pouchie395:0.04496720538762224995)97:0.06005860106608705562)100:0.19540915011367104848,((ENSRNOG00000051184|olfactory_1:0.03365735781448236930,ENSMUSG00000066749||Olfr877_1:0.01942041076729179166)100:0.26819445041468814583,((Pouchie262:0.01887445723456934732,(ENSMUSG00000066748|Olfactory_1:0.01874757235678834941,ENSRNOG00000051115|olfactory_1:0.01840913668042479245)45:0.02659176208266048405)99:0.09060594215056973211,((ENSRNOG00000011563|olfactory_1:0.04060317948454954251,ENSMUSG00000066750||Olfr876_1:0.03088215573607937595)99:0.06463571524182810946,((ENSRNOG00000048325|olfactory_1:0.01806487736726181126,ENSRNOG00000048941|olfactory_1:0.04884379613270060233)75:0.02404801437836137298,(ENSMUSG00000063350||Olfr874_1:0.02897560731318669924,ENSMUSG00000058628||Olfr875_1:0.05721606888121220924)30:0.00331439375900368987)94:0.07265002155377336956)92:0.07752175716933099037)87:0.09213552662199506194)99:0.08311329806131463604)90:0.06204387916917245005)32:0.02402666274977564159)94:0.17467969685765674659,((Ictidomys_tridecemlineatus|OR8|677_1:0.15028516182407608559,(Pouchie387:0.13799969756216629024,(Pouchie278:0.04155570306050360152,(ENSMUSG00000095390||Olfr229_1:0.03768360753807688257,(ENSRNOG00000061713|olfactory_1:0.01707080833227961336,(ENSRNOG00000061476|olfactory_1:0.00967321667125312784,ENSMUSG00000093934||Olfr971_1:0.13923473310088865795)68:0.03566362235098487904)91:0.05464630939051755287)95:0.02739108591731489670)99:0.06221365832866831286)66:0.04017886187315286572)98:0.12419993720390727632,((((Ictidomys_tridecemlineatus|OR8|1310_1:0.28393455941387252262,(Ictidomys_tridecemlineatus|OR8|1165_1:0.19885035543450158002,Ictidomys_tridecemlineatus|OR8|1517_1:0.10828351832244856312)52:0.01359647045540607162)36:0.01558309873978954742,(Ictidomys_tridecemlineatus|OR8|343_1:0.14200329424089197516,(Ictidomys_tridecemlineatus|OR8|751_1:0.21344153940550597559,Ictidomys_tridecemlineatus|OR8|1451_1:0.08221545695364991524)45:0.04019102431116677171)67:0.04000777372998570031)64:0.04922160475767079629,(((Pouchie700:0.04672057856293097139,(ENSRNOG00000055420|olfactory_1:0.06105765009743263638,ENSMUSG00000055820||Olfr967_1:0.02237989777860428797)89:0.02825578813960577529)99:0.09116576506467767571,(Pouchie561:0.15194875241465449767,((ENSRNOG00000061737|olfactory_1:0.03908219007869608019,ENSRNOG00000053357|olfactory_1:0.10149543961491470923)83:0.04544842985831236415,(ENSMUSG00000094254||Olfr969_1:0.09893574666677092122,(ENSMUSG00000095774||Olfr970_1:0.05323485219934306900,(ENSRNOG00000052227|olfactory_1:0.12790861148283330651,(ENSMUSG00000094449||Olfr972_1:0.06319970319815686188,ENSMUSG00000095903||Olfr968_1:0.06232066367870266882)100:0.06033529080959623009)83:0.03356485953276858170)20:0.01240913260185911790)32:0.01825478319488964621)78:0.02751067470492844086)94:0.05392070733003842542)78:0.04566605416435533943,((((ENSMUSG00000048501||Olfr938_1:0.03962838172212732740,((ENSRNOG00000050842|olfactory_1:0.00000100000050002909,ENSRNOG00000049310|olfactory_1:0.00000100000050002909)33:0.00000100000050002909,ENSRNOG00000054595|olfactory_1:0.00000100000050002909)100:0.09853884904417599400)97:0.05481749825911876040,(ENSRNOG00000046553|olfactory_1:0.14386578821682832752,(ENSMUSG00000058856||Olfr952_1:0.03252311477391475747,ENSMUSG00000063176||Olfr955_1:0.01348462471823170909)100:0.05402678854473433323)100:0.06544320332258507511)100:0.19491351364044656735,(Pouchie552:0.08428439944150754870,(ENSMUSG00000095322||Olfr957_1:0.06999328562694710765,((ENSRNOG00000039238|olfactory_1:0.03562153680384681775,ENSRNOG00000039239|olfactory_1:0.03093281654018318130)57:0.01022901789932956391,(ENSRNOG00000046665|olfactory_1:0.00000100000050002909,ENSRNOG00000049512|olfactory_1:0.00000100000050002909)100:0.10915500862453592079)71:0.03195605039954054621)99:0.07572894679672091678)100:0.14876775700222627519)92:0.08574813036368864050,(((Pouchie850:0.07622800860506716292,(Pouchie797:0.04398244461236331532,Pouchie701:0.01881078283709897159)80:0.03624616125671823591)59:0.01730825691123610843,(ENSMUSG00000056961||Olfr919_1:0.04116868117228941748,(((ENSRNOG00000048360|olfactory_1:0.00000100000050002909,ENSRNOG00000045625|olfactory_1:0.00000100000050002909)33:0.00000100000050002909,ENSRNOG00000046510|olfactory_1:0.00000100000050002909)99:0.02223022537557027903,(ENSMUSG00000094353|Olfactory_1:0.05078152738987288389,(ENSRNOG00000058809|olfactory_1:0.01510428731907188793,ENSRNOG00000060661|olfactory_1:0.07449041792670409168)98:0.03646372709054827854)81:0.03257020940380334073)16:0.00773644758427895901)75:0.02792473880290009813)100:0.09105421399871424515,(ENSMUSG00000095839||Olfr965_1:0.08408661353193129517,(ENSRNOG00000053365|olfactory_1:0.05374119090974330271,ENSRNOG00000057118|olfactory_1:0.00000100000050002909)100:0.06730811608865090723)100:0.13490065276169116437)99:0.12500052127251617962)17:0.00878583548253870743)27:0.02280150667553123428)71:0.08505161056627472127,((Pouchie389:0.09819211965787442986,((((ENSRNOG00000046311|olfactory_1:0.00000100000050002909,((ENSRNOG00000047973|olfactory_1:0.00000100000050002909,(ENSRNOG00000059867|olfactory_1:0.00000100000050002909,ENSRNOG00000050950|olfactory_1:0.00000100000050002909)13:0.00000100000050002909)7:0.00000100000050002909,ENSRNOG00000046411|olfactory_1:0.00000100000050002909)11:0.00000100000050002909)88:0.00824070124881377992,(ENSRNOG00000048560|olfactory_1:0.00000100000050002909,ENSRNOG00000061331|olfactory_1:0.00000100000050002909)96:0.00101234483953194340)100:0.19803141380870362132,((ENSRNOG00000049831|olfactory_1:0.00000100000050002909,((ENSRNOG00000060027|olfactory_1:0.00000100000050002909,ENSRNOG00000045993|olfactory_1:0.00000100000050002909)14:0.00000100000050002909,(ENSRNOG00000053897|olfactory_1:0.00000100000050002909,ENSRNOG00000047332|olfactory_1:0.00000100000050002909)13:0.00000100000050002909)3:0.00000100000050002909)2:0.00000100000050002909,ENSRNOG00000047291|olfactory_1:0.00000100000050002909)100:0.07736065743184607213)46:0.03988150231904621923,((ENSMUSG00000058820|Olfactory_1:0.09841375670363432249,ENSMUSG00000095194||Olfr936_1:0.11630480997825665135)55:0.04694320137193908754,ENSMUSG00000059595||Olfr935_1:0.06149777526986857645)35:0.01611922882043998959)86:0.04938321848114193835)100:0.27913754930489020900,(Ictidomys_tridecemlineatus|OR8|247_1:0.15490138357224589316,((Pouchie388:0.07416654765786859227,(ENSMUSG00000094182||Olfr937_1:0.06334642360310684117,((ENSRNOG00000048508|olfactory_1:0.00000100000050002909,(ENSRNOG00000046359|olfactory_1:0.00000100000050002909,ENSRNOG00000050717|olfactory_1:0.00000100000050002909)20:0.00000100000050002909)14:0.00000100000050002909,ENSRNOG00000048445|olfactory_1:0.00000100000050002909)100:0.07717052009361279052)90:0.03705979715765090471)99:0.05450898144962246922,(((((ENSRNOG00000050953|olfactory_1:0.00000100000050002909,ENSRNOG00000046648|olfactory_1:0.00000100000050002909)34:0.00000100000050002909,ENSRNOG00000052652|olfactory_1:0.00000100000050002909)100:0.15395004907001028083,((ENSRNOG00000049652|olfactory_1:0.11428610882198500520,ENSMUSG00000063380||Olfr945_1:0.10916115416855341758)65:0.03843322298418289096,(((ENSMUSG00000094970||Olfr943_1:0.09612255049082629732,((ENSRNOG00000060632|olfactory_1:0.00000100000050002909,ENSRNOG00000052671|olfactory_1:0.00000100000050002909)100:0.13963338640750122543,(ENSRNOG00000059982|olfactory_1:0.00000100000050002909,ENSRNOG00000047227|olfactory_1:0.00000100000050002909)100:0.06314152841527082005)92:0.04228982565490502915)96:0.05560378068137659946,(((ENSRNOG00000055735|olfactory_1:0.00000100000050002909,ENSRNOG00000057310|olfactory_1:0.00000100000050002909)100:0.17897370604598974997,((ENSMUSG00000096109|Olfactory_1:0.04139348148715729647,(ENSMUSG00000049708||Olfr27_1:0.03288922881719313907,ENSMUSG00000096555||Olfr944_1:0.12313514807400412210)92:0.03328930704372263377)98:0.04039495282362757372,(ENSRNOG00000052895|olfactory_1:0.00000100000050002909,ENSRNOG00000053256|olfactory_1:0.00000100000050002909)100:0.24600432676483144356)21:0.01269657494005635261)99:0.07079509042046962242,(ENSMUSG00000057349||Olfr948_1:0.08602242442691429569,ENSRNOG00000050283|olfactory_1:0.08204872203732820057)100:0.10588176961660911157)26:0.01125607389479725898)27:0.01387631883784417458,(((ENSMUSG00000094269||Olfr951_1:0.06071288829642783325,ENSMUSG00000094745||Olfr954_1:0.02985386595808715154)100:0.10835072042455444474,ENSRNOG00000055935|olfactory_1:0.21797699828208461081)31:0.02216312575229673412,(ENSRNOG00000052267|olfactory_1:0.12509885864967987268,ENSRNOG00000057810|olfactory_1:0.13163055957094840775)18:0.01611655490399359694)50:0.03329261194839824856)22:0.01082287255874740672)99:0.07931189296074173112)79:0.03544151572446988668,(ENSMUSG00000062649||Olfr44_1:0.04210439617947288327,ENSRNOG00000039244|olfactory_1:0.02400485269666290111)86:0.01933071406759201416)84:0.01839084831909578582,Pouchie553:0.07796347986555464404)94:0.05259311480689723983)94:0.07581524229077045429)69:0.04553493733957478251)66:0.09774384971058448779)45:0.04733837852696667903)100:0.20470056922779975017)67:0.07644345792658779892)72:0.06668672682167056665,(((Pouchie393:0.03862037810957810735,(ENSMUSG00000062103||Olfr924_1:0.01166409107737880965,ENSMUSG00000064333||Olfr926_1:0.06092449639220656049)96:0.04312331782898522897)100:0.13974933676571091312,((ENSMUSG00000063221||Olfr930_1:0.09763239417035755874,(((ENSRNOG00000049554|olfactory_1:0.00000100000050002909,ENSRNOG00000050309|olfactory_1:0.00000100000050002909)12:0.00000100000050002909,(ENSRNOG00000046661|olfactory_1:0.00000100000050002909,(ENSRNOG00000012079|olfactory_1:0.00000100000050002909,ENSRNOG00000049136|olfactory_1:0.00000100000050002909)9:0.00000100000050002909)5:0.00000100000050002909)65:0.00085786120303040457,ENSRNOG00000050642|olfactory_1:0.02272398884551484269)99:0.04053480671658429846)89:0.06661180263906719967,((ENSMUSG00000047667||Olfr26_1:0.02468430427158755172,ENSMUSG00000058515||Olfr933_1:0.04995952845170460038)81:0.05297262808175422916,Pouchie392:0.07873005744764105529)53:0.02600288409862069536)100:0.30771780885626626167)99:0.16217181412853320932,(Ictidomys_tridecemlineatus|OR8|709_1:0.09659600947862191644,(ENSRNOG00000060221|olfactory_1:0.06118146536352344483,ENSMUSG00000051493||Olfr974_1:0.04988138396376080863)100:0.11289444422120481493)100:0.34489177090840167361)90:0.09465422178096871697)80:0.07556784727622617437)100:0.33498670783459943978,(((Ictidomys_tridecemlineatus|OR8|682_1:0.02434964291372423290,(Ictidomys_tridecemlineatus|OR8|331_1:0.00000100000050002909,Ictidomys_tridecemlineatus|OR8|668_1:0.00000100000050002909)100:0.02610977597102042552)100:0.12456964373922760347,((ENSMUSG00000075166|olfactory_1:0.02727174389278860106,ENSRNOG00000009943|olfactory_1:0.01940242361166449880)98:0.05588879376435747226,Pouchie86:0.02693790416314966255)90:0.05148619691473564630)100:0.53138690077146510937,(((Pouchie9:0.12220597458340466679,(ENSMUSG00000050504||Olfr1323_1:0.03946410127727525280,ENSRNOG00000029322|olfactory_1:0.05529559443084738901)60:0.01703614451778051944)97:0.12967242793389135991,Ictidomys_tridecemlineatus|OR5|809_1:0.15137094915825607955)100:0.81481449890281776316,(ENSRNOG00000050080|olfactory_1:0.19492105970452175412,((((ENSMUSG00000070875||Olfr1100_1:0.08846710223014198071,(ENSRNOG00000050654|olfactory_1:0.01460785202764714776,(ENSRNOG00000045546|olfactory_1:0.04432893801552174884,ENSRNOG00000055669|olfactory_1:0.01584588913824918829)75:0.01602285745080600510)98:0.04688490120554959784)93:0.06405978938336652495,Pouchie274:0.13168249445063606728)88:0.06778974158288776641,(((ENSMUSG00000075168||Olfr1099_1:0.03831079324745317177,ENSRNOG00000054730|olfactory_1:0.07721767278963162506)93:0.03832558769500000323,Pouchie275:0.08736361812244670955)100:0.13155936212459365398,(((Pouchie215:0.01771747430900496093,Pouchie411:0.00431549274078927778)100:0.09052618089981750993,((ENSMUSG00000075170||Olfr1097_1:0.00807152252678546706,ENSMUSG00000075169||Olfr1098_1:0.06705480602761844378)100:0.05665390424146547754,(ENSRNOG00000049234|olfactory_1:0.07157231695797877657,ENSRNOG00000061596|olfactory_1:0.00978460236444874537)99:0.05521540128443200302)100:0.06147093570450201661)99:0.09770729577839007418,(ENSRNOG00000050009|olfactory_1:0.12832243400333037675,Pouchie680:0.09432679176387839814)100:0.10706738043172286945)70:0.05587320677556386478)31:0.02085650190239226806)64:0.04203549464588377665,(Ictidomys_tridecemlineatus|OR8|1070_1:0.21985607669274959131,Ictidomys_tridecemlineatus|OR5|1019_1:0.05510302412736773486)100:0.18499346168688329817)32:0.08450132146540537126)100:0.46514702085468506709)21:0.07634738401194895996)39:0.18159501522253354566)9:0.07526501155465088744)4:0.05097459735380444057,((ENSRNOG00000012838|olfactory_1:0.04028222680005821843,ENSMUSG00000046272|Olfactory_1:0.01162073891353404727)100:0.32999873128251694387,(((((((((((ENSMUSG00000094846||Olfr1487_1:0.01255043253077693308,((ENSMUSG00000096289||Olfr1484_1:0.03966073145246413328,ENSMUSG00000071629||Olfr1477_1:0.03842270007355719219)95:0.03763359326222508183,ENSMUSG00000095484||Olfr1480_1:0.04658335101244995974)37:0.01897920300831059184)99:0.05383505567016635268,(ENSRNOG00000053559|olfactory_1:0.06944894099066946380,ENSRNOG00000033369|olfactory_1:0.03407166805686017569)100:0.03264961721712389409)98:0.04364749703522444180,(Pouchie513:0.03798920069476240113,Pouchie182:0.03566575910627642343)100:0.07568541141988509302)46:0.01356536155790338816,((ENSMUSG00000045678||Olfr1489_1:0.07607311849138445603,ENSRNOG00000030471|olfactory_1:0.07508559976159387417)98:0.04373298762482898117,(Pouchie515:0.04198402352054583786,Pouchie184:0.03102052699220329487)100:0.08475387165991210559)93:0.06065861741624111597)78:0.06285238822078730025,Pouchie516:0.20163893927375928228)64:0.02925630338021245613,(Pouchie970:0.05446462442080749616,((ENSMUSG00000095189||Olfr1472_1:0.01727651622303723669,ENSMUSG00000096708||Olfr1475_1:0.01819443504525737956)100:0.06520118148545700487,(ENSRNOG00000061455|olfactory_1:0.10338608886794584119,(ENSRNOG00000046596|olfactory_1:0.04414764165300121695,(ENSMUSG00000096320||Olfr1471_1:0.01010681580947096411,ENSMUSG00000096273||Olfr1474_1:0.04414494937407950625)95:0.03668444501692657428)47:0.01324437604669888302)69:0.01938941689880380528)99:0.04136921561638286227)100:0.13779635455047373194)44:0.02304366373542027571,(Pouchie514:0.13547477010689806809,Pouchie183:0.02562155724573872070)100:0.13567550059341468294)91:0.06755580795483860646,(Ictidomys_tridecemlineatus|OR5|785_1:0.06091942269839070029,Ictidomys_tridecemlineatus|OR5|1123_1:0.09764640659138013046)100:0.14813648472607870987)97:0.11425978294279626191,(Pouchie313:0.09920318710786939220,((ENSRNOG00000030326|olfactory_1:0.03980867664062762157,ENSMUSG00000049498||Olfr1449_1:0.04954045602193121733)88:0.03468637403311704281,(ENSMUSG00000062892||Olfr1450_1:0.10889474500317228300,Pouchie1142:0.12039032252378323307)100:0.14086465747986406938)42:0.03016955363876972288)100:0.19275831245467467401)92:0.09150877848866821596,(((Pouchie968:0.24418696828022259937,((Ictidomys_tridecemlineatus|OR5|885_1:0.00000100000050002909,Ictidomys_tridecemlineatus|OR5|365_1:0.00000100000050002909)100:0.17152584376613760897,((ENSMUSG00000045030||Olfr1443_1:0.02161452341530294488,ENSRNOG00000048005|olfactory_1:0.02889803702760929127)100:0.06493996502982686547,ENSMUSG00000044441||Olfr1442_1:0.19226050486488302504)100:0.07301370936592523064)89:0.10228400072106637320)71:0.06332670468931479724,(Ictidomys_tridecemlineatus|OR5|897_1:0.27101292774534274654,(((((ENSRNOG00000053372|olfactory_1:0.06593139190945201955,ENSMUSG00000045883||Olfr1461_1:0.08186901277895861084)99:0.08705097191562144454,(ENSMUSG00000096485||Olfr1466_1:0.10231041298484427893,ENSMUSG00000096365||Olfr1463_1:0.11175319646639039761)74:0.02759531230634369725)93:0.04509345663685662697,(((Pouchie964:0.07775086632075278725,Pouchie961:0.01965925721355276864)39:0.01083787290085577032,(Pouchie962:0.05358530203884940418,Pouchie169:0.04720809461632439336)34:0.00952783917831108267)67:0.02422045090781886970,Pouchie963:0.06706839728999880457)99:0.05545395907270127961)100:0.14708765925755723503,((Pouchie72:0.19905850150755194372,((Pouchie315:0.11566017504010368822,ENSRNOG00000057869|olfactory_1:0.14489387206558132504)100:0.11319513184196618172,((Pouchie1141:0.05914761983815491897,Pouchie316:0.04724836926163843848)98:0.07567773651692191739,((ENSMUSG00000062844||Olfr1458_1:0.12911022984583547801,ENSRNOG00000054590|olfactory_1:0.13728605560447271206)68:0.03100042347511907520,(((ENSRNOG00000013077|olfactory_1:0.04791939065741627340,ENSMUSG00000057503||Olfr1459_1:0.08935110543117569248)99:0.04247993398030067841,(ENSRNOG00000058503|olfactory_1:0.10345392456208561682,(ENSMUSG00000094755||Olfr1453_1:0.11864259752656693137,ENSMUSG00000094986||Olfr1454_1:0.05228365543417545086)55:0.01101111144965685046)84:0.04170384824236161164)66:0.03034055512643827821,ENSMUSG00000094721||Olfr1462_1:0.19970415506614946910)48:0.01706613395894954199)58:0.02195286861766026359)100:0.14868923822830260040)11:0.00989610944765166936)16:0.01963831651752327018,((Pouchie966:0.05636317492743211227,(ENSMUSG00000049015||Olfr1467_1:0.06911324938426208209,ENSRNOG00000059135|similar_1:0.04657756615199899752)100:0.05788544994683527539)99:0.10088030819516073666,((((ENSMUSG00000060303||Olfr1447_1:0.03414479804292435555,ENSMUSG00000057817||Olfr1446_1:0.04606078078153440225)77:0.03349853314156261974,ENSRNOG00000050798|olfactory_1:0.10072556953611701280)97:0.06828096052084678402,(Pouchie859:0.02184508334576708982,(Pouchie1120:0.01275639285808607623,Pouchie1090:0.01721066086442835097)81:0.00430809666088032613)99:0.13432326162946120474)99:0.16656883468792785252,(Pouchie967:0.08678857723106792044,((ENSMUSG00000062199||Olfr1465_1:0.15641239235161699672,(ENSMUSG00000061637||Olfr1457_1:0.14354633409399034094,(ENSRNOG00000059089|olfactory_1:0.10957737013422834405,ENSRNOG00000057094|olfactory_1:0.06265573002087347632)57:0.02356986582703120975)86:0.04486562922238849366)91:0.04409030224952159571,(ENSRNOG00000053382|olfactory_1:0.11587949594711548229,ENSMUSG00000063777||Olfr1469_1:0.05317120427239795111)40:0.02382891662524790760)73:0.03867410477891420478)93:0.05404886289413405459)30:0.03016506734111598295)27:0.04025286580670934394)3:0.00832148463870078722)14:0.02325046803924894073,(Pouchie965:0.25988432904403674373,((Ictidomys_tridecemlineatus|OR5|113_1:0.15462089663398498329,(Ictidomys_tridecemlineatus|OR5|972_1:0.15967322216353163622,((Ictidomys_tridecemlineatus|OR5|899_1:0.02023896726882625299,(Ictidomys_tridecemlineatus|OR5|714_1:0.00000100000050002909,Ictidomys_tridecemlineatus|OR5|841_1:0.00000100000050002909)100:0.03239242736426786728)100:0.17930466727091015633,((Ictidomys_tridecemlineatus|OR5|1433_1:0.03517693706015437294,Ictidomys_tridecemlineatus|OR5|685_1:0.13478731453880085644)96:0.06649988494548568496,Ictidomys_tridecemlineatus|OR5|779_1:0.17857350217528680791)46:0.03961043775711605569)51:0.01145074875417378089)40:0.02149600889097215417)16:0.01417792219911995569,(Ictidomys_tridecemlineatus|OR5|797_1:0.13294872491452430774,Ictidomys_tridecemlineatus|OR5|1371_1:0.15401399555897488103)65:0.04009001218938940125)23:0.03505950622684816248)8:0.01984104771259230168)54:0.05691349823813669773)57:0.04963350934611850118)68:0.05539899404061002230,(((Ictidomys_tridecemlineatus|OR5|1297_1:0.24304713319619566936,(Ictidomys_tridecemlineatus|OR5|651_1:0.03098085644422264584,Ictidomys_tridecemlineatus|OR5|652_1:0.09506909409681746359)99:0.10107377934729872004)87:0.06903879169911401881,(Pouchie969:0.10031446000028675092,ENSRNOG00000043313|similar_1:0.13935671677053146356)100:0.27243840412901049186)91:0.09061329844439072745,(Ictidomys_tridecemlineatus|OR5|1383_1:0.13824112613424033302,(Pouchie314:0.06564998552964419753,(ENSRNOG00000046004|olfactory_1:0.07980080959499027959,ENSMUSG00000046913||Olfr1451_1:0.04667190202321300219)94:0.05554622074183784841)100:0.18164647408954093244)97:0.11746306552005399138)39:0.02730867732706648149)91:0.07006298891893772418)79:0.06886845570549207651,((((Pouchie122:0.00491529643760404023,(Pouchie860:0.07786890363676492177,Pouchie307:0.02705337459819840903)99:0.03555753099770229270)98:0.05245258446711511396,(ENSMUSG00000048456||Olfr1448_1:0.06166878294377476505,ENSRNOG00000029027|olfactory_1:0.03901753343722544343)45:0.01523629507951794644)78:0.03078934481740433840,(ENSMUSG00000045126||Olfr1445_1:0.06255775856703210680,ENSRNOG00000031648|olfactory_1:0.07054572045535507929)52:0.01874608503312682681)90:0.09514281251521358729,Ictidomys_tridecemlineatus|OR5|768_1:0.16572277254601208707)89:0.15217326792796587176)62:0.10151001729411386620)82:0.41721293560907335429)1:0.05638930982192015551,((Ictidomys_tridecemlineatus|OR5|1288_1:0.16187885573023111374,(ENSRNOG00000051431|olfactory_1:0.13408142744574672034,(ENSRNOG00000060217|olfactory_1:0.06482623070875634386,ENSMUSG00000046975|Olfactory_1:0.03862802933832962943)33:0.00291386220823795132)50:0.06162248580924901270)100:0.43479273331424012072,((((ENSMUSG00000071510||Olfr172_1:0.09466163525655706124,ENSMUSG00000049362||Olfr173_1:0.01124709609281190729)100:0.09944323562894660795,Pouchie942:0.05678882775434956898)100:0.19389309202579807501,((Ictidomys_tridecemlineatus|OR5|1086_1:0.13165939165764406482,((((Pouchie405:0.08986982728677465893,ENSMUSG00000062608||Olfr195_1:0.06276287811538548700)56:0.01699528643702917854,ENSRNOG00000046780|olfactory_1:0.04430396169239007170)95:0.06969172443886667567,((ENSMUSG00000063137|Mus_1:0.05221290984391990103,(ENSMUSG00000060663||Olfr175-ps1_1:0.05710868458713130175,ENSRNOG00000052915|olfactory_1:0.07279640243603517635)91:0.02865684131038980301)89:0.01193457831530999290,(Pouchie941:0.03048679911976351006,(Pouchie250:0.05372370415003268479,Pouchie1019:0.11729806949936379123)52:0.00533866640119823321)96:0.05630309296591900353)81:0.04548951031126948624)67:0.05790966836095886444,((Ictidomys_tridecemlineatus|OR5|671_1:0.20560238627468185868,Ictidomys_tridecemlineatus|OR5|784_1:0.11093163777556314109)47:0.03459711956793525695,(Ictidomys_tridecemlineatus|OR5|102_1:0.09244041001121469647,Ictidomys_tridecemlineatus|OR5|981_1:0.19566641912896517996)85:0.06906526772438813244)78:0.05194499563757693644)54:0.04776023757551024762)52:0.06241468013620358329,(Ictidomys_tridecemlineatus|OR5|986_1:0.19670830397080310559,((ENSMUSG00000044029||Olfr178_1:0.08792618422748178786,ENSMUSG00000090629||Olfr180_1:0.02590821587069568055)61:0.03106254202323674440,(ENSRNOG00000050423|olfactory_1:0.03213002959558718813,((ENSMUSG00000090951|Olfactory_1:0.09432097173624416631,ENSRNOG00000047976|olfactory_1:0.05241965411416522891)57:0.02953733949679760926,(ENSRNOG00000045930|olfactory_1:0.00000100000050002909,ENSRNOG00000050365|olfactory_1:0.00000100000050002909)100:0.10451266625717349490)11:0.01502892155941779398)8:0.01345164126016047679)99:0.13290473575607492096)98:0.13389496247836157883)97:0.09694523916026931420)100:0.43773738202320577884,(((((Pouchie862:0.02412723451277351550,(Pouchie34:0.01821111000895999157,Pouchie751:0.01134825371516876534)99:0.02149812747232081322)100:0.09173820306274899083,(ENSRNOG00000047514|olfactory_1:0.08051965381856437953,ENSMUSG00000052537||Olfr198_1:0.05723325481401707326)82:0.04770391968797337706)100:0.12295444766247359825,(ENSMUSG00000048810||Olfr202_1:0.25010283425042828531,(Ictidomys_tridecemlineatus|OR5|1289_1:0.14690657735139475704,(ENSRNOG00000039704|olfactory_1:0.04657585920818245462,(ENSMUSG00000074996||Olfr199_1:0.07436451774548408222,ENSMUSG00000074995||Olfr201_1:0.01502170002310577145)100:0.05597377386853643472)100:0.17444072700174353963)40:0.05670856728575181943)68:0.06017245580013982909)96:0.07800175518852121848,(Ictidomys_tridecemlineatus|OR5|1185_1:0.14219863901056356559,(((ENSRNOG00000054480|olfactory_1:0.02207169024965536380,ENSRNOG00000050294|olfactory_1:0.04819732455020989126)80:0.04268455796807030939,(ENSMUSG00000063020||Olfr194_1:0.04609727011832292359,ENSMUSG00000068182||Olfr203_1:0.04272190208752992685)70:0.01435833719799237476)100:0.15168003571650567896,(((((ENSRNOG00000039714|olfactory_1:0.01846337817836766343,ENSMUSG00000066257||Olfr206_1:0.05463307809016031136)98:0.05354318226362603933,Pouchie706:0.11345781428124498968)64:0.04334767536203293359,(ENSRNOG00000045748|olfactory_1:0.03467905378770914232,ENSMUSG00000095928||Olfr204_1:0.04768517775508562817)94:0.05299572054486800105)28:0.00152549456573581287,((ENSRNOG00000050245|olfactory_1:0.03550111745738170760,ENSMUSG00000094422||Olfr205_1:0.05066045601687275274)93:0.02696543916660139317,(Pouchie1020:0.02392065908345293243,Pouchie1014:0.02621736925779174360)93:0.04381634655065294592)33:0.01382225303716799227)100:0.13805468811998650169,((Pouchie913:0.08801588958439589272,(Pouchie707:0.10314865664744674034,(Pouchie780:0.02982977881210385068,Pouchie1003:0.02212574529236391307)99:0.05603297386381417972)86:0.03986443564683547769)100:0.09469655609007059105,(ENSMUSG00000095706|Mus_1:0.11908752850807584334,ENSRNOG00000039716|olfactory_1:0.03737830327177437545)98:0.06071162291069924499)100:0.10913848237684074804)92:0.04406958453128288766)99:0.14168173201006387107)83:0.09027582411960691222)100:0.21615162334223855800,(Ictidomys_tridecemlineatus|OR5|661_1:0.14808681687896035895,(((Ictidomys_tridecemlineatus|OR5|667_1:0.05028080145495969489,((ENSRNOG00000046134|olfactory_1:0.02544294007956841158,ENSMUSG00000047960|Olfactory_1:0.04554508014949826267)98:0.04388995922655786891,(Pouchie279:0.01192050073236977821,Pouchie84:0.04039174506030731443)100:0.07272002311750680459)100:0.12053095523837935310)95:0.08350118943858741982,(Pouchie416:0.11123521588261284232,(ENSMUSG00000064006||Olfr190_1:0.15441746585548526971,(ENSRNOG00000057043|olfactory_1:0.03436044250555642110,ENSRNOG00000048626|olfactory_1:0.05671694820109263874)99:0.07011862623954630280)50:0.02696188877538744852)100:0.21435131341970922736)48:0.03671699745375114898,(((ENSMUSG00000043357||Olfr187_1:0.20593925306941907039,((Pouchie135:0.00268157742137189754,Pouchie947:0.03152260152796252518)98:0.05667464391420976022,(Pouchie202:0.00902209445564257188,Pouchie688:0.01019792476516269246)47:0.01799341095274314614)100:0.34538233004872226362)27:0.04248252285106243059,((((Pouchie1042:0.06236658748063769048,((Pouchie664:0.10912552422200473556,Pouchie113:0.02802398554678474721)100:0.10576142351676413866,((Pouchie929:0.03020278223990762942,Pouchie26:0.04907298138385886299)97:0.03946574933655202372,Pouchie917:0.06620877620162898824)63:0.02386492297409334787)65:0.02373381345522154393)78:0.03736461701798931417,(Pouchie569:0.05970232639919133971,Pouchie417:0.07239082866567425611)51:0.01323629534438446748)96:0.04330078900711063772,((ENSMUSG00000096695||Olfr196_1:0.02463118595057530238,(ENSRNOG00000050062|olfactory_1:0.02459709889095079358,ENSRNOG00000029104|olfactory_1:0.07073314039884545656)91:0.03016472304332355053)73:0.03761858056080084889,((ENSMUSG00000060057||Olfr193_1:0.02744932025390880645,ENSMUSG00000094539||Olfr191_1:0.05777319558875804867)99:0.05027334878297012866,((ENSRNOG00000057507|olfactory_1:0.01525417907041220350,ENSRNOG00000055575|olfactory_1:0.02852020397405344299)93:0.03472879053862565346,ENSRNOG00000049012|olfactory_1:0.05833741531203818359)97:0.01271485479953785545)100:0.06779071377129296250)84:0.03847229071478559109)77:0.03412863306461288992,((Pouchie777:0.05995064353846039917,(ENSRNOG00000049405|olfactory_1:0.04867606340064364184,ENSRNOG00000053715|olfactory_1:0.02008037821285456673)99:0.12856359947532877697)73:0.03950197343339464928,ENSMUSG00000109020|olfactory_1:2.14831361238517981604)75:0.10806720245208027709)80:0.05375748886266339122)39:0.02748149427705943657,(((Ictidomys_tridecemlineatus|OR5|1211_1:0.17755255641274111933,(Ictidomys_tridecemlineatus|OR5|734_1:0.14356562666243577464,Ictidomys_tridecemlineatus|OR5|1035_1:0.16649737906397107934)91:0.06048484655440476004)49:0.02908270871644572791,Ictidomys_tridecemlineatus|OR5|645_1:0.12782319568194003279)67:0.05193408705838205991,((Pouchie400:0.05968381283566024514,(((Pouchie613:0.06317305665944580872,Pouchie503:0.05975626207084733243)50:0.02389173629203100377,(Pouchie11:0.02443143571967361025,Pouchie1007:0.00982725748013650417)100:0.06302135814705280004)24:0.01710634734586236050,((Pouchie271:0.05657594728795642403,(Pouchie828:0.05873929795834600259,Pouchie827:0.05294728181670410594)70:0.01916886384568276466)17:0.01489665709537285262,(Pouchie744:0.03675552117231536964,Pouchie763:0.04511718195855054375)30:0.01702604869847629959)1:0.00970047193126024818)35:0.01509143814621809361)97:0.06636855899377960832,(((ENSRNOG00000046622|olfactory_1:0.04668747914786826325,ENSRNOG00000058137|olfactory_1:0.02805896932189323734)99:0.04110485018763192222,ENSRNOG00000046886|olfactory_1:0.01459364408138796865)90:0.02324417640822344297,ENSMUSG00000062105||Olfr183_1:0.05459024210333610766)100:0.07340417666803114582)98:0.09751549287715335912)84:0.08090449064757913866)70:0.05768756088115969266)23:0.04111556188003150786)99:0.30039619481889995312)98:0.19778409962232540442)99:0.36833365264518413973)11:0.08478566782527301171)0:0.05614070795542031034)1:0.03247080703411744929)0:0.04632613885305630202,(((((Pouchie79:0.08900341723822571827,(ENSRNOG00000009526|olfactory_1:0.05328074635223986610,(ENSMUSG00000075212|Olfactory_1:0.03997138733320821508,ENSMUSG00000075214|Olfactory_1:0.03664490057671669632)89:0.02757395543894331988)84:0.05560391386060927615)100:0.36112682976632448639,(Ictidomys_tridecemlineatus|OR5|941_1:0.17097877944876507805,((((ENSRNOG00000053361|olfactory_1:0.01545992651101100145,ENSRNOG00000050082|olfactory_1:0.02170704630486292724)100:0.06360653036503488567,(ENSMUSG00000111179||Olfr996_1:0.04173776888567223842,ENSMUSG00000075215||Olfr1000_1:0.10072083288983667282)100:0.03826217430212740245)100:0.06262658850576308112,Pouchie75:0.09498979383096550766)89:0.05029909387096141021,(((Pouchie77:0.09344665215312540629,(ENSMUSG00000111454|Olfactory_1:0.06478082190676545671,ENSRNOG00000046122|olfactory_1:0.03531517237841493018)100:0.05715922361849898325)100:0.08993537732615887459,(Pouchie76:0.13434254303943934938,ENSRNOG00000049448|olfactory_1:0.09979944933594665779)98:0.07207788460884045900)86:0.04901547617170268906,(Pouchie78:0.04810556210534399496,ENSRNOG00000048739|olfactory_1:0.16714131106704652185)100:0.04436775194645198317)93:0.05598776871481281336)93:0.05714546976167794723)100:0.13823110569432692230)99:0.15711593397513834436,(Ictidomys_tridecemlineatus|OR5|1369_1:0.04228712553163600091,(Pouchie81:0.01050445846099377044,(ENSMUSG00000043226|Olfactory_1:0.03138151489759168078,ENSRNOG00000055374|olfactory_1:0.01853339923058679867)69:0.02187783555933498630)95:0.09714409646962046674)100:0.30774787402906872424)100:0.26980709307493294657,((Ictidomys_tridecemlineatus|OR5|950_1:0.71338869376331859318,Ictidomys_tridecemlineatus|OR5|1340_1:0.64132766375642802359)88:0.27536549972674456699,((Pouchie87:0.06724467646698681356,(ENSMUSG00000075165||Olfr1105_1:0.03285542508683403362,ENSRNOG00000034047|olfactory_1:0.05444032770295856305)93:0.04584600343365070885)100:0.81557476540978834922,(((((ENSMUSG00000063764|Olfactory_1:0.10038649096793188231,(Pouchie976:0.09661494625943835290,ENSMUSG00000063120|Olfactory_1:0.09985784568841941933)90:0.05744717374335343157)51:0.01395571105359788393,Pouchie980:0.04528121898378012489)100:0.16584776188545083397,((Ictidomys_tridecemlineatus|OR5|674_1:0.03445832610791006029,(Pouchie977:0.01775873606112354439,(ENSRNOG00000050375|olfactory_1:0.00921267250622888854,ENSMUSG00000054236|Olfactory_1:0.00907867888374152589)99:0.03348946974799912185)100:0.09424151768600448620)100:0.14668804997079099017,(((ENSRNOG00000050756|olfactory_1:0.02324339787889346740,ENSRNOG00000030863|olfactory_1:0.02758269924696017325)99:0.03039954363072058449,(ENSMUSG00000066242||Olfr467_1:0.04389449339918333887,(Pouchie1079:0.01348433530610021816,(Pouchie166:0.04468317995875398935,Pouchie168:0.00000100000050002909)100:0.03614109476589625475)100:0.05807562248766630353)67:0.00988392127321575942)100:0.08371957498054759250,(Ictidomys_tridecemlineatus|OR5|1105_1:0.00654034264952880855,Ictidomys_tridecemlineatus|OR5|698_1:0.00000100000050002909)100:0.11010854007952972089)100:0.11670394795614917605)98:0.13973273589260584715)54:0.06539856174399856503,(((ENSRNOG00000047602|olfactory_1:0.05801844040291228438,ENSMUSG00000094612|Olfactory_1:0.03505472444679541555)88:0.03063394351824919037,Pouchie981:0.06303229698216444854)94:0.06467959785098895131,((((ENSMUSG00000095212|Olfactory_1:0.01713131019942580949,((ENSMUSG00000073893|Olfactory_1:0.04309568553959725046,ENSRNOG00000030648|olfactory_1:0.03129878184666646385)99:0.06451896946098752139,ENSRNOG00000049483|olfactory_1:0.02528023522734394735)47:0.01290601153091410977)54:0.01215693934255317014,ENSMUSG00000094197|Olfactory_1:0.19080146186092697413)86:0.01427980133953308736,(Pouchie484:0.01792928913205179067,Pouchie266:0.01936900552643210441)100:0.04698207720680332156)100:0.12208377632086930831,((Pouchie592:0.01288512697792875729,(Pouchie312:0.00000100000050002909,(Pouchie488:0.06600597698659131651,Pouchie645:0.04746170742901776457)99:0.04080748744578582138)58:0.02574252014357794952)100:0.11313266556734867530,(ENSRNOG00000050447|olfactory_1:0.04099592373253801991,(ENSMUSG00000095301|Olfactory_1:0.07443577319433412887,ENSMUSG00000096151|Olfactory_1:0.01539037267283468666)96:0.03303231421876258456)90:0.06263229715524747110)100:0.08728892975621115047)89:0.04142759967105727470)100:0.17751262953019733559)100:0.19768080556375278167,(((ENSMUSG00000094426|Olfactory_1:0.01760608763832587076,ENSRNOG00000045879|olfactory_1:0.01749403999716268171)100:0.06702410191118171601,(((ENSRNOG00000048525|olfactory_1:0.13274325147919160961,Pouchie978:0.35105875691820898066)87:0.07806762042356939213,(Pouchie1080:0.04489436033466407544,Pouchie972:0.02647266265822750125)100:0.05405534573694611988)38:0.02383693566728202137,Pouchie973:0.04636289647661227808)14:0.00781070698914921799)83:0.04546266340846241705,(((Ictidomys_tridecemlineatus|OR5|726_1:0.04772879997544335340,(Ictidomys_tridecemlineatus|OR5|650_1:0.03526696517924889085,Ictidomys_tridecemlineatus|OR5|798_1:0.06004977676254855817)63:0.01463924675093573012)75:0.03201284140194906452,Ictidomys_tridecemlineatus|OR5|699_1:0.03192056779105412884)83:0.08841322944137715301,(Pouchie1104:0.01648887023369059041,((ENSRNOG00000046162|olfactory_1:0.08042984272837090665,ENSMUSG00000058014|Olfactory_1:0.02223283206313780846)91:0.05126512419321289926,((Pouchie167:0.07326434522780692071,(ENSRNOG00000046456|olfactory_1:0.01537970831590366669,(ENSMUSG00000109542|Olfactory_1:0.07666951494353892171,ENSMUSG00000095910|Olfactory_1:0.01329241682592412904)100:0.04490622452643715234)98:0.05029934704027732434)100:0.06286842525467456477,((((((Pouchie711:0.02173289574711401856,Pouchie482:0.01387363848440564817)100:0.04795259364879915498,Pouchie983:0.07052003825741617882)97:0.05461083468252578982,Pouchie442:0.16826786034606677767)40:0.01760757810661987832,(ENSRNOG00000053711|olfactory_1:0.09678945210303933899,(ENSRNOG00000055938|olfactory_1:0.07348446357816283692,ENSMUSG00000058244||Olfr506_1:0.05124942655075507419)70:0.01229109359548399838)46:0.01246496783966196190)97:0.08574923676578112552,((Pouchie441:0.12095746448508137849,(ENSRNOG00000059313|olfactory_1:0.05871260101004608517,ENSMUSG00000061000|Olfactory_1:0.05523425187846934398)82:0.03537549744452848227)51:0.02525659823405804888,(ENSMUSG00000096209|Olfactory_1:0.07849373067876613819,ENSRNOG00000055310|olfactory_1:0.09463783385695295758)100:0.08053825311692110189)79:0.03104978028494405351)24:0.01860410505263654715,(((Pouchie984:0.08393338659245234978,((Pouchie979:0.07907677128708683056,(Pouchie199:0.06477241590345053646,(Pouchie324:0.01041323352172764810,Pouchie45:0.01184249820519646564)94:0.04240313634396564169)57:0.04097061107644452832)29:0.02294980839081336640,Pouchie201:0.10328924597058276869)69:0.01550188289959851008)52:0.03866540710843931888,(((Pouchie982:0.15576974991960687578,(ENSMUSG00000096465|Olfactory_1:0.13334696446010491089,((ENSMUSG00000095929||Olfr487_1:0.02710983271679330564,ENSMUSG00000096068|Olfactory_1:0.03372261680960923769)100:0.08897440629849834304,ENSMUSG00000108995||Olfr485_1:0.11942114521200053456)87:0.06288912315857606017)100:0.12212022746636215509)11:0.00970348012733951611,((((Pouchie428:0.07670473223556914522,(Pouchie200:0.05531941142064177031,(Pouchie439:0.05913979128885161335,(Pouchie330:0.04444458706156552419,Pouchie483:0.04210534264970853396)92:0.04434309259179291390)62:0.01865278863545209026)68:0.03369996955597383964)42:0.01042644747595841866,(((Pouchie179:0.04885234458694717036,Pouchie443:0.09628097290701367883)92:0.04694564083744642152,Pouchie1103:0.07133596393977198469)71:0.04505598625797957446,Pouchie180:0.06800306977407186149)13:0.00556044315979916954)85:0.05586198367092381351,((ENSRNOG00000047215|olfactory_1:0.08857903714251670613,ENSMUSG00000095239|Olfactory_1:0.05042974480222738032)94:0.04710371830506079188,(ENSRNOG00000028802|olfactory_1:0.09131683990807820672,ENSMUSG00000078118|Olfactory_1:0.04834752158725897503)99:0.04100131377576753111)63:0.02197650734125987729)15:0.01348847324257906877,Pouchie440:0.16689861887112528160)26:0.01819125066451261069)7:0.00453476620811181681,(ENSMUSG00000109884|Olfactory_1:0.06574955302527800416,ENSRNOG00000009791|olfactory_1:0.06990012531289813147)100:0.07929928055635067363)1:0.01044691406091645229)9:0.01349872096696670860,(((ENSRNOG00000009748|olfactory_1:0.08758094667925894750,ENSMUSG00000093980|Olfactory_1:0.05168534271922026191)100:0.06701994058676513655,(ENSMUSG00000109497|Olfactory_1:0.13087683248399781255,(ENSRNOG00000050593|olfactory_1:0.14129451088474523357,ENSRNOG00000051603|olfactory_1:0.11976834006515808817)70:0.03342922050134977674)26:0.02082174918436604377)9:0.00741832610909227367,(((ENSRNOG00000046628|similar_1:0.12926075171058939994,ENSMUSG00000059031|Olfactory_1:0.10615691909754904065)69:0.02675151204887040932,(((ENSRNOG00000051586|olfactory_1:0.00000100000050002909,ENSRNOG00000051414|olfactory_1:0.00000100000050002909)100:0.05984224535704080888,ENSRNOG00000036787|olfactory_1:0.07666694123638341518)93:0.04305236312690308154,ENSMUSG00000110171|Olfactory_1:0.09031829369001717622)65:0.02509349386616895050)48:0.03505418541105734254,((((ENSRNOG00000054146|olfactory_1:0.11182091602003638164,ENSRNOG00000049197|olfactory_1:0.09177678531496852310)61:0.02047322423051134085,(ENSMUSG00000110253|Olfactory_1:0.06125240527643855543,ENSMUSG00000096679||Olfr498_1:0.06497849391614216041)100:0.06541604899344405366)100:0.06138314831878606548,ENSMUSG00000109631|Olfactory_1:0.08334133090179780823)71:0.03333802982987733171,ENSRNOG00000060915|olfactory_1:0.08888405828378155571)27:0.00000100000050002909)51:0.03140603551484927314)12:0.01589409475865681196)62:0.03421547791607705558)43:0.02646618837483902600)63:0.03626530166893043861)20:0.00840572640364438926)30:0.01046185443355383306)35:0.04521896182855166674)100:0.35418321910897915261)99:0.25303050615557737268)48:0.12880993679199076452)9:0.11535530439994898244)3:0.06110798823511812139,(((Ictidomys_tridecemlineatus|OR5|700_1:0.12902989506326967284,ENSMUSG00000047149|olfactory_1:0.17311381970242942230)100:0.12757399303496091969,((Pouchie90:0.19108007730341547425,(Pouchie89:0.09992391708020793850,(ENSMUSG00000075164||Olfr1106_1:0.01637257118897750968,ENSRNOG00000009969|olfactory_1:0.05367914839974282509)85:0.02758685345541210879)67:0.03208504109324091663)84:0.06455399355148372376,Pouchie88:0.07547193733238034830)100:0.18548968458921438751)100:0.18365617269967807190,(Pouchie91:0.07737164130734958123,(((ENSRNOG00000048820|olfactory_1:0.01568422910833603551,((ENSRNOG00000048383|olfactory_1:0.00000100000050002909,ENSRNOG00000050825|olfactory_1:0.00000100000050002909)100:0.02861729440387841480,ENSRNOG00000047728|olfactory_1:0.04000376702424685016)43:0.00822804087369567033)100:0.06519221927587430521,ENSMUSG00000075163||Olfr1107_1:0.06387839220841205756)57:0.01924040389491196018,((((Pouchie1031:0.04474197796789679965,Pouchie181:0.04370618072742625537)91:0.03683099482764035093,(Pouchie93:0.05570897678397235958,Pouchie92:0.00782662145322653852)93:0.05163971889174769764)68:0.05075899610944955426,(((ENSRNOG00000045627|olfactory_1:0.08023166152639084336,ENSRNOG00000050876|olfactory_1:0.04460418068567037486)99:0.07826472746759340071,ENSMUSG00000075160||Olfr259_1:0.02953183218839413107)93:0.06192287647585586335,ENSMUSG00000075159||Olfr1110_1:0.03006313068391108095)85:0.03631511849168228556)36:0.03732997019516989118,(ENSRNOG00000049276|olfactory_1:0.04707509565383094507,ENSMUSG00000075161||Olfr1109_1:0.07075495364462236481)100:0.11764859237302623118)16:0.01115166096756340861)27:0.03106717987568354336)100:0.39470388813440876463)92:0.20351952641921888798)11:0.07990006313682089523)4:0.03074904348235107943,((ENSRNOG00000054856|olfactory_1:0.12430148343699215507,ENSMUSG00000109022|olfactory_1:0.09380864094254745544)100:0.66707485091618734518,(((Ictidomys_tridecemlineatus|OR5|1089_1:0.26276795687226317533,((ENSMUSG00000050815|olfactory_1:0.03910701586608199970,ENSRNOG00000021074|olfactory_1:0.04145141838805758983)91:0.03787890151506724534,Pouchie487:0.07266310621498886513)100:0.07028374214949457965)100:0.37222934082334446781,((Pouchie121:0.07888506209265275237,(ENSMUSG00000067522|olfactory_1:0.03596302830633090614,ENSRNOG00000021072|olfactory_1:0.05989131067910001549)65:0.01926372538768869949)99:0.09709859260460303176,Ictidomys_tridecemlineatus|OR5|898_1:0.11721273850311754450)100:0.21811354188126588771)56:0.06988727389266752299,(((Pouchie883:0.05137013077935478900,ENSRNOG00000024746|olfactory_1:0.07933265775087716687)100:0.11197925287022303387,Ictidomys_tridecemlineatus|OR5|1287_1:0.10423938579999972309)100:0.19936241931486944901,(((Pouchie28:0.07556749320255613800,(ENSRNOG00000021078|olfactory_1:0.04779173859343343461,ENSMUSG00000046650|Olfactory_1:0.04487477531239395662)86:0.05362030541954516255)84:0.07116368504768243175,Ictidomys_tridecemlineatus|OR5|627_1:0.16767859740578605621)100:0.17216941671713245632,((((ENSMUSG00000067519||Olfr262_1:0.09145784259171305108,Pouchie485:0.10273765898332017088)100:0.11651206786595671994,Pouchie884:0.17082836997927303146)83:0.03496661804381089728,(ENSRNOG00000029943|olfactory_1:0.15030619509216300300,(ENSRNOG00000030201|olfactory_1:0.08977109062010360518,(ENSRNOG00000042023|olfactory_1:0.07448123995407641973,(ENSMUSG00000095640||Olfr1434_1:0.03429306685713871122,(ENSMUSG00000096436||Olfr1437_1:0.03705723258087191552,ENSMUSG00000067513||Olfr1436_1:0.07255904648240470156)81:0.03052787402429270325)26:0.01284640456260076682)48:0.05883130903691280444)65:0.06847367210829177764)73:0.04314123922047674586)78:0.03285224511028256994,(Pouchie882:0.12216573864057771182,(ENSRNOG00000060648|olfactory_1:0.04356152084248315903,(ENSMUSG00000060049||Olfr235_1:0.07121809884116221678,ENSMUSG00000094133||Olfr1431_1:0.01331561286722984447)89:0.01892707916906655533)99:0.06093167862433400417)92:0.04826765894830894327)100:0.46034320627768349210)100:0.26405549870033589999)33:0.06399317757884376290)70:0.12766792825005904288)100:0.35477845991614503918)6:0.05416971308566095183,(((Ictidomys_tridecemlineatus|OR9|1099_1:0.10158889128450053485,((ENSRNOG00000013198|olfactory_1:0.04378322013547995134,ENSMUSG00000044040|olfactory_1:0.01678713442448411669)83:0.02436699138784523266,Pouchie190:0.07279303897679142987)100:0.12719132152524340040)100:0.12061440417052336771,(Ictidomys_tridecemlineatus|OR9|1329_1:0.12129931563145236739,(Pouchie193:0.07806585043511143907,(ENSRNOG00000023530|olfactory_1:0.06293516633342179090,ENSMUSG00000054526|olfactory_1:0.01954283617956158875)88:0.03799702740225779918)90:0.06961334719118911218)99:0.11628065627918489355)100:0.34001730194702350918,((Ictidomys_tridecemlineatus|OR9|224_1:0.06784703213727959203,(((Pouchie192:0.08491129275077587135,(ENSMUSG00000045395||Olfr1499_1:0.04141616705907818358,ENSRNOG00000013208|olfactory_1:0.08760434468299521660)100:0.06249881245607250696)98:0.06848246004343630511,(Pouchie191:0.06390966513333558308,ENSRNOG00000031224|olfactory_1:0.14716075679491347206)100:0.08260668663791302657)69:0.01826196475217706922,(Pouchie685:0.15860468029276189594,(ENSRNOG00000032117|olfactory_1:0.08861172129628135108,(ENSMUSG00000056858||Olfr1502_1:0.03417725330091748309,ENSMUSG00000062314||Olfr1505_1:0.02978280454560568169)82:0.02303617061939393362)78:0.03160383611297557654)85:0.04217548504136148235)92:0.11849505700077581083)100:0.36883539517766805726,(Ictidomys_tridecemlineatus|OR9|830_1:0.12942965571459771890,(Pouchie194:0.09754672713547461738,((ENSRNOG00000045761|olfactory_1:0.09530914649501825986,ENSRNOG00000050605|olfactory_1:0.02984550967923742248)56:0.00469388784802779544,(ENSMUSG00000059105|olfactory_1:0.04913169273220863859,ENSMUSG00000057270||Olfr1501_1:0.03852691307776855145)51:0.00522456854454741645)84:0.05727117956522764786)93:0.04272546728783395420)100:0.37999566448468402591)48:0.07926608096635699707)100:0.39554425326382497419)64:0.20483374533758816338,((((((ENSRNOG00000050594|olfactory_1:0.01963037995892328094,ENSRNOG00000046729|olfactory_1:0.03966994929225527156)94:0.04765245970384560797,(ENSMUSG00000070460||Olfr291_1:0.02728369808829757617,ENSMUSG00000116179||Olfr290_1:0.01564173691794246146)89:0.00590877846166049363)94:0.12706838702364847693,(Ictidomys_tridecemlineatus|OR10|874_1:0.08476345895615977621,Ictidomys_tridecemlineatus|OR10|1074_1:0.02399975705826778646)100:0.14842502881675445625)100:0.69151388158029059028,(((Pouchie33:0.13195080036954490166,(ENSMUSG00000054054|olfactory_1:0.03640407823648780100,ENSRNOG00000033009|olfactory_1:0.00662525426866055617)44:0.00310131698632016162)100:0.62607288098524616071,(ENSRNOG00000057889|olfactory_1:0.03707131209767226820,(ENSMUSG00000062782||Olfr527_1:0.01200867429277310480,(ENSMUSG00000062712||Olfr531_1:0.05991776779042690126,ENSRNOG00000061803|olfactory_1:0.06776947553619186437)86:0.05574646915538540581)65:0.02794371988465781109)100:0.40325367596809058579)73:0.14324063684740839797,((((Pouchie29:0.07420756123597178899,Ictidomys_tridecemlineatus|OR13|1413_1:0.19752852292166608872)28:0.00264626125740773013,(ENSMUSG00000053391|olfactory_1:0.01664196608579453229,ENSRNOG00000013247|olfactory_1:0.04279938416428932108)66:0.02155568615670170815)100:0.26167857963909801899,(((((ENSRNOG00000052972|olfactory_1:0.05333074342620518216,((ENSRNOG00000061350|olfactory_1:0.00000100000050002909,ENSRNOG00000052885|olfactory_1:0.00000100000050002909)100:0.04997235698736177123,ENSRNOG00000050992|olfactory_1:0.07443973075835629005)45:0.01639000964368686822)68:0.03648844785620519726,((ENSRNOG00000047643|olfactory_1:0.03368221172096004523,ENSRNOG00000049502|olfactory_1:0.05960662896173452019)98:0.03450351372928189830,(ENSRNOG00000047518|olfactory_1:0.04686447110831515328,ENSRNOG00000045726|olfactory_1:0.13798326142512948311)23:0.00614692399830100121)28:0.00876810617179777686)67:0.01907565419914955193,(((((ENSRNOG00000029226|olfactory_1:0.07405834346882313179,((ENSMUSG00000094819||Olfr53_1:0.08635365274297887583,ENSMUSG00000066122||Olfr45_1:0.08640874121944920605)39:0.01394031085109127821,(ENSRNOG00000050629|olfactory_1:0.10023707510760344885,ENSMUSG00000059136||Olfr539_1:0.05577766637461052668)75:0.01989553902363938587)54:0.01293676962772481731)55:0.03185249710311527371,ENSMUSG00000057997||Olfr541_1:0.04732858273294757862)35:0.02257398441972188752,((ENSMUSG00000063230||Olfr535_1:0.07337314871457896459,ENSRNOG00000045957|olfactory_1:0.06779468936733674955)30:0.01509080897641161025,ENSRNOG00000045841|olfactory_1:0.03162466187038318055)19:0.00731870649769819897)17:0.02294896116140515696,((Pouchie714:0.02690015783703453636,(Pouchie1130:0.03390335236651297046,Pouchie672:0.07109952215472652159)52:0.01123469477774838125)99:0.09697643936938608877,(ENSMUSG00000096069||Olfr61_1:0.08249976323987953664,ENSRNOG00000050359|olfactory_1:0.03957003021663596520)52:0.02874816651662121317)20:0.00689555252469557442)19:0.01183570868201756082,(ENSRNOG00000033387|olfactory_1:0.03368233860738059637,ENSMUSG00000060112||Olfr60_1:0.03575771131013622678)89:0.03556848994919013796)54:0.02024500645233721571)71:0.05733266396084610306,ENSMUSG00000095901||Olfr538_1:0.06519034154893324495)38:0.00000100000050002909,ENSMUSG00000093942||Olfr46_1:0.04720346995002060869)100:0.33803400793061072482)100:0.27654888642765529383,(((((ENSMUSG00000056883||Olfr533_1:0.04970549842360786480,ENSMUSG00000060974||Olfr530_1:0.02481721021188698639)46:0.02011555577656423677,ENSMUSG00000052508||Olfr536_1:0.07546124139446373780)33:0.00972629017742414163,((ENSRNOG00000047015|olfactory_1:0.10323810025054351580,ENSRNOG00000033032|olfactory_1:0.03187636388502539803)50:0.01985539703159045280,ENSRNOG00000046995|olfactory_1:0.04308285690194531281)24:0.01539425549918006092)63:0.05263472393476937433,((Pouchie357:0.05478667433814393001,Pouchie612:0.01737370722409505366)73:0.01510313858248128228,Pouchie1101:0.07856973752754509155)52:0.03432924050332832044)100:0.59930073453152032936,((Pouchie624:0.00991366627233024149,((Pouchie236:0.03000606674505038041,Pouchie473:0.04960389259463011263)78:0.02632623679811482362,Pouchie732:0.00662244534478221951)92:0.01972594062028678111)99:0.09963450742671084437,((ENSMUSG00000063823||Olfr532_1:0.13813115555416330404,(ENSRNOG00000031394|olfactory_1:0.07522806966758585623,ENSRNOG00000031903|olfactory_1:0.10300533925304956873)68:0.02498083588399837088)34:0.01821542713894944501,(ENSRNOG00000048805|olfactory_1:0.04948358170958291891,ENSMUSG00000061489||Olfr525_1:0.03809898809953145976)35:0.00774452057576460740)74:0.07967335304752878877)100:0.36204221083854210006)59:0.11905259133712677022)80:0.08437913262924534585)100:0.50481917784252061665)12:0.04778587189112064315,((((Pouchie63:0.04148394330668625507,ENSMUSG00000047444|Olfactory_1:0.02605652564784013969)94:0.04245884509603294749,Ictidomys_tridecemlineatus|OR3|1030_1:0.02478052063253819229)100:0.23863077534307947092,((Pouchie64:0.05168064478713434162,(ENSMUSG00000043692||Olfr399_1:0.01137567052190471655,ENSRNOG00000027806|olfactory_1:0.02766622392127681199)97:0.05446363049575703857)97:0.09954742348604801727,Ictidomys_tridecemlineatus|OR3|670_1:0.10421722141014272411)100:0.18227423117760685467)87:0.08184019088638620765,(Ictidomys_tridecemlineatus|OR3|752_1:0.09234306365678657258,((Pouchie65:0.03187848221898882672,ENSMUSG00000054406||Olfr411_1:0.02596252423109220164)99:0.08428989557179794589,(Ictidomys_tridecemlineatus|OR3|1389_1:0.12979099239379168762,(((ENSMUSG00000063116||Olfr410_1:0.01291514031368218469,ENSMUSG00000070379||Olfr402_1:0.05556829288117275112)74:0.02146003427668560781,((ENSRNOG00000061506|olfactory_1:0.03080118995237732249,(ENSRNOG00000050608|olfactory_1:0.06341731905720288109,ENSMUSG00000070380||Olfr401_1:0.05080159615795483419)80:0.02828956267014939505)76:0.02104278008161243260,ENSRNOG00000048801|olfactory_1:0.02584209984808607391)65:0.01210333376664687183)100:0.12205617798421498910,Ictidomys_tridecemlineatus|OR3|474_1:0.04888940633262293251)92:0.05062652514115511398)83:0.10154759974666667521)37:0.02001487738002616021)82:0.11485572029839878627)100:0.82922706698522730129)15:0.04914736482694855024,(((Pouchie566:0.08978602005434536959,((ENSMUSG00000090675||Olfr111_1:0.02339059591409375569,ENSMUSG00000090894||Olfr110_1:0.00919429386752461907)98:0.01917935041267229690,ENSRNOG00000000759|olfactory_1:0.04315142425215214017)88:0.03547396031168807695)94:0.07052232033279075274,(Ictidomys_tridecemlineatus|OR13|1191_1:0.02442751923010934995,Ictidomys_tridecemlineatus|OR13|1122_1:0.09784826100637745994)92:0.09523480033904598019)100:0.67206913033006121516,((Pouchie1088:0.00000100000050002909,Pouchie653:0.00521052992416830632)100:0.07060089613092708494,((ENSMUSG00000051392||Olfr1402_1:0.14079407421345757623,ENSRNOG00000017664|olfactory_1:0.05479503123089581040)64:0.04858148459153202592,((Ictidomys_tridecemlineatus|OR13|1013_1:0.11521711435965262260,Ictidomys_tridecemlineatus|OR13|1149_1:0.15376521942219734118)59:0.00000100000050002909,(Ictidomys_tridecemlineatus|OR13|1201_1:0.03555434045946712085,(Ictidomys_tridecemlineatus|OR13|1232_1:0.09172083527298614813,Ictidomys_tridecemlineatus|OR13|907_1:0.25077647400508690234)31:0.00000100000050002909)74:0.22352026510177688823)100:0.36700035340732017897)73:0.03831558058743087664)100:0.57466106959552809563)21:0.07307741829189411120)17:0.07265275715993355088)5:0.03026526013243391322,(((((Pouchie25:0.04143721820179549487,(Pouchie1100:0.09363995217997803100,Pouchie939:0.08072740509270832920)56:0.03085630927690386285)100:0.91439334768142599419,((((((ENSRNOG00000010787|olfactory_1:0.03804451886137757977,ENSMUSG00000063780||Olfr282_1:0.04883656226569316194)90:0.02727622645687043101,Pouchie285:0.11095838766919274843)99:0.08934634845874948883,(Ictidomys_tridecemlineatus|OR8|736_1:0.11471397565741307811,(ENSMUSG00000032987||Olfr281_1:0.02213682946146550840,ENSRNOG00000010804|olfactory_1:0.04356535424284844332)100:0.06530424049686196775)67:0.06964853234249232528)100:0.28553190301565839482,Ictidomys_tridecemlineatus|OR8|985_1:0.38949618378792488782)57:0.06731559817527456302,((Pouchie563:0.07833826035328569914,(ENSRNOG00000033022|olfactory_1:0.05382754956805994861,ENSMUSG00000056184||Olfr283_1:0.03350665764485537962)97:0.05323877639934789657)100:0.18073143750784170791,(Ictidomys_tridecemlineatus|OR8|928_1:0.09663484402539362916,((ENSMUSG00000051793||Olfr284_1:0.05337594041411302531,ENSRNOG00000032839|olfactory_1:0.02328243535622063001)99:0.05049618883242037309,Pouchie550:0.10140938468083370017)100:0.10893310059507603504)100:0.22442624685083639724)80:0.07199074534288125993)37:0.03901013748006873505,(Pouchie1009:0.16868983116073293926,(ENSRNOG00000031284|olfactory_1:0.08615731820264045659,ENSMUSG00000062037|Mus_1:0.13622099674180646045)100:0.17365194229539318571)100:0.23572505982442146233)98:0.30954271940165284382)100:0.57083808810105685083,(((ENSMUSG00000029184|olfactory_1:0.02427484972990525194,ENSRNOG00000047298|olfactory_1:0.02843864793351714298)100:0.39368536517841562494,(((Pouchie474:0.12910529020679267775,(ENSRNOG00000058776|olfactory_1:0.07075588314394053169,ENSMUSG00000049618||Olfr103_1:0.04356463038528077952)84:0.02548769561319621374)76:0.03872888548851128460,(ENSRNOG00000029883|olfactory_1:0.29999606393651034875,((ENSMUSG00000092077||Olfr101_1:0.05303952379034371917,ENSMUSG00000091531||Olfr102_1:0.01913570760614074009)91:0.02095299680573352655,(ENSRNOG00000061930|olfactory_1:0.03203139247947431323,(ENSRNOG00000048048|olfactory_1:0.03996487236549101096,ENSRNOG00000050043|olfactory_1:0.03753960577989823993)39:0.00963388281799599545)64:0.01669364782572767616)88:0.03375452343534995903)53:0.03534097386288059806)94:0.11937276990566914048,((Ictidomys_tridecemlineatus|OR12|114_1:0.02629109526005366654,Ictidomys_tridecemlineatus|OR12|1150_1:0.05476625164328748074)100:0.06502768999843724917,Ictidomys_tridecemlineatus|OR12|1117_1:0.24254610630858478015)99:0.09059642730858551152)89:0.17230609616845013465)100:0.77035683522182996086,((((((ENSMUSG00000059366||Olfr959_1:0.01775447117089467425,ENSRNOG00000048037|olfactory_1:0.00899713904148481854)68:0.00773715579701563481,(((ENSMUSG00000062121|Olfactory_1:0.03278626325430256810,(ENSRNOG00000053485|olfactory_1:0.00000100000050002909,ENSRNOG00000048263|olfactory_1:0.00000100000050002909)100:0.03512280951793789879)100:0.14126530518009935977,((Pouchie391:0.01817662963765678819,(ENSMUSG00000057424||Olfr934_1:0.04719542821382795295,((((ENSRNOG00000048702|olfactory_1:0.00000100000050002909,ENSRNOG00000046225|olfactory_1:0.00000100000050002909)10:0.00000100000050002909,ENSRNOG00000057610|olfactory_1:0.00000100000050002909)3:0.00000100000050002909,ENSRNOG00000058097|olfactory_1:0.00000100000050002909)3:0.00000100000050002909,(ENSRNOG00000047788|olfactory_1:0.00000100000050002909,(ENSRNOG00000047523|olfactory_1:0.00000100000050002909,ENSRNOG00000049978|olfactory_1:0.00000100000050002909)12:0.00000100000050002909)4:0.00000100000050002909)100:0.05034941837725357555)100:0.05136145308835662199)98:0.05682384184517570713,Pouchie390:0.23911095063864004628)53:0.01939663340713332004)60:0.03838550648891498468,Pouchie746:0.02268624570536053112)41:0.02506622831618247199)41:0.02388567066385377524,(Ictidomys_tridecemlineatus|OR10|904_1:0.01732355251462939019,Ictidomys_tridecemlineatus|OR10|496_1:0.06957658724897866631)52:0.01311335032696863898)100:0.25503981386044488611,(((ENSMUSG00000047352||Olfr976_1:0.04099466334622686031,((ENSRNOG00000058207|olfactory_1:0.03640277169780138655,ENSRNOG00000052349|olfactory_1:0.07617355991472321564)65:0.02181290735670044639,(Pouchie768:0.02549052869303057925,Pouchie99:0.07998365081261726850)96:0.03941320925731549296)72:0.01283752293861901289)100:0.21515650604386910016,((ENSRNOG00000052448|olfactory_1:0.05086777147845861907,ENSMUSG00000043331||Olfr975_1:0.05301474736755876910)94:0.03720899358585008643,(Pouchie38:0.01494138054280885058,(Pouchie323:0.00000100000050002909,Pouchie699:0.01920391820806712987)95:0.00935051242751203972)80:0.03401428111326321863)100:0.13719627757859578776)100:0.18938412528163842130,(((Ictidomys_tridecemlineatus|OR10|964_1:0.00000100000050002909,Ictidomys_tridecemlineatus|OR10|1153_1:0.01229538960371265831)100:0.05645519741930603297,(((Pouchie460:0.13232483245225606927,(Pouchie772:0.01789827614526053046,Pouchie851:0.14136341964589937970)89:0.05465986532211635635)59:0.03505121738550787819,(ENSRNOG00000005997|olfactory_1:0.02999707916339695857,ENSMUSG00000048299|Olfactory_1:0.02675231198402340874)93:0.04693071087114419199)79:0.04022013343804013014,(Pouchie911:0.05857898523948144864,(ENSRNOG00000052550|olfactory_1:0.00000100000050002909,ENSRNOG00000006035|olfactory_1:0.00000100000050002909)100:0.06094040114925251134)81:0.05408491303169950942)99:0.07383769143971413706)100:0.40139111890794032522,(((ENSMUSG00000050853|Olfactory_1:0.03561728649303182864,(ENSRNOG00000039236|olfactory_1:0.05593722010029621855,Pouchie551:0.04929395950822882538)62:0.00874271214769479534)90:0.03451800637842528802,Ictidomys_tridecemlineatus|OR10|992_1:0.21375891701862900773)100:0.29517623334972364901,((Pouchie919:0.05093679006141719340,((Pouchie458:0.02656499809985203228,Pouchie457:0.04826179152071009837)99:0.03964394225657216081,Pouchie459:0.06525868056170895659)71:0.02757778631671715594)78:0.03239002711044985938,(((ENSMUSG00000059106||Olfr961_1:0.01031221105927281403,ENSRNOG00000048548|olfactory_1:0.05419430756485527773)99:0.03487723336845002103,(ENSMUSG00000059867||Olfr960_1:0.01679820749915119510,ENSRNOG00000050335|olfactory_1:0.03551882355577792166)95:0.02932852445730506005)100:0.05641009288142226352,(ENSMUSG00000064110||Olfr963_1:0.01478474060274382121,ENSRNOG00000031942|olfactory_1:0.02361500264449572020)45:0.02216356950387597322)96:0.05441310845558457870)100:0.29284889266314245715)61:0.04085047052419214092)97:0.12599606938003080070)68:0.02881469347481456153)100:0.52552875964637124628,(((ENSMUSG00000059473||Olfr979_1:0.02061722118385104358,ENSRNOG00000058082|olfactory_1:0.03617757379406008611)89:0.02409174911159591218,((ENSMUSG00000060254||Olfr980_1:0.01743621225263222371,ENSRNOG00000059229|olfactory_1:0.05987637425566821880)95:0.04126108720369593696,(ENSMUSG00000044292||Olfr978_1:0.06588437029721809501,Pouchie85:0.08710920111487359396)74:0.05180004545573747149)50:0.02077973489005754265)100:0.50296306349925201662,((Pouchie469:0.08497717774658572476,(ENSMUSG00000049010|olfactory_1:0.01404378657667420573,ENSRNOG00000058978|olfactory_1:0.07179506052512409087)75:0.05149375114508400464)100:0.60480410971043185864,((Ictidomys_tridecemlineatus|OR10|1254_1:0.01594273641900696356,(ENSMUSG00000046678|olfactory_1:0.02843335037409173635,Pouchie470:0.02084621958679870948)75:0.02520052539548345988)100:0.53178872631541374005,((Ictidomys_tridecemlineatus|OR10|715_1:0.05703998766467754944,(((ENSMUSG00000063867||Olfr1511_1:0.02083615000930685163,ENSMUSG00000063106||Olfr1510_1:0.03551564169050501485)71:0.03610047445054855031,(ENSRNOG00000047787|olfactory_1:0.02806364759599112857,ENSRNOG00000047738|olfactory_1:0.03262239561455890918)64:0.01295677859946353476)67:0.02094044517559118940,(Pouchie1056:0.03312096021662060130,Pouchie1122:0.02256160889961441110)34:0.01089295727953083770)96:0.04271410562252037774)99:0.11360432907546914871,((Pouchie1050:0.01779653817886547168,Pouchie1123:0.01621917012877821182)99:0.06899083913914826061,(ENSMUSG00000095030||Olfr1513_1:0.04397288627007807371,((ENSRNOG00000050975|olfactory_1:0.05540656334699164964,ENSRNOG00000048857|olfactory_1:0.00000100000050002909)64:0.02424913068263648969,ENSMUSG00000094140||Olfr1512_1:0.01348132708068884925)43:0.01744792198238496322)57:0.03718432201449815844)100:0.33870048535220409480)100:0.24961733138386130171)55:0.11945182031427169222)70:0.12703225740750240247)82:0.14544230019442055957)97:0.17994744849251667618,(ENSMUSG00000108464|olfactory_1:3.90138287149185680747,((((((((Ictidomys_tridecemlineatus|OR4|690_1:0.12435042316464028911,(((Pouchie269:0.02511522164014605082,(Pouchie299:0.00457845100723565292,Pouchie471:0.01889587314197898466)100:0.02196729539011936516)60:0.01461111510680015990,Pouchie638:0.04084706685947365329)99:0.08444890023921007571,((ENSMUSG00000075117||Olfr1198_1:0.03532387347911881970,(ENSRNOG00000049864|similar_1:0.00000100000050002909,ENSRNOG00000058174|olfactory_1:0.00000100000050002909)100:0.03711125938637305915)98:0.03643496694846884432,(ENSMUSG00000075114||Olfr1208_1:0.00896299229187556487,ENSRNOG00000046340|olfactory_1:0.02465871621076818482)100:0.04859865487883092972)65:0.01908726811112129024)97:0.10974214667807757895)100:0.48818805137222232027,(Ictidomys_tridecemlineatus|OR4|1079_1:0.13489621354913600149,(((Pouchie577:0.00916675741174472272,Pouchie639:0.00912167411129911031)98:0.01342543399080334959,Pouchie710:0.01557331849839149046)100:0.08100016933586937085,((ENSMUSG00000075115||Olfr1200_1:0.08076327447813329286,(ENSMUSG00000075120||Olfr1196_1:0.03663221483017564672,ENSMUSG00000075119||Olfr1197_1:0.02272439661887977122)58:0.01838893428887133918)69:0.02476949803797525926,(ENSRNOG00000047650|olfactory_1:0.06676217785071171529,(ENSRNOG00000049836|olfactory_1:0.00000100000050002909,ENSRNOG00000046684|olfactory_1:0.00000100000050002909)100:0.04680689632267794748)42:0.00848584456037779905)67:0.08457625007250792193)64:0.07542689572114928687)100:0.55722517901527723883)38:0.09251865137475387413,(((Ictidomys_tridecemlineatus|OR4|1173_1:0.13051316369576773657,(ENSRNOG00000021473|olfactory_1:0.08061946250728928287,ENSMUSG00000056995||Olfr1178_1:0.03244081173722503098)100:0.09031774542239738579)100:0.20232112888031456022,((ENSRNOG00000059965|olfactory_1:0.19054615502193930632,((Pouchie449:0.05373159514091321171,Pouchie27:0.00000100000050002909)100:0.13164307391163562744,(ENSMUSG00000081836||Olfr1180_1:0.01329251463111925241,ENSRNOG00000006024|olfactory_1:0.06176333964002986981)83:0.06044795114715775797)100:0.20021589282876756100)80:0.07841850058193990114,(ENSMUSG00000075127||Olfr1179_1:0.02976177638574681317,(ENSRNOG00000047271|olfactory_1:0.01984477612079313738,ENSRNOG00000048259|olfactory_1:0.04025920548756484890)98:0.08348847639434252288)100:0.29846563771620987504)95:0.11137901074263011070)99:0.17645862500364170589,(Pouchie288:0.28463208197301664848,((Ictidomys_tridecemlineatus|OR4|1226_1:0.19261922772174475127,Ictidomys_tridecemlineatus|OR4|969_1:0.01665616514188520206)100:0.16132338928180997573,(((ENSMUSG00000090097||Gm13757_1:0.05277841722189811208,ENSMUSG00000075125||Olfr1181_1:0.02554807780391610272)100:0.05860458831212507491,(ENSRNOG00000050217|olfactory_1:0.03547144098924533834,(ENSRNOG00000047555|olfactory_1:0.01413886853317276003,ENSRNOG00000032712|olfactory_1:0.07676424769458504993)44:0.01740123148051750043)100:0.07675614253802102993)100:0.08950100385928171087,(ENSMUSG00000051424||Olfr1184_1:0.03913728419428279953,((((ENSRNOG00000049429|olfactory_1:0.00000100000050002909,ENSRNOG00000050271|olfactory_1:0.00000100000050002909)30:0.00000100000050002909,ENSRNOG00000052168|olfactory_1:0.00000100000050002909)99:0.00917495513053165172,ENSRNOG00000051516|olfactory_1:0.01376070766532523811)60:0.01005386740917792350,ENSRNOG00000045745|olfactory_1:0.02926812755464049121)100:0.11779943432567274719)96:0.04460745274103836144)98:0.07292297418276319498)84:0.07823274096508252284)100:0.30930144963180672413)25:0.06008985771353573396)100:0.25407200694635606597,(Ictidomys_tridecemlineatus|OR4|653_1:0.20699315084116814978,(Ictidomys_tridecemlineatus|OR4|1348_1:0.16529924754506250539,((Pouchie765:0.05086900676830458101,Pouchie105:0.00597113375869536868)98:0.02024647449355373302,(ENSMUSG00000060827||Olfr1193_1:0.06260745640108249244,ENSRNOG00000054715|olfactory_1:0.04076011972742170364)50:0.01033128605040047054)80:0.05014915466676156397)50:0.05249389926994376537)100:0.32084904963232729891)73:0.10237440728679463031,((((ENSRNOG00000054245|olfactory_1:0.01321226891812819944,Pouchie1026:0.05279684442676222528)100:0.10483838005612657052,Ictidomys_tridecemlineatus|OR4|987_1:0.43560700889953590798)100:0.26270031510399333152,((Ictidomys_tridecemlineatus|OR4|419_1:0.06027556148435880834,(Ictidomys_tridecemlineatus|OR4|1054_1:0.03253226735539874181,Ictidomys_tridecemlineatus|OR4|875_1:0.11064632665691524760)69:0.05294178222920040144)100:0.09410510322050194554,(((ENSRNOG00000048155|olfactory_1:0.02784618423825264977,(ENSMUSG00000082980||Olfr1274-ps_1:0.00412231670602042355,(ENSMUSG00000089859||Gm13769_1:0.00000100000050002909,ENSMUSG00000075064||Olfr1506_1:0.00000100000050002909)99:0.01877113766786069407)100:0.08284696826199992870)87:0.03329240832273690220,Pouchie232:0.08202208971180198482)98:0.04511350010740457217,((Pouchie41:0.02098387962349284111,Pouchie826:0.05918368230891788567)100:0.07969544087217642070,((ENSMUSG00000059910||Olfr1265_1:0.04411311017856780342,ENSMUSG00000084336||Olfr1269_1:0.03044527172521449554)83:0.02708748826758376749,(ENSRNOG00000052729|olfactory_1:0.06790127880395173399,(ENSRNOG00000052402|olfactory_1:0.01927378821312350499,ENSRNOG00000056633|olfactory_1:0.00918454082187818675)100:0.07297139618917064530)90:0.03836330328789674948)100:0.03981267260243209066)61:0.01128727714529783634)95:0.06803664837380980768)100:0.15012312638858615887)91:0.12774285564518336744,((Ictidomys_tridecemlineatus|OR4|873_1:0.08002085512340446904,((Pouchie40:0.01494387252472925004,Pouchie825:0.04350944663904870308)94:0.04078228777867097532,(ENSMUSG00000075066||Olfr32_1:0.03013761339128957079,ENSRNOG00000052463|olfactory_1:0.02370872526336980854)100:0.04413159069321513639)98:0.07519833227889317906)71:0.05517889516832423513,((Ictidomys_tridecemlineatus|OR4|725_1:0.06378248805498053231,(Ictidomys_tridecemlineatus|OR4|866_1:0.05645558228893127195,Ictidomys_tridecemlineatus|OR4|802_1:0.11510918603115700976)43:0.01674401697208156847)62:0.04344910487297332785,((ENSMUSG00000075065||Olfr1270_1:0.03664577257537965371,ENSRNOG00000053815|olfactory_1:0.04168398222572595319)100:0.07028590544943072449,(Pouchie614:0.02063354123238922422,(ENSRNOG00000028267|olfactory_1:0.05879855956514012244,(((ENSMUSG00000075063|Olfactory_1:0.03431664055995031770,(ENSRNOG00000052629|olfactory_1:0.10567927470427486425,ENSMUSG00000075062||Olfr1271_1:0.08400371659981895056)46:0.02547207599569886738)100:0.14610019865103673897,ENSMUSG00000075061||Olfr1272_1:0.00996605037424600979)65:0.06072090009557518098,ENSMUSG00000080809|olfactory_1:0.02458309060462755130)68:0.04712495600435766957)92:0.05274776738966264339)60:0.02260540949843357211)93:0.07977234003503587412)34:0.02129170196705915466)100:0.38996305006944426141)77:0.10547566205350479562)55:0.05548248740889928643,((((Ictidomys_tridecemlineatus|OR4|947_1:0.06899740495498023207,Ictidomys_tridecemlineatus|OR4|1159_1:0.04518387586162594255)89:0.06669695541451929610,(Pouchie657:0.03531176164482785484,(Pouchie725:0.02492684260012450678,((ENSRNOG00000048178|olfactory_1:0.03255159564993764104,ENSMUSG00000075113||Olfr1209_1:0.01014007631656944908)88:0.01215090454917876553,(((ENSRNOG00000050952|olfactory_1:0.07266871910165653703,(ENSMUSG00000075121||Olfr1195_1:0.03222178082078076128,ENSRNOG00000047268|olfactory_1:0.03420388172201014459)49:0.00521166648790326835)94:0.02461995769775225315,(Pouchie1099:0.00561297738992602019,(Pouchie115:0.04212461545969269083,Pouchie294:0.01866500431033445845)71:0.00789551852487293745)97:0.04939151211075239190)100:0.09831253586426108582,(ENSMUSG00000089892||Olfr1199_1:0.04773687186768897639,ENSRNOG00000045624|olfactory_1:0.05089325622056450199)61:0.00959802758332474817)90:0.04571257395602795759)48:0.02480021456786601214)59:0.02266746548996824082)91:0.05690387351864477361)99:0.11898953691015623502,((ENSMUSG00000082882||Olfr1186_1:0.10112946034396248784,(ENSRNOG00000060243|olfactory_1:0.09128568581799527404,((ENSRNOG00000049129|olfactory_1:0.06655793576142610135,(((ENSRNOG00000056683|olfactory_1:0.00000100000050002909,(ENSRNOG00000048609|olfactory_1:0.00000100000050002909,ENSRNOG00000047515|olfactory_1:0.00000100000050002909)32:0.00000100000050002909)98:0.00468694457942148059,ENSRNOG00000055872|olfactory_1:0.01832947691738391616)62:0.01417037430575644220,ENSRNOG00000059418|olfactory_1:0.02318433542006036532)100:0.06719320831868401400)46:0.01859258360793908382,(Ictidomys_tridecemlineatus|OR4|924_1:0.11453417381230149297,ENSMUSG00000049372||Olfr1183_1:0.04703743710424085345)54:0.00530905575308916310)48:0.02517373999353435948)46:0.01067514343073359094)100:0.16345539259471955629,(Ictidomys_tridecemlineatus|OR4|818_1:0.23149118459615342092,((ENSRNOG00000034028|olfactory_1:0.02625143495416582332,((ENSMUSG00000059023||Olfr1201_1:0.05244266935043758598,ENSMUSG00000057447||Olfr1205_1:0.04241960303679447736)91:0.04345029784868197076,ENSMUSG00000062757||Olfr1206_1:0.01961675805105191767)50:0.00475148920966392101)63:0.02432894616660445999,Pouchie661:0.01260400059801759787)67:0.03020057689767208231)100:0.18147486147033364823)89:0.12203527342584102877)100:0.30739799082692031984,(((ENSRNOG00000006819|olfactory_1:0.02615328368932999178,ENSMUSG00000075068|Olfactory_1:0.01513592366281157550)100:0.19218244375887377773,(Pouchie337:0.12607164028597384053,(ENSRNOG00000006771|olfactory_1:0.05077434317094335625,ENSMUSG00000075069|olfactory_1:0.03445781980684530649)53:0.02964353715441960663)100:0.15237977817875131281)100:0.27931650526182644212,((((((Ictidomys_tridecemlineatus|OR4|572_1:0.09070536468575442213,Ictidomys_tridecemlineatus|OR4|1320_1:0.06608771305253897943)19:0.00822079650520107785,((Ictidomys_tridecemlineatus|OR4|1343_1:0.11231936900598912810,Ictidomys_tridecemlineatus|OR4|919_1:0.09237449739487059441)100:0.26397305111381080822,(Ictidomys_tridecemlineatus|OR4|713_1:0.07025639850054996027,Ictidomys_tridecemlineatus|OR4|933_1:0.13921120832794392497)27:0.01346956202971262562)24:0.00656061127165820900)76:0.07954098885643963446,(ENSRNOG00000006637|olfactory_1:0.02965311152354611901,ENSMUSG00000075073|olfactory_1:0.02918667114263739579)100:0.12062333155166624077)100:0.25092788384522385359,((((ENSRNOG00000029675|olfactory_1:0.00882285131686447871,ENSRNOG00000006445|olfactory_1:0.08722957994477166521)60:0.03458120175620230108,(Pouchie1032:0.06729847829877122489,ENSMUSG00000075090|olfactory_1:0.01409580771735733686)71:0.01526854334742147601)93:0.08255678983527707515,Ictidomys_tridecemlineatus|OR4|794_1:0.10519004156838485109)100:0.22323384621173997244,((((ENSRNOG00000031645|olfactory_1:0.09622746660539770180,ENSMUSG00000111174||Olfr1240_1:0.03972980123812426545)100:0.13737405274799216470,(((((ENSMUSG00000075085||Olfr1242_1:0.06827000495891544229,ENSRNOG00000034169|olfactory_1:0.06478940785055523066)46:0.01554881297443877486,(ENSRNOG00000030991|olfactory_1:0.05312659739566651107,ENSMUSG00000075084||Olfr1243_1:0.03803284880808348312)53:0.02047247967662287060)99:0.05866475167468815366,(Pouchie1018:0.08474684216131621317,(Pouchie373:0.02327511806693247781,Pouchie329:0.03538107453188586021)51:0.01388755591045519149)42:0.01439073253117973197)100:0.18663964110393216345,(Pouchie137:0.02540443947369281502,Pouchie734:0.00000100000050002909)100:0.14164602182444149814)93:0.07072208648184259705,(((((Pouchie136:0.02323224110520930377,Pouchie943:0.01886610658118215850)100:0.03346627466090436320,((ENSMUSG00000075079||Olfr1249_1:0.06825349352000026348,ENSMUSG00000111567||Olfr1251_1:0.00735293850954752380)84:0.02602646087550966256,((ENSMUSG00000075075||Olfr1253_1:0.05223932300809836643,(ENSRNOG00000049728|olfactory_1:0.03261150221770012236,ENSRNOG00000046907|olfactory_1:0.01733986556557409742)90:0.02195234695095837213)42:0.02527677731904532168,ENSRNOG00000058008|olfactory_1:0.02674470010711295018)55:0.01079330135990756029)92:0.04979141653065796008)100:0.15739951041236127649,(((ENSRNOG00000055123|olfactory_1:0.04941331920035672842,ENSMUSG00000111715||Olfr1246_1:0.01860130560546709860)100:0.08212411193038994528,Pouchie735:0.08923795728053020293)99:0.08019921491126830171,((Pouchie808:0.07633193088565151663,Pouchie103:0.02506891679088914249)70:0.05652905619235936568,ENSMUSG00000111456||Olfr1245_1:0.11699907370532833251)80:0.04827476651779649686)94:0.06238075775303681542)61:0.05864349924824432264,(Pouchie328:0.11157999148104119636,(ENSRNOG00000031282|olfactory_1:0.04980904994180068018,ENSMUSG00000075086||Olfr1241_1:0.03704074622111636766)96:0.05759160160412234858)100:0.16522601195093297721)24:0.01765152797787317498,((Pouchie221:0.17439082378212589219,(((Pouchie771:0.04235071668428817826,ENSRNOG00000046433|olfactory_1:0.12760198378575532407)100:0.07122313261827585562,((Pouchie296:0.08051128806999474641,Pouchie431:0.02755059485833822458)98:0.04243577017452646732,((ENSRNOG00000057668|olfactory_1:0.04701276733003404568,ENSRNOG00000046126|olfactory_1:0.04642195067772949407)47:0.00000100000050002909,((ENSMUSG00000110819||Olfr1252_1:0.02896855071038827861,(ENSMUSG00000111239||Olfr1248_1:0.05810352372676762939,ENSMUSG00000075078||Olfr1250_1:0.01304784699777140899)52:0.00710121875709716389)49:0.01702053288711982346,ENSRNOG00000057839|olfactory_1:0.06042980206180216529)42:0.01124991130234295235)98:0.04071979853567943286)90:0.04510664879964491891)94:0.05726154067557016197,(Pouchie297:0.06148387275785682782,(ENSMUSG00000075081||Olfr1247_1:0.01903392527929918462,ENSRNOG00000059642|olfactory_1:0.02063184662884573126)87:0.02383688147525599502)100:0.09230903280656301002)81:0.05552469548825899465)43:0.02730262894630276424,((Pouchie432:0.01337491554798893312,Pouchie848:0.02634149461033334291)100:0.07375208586250879550,(ENSRNOG00000060711|olfactory_1:0.03058572719400981174,ENSMUSG00000075074||Olfr1254_1:0.04801815898340377337)100:0.06433306889031717435)100:0.13115751479416778991)21:0.01480269888203429585)17:0.01788560426867532790)52:0.02488644650447438891)46:0.03151864641314031795,((Pouchie821:0.05373988226010154023,(Pouchie901:0.11542183556167050218,Pouchie264:0.02031076183835941323)83:0.02357988320508595803)100:0.26551081146696320356,(Ictidomys_tridecemlineatus|OR4|718_1:0.13539898729126229049,(ENSMUSG00000111517||Olfr1238_1:0.05437488892623457831,(Pouchie775:0.03244783863159542148,Pouchie844:0.02322454372474743942)100:0.05722346081661033868)98:0.06778459150929622146)61:0.03780252201540644508)21:0.01496212250262966316)100:0.17835709465546653596,((Pouchie579:0.01049303516123609691,Pouchie83:0.02614111017725358199)100:0.05021943413449334037,(ENSMUSG00000075088||Olfr1239_1:0.00898341351833592885,ENSRNOG00000050455|olfactory_1:0.02538268748851389353)100:0.04207944221608578977)100:0.17865968262383633003)54:0.04840531045242914970)64:0.06131763285851520029)96:0.18124162490565365324,((Ictidomys_tridecemlineatus|OR4|1027_1:0.00000100000050002909,Ictidomys_tridecemlineatus|OR4|1090_1:0.00000100000050002909)100:0.28629071654490079180,((Ictidomys_tridecemlineatus|OR4|1435_1:0.36161419596758603845,Ictidomys_tridecemlineatus|OR4|692_1:0.07837994917498335157)55:0.03900174647845488368,((Ictidomys_tridecemlineatus|OR4|551_1:0.08635345126573465424,(Ictidomys_tridecemlineatus|OR4|662_1:0.08112927205179590318,(((((ENSMUSG00000075095||Olfr1229_1:0.04860864572844750264,ENSRNOG00000047252|olfactory_1:0.00825438780956985231)95:0.04693723141729139875,Pouchie886:0.02776071687425648443)26:0.01185045876163313278,(((ENSRNOG00000058957|similar_1:0.05096183499544156698,(ENSRNOG00000050826|olfactory_1:0.00000100000050002909,ENSRNOG00000061898|olfactory_1:0.00000100000050002909)100:0.02606120034656532816)100:0.02690480269580678915,ENSMUSG00000075092||Olfr1232_1:0.03332443690353618926)100:0.14157084501628508511,(Pouchie306:0.02385753621455509454,(Pouchie795:0.02311593282191876444,Pouchie12:0.02308892021089558808)100:0.05664636902687649606)83:0.02872592255571815995)34:0.00887582315875503833)99:0.10023686282369174971,((Pouchie302:0.10840169354855803963,ENSRNOG00000047879|olfactory_1:0.03299770313862611382)100:0.06673795070900663540,((((Pouchie749:0.13856218004371823049,ENSMUSG00000075111||Gm13762_1:0.09630487249514886605)57:0.01986708666107792065,(ENSRNOG00000055117|olfactory_1:0.02969727872713678885,ENSRNOG00000051939|olfactory_1:0.03117069849877548635)99:0.04768928251375210980)100:0.08227650143009812567,((((ENSMUSG00000075102||Olfr1221_1:0.04980697029899900513,(ENSRNOG00000056750|olfactory_1:0.03558761823180114220,(Pouchie525:0.02141987284635868752,Pouchie650:0.04526292312093874171)100:0.14689783337321388190)39:0.00795785205354766940)94:0.05807244281812522224,(ENSRNOG00000051514|olfactory_1:0.05527956285578632112,ENSMUSG00000101480||Olfr1220_1:0.05105300627008454301)100:0.13025659318076948656)69:0.03577847928297824692,(((ENSMUSG00000075101||Olfr1222_1:0.03050275928989368279,(ENSRNOG00000058748|olfactory_1:0.01835826994194340520,ENSRNOG00000057763|olfactory_1:0.01345084986420142133)99:0.01720125054743348175)100:0.04219340599778067386,Pouchie336:0.05318636377852560548)100:0.10222470691960219846,((((Pouchie812:0.07488667446410057771,(ENSRNOG00000054133|olfactory_1:0.03465324223790755553,ENSMUSG00000075097||Olfr1226_1:0.05418522748634466146)99:0.03020855235559168420)58:0.00600072395191702732,(ENSMUSG00000099486||Olfr1228_1:0.05346696959122781284,ENSRNOG00000058318|olfactory_1:0.03266609551059274780)100:0.06818111634140730515)80:0.02401047782054301083,((Pouchie481:0.08481310663849350728,Pouchie174:0.01757622766406983714)100:0.11764141373628941856,(ENSRNOG00000045702|olfactory_1:0.05826916892102602247,ENSMUSG00000101918||Olfr1225_1:0.05032040348547867775)85:0.02736000272543314890)97:0.04721792111254576735)94:0.04378273525220605089,((Pouchie574:0.10360626332071073974,(ENSMUSG00000075105||Olfr1218_1:0.07815062144827003565,(ENSMUSG00000075107||Olfr1216_1:0.03177094006045323021,ENSRNOG00000053731|olfactory_1:0.07048180875842137427)92:0.03948393673669058773)62:0.01666964312882950744)100:0.08919153413686572995,((Pouchie486:0.03231707586749830302,(Pouchie796:0.04009734744035092086,Pouchie610:0.02672450917646612342)94:0.04533618633755039096)98:0.05413325804040025613,((ENSMUSG00000075104||Olfr1219_1:0.04049513712436458857,ENSRNOG00000049711|olfactory_1:0.15607255348513998650)65:0.02638798613333519921,ENSMUSG00000101391||Olfr1217_1:0.04524008949012930936)65:0.01950552224384632938)81:0.04413347894338885691)91:0.04439598755799136626)45:0.01131052818015301949)29:0.00544346429481280293)79:0.03703648431678231018,(((Pouchie1110:0.09364683258313313829,Pouchie564:0.04938925458215945308)100:0.07853718034869183739,ENSMUSG00000075100||Olfr1223_1:0.09065370322286346594)100:0.07267393480401512784,(((Pouchie233:0.05874915739769015488,Pouchie632:0.03438271843380245885)100:0.09448182555949154182,((Pouchie1132:0.02781944110666551007,(Pouchie505:0.03703724713477381247,((Pouchie542:0.05280779526178059485,(Pouchie1143:0.01845507650458531879,Pouchie66:0.04123926211309890399)85:0.00873939425697455377)39:0.01105536683730163131,(Pouchie616:0.02652033837506105607,Pouchie504:0.02409040345286585921)63:0.00822979366606508070)94:0.04528401919734866693)36:0.01067094182143026558)56:0.01600657990672557304,(ENSMUSG00000075110||Olfr1214_1:0.05202903614573908125,(ENSRNOG00000049947|olfactory_1:0.03528001809567236913,ENSRNOG00000053394|olfactory_1:0.02901685062842370919)70:0.01387136484645771183)99:0.03875761336722885475)67:0.02566028018587563839)92:0.05439766351666296129,((Pouchie506:0.04050541132077956075,(Pouchie678:0.02074269582171887200,Pouchie224:0.01863225925981127837)99:0.03489049196312790646)100:0.05036832127004538945,(ENSMUSG00000100016||Olfr1215_1:0.06926425161999577584,ENSRNOG00000046773|olfactory_1:0.03207160702855328671)96:0.02503322307754561951)100:0.06862145446831657836)89:0.03750524614812033447)55:0.01643059698951089206)99:0.06851704280290100979)100:0.07963281552945535025,(Pouchie872:0.06702402459434098070,(ENSMUSG00000048226||Olfr1212_1:0.01362569367574261239,ENSRNOG00000047937|olfactory_1:0.00000100000050002909)100:0.08499935297949895441)100:0.12035961609053369425)98:0.08285872162959606602)84:0.04902315115334357487)64:0.04155868595646140806,Ictidomys_tridecemlineatus|OR4|691_1:0.20162185855133538115)69:0.03552274104571120916)82:0.04978065369545557617)44:0.04085580859672629378,(Ictidomys_tridecemlineatus|OR4|1277_1:0.06128601773153922322,Ictidomys_tridecemlineatus|OR4|506_1:0.05432625587657286675)100:0.15387987732508659477)36:0.02627761244514528055)52:0.13651496145702643470)96:0.21404617981365012258)36:0.05585051720674805154,((((ENSMUSG00000075072||Olfr48_1:0.04184053744316513362,ENSRNOG00000006654|olfactory_1:0.01864337353780459033)100:0.28780781009454631247,(((Pouchie868:0.01144136391285937616,Pouchie1001:0.16260236999227103971)100:0.06519841205785940896,ENSRNOG00000006706|olfactory_1:0.02138160343703192356)30:0.00000100000050002909,(ENSMUSG00000045148||Olfr1255_1:0.04327080393599973956,ENSMUSG00000068806||Olfr1259_1:0.01366620673942271075)58:0.01970650740040470056)100:0.25976778945445400115)41:0.07930129331188411068,((Ictidomys_tridecemlineatus|OR4|1151_1:0.13748092902306258134,((ENSMUSG00000049057||Olfr1257_1:0.02677683068762147858,ENSRNOG00000006669|olfactory_1:0.01618037339209777922)89:0.02998383390786641886,(Pouchie582:0.00000100000050002909,Pouchie198:0.01066795465049885649)100:0.04217543420797611325)100:0.10714184991938938141)36:0.01897051714824960975,((((Pouchie809:0.00000100000050002909,Pouchie304:0.05698526459515777104)100:0.15991850787513450793,(Pouchie287:0.12923480476702117747,((ENSMUSG00000064084||Olfr1202_1:0.02525966304934786077,ENSMUSG00000061798||Olfr1204_1:0.04167187938095093247)100:0.05713196455512507127,(ENSRNOG00000048520|olfactory_1:0.01396627468715606717,ENSRNOG00000057654|olfactory_1:0.04324172095397096210)54:0.01045672209749057974)98:0.03597353151943769034)98:0.06099306714163006682)97:0.08477227822426158799,((Ictidomys_tridecemlineatus|OR4|936_1:0.04902674142873871682,Ictidomys_tridecemlineatus|OR4|1359_1:0.16117693671056704252)55:0.04932576130707946177,(Ictidomys_tridecemlineatus|OR4|1290_1:0.14121409988953781411,(Ictidomys_tridecemlineatus|OR4|776_1:0.07715110547467798896,(Ictidomys_tridecemlineatus|OR4|1249_1:0.12237596100984322878,Ictidomys_tridecemlineatus|OR4|1234_1:0.08877146380796932523)81:0.02821192194394776462)100:0.07391291085054235710)56:0.03497683582531244811)49:0.03758300696673578384)40:0.02985219286813925108,(ENSMUSG00000049149|olfactory_1:0.01845447522448104630,Pouchie1016:0.03713861566143122211)99:0.10358390653753483945)23:0.03092264266543534590)95:0.11562738980802741984)19:0.07650743725332827261,((((Pouchie831:0.01260982002821046943,Pouchie133:0.07051141586092858626)98:0.09309950001929617747,ENSMUSG00000068809||Olfr1188_1:0.14301292997453751710)60:0.03408628664921653506,(Pouchie932:0.07160245141275640990,(ENSRNOG00000006433|olfactory_1:0.03808516787620572913,ENSMUSG00000075091||Olfr1233_1:0.04747466677232115018)85:0.04676927932614821648)58:0.04832276904111253157)100:0.51709702991506478753,(((Ictidomys_tridecemlineatus|OR4|892_1:0.19281387015194562107,((ENSMUSG00000042894|olfactory_1:0.01469743121035968492,ENSRNOG00000006716|olfactory_1:0.01939016735851104706)99:0.06137720483833873641,(Pouchie588:0.01093662671576193200,Pouchie571:0.01100092005345604598)100:0.05320092558855057940)100:0.09471732266882966489)100:0.21722265270987001218,(Ictidomys_tridecemlineatus|OR4|1082_1:0.14264890606107846760,(((Pouchie238:0.02763142814421985435,Pouchie634:0.04948098548699658011)99:0.07521821279984605702,(ENSMUSG00000051313||Olfr1262_1:0.05659289670231912317,ENSRNOG00000060319|olfactory_1:0.02176913790598857673)84:0.01560155610871514532)99:0.11689827139151232060,(ENSMUSG00000061295||Olfr1261_1:0.03915674700157031896,(((ENSRNOG00000051785|olfactory_1:0.03302933236892554442,ENSMUSG00000059112||Olfr1263_1:0.02563816783818365433)31:0.00851535560741076281,((Pouchie67:0.00478453449891077468,(Pouchie1096:0.02909788563483660037,Pouchie635:0.05563904423550790346)8:0.00000100000050002909)100:0.04538645929819377228,(Pouchie750:0.04946461273467990527,Pouchie46:0.03678535155199062767)99:0.06108513395322824613)68:0.04282955003131069804)29:0.01819534639042928725,ENSRNOG00000047981|olfactory_1:0.06247061190675741449)20:0.00635767432323725186)51:0.03649669647669620542)90:0.07439506553545202627)100:0.30222823192714071139)71:0.11916311781479639598,(((((ENSRNOG00000049365|olfactory_1:0.04711556384828710642,ENSMUSG00000068808||Olfr1189_1:0.03598971268230168746)100:0.07143813089964161367,(Pouchie891:0.02966533541184409109,Pouchie709:0.05986465430896497492)100:0.09007310475880740686)100:0.08157534580357835019,(Pouchie892:0.18054104972273238294,((Pouchie830:0.03202050732234287822,Pouchie132:0.00732222361248364290)100:0.14694279561057652095,((ENSRNOG00000006408|olfactory_1:0.11067773960215067375,ENSMUSG00000075094||Olfr1230_1:0.04162330711640623016)99:0.05284737281346715138,(Pouchie855:0.05722965649879493966,Pouchie424:0.00011215914869788613)96:0.03285840215399027375)100:0.10625474293730231834)65:0.03442345765626406845)81:0.02567143045041363203)97:0.07298838485229011686,(Ictidomys_tridecemlineatus|OR4|1387_1:0.22541664097666183619,(Pouchie60:0.13148406643381593817,ENSRNOG00000030406|olfactory_1:0.14949960928538272298)100:0.08249067698187925735)97:0.06785511897172949447)100:0.28661361671978113907,(Ictidomys_tridecemlineatus|OR4|762_1:0.18381115772338857406,(ENSRNOG00000006415|olfactory_1:0.04944809710764834498,ENSMUSG00000075093||Olfr1231_1:0.02100463251945630314)97:0.06860710361620828146)100:0.39195733935791632341)42:0.05726983704193645136)11:0.03105712255160582996)18:0.05791367447656258632)49:0.06467672138549757088)39:0.04205867280227124777)92:0.11529109087625823149)70:0.05610218339909732455)87:0.16072878764943590579,Ictidomys_tridecemlineatus|OR4|720_1:0.48857349983341119559)74:0.11546513200475128080,((((Pouchie1048:0.10681997259372683073,ENSMUSG00000046210|olfactory_1:0.05699242009049615421)100:0.59333258722352288927,((((Ictidomys_tridecemlineatus|OR4|1078_1:0.17581503454221764082,((Ictidomys_tridecemlineatus|OR4|1414_1:0.05886102586194091879,Ictidomys_tridecemlineatus|OR4|1208_1:0.07745362257664636929)87:0.09653954615494725333,(Ictidomys_tridecemlineatus|OR4|770_1:0.15062788779286798158,((ENSMUSG00000044560||Olfr1302_1:0.02263759536589340579,ENSRNOG00000048326|olfactory_1:0.03708408468571810362)99:0.03534290266516200429,((Pouchie954:0.07871532925812177450,(((Pouchie955:0.07800695125623796633,(ENSMUSG00000057149||Olfr1301_1:0.04389934492790922155,ENSRNOG00000048092|olfactory_1:0.03908287418038237232)100:0.11070179005225597169)100:0.07711543751244066824,Pouchie956:0.08094781467083517201)93:0.04623315104921735252,(Pouchie957:0.06547787136239527350,((ENSMUSG00000109219||Olfr1299_1:0.03873553937645678180,ENSRNOG00000047449|olfactory_1:0.05674098330196927775)92:0.03872513772433482104,ENSRNOG00000026885|olfactory_1:0.15031500873191755430)74:0.02608108351444901607)98:0.05830228351967024769)100:0.09235845583122022362)15:0.01049713137399738497,((ENSRNOG00000027004|olfactory_1:0.04805791261400461922,ENSMUSG00000095809||Olfr1290_1:0.06877736740352821676)100:0.06258595057555063623,(Pouchie767:0.11671392257796961434,((((ENSMUSG00000108919||Olfr1295_1:0.04892554267467374290,ENSRNOG00000045977|olfactory_1:0.05023085388068993656)100:0.07117649580459806113,((ENSMUSG00000109547||Olfr1294_1:0.07829521779841380758,ENSRNOG00000050138|olfactory_1:0.07875526669376975430)100:0.07397756186615289664,((ENSRNOG00000050221|olfactory_1:0.01102801607916611450,ENSRNOG00000045988|olfactory_1:0.08737392540487617931)100:0.08544605647203618037,(ENSMUSG00000109487||Olfr1298_1:0.06279012184560182896,ENSMUSG00000094858||Olfr1297_1:0.12538484687080722613)94:0.04725476386176837018)78:0.02317147371466100197)33:0.02428375426424666736)15:0.00027628080551621081,(((Pouchie519:0.02021404449782500043,Pouchie461:0.04765182595356799028)79:0.02134425076109895333,Pouchie958:0.04580424608647951090)94:0.03891111382198519236,Pouchie462:0.10218455346794097505)69:0.02051947851240146226)37:0.01773364833130965795,ENSRNOG00000047849|olfactory_1:0.15650321892523280654)97:0.04181071731053489365)50:0.01923078911852132630)65:0.02897163139966869166)28:0.01990034056535451915)100:0.12260984493227959635)38:0.04107127459920664747)48:0.03785733934513638849)100:0.24370316166632477461,((Pouchie97:0.03660764760846041410,(ENSMUSG00000074965||Olfr1277_1:0.07181058653181793261,ENSRNOG00000004920|olfactory_1:0.04861624651065945407)98:0.03490418359646425828)100:0.16810792384576950242,((Ictidomys_tridecemlineatus|OR4|1388_1:0.03842595444945968303,Ictidomys_tridecemlineatus|OR4|1072_1:0.01964099032983400439)100:0.05545229146450163238,(((Pouchie239:0.07706025553348221091,(Pouchie893:0.05653119286138182792,Pouchie37:0.03750557088444175097)62:0.03232858574843996274)64:0.02980266975992856143,(Pouchie565:0.03709942145264739227,Pouchie646:0.04041394578409338717)57:0.01676241306418761387)63:0.02364725617698568497,(ENSMUSG00000109449||Olfr1280_1:0.02424625511126501237,((ENSRNOG00000048607|olfactory_1:0.03864606188158949823,((ENSMUSG00000095586||Olfr1287_1:0.05999772898123335862,ENSMUSG00000109322||Olfr1283_1:0.00845685319830372442)68:0.00991681808577463651,((ENSMUSG00000096703||Olfr1286_1:0.02717489375384294845,ENSMUSG00000096554||Olfr1282_1:0.01704316742936344900)100:0.04365177091515826807,(ENSRNOG00000050411|olfactory_1:0.09113447370301194783,ENSMUSG00000095156||Olfr1281_1:0.02944595899158445468)34:0.03644076823099477724)99:0.08878627487702503429)26:0.01589091383009895442)41:0.02937587862603560640,ENSRNOG00000046847|olfactory_1:0.02624353757286405214)19:0.00387274839190556450)68:0.04026984570739272629)97:0.08201002503280598044)100:0.20071125274986681419)79:0.08443408132132544652)100:0.29895957533694372810,(((Pouchie463:0.04396017715793994196,(ENSRNOG00000046942|olfactory_1:0.03402063442051558861,(ENSRNOG00000055449|olfactory_1:0.03508427923633377493,ENSMUSG00000061195||Olfr1289_1:0.10907561757917894063)41:0.03639078723835312973)87:0.06334366211594953666)100:0.34486223126230475255,((((Ictidomys_tridecemlineatus|OR4|1393_1:0.03474410568856555609,Ictidomys_tridecemlineatus|OR4|955_1:0.06446979504383237858)100:0.11565189941707235133,(((Pouchie98:0.09215720367246177380,(ENSMUSG00000063844||Olfr1276_1:0.02590024107109673360,(ENSRNOG00000049966|olfactory_1:0.04648489343248542877,ENSRNOG00000045847|olfactory_1:0.02283433626436761135)99:0.03605782363968804832)99:0.05831648250834606945)82:0.02080966262368577277,(Pouchie568:0.09892891499661587984,(ENSRNOG00000048301|similar_1:0.08097975561457457228,ENSMUSG00000068647||Olfr1278_1:0.08853070943081919886)100:0.05259759565749401455)86:0.06398310946081840755)94:0.07164655265084735047,((Pouchie102:0.05684442740538685895,Pouchie10:0.00701778809596381292)99:0.07129450505789169945,(ENSRNOG00000046816|olfactory_1:0.04035338963657277705,ENSMUSG00000074966||Olfr1275_1:0.04475848849425533710)100:0.08172883314878311156)100:0.18816412751057798314)40:0.01964534001680905140)100:0.26561023371932113157,((((Pouchie245:0.00979556649657586237,Pouchie244:0.02773127077119684827)100:0.05995159771742002847,((ENSMUSG00000049758||Olfr1318_1:0.03673693622238127093,(ENSRNOG00000031514|olfactory_1:0.04367539407531831341,ENSRNOG00000047116|similar_1:0.00553329315929471967)95:0.04598735248998356284)55:0.00963623988363970438,ENSMUSG00000050776||Olfr1317_1:0.01589416216340726329)62:0.00759291042438243937)100:0.22348497021429941656,(Ictidomys_tridecemlineatus|OR4|1212_1:0.16822130357885237140,Pouchie6:0.22955232966735258926)97:0.13986282068499161779)46:0.07381696183273762923,(((Ictidomys_tridecemlineatus|OR4|799_1:0.22375357196105591373,(ENSRNOG00000047060|olfactory_1:0.01878417178171340116,ENSMUSG00000108827|olfactory_1:0.01315094291738928660)66:0.02382476008161170389)39:0.01963221342426594782,ENSRNOG00000059337|olfactory_1:0.15185203727600024570)99:0.16735762108190455066,(((Ictidomys_tridecemlineatus|OR4|1184_1:0.04332373543052443071,Ictidomys_tridecemlineatus|OR4|911_1:0.03136419329528184613)99:0.07193245569697459540,(Pouchie243:0.05980908281654716274,((ENSRNOG00000050402|olfactory_1:0.00000100000050002909,ENSRNOG00000046058|olfactory_1:0.00000100000050002909)100:0.02391201614459196809,ENSMUSG00000109403||Olfr1311_1:0.03117814920689461131)94:0.03533073697255316448)99:0.04180423181864355991)100:0.09883271964323712966,(((Pouchie867:0.06548186169238462417,(ENSMUSG00000093804||Olfr1303_1:0.05382063272068806498,(ENSRNOG00000047253|olfactory_1:0.01270044861784585914,(ENSRNOG00000050428|olfactory_1:0.01788312041445863296,ENSRNOG00000046079|olfactory_1:0.00520928260128955632)47:0.00764258856069799548)98:0.03650455809785985856)64:0.02230936064606675942)100:0.33674019744011468580,((((ENSRNOG00000048669|olfactory_1:0.01331135182001217873,ENSRNOG00000050125|olfactory_1:0.00840490000312423859)99:0.02680375641855820348,(ENSMUSG00000094747||Olfr1307_1:0.04005661982319712322,ENSMUSG00000096566||Olfr1306_1:0.02208022758979434619)93:0.02167645428365765764)82:0.02716250659480116958,((Pouchie246:0.07913417060164297523,(ENSMUSG00000109801||Olfr1316_1:0.04635554037335521543,(ENSRNOG00000031865|olfactory_1:0.03751432643657783700,ENSRNOG00000045900|olfactory_1:0.00839314799866494078)100:0.04820344949589216998)99:0.05236358657631210584)84:0.04698894380912654878,(Pouchie864:0.03094324761655764880,Pouchie865:0.03055589106663542109)98:0.04171166608947085574)19:0.01293330775729202402)14:0.02485259686571979904,(((Ictidomys_tridecemlineatus|OR4|1203_1:0.02603518672418410340,Ictidomys_tridecemlineatus|OR4|704_1:0.09325441713326709792)86:0.03593852958955541521,(Pouchie247:0.07256844708249651776,(ENSMUSG00000074945||Olfr1314_1:0.01732181733908656068,(ENSRNOG00000050791|olfactory_1:0.06344051745334976233,(ENSRNOG00000048999|olfactory_1:0.00000100000050002909,ENSRNOG00000046043|olfactory_1:0.00000100000050002909)100:0.00006230628096335653)100:0.04201820760825757117)84:0.01148368702203107425)100:0.18577335087103952205)28:0.01167977346844182619,((((ENSMUSG00000074952||Olfr1308_1:0.04962993929461567005,ENSRNOG00000048229|olfactory_1:0.03594621597397369001)100:0.07833272590243425815,(ENSRNOG00000045817|olfactory_1:0.02430676456032168989,ENSMUSG00000074947||Olfr1312_1:0.04453386519920059239)88:0.03190731253897693270)71:0.02600293359638472523,(Pouchie986:0.00727382118733123188,(Pouchie766:0.01924098656693806406,Pouchie118:0.04755984064734207484)35:0.00719622397522898943)95:0.04498728489563888489)71:0.03671538469601531157,(Pouchie248:0.10822685180517303827,(((ENSRNOG00000050749|olfactory_1:0.00000100000050002909,ENSRNOG00000049431|olfactory_1:0.00000100000050002909)100:0.08362786914197778421,ENSRNOG00000046306|olfactory_1:0.02641844437418136224)100:0.06246207979355813261,ENSMUSG00000074946||Olfr1313_1:0.05889875604933039743)100:0.06063640341486307983)100:0.07753269904197356011)99:0.08065444598078726213)15:0.01053147528602862981)98:0.09322680427786148027)55:0.06807714832133041072,((Ictidomys_tridecemlineatus|OR4|750_1:0.08239105141450753234,(Pouchie866:0.05888539390352914155,(ENSMUSG00000074955||Olfr1305_1:0.04283277165449389523,ENSRNOG00000004993|olfactory_1:0.06186143439105235703)98:0.04612333435045646440)99:0.08319998662110632270)100:0.17565406617170442605,(Ictidomys_tridecemlineatus|OR4|1314_1:0.07985125259889834515,(Pouchie5:0.08349638207806202306,(ENSMUSG00000109528|olfactory_1:0.01402080294002604373,ENSRNOG00000047084|olfactory_1:0.05141895516724002968)91:0.02244398230624104762)91:0.08494166914358636244)100:0.24951881177164161874)39:0.05257425823696262879)28:0.02926121510312044635)27:0.02698085572246461047)99:0.12193386486896451437)56:0.05501748674344589946)38:0.04519075650227538654,(((Ictidomys_tridecemlineatus|OR4|998_1:0.03762878839059092401,Ictidomys_tridecemlineatus|OR4|982_1:0.09976501756927652620)100:0.21356915109530980046,(((ENSMUSG00000109813||Olfr1279_1:0.03001218808385531372,ENSRNOG00000029895|olfactory_1:0.02793099017301823098)60:0.04761339644853355979,Pouchie567:0.08680521487885958787)60:0.04544822559824120839,((ENSRNOG00000032386|olfactory_1:0.05139233160832720748,ENSMUSG00000108931||Olfr1284_1:0.06380128359379616532)98:0.09200145058967752754,(Pouchie573:0.00562760818664951104,Pouchie114:0.00643616106139077888)100:0.07079296667521908781)65:0.07060907362389250153)60:0.08714025651206393219)100:0.24727503098014733118,((ENSMUSG00000044039||Olfr1288_1:0.03769697675409062337,ENSRNOG00000004938|olfactory_1:0.06058629772305959560)85:0.05900971258103288736,Pouchie572:0.08350343704524537669)100:0.27410588902020993629)100:0.22273549634457492918)100:0.25755181230917056912)95:0.13407859356520013261,((Ictidomys_tridecemlineatus|OR4|921_1:0.12765800895218454292,(Ictidomys_tridecemlineatus|OR4|945_1:0.01509947223812057801,Ictidomys_tridecemlineatus|OR4|961_1:0.02621008516004875305)63:0.02324019737595496224)100:0.26299534548361386266,(Ictidomys_tridecemlineatus|OR4|1005_1:0.13373076152857121812,((ENSRNOG00000012491|olfactory_1:0.02965551474226649914,(ENSMUSG00000096254||Olfr724_1:0.02716396356395750500,ENSMUSG00000093825||Olfr723_1:0.00624236447846429100)90:0.03515737252820493736)94:0.05255430352001935063,Pouchie476:0.09710707482109698363)100:0.09210061843689065775)100:0.34214942600550879437)98:0.18470448332240504974)7:0.02707641152616734742)32:0.06409999212579178818,(((Pouchie368:0.09657890281779944741,(ENSMUSG00000048080||Olfr731_1:0.02604757777806087499,ENSRNOG00000012526|olfactory_1:0.01921116761520579724)70:0.00523181188776463899)100:0.32227110093770783283,(ENSRNOG00000012522|olfactory_1:0.01639268986002774542,(ENSMUSG00000109835|olfactory_1:0.01921748758934947732,Pouchie369:0.06488939126565985982)48:0.02277150534489629299)100:0.38710557990323396504)100:0.30531889453939869972,((Pouchie371:0.04607472791034945836,ENSMUSG00000050030|olfactory_1:0.04115310357167183131)100:0.39368129008443747407,(((Ictidomys_tridecemlineatus|OR4|1341_1:0.40097180775705254518,Ictidomys_tridecemlineatus|OR4|1336_1:0.69448937786289699492)28:0.09305000177344419088,((((ENSMUSG00000068437||Olfr725_1:0.05131508210069581771,ENSMUSG00000060523||Olfr726_1:0.00472638488455904421)94:0.03253535990820242974,ENSRNOG00000012497|olfactory_1:0.04786809565767662783)96:0.05228637667407645684,((ENSRNOG00000012510|olfactory_1:0.01933781081914179995,(((Ictidomys_tridecemlineatus|OR4|777_1:0.00000100000050002909,Ictidomys_tridecemlineatus|OR4|550_1:0.00000100000050002909)100:0.02291462856732773279,Ictidomys_tridecemlineatus|OR4|1040_1:0.03976184660455871905)86:0.05093589797712539530,(Pouchie372:0.02388439003581097411,Pouchie475:0.05754831674438969785)66:0.01483956244474417957)39:0.01096529230114643566)34:0.00800209180404236678,ENSMUSG00000059488||Olfr727_1:0.01299675242958775803)34:0.01269820919036001965)99:0.23432539271882815712,(Pouchie370:0.04882667430433856176,(ENSRNOG00000012515|olfactory_1:0.06171202924061768708,ENSMUSG00000049011|olfactory_1:0.02035294629900798180)70:0.04579523534667577500)100:0.35211014162889647805)84:0.14266734469149605635)28:0.04719147975043977428,Ictidomys_tridecemlineatus|OR4|807_1:0.33115322213021619602)18:0.04640019603385130836)25:0.05632624677306887623)36:0.04198284401764507817)100:0.30516883650229476022)58:0.11794730324909487307,(((Ictidomys_tridecemlineatus|OR4|1036_1:0.03233860244962309671,(Pouchie467:0.01727261964217787632,(ENSRNOG00000059611|olfactory_1:0.03249848798447009524,ENSMUSG00000045812|olfactory_1:0.03282046537489655136)83:0.02265463539096027740)89:0.06453867861005549433)100:0.38097815462589490476,(((Ictidomys_tridecemlineatus|OR4|1323_1:0.11911889063396471911,((ENSMUSG00000093839||Olfr462_1:0.01247578084914810481,(Pouchie773:0.09746989048741594441,ENSRNOG00000030521|olfactory_1:0.03200644790306100135)79:0.01578370832175345420)87:0.06652729816885800951,ENSMUSG00000093920|olfactory_1:0.03509324332905078281)48:0.01498784004888200141)83:0.03086321944139379381,(ENSRNOG00000030148|Rattus_1:0.03902664848293318361,(Ictidomys_tridecemlineatus|OR4|1354_1:0.05866493888127349843,ENSMUSG00000060787|olfactory_1:0.05735083217080753915)90:0.06434584942027139765)86:0.13002847033199951832)100:0.32645357307894662391,(((Ictidomys_tridecemlineatus|OR4|739_1:0.17497450983702525495,(Pouchie119:0.02726636665614011121,(ENSRNOG00000021070|olfactory_1:0.04235844525176711561,ENSMUSG00000067525||Olfr1427_1:0.02863424335658312780)74:0.03036263164625357600)67:0.04517545943571333461)100:0.13097497019119092032,((Pouchie455:0.04732478452799165902,(ENSRNOG00000021065|olfactory_1:0.03120849217384994226,ENSMUSG00000067529|olfactory_1:0.02777744749083066456)99:0.04058118307674529746)100:0.11861734140950133676,((ENSMUSG00000044994||Olfr1426_1:0.00950875051530167964,ENSRNOG00000021069|olfactory_1:0.01824223731772933385)82:0.01070487135803535952,(ENSRNOG00000021066|olfactory_1:0.01848850815753143306,(Ictidomys_tridecemlineatus|OR4|1328_1:0.17011138617617158064,(ENSMUSG00000067528||Olfr1424_1:0.06928009816627560269,ENSMUSG00000067526||Olfr1425_1:0.00843425782537758108)92:0.01695220641244676169)64:0.00734277769252762551)81:0.05240554423139132112)100:0.12165507221537803784)46:0.03370387714594293149)100:0.16638688538462548250,(Ictidomys_tridecemlineatus|OR4|888_1:0.03803976818257890496,((ENSMUSG00000067524|olfactory_1:0.02744093243188325953,ENSRNOG00000021071|olfactory_1:0.03702015626015686678)90:0.02161041629349242515,Pouchie120:0.06527106410006333626)99:0.04446382535125438518)100:0.25528826655321429362)95:0.08730485276787733340)100:0.22360878444197540560)85:0.10928789544675845957,(((Pouchie1047:0.03309310745712479296,(ENSRNOG00000012545|olfactory_1:0.00846647060312258684,ENSMUSG00000045306||Olfr734_1:0.02356510864945409248)69:0.00954832709630139623)92:0.03812570220140484856,Ictidomys_tridecemlineatus|OR4|673_1:0.06069306694552102643)100:0.35800154236656839268,(Ictidomys_tridecemlineatus|OR4|1227_1:0.01136582460811581298,((Ictidomys_tridecemlineatus|OR4|753_1:0.06560783264390114555,((ENSRNOG00000047419|olfactory_1:0.03146846505697791646,ENSMUSG00000090874||Olfr733_1:0.06244583837355915240)100:0.04103216164605676120,ENSMUSG00000091873||Olfr732_1:0.00466370672290705897)100:0.10978880143741782949)98:0.13131382462003551859,((ENSRNOG00000045711|olfactory_1:0.01996456974327041542,ENSMUSG00000048933|olfactory_1:0.00883628715825679478)100:0.05343608826819824797,Pouchie477:0.03193092825786687794)99:0.06047521939852926187)54:0.03592873263533045980)100:0.40242601669221311766)100:0.26470928185604553073)46:0.09015249419196516567)85:0.13526416063941709700,(((((Pouchie1054:0.04060288357357956512,Ictidomys_tridecemlineatus|OR4|975_1:0.19840591407466581786)82:0.04371487673089213821,ENSMUSG00000057564||Olfr1508_1:0.02233334500079381738)74:0.01225325853862774435,ENSRNOG00000039435|olfactory_1:0.02604677884433238139)56:0.00000100000050002909,(ENSRNOG00000039434|olfactory_1:0.03672347160113610676,ENSMUSG00000059887||Olfr1507_1:0.06259858653110013382)99:0.11047040849092637504)100:0.40803972200314742036,((ENSMUSG00000035626|olfactory_1:0.03608127987496569794,ENSRNOG00000013338|olfactory_1:0.02870654211193678085)83:0.02149122643572212374,(Pouchie1055:0.06214966624803763828,Ictidomys_tridecemlineatus|OR4|729_1:0.08440756949776574702)35:0.01259675668334614591)100:0.38022420955854463465)92:0.15781477275056166043)64:0.06881539151301613311)90:0.20462369295894844434)16:0.14319055126805477207)16:0.07566433536082355082)6:0.07218111837841549583)1:0.07903884351913123552,(((((((((Pouchie451:0.04239502856868580805,(ENSMUSG00000050813||Olfr332_1:0.04281026304248419095,ENSRNOG00000026695|olfactory_1:0.04824410535761985280)86:0.05286398956413043693)100:0.34261975933053440135,Ictidomys_tridecemlineatus|OR2|1334_1:0.44616187022741565782)80:0.10284763748315645104,((Pouchie581:0.11450771353640436245,ENSRNOG00000026714|olfactory_1:0.04532061964361566719)99:0.07883057764109517584,Ictidomys_tridecemlineatus|OR2|1296_1:0.26411310030700146934)100:0.35095117701976757951)100:0.28210011878211577185,((((Ictidomys_tridecemlineatus|OR2|871_1:0.15973883281955572611,(Pouchie530:0.07026112024101564824,(ENSRNOG00000046589|olfactory_1:0.03675765574855215795,ENSMUSG00000045341||Olfr167_1:0.02795572695349410330)100:0.04213389159792180899)100:0.15407878533337818205)100:0.23624973652007380531,(((Ictidomys_tridecemlineatus|OR2|962_1:0.00630242476527008520,Ictidomys_tridecemlineatus|OR2|1206_1:0.04138744093076953540)100:0.06403800621703872875,(Ictidomys_tridecemlineatus|OR2|903_1:0.11555291509076424938,((Ictidomys_tridecemlineatus|OR2|956_1:0.03485821645834628196,Ictidomys_tridecemlineatus|OR2|872_1:0.06346732126675901087)100:0.14065514345563617793,(Ictidomys_tridecemlineatus|OR2|1131_1:0.02669464090857104691,Ictidomys_tridecemlineatus|OR2|1312_1:0.13265006949670993253)100:0.09618199269942602492)74:0.03352326395880355497)97:0.05147017678503621602)94:0.06995677832249104500,((((Pouchie945:0.05409226373937355004,(Pouchie7:0.04272051984809809022,Pouchie779:0.10090447611611956524)42:0.01890805165558193460)39:0.02568061304189667160,(Pouchie39:0.02808585937543517028,Pouchie1112:0.09119869299271114726)33:0.01493884253547135554)49:0.01031746433854637511,(Pouchie647:0.02452725047012260448,Pouchie531:0.04395801097819749398)31:0.00352586082455848184)91:0.07425639914341233827,((ENSMUSG00000056822||Olfr166_1:0.00883145390756132423,ENSRNOG00000050293|olfactory_1:0.03983446809198281507)38:0.00966176092771850979,(ENSRNOG00000046736|olfactory_1:0.05570043723474577685,ENSMUSG00000061361||Olfr168_1:0.04290958236126084235)57:0.01014361911980075047)36:0.02837096148934955403)81:0.07375354984968361671)99:0.18114050270228912454)100:0.25732102795910594129,(Pouchie149:0.07601321561949823946,((ENSMUSG00000108265||Olfr318_1:0.02764374238316300372,(ENSMUSG00000107711||Olfr320_1:0.04197172708740164182,ENSMUSG00000107677||Olfr316_1:0.06563048942766894212)67:0.01991072811354954730)81:0.03900984958206552000,(((ENSRNOG00000033659|olfactory_1:0.07502774122792897626,(ENSRNOG00000051762|similar_1:0.12289068848944074974,(ENSRNOG00000031246|olfactory_1:0.07962732518502235735,ENSRNOG00000046777|olfactory_1:0.05289962384103530368)50:0.01653541844492779564)85:0.03159781032196166267)39:0.02549348209721356145,((ENSRNOG00000046315|olfactory_1:0.00000100000050002909,ENSRNOG00000046040|olfactory_1:0.00000100000050002909)100:0.11386190283114216992,((((ENSRNOG00000047820|olfactory_1:0.00000100000050002909,ENSRNOG00000045616|olfactory_1:0.00000100000050002909)100:0.06794747428942289613,((ENSRNOG00000045886|olfactory_1:0.00000100000050002909,ENSRNOG00000058762|olfactory_1:0.00000100000050002909)100:0.03288359177681882128,ENSRNOG00000048938|olfactory_1:0.05176102801467311748)97:0.03660238233566927291)58:0.00835223426334268104,ENSMUSG00000064044||Olfr319_1:0.10358288921999525556)86:0.02824135268613794589,ENSRNOG00000046934|olfactory_1:0.08323648362111149557)55:0.02942847455571484874)39:0.01841802669068382317)54:0.01914294832285448264,((ENSRNOG00000048241|olfactory_1:0.00000100000050002909,ENSRNOG00000060145|olfactory_1:0.00000100000050002909)100:0.06073406186756631631,(ENSRNOG00000029289|olfactory_1:0.03152069190402778665,(ENSRNOG00000046642|olfactory_1:0.00000100000050002909,ENSRNOG00000050235|olfactory_1:0.00000100000050002909)100:0.03450775372423927484)43:0.00952241373962746558)53:0.00748471193025513227)55:0.01911816272095458180)73:0.06544029982279203628)100:0.61645994650051993968)89:0.16652075920367281903,(Ictidomys_tridecemlineatus|OR2|1311_1:0.30614344986067981713,((Pouchie789:0.05964807664031916701,Pouchie138:0.07508596118210522641)81:0.05038650043623157937,(ENSRNOG00000048434|olfactory_1:0.07547582789783198465,(ENSMUSG00000068535||Olfr169_1:0.01102310323777785407,(ENSMUSG00000060480||Olfr171_1:0.02705078572897797948,ENSMUSG00000062245||Olfr170_1:0.03870671180623479202)86:0.02704972362672201577)74:0.02518726799221279386)80:0.04196523253816598908)98:0.18628329962827641642)100:0.51047437091530079023)47:0.12172738393240523092)13:0.07006652581374149535,((Pouchie648:0.16716595990041885345,((Ictidomys_tridecemlineatus|OR2|1171_1:0.02412430776812745856,((Ictidomys_tridecemlineatus|OR2|1178_1:0.07396381808996288498,(Ictidomys_tridecemlineatus|OR2|1025_1:0.01386604068027927870,Ictidomys_tridecemlineatus|OR2|1026_1:0.03030258830773398943)49:0.01106796468906068656)98:0.07672615274610317115,Ictidomys_tridecemlineatus|OR2|1058_1:0.07440059176523572404)87:0.01585008303205111269)88:0.01795055733089863728,(((Ictidomys_tridecemlineatus|OR2|958_1:0.06619177235373008283,(Ictidomys_tridecemlineatus|OR2|1015_1:0.11402238753804228022,Ictidomys_tridecemlineatus|OR2|944_1:0.04307996322215620205)51:0.01047928512644189132)57:0.00667770109275009089,(Ictidomys_tridecemlineatus|OR2|1062_1:0.06899664533516355891,Ictidomys_tridecemlineatus|OR2|1044_1:0.10356955801471032230)100:0.11413344950754095164)11:0.00000100000050002909,(Ictidomys_tridecemlineatus|OR2|1195_1:0.06957385285937099650,(Ictidomys_tridecemlineatus|OR2|1124_1:0.19271868261498589781,(Ictidomys_tridecemlineatus|OR2|1128_1:0.13456540226399413274,Ictidomys_tridecemlineatus|OR2|1177_1:0.03174720351275848312)55:0.02247775916687671377)32:0.00920739100906032074)30:0.00884620823416633166)78:0.02952289458789223581)96:0.12274563185717524139)100:0.55916231088206436173,(((((Ictidomys_tridecemlineatus|OR2|792_1:0.13627163342284237535,((Ictidomys_tridecemlineatus|OR2|805_1:0.11260470574825992562,Ictidomys_tridecemlineatus|OR2|917_1:0.05744149983046428071)64:0.00996990773855117689,(Ictidomys_tridecemlineatus|OR2|773_1:0.00913106662354727303,Ictidomys_tridecemlineatus|OR2|1181_1:0.01228322571642945574)90:0.00898257760314358743)98:0.04242322019178960263)97:0.10876195701102150948,((Pouchie452:0.05250833889810493926,(Pouchie1059:0.01851567528901301718,(((Pouchie736:0.04767656669718295381,Pouchie1111:0.05604010281582070402)29:0.00974977152688340232,(Pouchie953:0.04898931566595762094,Pouchie339:0.03795206310372807590)27:0.00805080765873881707)20:0.00919239319600853762,(Pouchie662:0.05532462892773420959,(Pouchie558:0.01731318226495284426,Pouchie533:0.03301529044196671592)92:0.03992169210888452113)15:0.00630773078203984792)49:0.01254480029701436454)36:0.00812188349017613567)97:0.06231156828948308107,(((ENSMUSG00000058807||Olfr331_1:0.02976655954216614330,(ENSMUSG00000060765||Olfr325_1:0.05835640457515203772,ENSMUSG00000050818||Olfr330_1:0.02097154712007180330)24:0.00524413742091371735)74:0.03112767050526417043,(((ENSMUSG00000059279||Olfr224_1:0.09396001728131578301,ENSMUSG00000057654||Olfr328_1:0.04363385277390303962)33:0.00961664638777948340,(ENSRNOG00000052623|olfactory_1:0.05875220769899352352,(ENSRNOG00000049799|olfactory_1:0.06413327208305005800,(ENSRNOG00000047392|olfactory_1:0.02314034636372119813,(ENSRNOG00000047803|olfactory_1:0.05422021085778612470,(ENSRNOG00000046967|olfactory_1:0.04005151794197679693,ENSRNOG00000061794|olfactory_1:0.06866317239723906951)45:0.00487967322266833880)81:0.01865387486710819165)90:0.04670742727953147710)46:0.03094008062357188338)17:0.02051867462568393932)11:0.01715963486650068023,(ENSRNOG00000050694|olfactory_1:0.14198426427531996019,ENSRNOG00000049845|olfactory_1:0.06811881940861713725)35:0.02059113742045014586)27:0.00958399774436465186)67:0.02894589038696221070,(ENSRNOG00000055773|olfactory_1:0.06989677987861822595,ENSMUSG00000064252||Olfr329-ps_1:0.02568982739508516785)62:0.01969285051242197770)89:0.04360507308898567413)100:0.15029752865313067423)95:0.11640796084355135853,(Ictidomys_tridecemlineatus|OR2|980_1:0.17499587372369523885,Ictidomys_tridecemlineatus|OR2|953_1:0.09997271840365365425)100:0.39448643081031847801)100:0.32646596879494521604,((Ictidomys_tridecemlineatus|OR2|1394_1:0.31767832742068169427,(Ictidomys_tridecemlineatus|OR2|1007_1:0.08534870398205136877,(Pouchie869:0.04973824665095363112,ENSRNOG00000021557|olfactory_1:0.04412997739396256475)99:0.11684775067844770102)100:0.23896270619270371105)96:0.14546123572495123222,(((ENSRNOG00000006746|olfactory_1:0.02841182255442470730,(ENSMUSG00000052417|olfactory_1:0.01687563420898908345,Pouchie871:0.08785774632580585497)41:0.01885988357982313832)100:0.19902259686901654923,Ictidomys_tridecemlineatus|OR2|1032_1:0.12030372251950920137)100:0.25183710103570716710,((Pouchie870:0.05573088184590977573,(ENSMUSG00000072707|olfactory_1:0.02083402366617996201,ENSRNOG00000006734|olfactory_1:0.03490645063594280395)80:0.02090088094966796942)100:0.14885424953564818651,(Ictidomys_tridecemlineatus|OR2|669_1:0.00000100000050002909,Ictidomys_tridecemlineatus|OR2|136_1:0.00967870814286293790)100:0.14464308612944448695)69:0.06355201030330445700)100:0.21255028737357384294)50:0.04401554301091257365)98:0.23218730679072260847,((ENSMUSG00000050763||Olfr1395_1:0.00000100000050002909,((Ictidomys_tridecemlineatus|OR2|988_1:0.06198036450212091042,Pouchie675:0.02911398574519219809)75:0.02659894963671516344,ENSRNOG00000048210|putative_1:0.03000597086325019688)39:0.01800179729708276111)100:0.37564602241646749547,((((Pouchie150:0.05829008959232911957,(ENSMUSG00000056959||Olfr315_1:0.04202898122268558523,(ENSRNOG00000045676|olfactory_1:0.00809538686470298585,ENSRNOG00000029615|olfactory_1:0.02400316087465490661)100:0.04068683198804093348)99:0.07006597678231253623)100:0.16833449835702904429,((Ictidomys_tridecemlineatus|OR2|893_1:0.01069970984555229307,Ictidomys_tridecemlineatus|OR2|922_1:0.00000100000050002909)100:0.06383312743502472797,(Ictidomys_tridecemlineatus|OR2|858_1:0.01158366411582398454,Ictidomys_tridecemlineatus|OR2|1213_1:0.02495117045991310928)98:0.04387562180103632414)100:0.22390952407658643031)97:0.15764908825814380466,((Pouchie151:0.11830073047100293782,(ENSMUSG00000059504||Olfr314_1:0.05920708207735921741,(ENSRNOG00000033492|olfactory_1:0.04355422036321481699,ENSRNOG00000046792|olfactory_1:0.02607667141362839114)99:0.06386140012152803636)42:0.03316067497333941017)100:0.21313053000347012556,(Ictidomys_tridecemlineatus|OR2|780_1:0.09040363309972782035,(Ictidomys_tridecemlineatus|OR2|932_1:0.03838440832622560389,(Ictidomys_tridecemlineatus|OR2|1378_1:0.03315339986589239257,Ictidomys_tridecemlineatus|OR2|916_1:0.03717503309061891137)46:0.00000100000050002909)89:0.10515938206211891681)94:0.12394164948385789915)94:0.10124769892957442841)100:0.30951851237998784239,(((Ictidomys_tridecemlineatus|OR2|1271_1:0.08452858232062535060,((ENSMUSG00000048378||Olfr1394_1:0.04135716274006685789,ENSRNOG00000048793|similar_1:0.05730945389836456655)99:0.06261258989771074923,Pouchie674:0.04718994754044018164)97:0.11293346334707399237)100:0.55220617239386482478,((Pouchie1097:0.15473004400868151098,(ENSMUSG00000050742||Olfr164_1:0.06853789482546036871,ENSMUSG00000050158|olfactory_1:0.15469948642567982189)95:0.04767060441660279230)100:0.19027394215850876313,(Ictidomys_tridecemlineatus|OR2|147_1:0.00000100000050002909,(Ictidomys_tridecemlineatus|OR2|745_1:0.03162178883231645671,Ictidomys_tridecemlineatus|OR2|191_1:0.01031696351507686328)56:0.02677261449948788868)98:0.11829081169115107652)100:0.30937336181845526140)62:0.11675582141964062355,(((Pouchie764:0.06525494475724241683,((ENSRNOG00000046800|olfactory_1:0.01794227250015204000,ENSRNOG00000047402|olfactory_1:0.02324092258788303111)91:0.01035848548237010627,(ENSMUSG00000047511|olfactory_1:0.08330819553443720438,ENSRNOG00000047001|olfactory_1:0.03475048837623195136)67:0.00359200240839277225)100:0.04256661671903652633)99:0.06563169172714597432,Ictidomys_tridecemlineatus|OR2|202_1:0.05397436230711327720)98:0.09053866541125875356,(Ictidomys_tridecemlineatus|OR2|644_1:0.11122038754053513443,((Pouchie676:0.01399109742267372336,Pouchie743:0.04729817949870213784)100:0.04500420462676907318,(ENSRNOG00000046838|olfactory_1:0.02293656129973199037,ENSMUSG00000040328|Olfactory_1:0.01090992940490928369)64:0.01314155900428620738)71:0.02315668765543945143)95:0.07175731751720838825)100:0.38666276980585656542)63:0.06940864822437030346)70:0.07386524485821246988)49:0.07504218482821614633)66:0.09613577972062098409)19:0.01788182938726893406)12:0.05307559578637346259,((Pouchie196:0.01189416305525818097,(ENSRNOG00000026801|olfactory_1:0.05490052743809896441,ENSMUSG00000043314||Olfr30_1:0.03347730217336002123)60:0.01736194883080731735)100:0.44721088301073080862,(((Pouchie334:0.13571072119302224346,(ENSMUSG00000069998||Olfr372_1:0.00000100000050002909,ENSMUSG00000061561||Olfr373_1:0.03648666571386471880)99:0.08835817907266524385)100:0.15815415018841974537,(ENSRNOG00000014386|olfactory_1:0.34628816118928945622,Ictidomys_tridecemlineatus|OR2|882_1:0.18764121789921106576)74:0.06988874578611364852)100:0.44105046791591823174,(Ictidomys_tridecemlineatus|OR2|1130_1:0.14169489514383729056,((((ENSMUSG00000109058||Olfr705_1:0.03557803664761192974,ENSRNOG00000050569|olfactory_1:0.07452631359258250765)69:0.02566345167749074438,Pouchie1040:0.08253873306739827054)74:0.04134675901072935866,((ENSMUSG00000051591||Olfr697_1:0.31692150430025428642,((Pouchie1039:0.04517034693706444004,ENSMUSG00000051680||Olfr693_1:0.06338938695320012195)100:0.08323594810765196084,((ENSRNOG00000045692|olfactory_1:0.10490385601552133787,ENSMUSG00000096714||Olfr699_1:0.03235065556381701984)99:0.04134589161189727857,Pouchie540:0.07488393643106792952)100:0.11493757043113835004)84:0.02618605338394730531)32:0.02313847644325423003,(((ENSMUSG00000073901||Olfr703_1:0.05782922211876475455,(ENSRNOG00000045596|olfactory_1:0.09544697729327096536,ENSRNOG00000050279|olfactory_1:0.04254931282261858322)98:0.04641197176403505376)100:0.13956995286693421598,((Pouchie419:0.04770303972365397271,(Pouchie518:0.04113180341644919608,(ENSMUSG00000064223||Olfr694_1:0.02749896905015590878,((ENSMUSG00000108948||Olfr695_1:0.06907098246486649551,ENSRNOG00000045907|olfactory_1:0.04602872834887537096)100:0.05997992796489725470,(ENSMUSG00000073900||Olfr704_1:0.04946578964334251427,ENSRNOG00000050698|olfactory_1:0.06227107713215680740)62:0.00865153460312800479)87:0.03030829738116732827)100:0.03781661165343557646)77:0.02998450830637775996)57:0.01887566040527872621,(Pouchie541:0.01674470186610436256,((ENSRNOG00000049967|olfactory_1:0.00943640241491875559,ENSRNOG00000048643|olfactory_1:0.00475309722901229564)100:0.04417970667474221264,ENSMUSG00000059087||Olfr698_1:0.02567077198182785708)79:0.01901264382754988894)99:0.05829611232441266749)95:0.05995200365316187552)33:0.02635181876385544325,((ENSRNOG00000045631|olfactory_1:0.04629785126531015677,ENSMUSG00000094493||Olfr700_1:0.02394373927934762003)100:0.04797132851469041587,Pouchie539:0.06124496492586318369)100:0.06338045722841516294)34:0.02081221874031594782)93:0.06155340386664698293)83:0.06201522009929637952,((Pouchie538:0.11063449292661696466,(ENSRNOG00000029365|olfactory_1:0.09169356677427738245,ENSMUSG00000036744||Olfr701_1:0.04733400321525705473)89:0.02437248903504634495)86:0.04352091524070766243,(Pouchie1041:0.04800248415346903413,(ENSRNOG00000048022|olfactory_1:0.05148667981303055308,ENSMUSG00000109354||Olfr706_1:0.01765623045778790673)100:0.04583188286840105680)99:0.07502444459282886502)63:0.05002366174011741579)52:0.03470917932846175058)100:0.67082903430313389759)60:0.13291851250016073482)71:0.19240996617432287730)44:0.13431723857812546963,Ictidomys_tridecemlineatus|OR2|957_1:0.90296377603826283309)99:0.25284879615315353218,(((((((ENSMUSG00000046450|olfactory_1:0.03644167339800635785,Pouchie367:0.07841817938841323665)80:0.01226139230128746489,ENSRNOG00000015646|olfactory_1:0.01894675926049793971)100:0.53960288244456944273,((ENSMUSG00000050215||Olfr70_1:0.07768685498775269871,ENSRNOG00000015652|olfactory_1:0.09668633796085854271)100:0.20025704700228380561,(Ictidomys_tridecemlineatus|OR13|1085_1:0.02138164006690673052,Ictidomys_tridecemlineatus|OR13|686_1:0.07295515040292567532)100:0.11312983819970902355)100:0.50251911656536596418)51:0.09857525527236017659,(((((ENSRNOG00000018362|olfactory_1:0.06948116675005133747,Pouchie924:0.07367849248617719393)99:0.10587596471286719879,Ictidomys_tridecemlineatus|OR13|1395_1:0.08382262002367218967)100:0.29307536680024326436,((((ENSRNOG00000052071|olfactory_1:0.05941110117632237425,ENSMUSG00000051593|olfactory_1:0.05098705849400735068)88:0.06637623073541143448,Pouchie1138:0.09630012582708147306)100:0.37361007186080907871,((((Ictidomys_tridecemlineatus|OR13|1368_1:0.06374906698428479956,ENSRNOG00000049174|olfactory_1:0.01227004943542371086)30:0.00562590091881848883,ENSMUSG00000111611||Olfr157_1:0.02833720227717890019)92:0.03357629107631072973,(ENSMUSG00000110970||Olfr156_1:0.03161539527796909665,ENSRNOG00000050363|olfactory_1:0.03476659464506885039)68:0.02225578129008019129)83:0.04978215786489226247,(ENSRNOG00000033505|olfactory_1:0.06116358645140677203,(ENSRNOG00000030761|olfactory_1:0.02759252801944080818,((ENSRNOG00000033862|olfactory_1:0.05234832843272731878,ENSMUSG00000044801||Olfr159_1:0.06366580154885549681)80:0.05697697269048042357,ENSMUSG00000071000||Olfr155_1:0.05988865593355251898)19:0.00000100000050002909)40:0.03075660053089721360)65:0.03780251489810576571)85:0.13809121467214940937)90:0.10573224097184413806,(((Ictidomys_tridecemlineatus|OR13|948_1:0.03258237891761326527,Ictidomys_tridecemlineatus|OR13|641_1:0.01486963114356790530)100:0.13038350119830863227,Ictidomys_tridecemlineatus|OR13|984_1:0.04273541128382250115)83:0.05265491977490429493,(Pouchie1139:0.03776805898919165239,(ENSMUSG00000049648|olfactory_1:0.03627802380232763441,((ENSRNOG00000048481|olfactory_1:0.04272557870017070630,((ENSRNOG00000049790|olfactory_1:0.01428449251851659010,ENSRNOG00000049850|olfactory_1:0.00811521407299307419)100:0.04308235676340197579,ENSRNOG00000057655|olfactory_1:0.03816318855574128005)62:0.01120544042257518545)98:0.03658346660483429574,(ENSRNOG00000046095|olfactory_1:0.00000100000050002909,(ENSRNOG00000046038|olfactory_1:0.00000100000050002909,ENSRNOG00000049595|olfactory_1:0.00871517133739012524)62:0.00435246374396537454)84:0.02008118167934220752)84:0.02190943204830853031)86:0.02886358117897563566)87:0.06948327159571207612)100:0.31373369997536404430)88:0.13050455349463657706)98:0.18281691035753808161,((Ictidomys_tridecemlineatus|OR13|1463_1:0.08203131351934492277,Ictidomys_tridecemlineatus|OR13|442_1:0.07096378710628380160)95:0.07302759822194579420,(ENSRNOG00000018357|olfactory_1:0.05993837214997763813,(ENSMUSG00000070983|olfactory_1:0.01342577497306524092,Pouchie925:0.04119874362665996992)56:0.00000100000050002909)72:0.02981772221782905477)100:0.32800437322977449295)68:0.06835209955721938124,((ENSMUSG00000043385|olfactory_1:0.02411808915370482892,(Pouchie1046:0.08592273450115725519,ENSRNOG00000014263|olfactory_1:0.03749281941308680449)33:0.00872065013524003611)100:0.30263457243407904107,(Ictidomys_tridecemlineatus|OR13|737_1:0.08380586585667067212,(Pouchie1140:0.04327540069125179745,(ENSRNOG00000049788|olfactory_1:0.01436098954098600014,ENSRNOG00000005666|similar_1:0.02377169249160181533)100:0.08145023297395477535)78:0.04569183320639572110)100:0.32499928346891809872)100:0.22292071121220319307)68:0.08475401709476294843)95:0.32518003905983983159,((((Ictidomys_tridecemlineatus|OR2|968_1:0.04223383581740396825,Ictidomys_tridecemlineatus|OR2|808_1:0.02472967682954097662)100:0.13014570503719247174,(ENSMUSG00000043312||Olfr131_1:0.04671251496827022454,Pouchie829:0.05932174374101861769)51:0.02733752949515137753)100:0.56173148467617828317,((((((((Ictidomys_tridecemlineatus|OR2|814_1:0.14928058447649225626,(ENSMUSG00000044985||Olfr124_1:0.02342898631225848530,(Pouchie1114:0.02799566546960899696,ENSRNOG00000000747|olfactory_1:0.01150831178858161344)91:0.01858352766978578138)70:0.05052197934439382754)100:0.36122986861748723753,(Ictidomys_tridecemlineatus|OR2|1001_1:0.39380656053679541362,(((Pouchie325:0.06606349065021030476,(ENSMUSG00000108674||Olfr1359_1:0.00000100000050002909,ENSMUSG00000108534||Olfr1360_1:0.00457716366658141114)99:0.00000100000050002909)53:0.01016696318415345225,ENSRNOG00000054976|olfactory_1:0.05279964063596244428)99:0.09931678858874243288,(Pouchie1005:0.07886454121534293427,ENSMUSG00000036658|Olfactory_1:0.05686182403074629271)100:0.29402298385488284671)56:0.05329880848553390782)100:0.23682443798515734334)60:0.10658041031735691895,((((Pouchie1095:0.08155263229087898746,(ENSRNOG00000003210|olfactory_1:0.05355674469619802619,ENSMUSG00000048919||Olfr223_1:0.07171609509179149855)90:0.07949534549793611793)100:0.70279521247846743481,(Ictidomys_tridecemlineatus|OR2|1403_1:0.14100469296568288180,(ENSMUSG00000045508||Olfr1367_1:0.05700597089758891595,Pouchie960:0.05094332873226237873)54:0.04666507341585256902)100:0.41539139983911144149)82:0.11877877587284541017,(Pouchie472:0.05049871205871132168,(ENSMUSG00000059610|olfactory_1:0.01921048250893215084,ENSRNOG00000022244|olfactory_1:0.04389124378370851814)74:0.03052674070042203300)100:0.40212076499358873072)55:0.09980925085608903513,((((Ictidomys_tridecemlineatus|OR2|703_1:0.07740066473433337979,((Ictidomys_tridecemlineatus|OR2|1187_1:0.26588086826918522210,(Ictidomys_tridecemlineatus|OR2|1239_1:0.05522962444420823763,Ictidomys_tridecemlineatus|OR2|1147_1:0.04442469256150456680)99:0.08682375074493800526)61:0.04621041284927917409,(ENSMUSG00000096009||Olfr134_1:0.00451177153292488080,((ENSMUSG00000063240||Olfr133_1:0.00000100000050002909,ENSMUSG00000057801||Olfr135_1:0.02974146544509076104)96:0.02942406008169840687,((ENSRNOG00000047925|olfactory_1:0.06215487809384888374,ENSRNOG00000047702|olfactory_1:0.02359089568427857886)36:0.01397411900404636927,(ENSRNOG00000049000|olfactory_1:0.04249826556598008953,(ENSRNOG00000047267|olfactory_1:0.07301668814378207972,ENSRNOG00000050389|olfactory_1:0.05171403265147207773)73:0.01918895144171348446)52:0.01146310522669531130)52:0.02249511212635714463)55:0.02399672603886282563)94:0.13599964825160468229)26:0.01579409399659727556)57:0.06527283485288336295,(Pouchie761:0.06128235024444837753,((Pouchie444:0.05384603873352385162,Pouchie762:0.04184781175180522783)60:0.01229732516435537611,(Pouchie241:0.02164309400579522702,Pouchie517:0.02538968745387238171)60:0.01927645907261428884)48:0.02261120581937863319)100:0.17595407822729497438)59:0.04111135718023178898,(((ENSRNOG00000053746|olfactory_1:0.09128638258252076698,ENSMUSG00000057443||Olfr138_1:0.01387270637375410259)84:0.03678084969417003830,ENSMUSG00000096840||Olfr136_1:0.00829400784426813885)81:0.04293254719055612095,(Pouchie240:0.01780163830621758758,Pouchie305:0.07526679299026764469)92:0.03631909920091669353)83:0.05420233375876577775)100:0.58222817360523471120,((Pouchie654:0.06132711995691596252,(ENSMUSG00000042869||Olfr1370_1:0.01151593454041454495,ENSRNOG00000052917|olfactory_1:0.07352588484850719475)74:0.01871402750477313415)99:0.07923968892685914756,Ictidomys_tridecemlineatus|OR2|766_1:0.06773843477411330138)100:0.43021425075238134417)40:0.09382049032467978944)51:0.09426837149538791483)76:0.10946996994061378161,(Ictidomys_tridecemlineatus|OR2|1049_1:0.01692501245447126240,((ENSMUSG00000059043|Olfactory_1:0.04515658001908916253,ENSRNOG00000039773|olfactory_1:0.01519349818380143040)98:0.04779159150451411930,Pouchie948:0.04240292093128451845)80:0.02329850226074636418)100:0.43889835468959698117)40:0.08975196739532793899,((Ictidomys_tridecemlineatus|OR2|605_1:0.49225754768170215669,(Ictidomys_tridecemlineatus|OR2|838_1:0.72532619736247483377,(((Pouchie222:0.31522566242768162992,(Pouchie1004:0.02386563368526621251,(ENSMUSG00000049737||Olfr1361_1:0.01957508371417346696,(ENSRNOG00000059426|olfactory_1:0.00000100000050002909,ENSRNOG00000059328|putative_1:0.00000100000050002909)100:0.02807174359627044591)63:0.02003619211607969228)100:0.28881008882463693466)64:0.10631532835535092985,((((Pouchie1094:0.03552310103250892054,(ENSRNOG00000057176|olfactory_1:0.05942463037956342842,ENSMUSG00000045474||Olfr1368_1:0.00837007945610337110)85:0.02174106382871286713)100:0.09350185628485456479,(Ictidomys_tridecemlineatus|OR2|1230_1:0.08658931444396675281,(Ictidomys_tridecemlineatus|OR2|759_1:0.06240815808023266603,Ictidomys_tridecemlineatus|OR2|225_1:0.08921105430028618277)37:0.02120363583510384564)58:0.03976255718808598821)100:0.43506960217291518189,((Pouchie234:0.00000100000050002909,Pouchie235:0.00000100000050002909)100:0.02531816360515169381,(ENSMUSG00000071522||Olfr263_1:0.01918632959288310222,(ENSRNOG00000059342|olfactory_1:0.01355320321592830279,ENSRNOG00000061218|olfactory_1:0.01346141991096082118)96:0.00790674152288497849)99:0.06423115129326542605)100:0.51625745837439462882)37:0.07019263608345817362,(((ENSMUSG00000044061||Olfr225_1:0.14675245213511289855,Pouchie223:0.02449865221094305046)100:0.37880269489082873946,(ENSMUSG00000051258||Olfr1362_1:0.08357987595720085816,(Pouchie1006:0.01137630985336512794,Ictidomys_tridecemlineatus|OR2|915_1:0.34884730629331578422)83:0.00961111207879100649)100:0.16994879549831218291)97:0.14502094339911636434,((Pouchie407:0.01464874892778508103,(ENSRNOG00000053920|olfactory_1:0.04550944152532937492,ENSMUSG00000046016||Olfr1364_1:0.01560707965800519487)99:0.05490897518393223625)100:0.23492207858031549650,((Ictidomys_tridecemlineatus|OR2|660_1:0.06477082880350804039,(Ictidomys_tridecemlineatus|OR2|676_1:0.02184903272381045689,Ictidomys_tridecemlineatus|OR2|1365_1:0.03442025177478245240)28:0.00000100000050002909)95:0.08288890041601641723,(Pouchie148:0.05156156795253448444,((ENSRNOG00000038413|olfactory_1:0.04165514499453323166,ENSMUSG00000063549||Olfr322_1:0.01487597267990510910)50:0.01202295254554427290,ENSMUSG00000060030||Olfr317_1:0.04568537310417319225)66:0.02519618026942918587)98:0.12980082226320310834)100:0.24880626332403973922)87:0.11437620216174566867)43:0.06655285585036944951)38:0.07247256807149181357)89:0.14116733490725091871,((Ictidomys_tridecemlineatus|OR2|1274_1:0.47222647216664731529,((Ictidomys_tridecemlineatus|OR2|867_1:0.14387201245024203167,(ENSMUSG00000067186||Olfr132_1:0.01303684465006215397,ENSRNOG00000040183|olfactory_1:0.06576263830335310479)100:0.27757107593183866223)100:0.37463235744084044665,(((ENSRNOG00000048828|olfactory_1:0.04433575044235915641,ENSMUSG00000095377||Olfr91_1:0.04238866270372867312)96:0.07914870679850205537,((ENSRNOG00000050443|olfactory_1:0.04010381712352894396,ENSMUSG00000096477||Olfr92_1:0.10279058484948218333)68:0.02442247657992555401,ENSMUSG00000091601||Olfr93_1:0.11117244957132699223)63:0.02566289490086632805)83:0.06727876122112715074,(ENSRNOG00000043481|olfactory_1:0.07745144196758989297,ENSMUSG00000056600||Olfr90_1:0.02487308598925656519)60:0.04218105885119297765)100:0.29914071641525130651)98:0.19457113156017202815)37:0.09896116427967102669,(Ictidomys_tridecemlineatus|OR2|637_1:0.27663669730956624848,(((Ictidomys_tridecemlineatus|OR2|430_1:0.08853202522109705763,Ictidomys_tridecemlineatus|OR2|829_1:0.02895485026620427116)100:0.09665187431839328269,(ENSRNOG00000000746|olfactory_1:0.04198367929155490813,ENSMUSG00000045202||Olfr123_1:0.02596592865157881444)100:0.11790289370035279826)100:0.16859257197612073642,((ENSRNOG00000048079|olfactory_1:0.01374909911697718735,ENSRNOG00000050738|olfactory_1:0.02260187283210185819)82:0.01665415488362272101,(ENSMUSG00000095286||Olfr117_1:0.02289876717409665419,ENSMUSG00000094878||Olfr130_1:0.01316659276940391338)77:0.02014515458710258028)100:0.18295304799703324128)94:0.05650250199760547404)100:0.32980748155886158157)16:0.03977839851070771870)8:0.02869493479302661493)5:0.04593403500667640749)2:0.03491864000924031070,((Ictidomys_tridecemlineatus|OR2|1299_1:0.52025289944334329739,Ictidomys_tridecemlineatus|OR2|1192_1:0.17589060445236015529)33:0.03569860505094862163,Ictidomys_tridecemlineatus|OR2|819_1:0.44378823807252121281)35:0.13021561067955675361)0:0.02412118225817286993)5:0.07177696232818890631,(Ictidomys_tridecemlineatus|OR2|1269_1:0.15423970632293212968,((ENSMUSG00000054940||Olfr137_1:0.04449148941398679141,ENSRNOG00000000726|olfactory_1:0.04538197925359169216)100:0.19337873979532627100,Ictidomys_tridecemlineatus|OR2|983_1:0.22132501100771254099)76:0.06249399563977715150)100:0.56269511775071867632)16:0.05292972248642892341,(Pouchie1028:0.05771060721853919079,ENSMUSG00000054890||Olfr1535_1:0.12885151830604060774)100:0.53080491928301565263)12:0.02274359743504999684,((((Ictidomys_tridecemlineatus|OR2|1313_1:0.06163081311767094894,Ictidomys_tridecemlineatus|OR2|1102_1:0.08273512610704761294)100:0.13208621106773746345,(((ENSRNOG00000049535|olfactory_1:0.04607747862462047844,(ENSMUSG00000063827||Olfr1382_1:0.01568541542945375150,((ENSMUSG00000107645||Olfr1380_1:0.01938044174099214437,(ENSRNOG00000033524|olfactory_1:0.03412368262970658095,(ENSMUSG00000062204||Olfr1373_1:0.02435306594817519821,ENSMUSG00000095187||Olfr1381_1:0.00000100000050002909)52:0.00971914621286796773)24:0.00967806787639669333)17:0.00462706418005999747,ENSMUSG00000060170||Olfr1371_1:0.02457596762670290549)72:0.03875001744176709978)42:0.01469383156247723934)93:0.05705066049732963884,(Pouchie204:0.00979434402235397628,Pouchie205:0.02024432840672457309)96:0.04690784588808066813)100:0.17672624466500064244,((ENSRNOG00000045940|olfactory_1:0.03316128089828190156,ENSMUSG00000107417||Olfr1383_1:0.09387649458373183153)100:0.12023363739809506123,((ENSRNOG00000029739|olfactory_1:0.06988205489447514573,ENSMUSG00000044170||Olfr1384_1:0.09413991141005313701)96:0.06392568402358031476,Pouchie206:0.22478570946167167333)72:0.05631343236968443244)100:0.16529730209678841768)39:0.02541802452722883784)44:0.05092103303834770445,(((Ictidomys_tridecemlineatus|OR2|666_1:0.05396029667275564767,Ictidomys_tridecemlineatus|OR2|790_1:0.09973631024472866258)88:0.06785073255233312062,((((ENSMUSG00000108167||Olfr1386_1:0.03113303949897366918,ENSMUSG00000059729||Olfr1385_1:0.04197701159377616870)72:0.03001083242971548312,(ENSRNOG00000048331|olfactory_1:0.05106307064240334093,(ENSRNOG00000046182|olfactory_1:0.04526839425614038320,ENSRNOG00000047636|olfactory_1:0.01584095965398690797)80:0.01891439771572264381)73:0.02350691494424450231)86:0.05387941819091010553,(Ictidomys_tridecemlineatus|OR2|1415_1:0.14590757317580088648,(Pouchie207:0.09369637596357174858,((ENSMUSG00000045421||Olfr1390_1:0.11715661178263996056,Pouchie211:0.03377632664632108928)100:0.18534204218662667096,((Pouchie562:0.04950108330723972105,Pouchie213:0.07099636504867651299)93:0.08293606270337799957,((ENSRNOG00000048858|olfactory_1:0.01442986819894642725,ENSRNOG00000046425|olfactory_1:0.02436359133791624401)100:0.02437933033997854645,(ENSMUSG00000101750||Olfr1392_1:0.05345781072555663704,(ENSMUSG00000059864||Olfr1393_1:0.00731699425179703575,ENSMUSG00000100923|Olfactory_1:0.05103126718723769578)64:0.02158434073968010236)80:0.03568089522527963242)96:0.07583579003859493295)82:0.05575791429420117601)12:0.02135970289241248543)15:0.01699983207350346665)11:0.01089127246034401336)16:0.02470283806322042322,((Pouchie212:0.03310771916521422498,(ENSMUSG00000101874||Olfr1391_1:0.02951629719901148127,ENSRNOG00000050601|olfactory_1:0.01959960855511499664)97:0.02125672528793768820)100:0.14450318043168569604,(((Pouchie208:0.05783749759020791192,(ENSMUSG00000063386||Olfr1387_1:0.02991529245433563813,ENSRNOG00000047749|olfactory_1:0.02496388722208515293)72:0.01665252118254074987)100:0.14520968817496621162,((ENSMUSG00000107573||Olfr1389_1:0.01715338354526296100,ENSRNOG00000045932|olfactory_1:0.03089829597790630378)79:0.02361904593282189435,Pouchie210:0.02261504188927473957)100:0.13911541307771982390)64:0.05393732999953758378,((ENSMUSG00000047702||Olfr1388_1:0.04247290388999174632,ENSRNOG00000046072|olfactory_1:0.06000228061459329104)99:0.04539426112236719102,Pouchie209:0.04805970510516056199)100:0.10566911524991552673)47:0.04270812332262242245)8:0.01294039310354909260)17:0.04828405256205998280)9:0.01681760823549640488,Ictidomys_tridecemlineatus|OR2|812_1:0.14369150871189376173)9:0.00009756960423112884)96:0.27390127967210547988,(Ictidomys_tridecemlineatus|OR2|927_1:0.11054768934752615128,(Pouchie1030:0.07143102830303933726,ENSMUSG00000043827|olfactory_1:0.10583459941025184781)96:0.12825862780380278827)100:0.73460634051258322241)66:0.19688951012540367724)28:0.08885869522983179392)95:0.32778987954936966709,((Pouchie507:0.03297991397464394153,((ENSMUSG00000090631||Olfr456_1:0.08503849690737420863,ENSMUSG00000091983||Olfr457_1:0.01065745507326338812)29:0.01756406281758935914,(ENSRNOG00000045828|olfactory_1:0.01374361533248470886,((ENSRNOG00000061052|olfactory_1:0.01213444103125715760,(ENSMUSG00000068574||Olfr458_1:0.02811731805683802266,Pouchie508:0.04644756848516429226)35:0.00731959228197517128)57:0.02664642258242543374,ENSRNOG00000054505|olfactory_1:0.05515194406875694594)26:0.01686008798592495556)16:0.00939384438854244837)26:0.01963560751197127030)100:0.44949199475859624719,((Ictidomys_tridecemlineatus|OR13|463_1:0.08520744466177906928,((Pouchie50:0.03850720383599703922,((ENSMUSG00000095831||Olfr453_1:0.02742376914898084911,ENSRNOG00000055368|olfactory_1:0.05472949822673215531)93:0.07377559500867973685,Pouchie48:0.02177700943677458173)61:0.05879843373428944586)91:0.08291387227368962609,(ENSMUSG00000094192||Olfr452_1:0.03014365503630106122,(ENSRNOG00000029299|olfactory_1:0.03662650112168086558,(Pouchie49:0.09390854492376680962,(ENSMUSG00000095236||Olfr38_1:0.02382119266347228204,ENSRNOG00000032535|olfactory_1:0.07552704154331391084)83:0.01701292486838181309)96:0.07041942683373850209)11:0.00000100000050002909)26:0.01288661946473294850)53:0.02844907965814344117)100:0.50690255055408506291,((Ictidomys_tridecemlineatus|OR13|664_1:0.18045217896292220505,(Pouchie51:0.11064811569764360089,(ENSRNOG00000053006|olfactory_1:0.00000100000050002909,ENSRNOG00000026333|olfactory_1:0.00000100000050002909)100:0.05352651422097502026)100:0.11905093634915835110)77:0.05402748376977629940,(Pouchie52:0.07202762933624370922,((ENSRNOG00000005398|olfactory_1:0.00000100000050002909,ENSRNOG00000058639|olfactory_1:0.00000100000050002909)100:0.05327303297758620437,ENSMUSG00000054431||Olfr450_1:0.06681433816019226313)75:0.03019018729680820329)100:0.29446534261975892965)100:0.25048432151767485720)52:0.07804736932917508141)99:0.25178249609856634406)18:0.09935370629650694396)7:0.04296094707149508696,(((Pouchie409:0.03025557405534318178,(ENSRNOG00000051828|olfactory_1:0.03217634116574605990,ENSMUSG00000043892||Olfr1018_1:0.02240976446938878347)39:0.00743702674083562398)93:0.07150713682152277928,Ictidomys_tridecemlineatus|OR2|881_1:0.02509655189835587399)99:0.59775722629520544604,(((Pouchie591:0.06856981034774832506,((ENSMUSG00000060503||Olfr715_1:0.00000100000050002909,ENSMUSG00000062987||Olfr715b_1:0.01762582879720134971)96:0.01981387475462165204,(ENSRNOG00000046869|olfactory_1:0.01784272043590074894,ENSRNOG00000049748|olfactory_1:0.02688852481276499465)84:0.04548681702830287277)69:0.04164296208288609941)100:0.37300222212671563238,((((Pouchie537:0.05141071704085298233,((ENSRNOG00000048223|olfactory_1:0.01430750030558122429,ENSRNOG00000048519|olfactory_1:0.04566839720189558305)95:0.04888969316382750507,ENSMUSG00000056863||Olfr702_1:0.02193412021373703294)89:0.03898272505913622649)100:0.27314150905944600822,(Ictidomys_tridecemlineatus|OR2|761_1:0.10616777796685977764,((ENSRNOG00000019581|olfactory_1:0.05346556990058030229,ENSMUSG00000045581||Olfr710_1:0.04685849054020245485)98:0.04663518204418697771,Pouchie289:0.04958903850874069041)93:0.05519359241181243103)100:0.23758678459797163973)53:0.06564809923760515920,(((Ictidomys_tridecemlineatus|OR2|1180_1:0.04438404594592010310,Ictidomys_tridecemlineatus|OR2|836_1:0.02041893873351411509)73:0.02777271329800605482,(Ictidomys_tridecemlineatus|OR2|760_1:0.00000100000050002909,Ictidomys_tridecemlineatus|OR2|861_1:0.00502851919253950643)95:0.02434379397228922035)97:0.06679385628498794858,(ENSRNOG00000048930|olfactory_1:0.06051710344188933333,((ENSMUSG00000069390||Olfr707_1:0.00000100000050002909,ENSMUSG00000073899||Olfr1532-ps1_1:0.01532351794247761509)82:0.01700094933953597703,ENSRNOG00000047623|olfactory_1:0.01285148926373311240)55:0.02243990375941137816)98:0.06747495327920599584)95:0.05580234558423632224)40:0.04785567412377028651,(ENSMUSG00000073896|olfactory_1:0.03859814218517156059,((ENSRNOG00000046061|olfactory_1:0.00000100000050002909,ENSRNOG00000047136|olfactory_1:0.00000100000050002909)100:0.06966896771579113301,ENSRNOG00000033512|olfactory_1:0.02604777788648600031)82:0.01742870540731034784)100:0.26499966415643227968)99:0.21021789341483446134)100:0.34846007911829823822,(ENSMUSG00000051706||Olfr1325_1:1.04906418468842788094,(Ictidomys_tridecemlineatus|OR2|1361_1:0.24694156829328581249,(ENSMUSG00000056564||Olfr324_1:0.05841818457732054354,(ENSRNOG00000031194|olfactory_1:0.04692827298474930298,Pouchie309:0.10202881060534464697)95:0.05333006287798590372)96:0.09021575711565833766)100:0.82046327129010143686)57:0.22392634476990921910)8:0.10033886747599070344)3:0.03685812150659087405)4:0.03946144474148125664,(((ENSMUSG00000090824||Olfr1344_1:0.02813594849433343620,Pouchie268:0.06057216258293701000)100:1.32043057776987815544,((((Pouchie146:0.04552751186139828571,(ENSMUSG00000043119|olfactory_1:0.04593595743393939779,ENSRNOG00000005407|olfactory_1:0.04235686404988045495)100:0.06409988158264642855)100:0.11374296716570612975,(((Ictidomys_tridecemlineatus|OR2|974_1:0.06912886294685922917,((ENSMUSG00000071481||Olfr437_1:0.07730447422867782470,ENSRNOG00000057924|olfactory_1:0.02487512010793746509)99:0.03173679890417544641,Pouchie141:0.11741674120787806701)100:0.15574828587297054328)100:0.28817645963183047275,(Ictidomys_tridecemlineatus|OR2|804_1:0.04288154035019550725,Ictidomys_tridecemlineatus|OR2|3_1:0.01447412666521385657)94:0.07128564079368915340)61:0.06240369891661227963,(((Pouchie142:0.08147642264911141019,(ENSRNOG00000005431|olfactory_1:0.05018858408933569298,((ENSMUSG00000094669||Olfr441_1:0.03607322456048798337,ENSMUSG00000073110||Olfr444_1:0.05334946315190201155)85:0.03601395597761361533,ENSMUSG00000094200||Olfr237-ps1_1:0.02194669013084548509)63:0.00937660271264045310)78:0.02553551547222048662)88:0.04516300926836943480,Pouchie143:0.52297259464546108632)59:0.02912437974321446799,(Pouchie144:0.11697331436856509002,ENSMUSG00000073111|olfactory_1:0.09316980559407553319)100:0.24530176174382703480)29:0.03410166881012010459)88:0.06706328626863243547)96:0.09861172997000880458,(Ictidomys_tridecemlineatus|OR2|910_1:0.57063765927582366100,(((ENSRNOG00000046810|olfactory_1:0.06683797935438938465,((ENSRNOG00000046688|olfactory_1:0.06756220069931137551,ENSMUSG00000061210||Olfr47_1:0.02711952227327306050)62:0.03925389315391272782,ENSMUSG00000059411||Olfr434_1:0.04592158408576563905)23:0.01077250922761093660)84:0.02498348449777652164,(ENSRNOG00000005469|olfactory_1:0.07840800758561364270,ENSMUSG00000048693||Olfr435_1:0.05199776701442468396)100:0.10864324734776152626)79:0.02627404090555585450,Pouchie139:0.06266892903884695165)95:0.07152926046141151739)31:0.04261458536234253441)37:0.09002843160748598417,((Pouchie145:0.04324341584265226079,(ENSMUSG00000045708|olfactory_1:0.01325111002918347505,ENSRNOG00000005412|olfactory_1:0.02621443961360570701)99:0.07181067627423674826)91:0.08899965072469802341,((ENSMUSG00000043605|olfactory_1:0.02038353340620992216,ENSRNOG00000049389|olfactory_1:0.03780228271166164583)93:0.03398133576315356258,Pouchie140:0.04896208418455250816)99:0.11051169022547327470)100:0.30727069204750129261)100:0.37423376047071121864)45:0.13268270937749515603,(((((ENSMUSG00000043383||Olfr1342_1:0.04136291623141549745,Pouchie728:0.04568716248047439282)81:0.02919169324112034364,Ictidomys_tridecemlineatus|OR2|1175_1:0.03718336118775111832)100:0.30941959228608556520,(((((ENSRNOG00000050481|putative_1:0.00000100000050002909,ENSRNOG00000047595|putative_1:0.00000100000050002909)100:0.00185655205854703205,ENSMUSG00000070820||Olfr1339_1:0.02201734733271859187)97:0.04666111728363149525,Pouchie31:0.05102812599972621904)98:0.06282002085281260251,Ictidomys_tridecemlineatus|OR13|951_1:0.12302029996985267002)84:0.05525418495737768887,((ENSMUSG00000070821||Olfr1340_1:0.02840943990768403024,(ENSRNOG00000047452|similar_1:0.00000100000050002909,ENSRNOG00000049347|olfactory_1:0.00000100000050002909)100:0.01936034336250759200)100:0.28784796104933280114,((Pouchie726:0.06976219937941861848,(ENSMUSG00000043698||Olfr62_1:0.03321218468955913772,(ENSRNOG00000049373|Rattus_1:0.00000100000050002909,ENSRNOG00000048998|Rattus_1:0.00000100000050002909)100:0.03545448547455246763)82:0.03094227354857993426)100:0.17156215504599711674,((Pouchie727:0.05678071795930660082,(ENSRNOG00000031027|olfactory_1:0.00000100000050002909,ENSRNOG00000057199|olfactory_1:0.00000100000050002909)100:0.09109857854706877867)100:0.44953111875966828004,(Pouchie729:0.01925839657377549988,(ENSMUSG00000046790||Olfr1341_1:0.01003564253284109503,(ENSRNOG00000050162|olfactory_1:0.00000100000050002909,ENSRNOG00000050546|olfactory_1:0.00000100000050002909)100:0.04402276806991212155)77:0.05608370031130258809)99:0.15071766963785435123)99:0.18865261160522064920)80:0.04777712373060547663)74:0.07731605944537832398)97:0.12712393163594262746)99:0.23254658157083085701,(ENSRNOG00000047897|olfactory_1:0.01331419571509612036,((((ENSMUSG00000111259||Olfr1328_1:0.02863096504455374391,(((ENSRNOG00000051949|similar_1:0.10991538704640610447,ENSMUSG00000066061|olfactory_1:0.11162162802951003382)45:0.00785882981434808496,ENSRNOG00000047815|olfactory_1:0.07558862193669331486)48:0.02759204388494217522,(ENSMUSG00000073769||Olfr1331_1:0.03905460037878835666,ENSMUSG00000110947||Olfr1333_1:0.02930075849059472423)96:0.03845106256730199124)43:0.04125390042822966313)10:0.00752116848895215649,(ENSMUSG00000111159||Olfr1337_1:0.04850107904773027362,ENSMUSG00000073768||Olfr1330_1:0.08109238525583462032)32:0.01284001326452981553)5:0.00878495664644417425,ENSMUSG00000096705||Olfr1329_1:0.10968084852870912949)10:0.00549339004357603938,(((ENSRNOG00000048408|olfactory_1:0.03719424376514633007,ENSRNOG00000050435|olfactory_1:0.05220865112713492934)20:0.00446811455823641328,(ENSRNOG00000057338|olfactory_1:0.06843515771491312516,ENSRNOG00000058382|olfactory_1:0.05308914908738143756)42:0.01808290587111729270)6:0.00449625053254793135,(ENSRNOG00000046223|olfactory_1:0.08733086349017427086,(ENSRNOG00000045867|olfactory_1:0.15415243364428982131,ENSMUSG00000095218||Olfr1338_1:0.05916582984854151794)48:0.02150615730875586606)54:0.02657031608026059685)1:0.00939030348309322256)55:0.06408232194254392944)100:0.53616138863935203229)99:0.28042593122646763959,(ENSMUSG00000059460|olfactory_1:0.00000100000050002909,((ENSRNOG00000059936|olfactory_1:0.04424618640475121850,ENSMUSG00000075427||Olfr288_1:0.07690374202025297701)78:0.06482253078350312669,(Pouchie894:0.06376123811553725818,Ictidomys_tridecemlineatus|OR10|1170_1:0.09647907776304394389)78:0.04894796009268292947)8:0.00688523435969443185)100:1.12387305747739785211)28:0.03496028658599999173)19:0.08275940576092416512)10:0.03139602128064023639)47:0.09846194241979219774,((((((((ENSRNOG00000032371|olfactory_1:0.00000100000050002909,ENSRNOG00000052361|olfactory_1:0.00000100000050002909)100:0.05714778552772727116,ENSMUSG00000054498|olfactory_1:0.01711186109171835418)100:0.36683369078436733890,(Ictidomys_tridecemlineatus|OR6|876_1:0.12142434618265868229,(Pouchie1012:0.06417240116177191922,(ENSMUSG00000051051||Olfr523_1:0.00679267277873386605,ENSRNOG00000018956|olfactory_1:0.03378321929752303027)78:0.01627140918505508294)96:0.05089596179600609782)100:0.34511565964220602964)100:0.47503503056467077936,((Pouchie465:0.00965790897063235204,(ENSMUSG00000051095|olfactory_1:0.01091293285613239433,ENSRNOG00000055356|olfactory_1:0.03702919614667817688)90:0.04732615192026515261)100:0.72708769235446935042,((((Ictidomys_tridecemlineatus|OR6|665_1:0.18610220428038432017,(Pouchie30:0.14055592865976360151,((((ENSRNOG00000048404|olfactory_1:0.03958718393849721545,(ENSRNOG00000048952|olfactory_1:0.04987622583124599190,ENSRNOG00000047994|olfactory_1:0.04038715067742755516)30:0.00630308882220233756)61:0.01855758282548319871,ENSRNOG00000048761|olfactory_1:0.06191186616049362129)73:0.01790199975863685997,(ENSRNOG00000050604|olfactory_1:0.04116758027111942775,ENSRNOG00000048689|olfactory_1:0.07649914555572986941)56:0.01790940110526948251)100:0.07979886534186797498,(ENSMUSG00000081649||Olfr213_1:0.06400717296712002402,ENSMUSG00000053251||Olfr212_1:0.03389056917476073599)91:0.04983539801543942355)74:0.04520735893502614289)99:0.09173670002454134553)61:0.05421739074236787970,((Pouchie847:0.11038183459652904650,(ENSRNOG00000013367|olfactory_1:0.06060404710194556427,ENSMUSG00000051046||Olfr214_1:0.04782071176785747391)51:0.03518470021528005698)100:0.33709175608456964923,(Pouchie494:0.16521228680780461473,(ENSMUSG00000050654||Olfr215_1:0.04590337100770947032,(ENSRNOG00000048539|olfactory_1:0.03829790474718623716,ENSRNOG00000050429|olfactory_1:0.01423232404441238975)100:0.07159001783122637130)99:0.11211513667671266226)100:0.25039586014471859610)80:0.07417198967545107768)100:0.68697191380690403317,((Pouchie1133:0.10251401502141216371,((ENSRNOG00000055798|olfactory_1:0.00886917781902645669,ENSRNOG00000053124|olfactory_1:0.02226009311786947623)71:0.00810588654958335243,ENSRNOG00000056884|olfactory_1:0.00946992755197481259)96:0.07898850759277346867)100:0.90462402722465695692,(((Ictidomys_tridecemlineatus|OR6|711_1:0.12923512643377249587,(ENSMUSG00000048745||Olfr820_1:0.03308759196509887535,((ENSRNOG00000049157|olfactory_1:0.00000100000050002909,ENSRNOG00000050926|olfactory_1:0.00000100000050002909)100:0.02735727096714941908,ENSRNOG00000046346|olfactory_1:0.00921720119719296634)96:0.03880527510978917793)100:0.11084638403654556438)100:0.21701003395608020607,((((Ictidomys_tridecemlineatus|OR6|236_1:0.04765281723410172421,Ictidomys_tridecemlineatus|OR6|657_1:0.02974461835726070758)100:0.16425999363596494041,(Ictidomys_tridecemlineatus|OR6|1215_1:0.26554126965624469392,(Pouchie124:0.08619207349814857200,(ENSRNOG00000043334|olfactory_1:0.05169833402980540671,(ENSMUSG00000056853||Olfr765_1:0.02805841499559705646,ENSMUSG00000059762||Olfr767_1:0.01439724226256636382)97:0.02708386927466256353)96:0.02856925021095440761)58:0.02588615248348700992)100:0.14759062703174105624)99:0.10462733235393154030,((ENSRNOG00000043299|olfactory_1:0.09374034768545964902,Pouchie125:0.09066747446822605305)98:0.07919430619136269556,((Ictidomys_tridecemlineatus|OR6|1390_1:0.04808629784260172457,Ictidomys_tridecemlineatus|OR6|1198_1:0.01436204338850850457)96:0.05974626440484619161,Ictidomys_tridecemlineatus|OR6|735_1:0.10644439440717229362)86:0.03035234823275483051)98:0.10892293963996112216)78:0.08151510827322783204,(((Ictidomys_tridecemlineatus|OR6|738_1:0.07934453174173328183,(Pouchie620:0.02630782229077386833,(ENSMUSG00000044897||Olfr821_1:0.04153784668833331029,(ENSRNOG00000048744|olfactory_1:0.00000100000050002909,ENSRNOG00000008499|olfactory_1:0.00000100000050002909)100:0.04292834105643285325)84:0.02449318958090308807)93:0.05173244588532135979)100:0.20253265575976653334,(((Ictidomys_tridecemlineatus|OR6|817_1:0.10268351701690167643,Ictidomys_tridecemlineatus|OR6|1528_1:0.05618488926300430758)100:0.24705293751541654301,(Pouchie684:0.11917752163846237479,(ENSMUSG00000050478||Olfr807_1:0.05154761822378642333,(ENSRNOG00000049098|olfactory_1:0.05443439944197825398,ENSRNOG00000061776|olfactory_1:0.01582412902392185336)100:0.09405473455494414714)68:0.03885355376626144913)100:0.18898980757325925528)100:0.31483114981450310843,((((Pouchie24:0.03660979267599365899,(ENSRNOG00000033344|olfactory_1:0.05007633616940310867,ENSMUSG00000044293||Olfr794_1:0.05766160517946024994)100:0.13333380741189151952)100:0.15643525571745303671,(((Pouchie23:0.02123430884865946250,(ENSRNOG00000032428|olfactory_1:0.07203092424291555884,ENSMUSG00000049573||Olfr780_1:0.02507450795994290230)93:0.03325038581784592329)100:0.15328122276230463084,(Pouchie22:0.07716898457698621872,(ENSMUSG00000095138||Olfr781_1:0.01461223591098404460,((ENSMUSG00000094734||Olfr799_1:0.06751430663171649471,(ENSRNOG00000029097|olfactory_1:0.06862971228544721691,ENSRNOG00000046372|olfactory_1:0.06718789751102111074)89:0.02921094766068628792)56:0.01040319788877994145,(ENSRNOG00000047956|olfactory_1:0.01366455744361345405,ENSRNOG00000049242|olfactory_1:0.02730229737432754780)99:0.03036081627095642971)37:0.00599514142229621433)78:0.03214770940629380069)100:0.22707748681246706091)55:0.02579003774326144027,((Pouchie15:0.06919364966576994902,(ENSRNOG00000043125|olfactory_1:0.05693111844960537654,ENSMUSG00000047868||Olfr770_1:0.01725364293282984768)61:0.02566303863471708704)100:0.21801304154175965566,(((Pouchie16:0.02716955221727418088,(ENSRNOG00000056595|olfactory_1:0.09013440330622472796,ENSMUSG00000061367||Olfr771_1:0.00796375685273247730)92:0.03620796060910771302)99:0.09294830656627878218,Ictidomys_tridecemlineatus|OR6|1076_1:0.14340724154478770580)100:0.12844063698481822389,(((Pouchie17:0.06436630391228773118,((ENSMUSG00000107662||Olfr772_1:0.00000100000050002909,ENSMUSG00000096000||Olfr773_1:0.01814309606445724254)99:0.03079504420791889449,((ENSRNOG00000048775|olfactory_1:0.00000100000050002909,ENSRNOG00000049555|olfactory_1:0.00000100000050002909)100:0.05367101474371949871,(ENSRNOG00000047155|olfactory_1:0.01378584437521623504,ENSRNOG00000050851|olfactory_1:0.00000100000050002909)100:0.02079502253396685665)97:0.02171092426192534897)99:0.06424984945425733784)100:0.08017289154410012220,(Ictidomys_tridecemlineatus|OR6|1088_1:0.07044595101862270725,(Ictidomys_tridecemlineatus|OR6|1200_1:0.02913053712804287293,Ictidomys_tridecemlineatus|OR6|929_1:0.06444826472987445765)91:0.02916067422881633148)78:0.03345102660883983448)100:0.11018698442393506931,(Ictidomys_tridecemlineatus|OR6|710_1:0.34045763305079346228,(((ENSMUSG00000108114||Olfr800_1:0.03846268534016413637,ENSMUSG00000062914||Olfr777_1:0.03177198133847727174)96:0.04010523704880803592,ENSRNOG00000028911|olfactory_1:0.08524616920928664021)100:0.05193346467483640760,((Ictidomys_tridecemlineatus|OR6|320_1:0.01417198828217557278,(Ictidomys_tridecemlineatus|OR6|1506_1:0.04842912140873803506,(Ictidomys_tridecemlineatus|OR6|860_1:0.07802233947964949679,Ictidomys_tridecemlineatus|OR6|687_1:0.01557600061147990447)48:0.00962192961567151332)44:0.01171897109058864066)100:0.14528574927079618284,Pouchie21:0.07058516865291825093)42:0.01087927794855236656)96:0.07052362098004484603)6:0.00229428182007422338)27:0.01774536430329973213)30:0.02362712550976851442)68:0.07084360614613452456)91:0.09526605756219355681)73:0.03800470264024186084,((ENSMUSG00000047626||Olfr791_1:0.01761203014724504329,ENSRNOG00000029961|olfactory_1:0.03268542646610813479)100:0.11365061743519877524,(Ictidomys_tridecemlineatus|OR6|655_1:0.01067524665543096406,((Ictidomys_tridecemlineatus|OR6|863_1:0.01459969169162452646,Ictidomys_tridecemlineatus|OR6|1028_1:0.03767308903163273104)95:0.02474126709622060521,Ictidomys_tridecemlineatus|OR6|267_1:0.09650501214071266487)79:0.00393248322215754807)97:0.05418400155837022059)79:0.03303289270880912371)90:0.06753829662736680894,((Pouchie123:0.05849692353564422270,(ENSMUSG00000050198||Olfr768_1:0.03431672827689574712,ENSRNOG00000043438|olfactory_1:0.01927690996862342285)87:0.03421338596030739504)100:0.28555258602610555929,((ENSRNOG00000042424|olfactory_1:0.01834538245447114857,(ENSMUSG00000042801||Olfr769_1:0.01384304321256854542,Pouchie1144:0.02267479972235435584)59:0.00448660478837664863)82:0.01607142743209504648,((Ictidomys_tridecemlineatus|OR6|1229_1:0.05005400264131078247,((Ictidomys_tridecemlineatus|OR6|896_1:0.02269525710712456262,Ictidomys_tridecemlineatus|OR6|1418_1:0.00948222633907125703)71:0.02469891070241036352,Ictidomys_tridecemlineatus|OR6|376_1:0.04833507146036088858)35:0.00729674442228948113)25:0.00977104556420115879,(Ictidomys_tridecemlineatus|OR6|1152_1:0.09560441311210725324,Ictidomys_tridecemlineatus|OR6|1204_1:0.05338636786731195544)55:0.03401878732878070577)92:0.05566052799706947690)89:0.07144329261690444965)63:0.03748988386305390080)100:0.16171993678825744012)66:0.06578095076715384515)54:0.06695368901504196446,((Ictidomys_tridecemlineatus|OR6|1077_1:0.18334330453371588954,(ENSMUSG00000058251||Olfr822_1:0.03869963100903160008,(Ictidomys_tridecemlineatus|OR6|1207_1:0.13780811291851910450,(((Pouchie359:0.04525000011359224528,(Pouchie61:0.03128712766394326633,(Pouchie819:0.02922419697593428567,((Pouchie1038:0.04532738591469134132,Pouchie618:0.00636569648967764273)37:0.01330207111328107240,Pouchie283:0.03174436947277998328)37:0.00000100000050002909)61:0.00990221790772453578)59:0.01120068315443973651)98:0.05752555683725869839,(((ENSRNOG00000053663|olfactory_1:0.03682306005306569541,ENSRNOG00000046978|olfactory_1:0.00890076200144608587)99:0.01930019307376341572,ENSRNOG00000047357|olfactory_1:0.02741935484061181622)99:0.03457987359358355439,ENSMUSG00000069421||Olfr810_1:0.02968665081026813923)26:0.00517623872272253340)25:0.01215506139768112934,(ENSMUSG00000063715||Olfr816_1:0.02810821777586399242,(ENSRNOG00000050142|olfactory_1:0.00000100000050002909,ENSRNOG00000054122|olfactory_1:0.00000100000050002909)100:0.07059662140092230753)78:0.01593464092434212706)54:0.01592377247977215526)45:0.03932555629045222934)100:0.18826878460460513831)99:0.15590748342228943901,(((((Ictidomys_tridecemlineatus|OR6|783_1:0.04797818301134756241,Ictidomys_tridecemlineatus|OR6|1194_1:0.03645945539853732986)100:0.10719448743118727141,((ENSMUSG00000049052||Olfr812_1:0.03292138914704408059,ENSRNOG00000030191|olfactory_1:0.08999351259425303340)100:0.08426546399705803214,((ENSRNOG00000032290|olfactory_1:0.06048790898785145337,ENSMUSG00000063173||Olfr811_1:0.06942207409487860525)38:0.01812321844608100890,(((((ENSRNOG00000046110|olfactory_1:0.00425902886547768842,ENSRNOG00000050676|olfactory_1:0.04399709730797114748)100:0.03393923853935022078,ENSMUSG00000094347||Olfr784_1:0.03307383505689835690)65:0.01173432539299978927,(ENSRNOG00000049559|olfactory_1:0.04940767059850400406,ENSMUSG00000058513||Olfr801_1:0.06041667398632109137)92:0.04093277170839707685)42:0.01203196065683379001,((((ENSRNOG00000057263|olfactory_1:0.00000100000050002909,ENSRNOG00000059839|olfactory_1:0.00000100000050002909)100:0.07645526631147098184,ENSMUSG00000071065||Olfr806_1:0.02878845198952419138)94:0.03385736131064464444,(ENSMUSG00000096858||Olfr805_1:0.02860610961798226368,ENSRNOG00000032325|olfactory_1:0.09325859552866319624)90:0.03368246382717669796)93:0.03851498562391148656,((Pouchie1126:0.06222765142089829726,(Pouchie757:0.03441408347284979213,Pouchie889:0.00000100000050002909)67:0.00550167611517122807)88:0.03797876512138149280,((Pouchie1022:0.07225891708935802682,(Pouchie106:0.02531466301380026068,Pouchie1118:0.01146524284628410578)64:0.01167603223368578365)55:0.01103776683519058430,(Pouchie778:0.00854794372945315468,Pouchie147:0.00000100000050002909)100:0.04327260922140403060)61:0.01329942318139805749)89:0.04036251235470897369)52:0.02460463839408249045)88:0.05017347088091749646,(Pouchie1037:0.06866616774196648842,(ENSRNOG00000031181|olfactory_1:0.06336673260079574155,ENSMUSG00000058071||Olfr818_1:0.05704495184201452407)100:0.03582350526376731209)69:0.03409591565233428129)60:0.01707184554386047617)49:0.01899222001138983068)97:0.06750901220480792775)99:0.12343708166779959745,((Ictidomys_tridecemlineatus|OR6|1021_1:0.02725658703084039847,Ictidomys_tridecemlineatus|OR6|791_1:0.03610291009865820855)99:0.08561071361921078482,((Pouchie446:0.07753574597682978686,((Pouchie536:0.03005067160416137126,Pouchie959:0.00657885920268421430)69:0.01692498870347497464,Pouchie450:0.03119515753957007378)95:0.01653232922788935161)96:0.05500722142386260671,((ENSRNOG00000050845|olfactory_1:0.02726344912648469981,((ENSRNOG00000061704|olfactory_1:0.00000100000050002909,ENSRNOG00000047837|olfactory_1:0.00000100000050002909)100:0.00406319252376234532,(ENSRNOG00000054865|olfactory_1:0.00000100000050002909,ENSRNOG00000045815|olfactory_1:0.00000100000050002909)100:0.02728327699295222952)100:0.04129686697845480481)79:0.00828449863033618727,((ENSRNOG00000047710|olfactory_1:0.10021177524901149491,ENSMUSG00000095401||Olfr804_1:0.03506652899175087545)71:0.02001597898170384693,ENSMUSG00000095075||Olfr782_1:0.03116951650831195630)47:0.01021644005745938125)73:0.01122714248968274299)100:0.07839125295149292072)100:0.14614233209435092964)100:0.11039342465958477957,(Ictidomys_tridecemlineatus|OR6|706_1:0.18237643761297214762,(Pouchie593:0.07662534147540475682,((ENSMUSG00000059134||Olfr814_1:0.02108494554297821524,ENSMUSG00000061961||Olfr815_1:0.04999111844188108833)98:0.04886441886159415687,ENSRNOG00000047264|olfactory_1:0.07164789437860594190)72:0.03447758064745740786)100:0.11082508709521422807)100:0.18703007638239246835)92:0.10882540987952964151,(((Ictidomys_tridecemlineatus|OR6|1243_1:0.12368284591250271187,(Pouchie42:0.04965029861512870735,ENSMUSG00000044025|olfactory_1:0.04777789398690527461)99:0.05441054598981585888)100:0.14501525947579776976,(((Ictidomys_tridecemlineatus|OR6|730_1:0.04014881951002929883,Ictidomys_tridecemlineatus|OR6|675_1:0.02707229462059512065)75:0.04004508332439110641,((Pouchie717:0.04914208146883600886,Pouchie249:0.03363815997874010366)95:0.05602824551668886960,((ENSMUSG00000093866||Olfr802_1:0.03633437519462829474,(ENSRNOG00000047818|olfactory_1:0.00000100000050002909,ENSRNOG00000047993|olfactory_1:0.00000100000050002909)100:0.07311575995220438717)86:0.01878335198865290975,(ENSMUSG00000095696||Olfr786_1:0.03861071550629746607,ENSRNOG00000031510|olfactory_1:0.11249160545244719922)47:0.01381866701193520605)76:0.03528545465250671614)91:0.06294416575237114786)100:0.16816371440550978433,((ENSMUSG00000046041||Olfr803_1:0.11238593552065467840,(((ENSMUSG00000111732||Olfr785_1:0.04034005004048270282,Pouchie1021:0.07176577794030884749)46:0.03120042703816324967,(Pouchie708:0.03148107484066691580,(ENSMUSG00000096497||Olfr787_1:0.04379702294352496444,((ENSMUSG00000095483||Olfr776_1:0.01101199483760465642,(ENSMUSG00000096220||Olfr775_1:0.03706345448675950338,((ENSRNOG00000047193|olfactory_1:0.00000100000050002909,ENSRNOG00000048201|olfactory_1:0.00000100000050002909)34:0.00000100000050002909,ENSRNOG00000057325|olfactory_1:0.00000100000050002909)100:0.04522257757344061435)71:0.02193995965864555669)100:0.08467419491509216301,(ENSMUSG00000096229||Olfr774_1:0.03056003559206808134,(Pouchie18:0.04004445510290752241,Pouchie19:0.05593057111285764521)90:0.04413597376900114944)40:0.01526651154661381495)81:0.05108345679468830058)38:0.01589835056682121356)39:0.01617921077481168646)66:0.03101694226855638073,(Ictidomys_tridecemlineatus|OR6|716_1:0.03493463475390255063,Ictidomys_tridecemlineatus|OR6|1096_1:0.10453465393677784101)100:0.10261806331797886094)82:0.06421578939892490234)99:0.11581058263803908903,((Pouchie43:0.04400020540724098456,(ENSMUSG00000111273||Olfr789_1:0.04123437773366515902,ENSRNOG00000054207|olfactory_1:0.00566739747104313789)93:0.03287177704115107346)100:0.15902788690024527440,(Pouchie44:0.04096437919128859823,(ENSMUSG00000049217|olfactory_1:0.01912813760939640131,(ENSRNOG00000061448|olfactory_1:0.02624503842782905869,(ENSRNOG00000051632|olfactory_1:0.00000100000050002909,ENSRNOG00000049589|olfactory_1:0.00000100000050002909)100:0.01118773774300804193)92:0.01852325564192186871)45:0.01013838971883435601)100:0.15731485342196482868)64:0.04127296497406591352)99:0.11368538718562574974)99:0.12578065154620751698)57:0.05306437162711809957,(((Ictidomys_tridecemlineatus|OR6|441_1:0.02748445997415501982,(Ictidomys_tridecemlineatus|OR6|1426_1:0.10092809511076807072,Ictidomys_tridecemlineatus|OR6|1417_1:0.12262366241809463663)16:0.00000100000050002909)98:0.06907377734205183417,(ENSMUSG00000050251|olfactory_1:0.01857884955983794481,(ENSMUSG00000052818||Olfr813_1:0.01458220702871133520,ENSRNOG00000033400|olfactory_1:0.00970431906842734483)76:0.00946007993765352224)100:0.09449724568067446873)100:0.14692325711951850775,((Pouchie554:0.11272084414193056512,((Ictidomys_tridecemlineatus|OR6|717_1:0.06374587085906602280,((Ictidomys_tridecemlineatus|OR6|811_1:0.01297188018034636792,Ictidomys_tridecemlineatus|OR6|837_1:0.04952699102802784331)55:0.03286209269751391715,Ictidomys_tridecemlineatus|OR6|1409_1:0.01695093857343937110)49:0.02207304270920288844)100:0.11344992307998302827,(ENSMUSG00000095002||Olfr798_1:0.02084216427596257554,(ENSMUSG00000094496||Olfr792_1:0.03944214440090092894,ENSRNOG00000002333|olfactory_1:0.06878902219178568977)57:0.02741330770748805906)79:0.05247638035602564949)43:0.03675077026765193045)99:0.10858843630711007000,(ENSMUSG00000049894||Olfr808_1:0.02070434679883550316,ENSRNOG00000060866|olfactory_1:0.06655577486005116727)100:0.19083993501974727547)39:0.03329113876452591270)98:0.12093673913241484441)17:0.02902761856835883031)22:0.01653381367719108930)16:0.02441928368090705292)99:0.15751069462081815353)75:0.06928446551358746763)100:0.42502725629128040863,((Ictidomys_tridecemlineatus|OR6|539_1:0.00990434789674264800,Ictidomys_tridecemlineatus|OR6|1268_1:0.09674074578487444620)99:0.07989086425072593201,(ENSRNOG00000053618|olfactory_1:0.07705380604408836043,ENSMUSG00000048153|Olfactory_1:0.04599977802034826979)100:0.12690616374621677132)100:0.44828454652282467841)69:0.08331895856946268386)79:0.12340564208583745809)74:0.16099203303935427645,(Ictidomys_tridecemlineatus|OR6|1134_1:0.73137970863853463133,((Pouchie560:0.00878264272062008813,((((((Ictidomys_tridecemlineatus|OR9|1264_1:0.05646227993904503334,(ENSRNOG00000012214|olfactory_1:0.04276394184467973564,ENSMUSG00000045514|olfactory_1:0.00966901219197918715)100:0.14624832427682718516)92:0.08792794588561672620,(Pouchie303:0.16046178829883966932,ENSMUSG00000068259||Olfr461_1:0.09718857105900094440)100:0.25288636247680940095)69:0.04922419259736467850,Ictidomys_tridecemlineatus|OR9|849_1:0.10883817697188302720)74:0.08108782023421107210,ENSMUSG00000045479|olfactory_1:0.09506768610133273234)64:0.08394166579737827316,Pouchie679:0.01560174096459935635)49:0.05018904794529342045,Pouchie683:0.00674723402631161387)34:0.00951427821415663441)100:0.93446934781213564225,(Ictidomys_tridecemlineatus|OR6|764_1:0.01662524941435765055,(Pouchie116:0.05572236308237950297,(ENSRNOG00000025640|olfactory_1:0.04257530818847676118,ENSMUSG00000035932|olfactory_1:0.04940688892712064711)68:0.05727690260309011017)58:0.09171030882040286103)100:0.72249653788299184054)45:0.11410362962093026362)54:0.10187355354111032879)62:0.07961124299907479385)92:0.13945838689387199394)67:0.12919026871825958769,(Ictidomys_tridecemlineatus|OR6|1024_1:0.94871893025182019166,(((((Pouchie1044:0.03356027776576863547,(ENSRNOG00000030070|olfactory_1:0.05288564254535242648,ENSMUSG00000048620||Olfr1336_1:0.00444825453661698740)93:0.02645824696697757911)68:0.03452462647454423300,((Pouchie799:0.06922724089516621437,(ENSRNOG00000045783|olfactory_1:0.01022702372848706062,ENSMUSG00000096228|Olfactory_1:0.01851034087922172680)96:0.02381931270895474781)97:0.11036723602768734598,(Ictidomys_tridecemlineatus|OR6|1106_1:0.14822442304176877692,((Ictidomys_tridecemlineatus|OR6|1190_1:0.22976382050503488252,(Pouchie798:0.14182154471289429298,(ENSRNOG00000015289|olfactory_1:0.05836420279820271617,ENSMUSG00000054938||Olfr1346_1:0.04196324958934432442)100:0.08401401641196366843)96:0.09489814509508041895)91:0.15810769696848969712,((ENSRNOG00000047512|olfactory_1:0.02616781450224163821,(Pouchie800:0.05252395780559643984,ENSMUSG00000034583||Olfr1347_1:0.02310665498095550510)68:0.03833472917583987533)49:0.02006557472131626635,(ENSMUSG00000093877||Olfr1348_1:0.04688584057094586505,Pouchie801:0.05908279307007672371)35:0.01992729545977149630)95:0.07748517220400510941)56:0.05276950851472095305)62:0.02130498359157677671)64:0.03789651283826495076)100:0.72290286737025810648,((ENSRNOG00000057664|olfactory_1:0.00000100000050002909,ENSRNOG00000005403|olfactory_1:0.00000100000050002909)99:0.00773859313530110907,((ENSMUSG00000049168|olfactory_1:0.01024098068426520722,Pouchie53:0.03666850909113739121)47:0.00691284724352289950,Ictidomys_tridecemlineatus|OR6|707_1:0.03372278406440156612)32:0.00791358395314556776)100:0.44151662076850622940)57:0.11945830588683011009,((((ENSMUSG00000050366||Olfr524_1:0.01343103212645677981,ENSRNOG00000021485|olfactory_1:0.01337707524206939794)89:0.02514564767274804838,Pouchie1011:0.02084942062194576617)100:0.42854415659722017162,(Pouchie292:0.00964038043542890868,((ENSMUSG00000070417|olfactory_1:0.02285361166348877718,(ENSRNOG00000029142|olfactory_1:0.00000100000050002909,ENSRNOG00000061860|olfactory_1:0.00000100000050002909)100:0.04153966506436602979)88:0.03134925066977178876,Ictidomys_tridecemlineatus|OR6|1462_1:0.06788361974876851168)33:0.02481597161195819509)100:0.44362685598053547276)47:0.08168791688831182618,((((Ictidomys_tridecemlineatus|OR6|1539_1:0.00477132217807101598,Ictidomys_tridecemlineatus|OR6|775_1:0.03450245924723336494)99:0.06473708790057527973,(Pouchie290:0.01670198085458118875,(ENSRNOG00000019583|olfactory_1:0.02653918315760715047,ENSMUSG00000036647||Olfr6_1:0.03885851937088115327)98:0.04909894638599617001)60:0.03603483115251842478)100:0.20685106858940116581,(((Pouchie291:0.01157475515270123961,(ENSRNOG00000029766|olfactory_1:0.02783637520148366309,ENSMUSG00000045013||Olfr711_1:0.00833875881040065277)75:0.01148159919230609845)94:0.05086109034571448251,((Ictidomys_tridecemlineatus|OR6|1209_1:0.00000100000050002909,Ictidomys_tridecemlineatus|OR6|1139_1:0.00000100000050002909)100:0.31242702796216592631,(Ictidomys_tridecemlineatus|OR6|997_1:0.01158107122190912483,Ictidomys_tridecemlineatus|OR6|825_1:0.01352934887382961811)95:0.06506081312118323912)85:0.04709929060481524155)100:0.16809797071751206299,((ENSMUSG00000042849||Olfr1414_1:0.01324738782745988296,ENSRNOG00000047633|olfactory_1:0.02063755431453967795)96:0.04428274643377131531,((Pouchie332:0.01240709813848139484,(ENSMUSG00000057464||Olfr1415_1:0.01523081369357922633,ENSRNOG00000033704|olfactory_1:0.01417339855774455044)75:0.00891538100457080034)81:0.02552092451654614305,(ENSMUSG00000067064||Olfr1416_1:0.00426074897026479209,ENSRNOG00000047906|olfactory_1:0.02517122851771459724)97:0.02634027065674779053)60:0.02551384361391529840)100:0.33922271907832535209)66:0.04790265817963219180)100:0.37581568237110946074,((Pouchie1081:0.03993974306208223496,(Ictidomys_tridecemlineatus|OR6|1169_1:0.11692033658279848973,(ENSMUSG00000051509|olfactory_1:0.00812584766379708702,(ENSRNOG00000003560|olfactory_1:0.00000100000050002909,ENSRNOG00000060686|olfactory_1:0.00000100000050002909)100:0.04573172097915107620)61:0.01389514030073797299)61:0.06082589742209346811)100:0.48173659273843583151,(Ictidomys_tridecemlineatus|OR6|1285_1:0.06138425789805181804,(Pouchie1082:0.05175238294481436518,(ENSMUSG00000066671|olfactory_1:0.03327830365513980565,ENSRNOG00000022063|olfactory_1:0.01789018626734699066)89:0.02155147931317282980)82:0.06383510204780706854)100:0.54782481781446312752)93:0.17153010564238432845)50:0.11670532369136715767)44:0.08544827047318240276)93:0.23432988866570186870,(Pouchie895:0.09331960399464042655,(ENSMUSG00000051180||Olfr522_1:0.05414148664792216986,ENSRNOG00000018955|olfactory_1:0.01761855301213452463)46:0.01640106241739751683)100:0.63172120574591750231)41:0.06083328383028463460)55:0.08652204786753607546)35:0.08612086712947795986,(((Pouchie308:0.04713796995151231517,(ENSMUSG00000043880|olfactory_1:0.01912733630933986448,ENSRNOG00000002858|olfactory_1:0.04680488743580789313)94:0.06545460195172185525)100:0.71382928749535490276,(Ictidomys_tridecemlineatus|OR6|1196_1:0.12009304676560923764,(ENSMUSG00000039608||Olfr303_1:0.01624400758869452496,((ENSRNOG00000055031|olfactory_1:0.00000100000050002909,ENSRNOG00000032077|olfactory_1:0.00000100000050002909)100:0.03327587016070970155,(ENSRNOG00000052842|olfactory_1:0.00000100000050002909,ENSRNOG00000057764|olfactory_1:0.00000100000050002909)100:0.02574655208136137491)91:0.02285651309700041656)99:0.18212063605395201193)100:0.65392629527202950079)34:0.10942068243762624602,(((((ENSRNOG00000008800|olfactory_1:0.04848943508906810446,Pouchie696:0.05781375973292336712)84:0.01046081245689924749,ENSMUSG00000050028|olfactory_1:0.04270581866523211201)100:0.36370335707949685844,(((ENSRNOG00000047042|olfactory_1:0.02944697335021352613,(ENSRNOG00000046582|olfactory_1:0.00000100000050002909,ENSRNOG00000059282|olfactory_1:0.00000100000050002909)100:0.03760124452371710335)99:0.05902641982262393089,((ENSRNOG00000053992|olfactory_1:0.00000100000050002909,ENSRNOG00000031108|olfactory_1:0.00000100000050002909)100:0.02808587115239883497,((ENSMUSG00000059069||Olfr749_1:0.00877805187330099775,Pouchie698:0.06622751231600609856)58:0.00954846869170681775,ENSMUSG00000057179||Olfr747_1:0.02255920201454074750)53:0.02255324456366405300)48:0.02035525845495075176)100:0.27437103417004166106,(Pouchie697:0.12416113869576463069,((ENSMUSG00000060084||Olfr748_1:0.04464775022942730348,ENSMUSG00000058188||Olfr746_1:0.04226994979968095451)93:0.04001118850972786717,ENSRNOG00000008804|olfactory_1:0.07443706645355405160)91:0.06253209111112412177)100:0.34212749167412465079)90:0.13864824228701158604)66:0.07119051757570687977,((Ictidomys_tridecemlineatus|OR11|891_1:0.40189951967447123948,((Ictidomys_tridecemlineatus|OR11|895_1:0.57972975023827433283,(Ictidomys_tridecemlineatus|OR11|1370_1:0.40374977909057607750,(Pouchie1049:0.02081728231727734621,(ENSMUSG00000047716||Olfr736_1:0.01320779589041174221,ENSRNOG00000008739|olfactory_1:0.02569176292956224308)96:0.06311805405587553319)100:0.31210591621440270105)49:0.08851460336745135826)54:0.06866928806264038787,((Ictidomys_tridecemlineatus|OR11|847_1:0.04928549480296247343,Ictidomys_tridecemlineatus|OR11|758_1:0.12457467963175491987)100:0.53874467299118544705,(Ictidomys_tridecemlineatus|OR11|870_1:0.03402264480214553521,(Ictidomys_tridecemlineatus|OR11|835_1:0.02229840047039060094,Ictidomys_tridecemlineatus|OR11|878_1:0.00000100000050002909)100:0.03533396686049836144)100:0.41323612555062111396)33:0.06226974624281217396)44:0.06614511171839028425)29:0.08437191203581151377,((ENSRNOG00000049936|olfactory_1:0.01474708234095549464,ENSMUSG00000094692||Olfr738_1:0.05236317661039188720)100:0.06729800684996420368,(((ENSMUSG00000095917||Olfr740_1:0.05877142456222410327,(((ENSRNOG00000048856|olfactory_1:0.03630863134909211726,ENSRNOG00000052303|olfactory_1:0.02510604897091238755)77:0.03066747837588625417,(ENSMUSG00000094285||Olfr743_1:0.05579213706507071130,(ENSMUSG00000095765||Olfr741_1:0.06201936705395476312,ENSMUSG00000068431||Olfr742_1:0.02338984638950074302)93:0.01699098614194647153)90:0.03399112668385399771)52:0.02102023732051448365,ENSRNOG00000046129|olfactory_1:0.07194780981052503743)69:0.02130617194857736818)23:0.01159969149130194756,(Pouchie814:0.08903910973141614116,(ENSMUSG00000057903||Olfr739_1:0.06695999757559452370,ENSRNOG00000053022|olfactory_1:0.04873051320766888517)50:0.01518358742397850868)38:0.00722186421129863976)96:0.09052180111179772282,(ENSRNOG00000030687|olfactory_1:0.06797295441689986395,ENSMUSG00000053815||Olfr744_1:0.04819824867580472377)100:0.11850600831310552363)57:0.01610113902103626343)100:0.27219183530614277089)42:0.06610977356688878259)100:0.64143602486320305811,(((ENSMUSG00000056281||Olfr1322_1:0.03531981776067340956,(ENSRNOG00000037506|olfactory_1:0.03805255487953202592,Pouchie8:0.15211554865303569817)38:0.01507964461681293028)100:0.57025955969573194348,(ENSRNOG00000030722|olfactory_1:0.05763501284319543644,ENSMUSG00000067971||Olfr1321_1:0.02064154274813125023)100:0.43564054520137596160)98:0.39799727327324502246,(((Ictidomys_tridecemlineatus|OR11|989_1:0.11903482841064513820,((ENSMUSG00000054036||Olfr279_1:0.08835022779115921099,ENSRNOG00000031503|olfactory_1:0.07192857541244822295)92:0.11371076457864742748,Pouchie557:0.18526801958790906077)71:0.04732210500645590151)100:0.89097818939192230392,((Ictidomys_tridecemlineatus|OR11|2_1:0.14709770056959212137,(ENSMUSG00000043529||Olfr266_1:0.02986098302872965821,(Pouchie242:0.65313225102891026008,ENSRNOG00000018112|olfactory_1:0.01306891663893687723)75:0.01585637768947546419)96:0.11474829625603827354)100:0.44729466233945008868,(ENSRNOG00000000765|olfactory_1:0.05196180069971893106,ENSMUSG00000064121|olfactory_1:0.02852138885055503781)100:0.87313709837648001422)13:0.05119690112242358121)31:0.13934726981431003190,(Pouchie742:0.14911099030950539235,ENSMUSG00000071764||Olfr1320_1:0.07136362310243402063)100:0.74983663430356417567)41:0.09087983085119710758)93:0.20670108485612187499)11:0.08212515479732580836)3:0.05461635110266012394)6:0.06270042898706058854,(((((ENSRNOG00000030788|olfactory_1:0.06088591576045403186,ENSMUSG00000073998|olfactory_1:0.03710918804407605659)81:0.03055530861508743562,Pouchie96:0.06571513577851915977)90:0.08904746322874149134,(ENSRNOG00000018078|olfactory_1:0.09898242947243642009,(ENSMUSG00000073997||Olfr521_1:0.05208219473756652007,(Pouchie95:0.11007851155826008094,Ictidomys_tridecemlineatus|OR2|976_1:0.09194769505884166361)47:0.02461140526142254273)33:0.00749069698563457030)55:0.06122948152995555393)100:0.91255121437819231023,(((Pouchie615:0.02696375890758416147,ENSMUSG00000044814||Olfr543_1:0.05780234533175402506)100:0.50642882395359856140,(Ictidomys_tridecemlineatus|OR55|80_1:0.06325601811733352897,(ENSMUSG00000043925||Olfr544_1:0.02657589643294087922,(ENSRNOG00000030042|olfactory_1:0.00000100000050002909,(ENSRNOG00000018541|olfactory_1:0.00938005608401498020,ENSMUSG00000044824||Olfr545_1:0.06710136711603627291)54:0.03841354973305170090)54:0.02417744877976105156)94:0.08425387065617966076)100:0.33013274839642942071)100:0.78448005142299492842,((((Ictidomys_tridecemlineatus|OR56|887_1:0.07168904632572653535,((ENSRNOG00000017366|olfactory_1:0.03123209475382689171,(ENSMUSG00000047225||Olfr684_1:0.05708103846626007283,(Pouchie694:0.00000100000050002909,Pouchie693:0.00000100000050002909)100:0.08009583428854900877)92:0.03893593261173879105)95:0.07600264269507961412,(Pouchie361:0.06085863977005382536,ENSMUSG00000044120||Olfr683_1:0.03491392978379031370)86:0.04604061806169137266)98:0.08300388351152504507)97:0.12842361342732125373,(Ictidomys_tridecemlineatus|OR56|1161_1:0.07238421296799303628,(Pouchie1015:0.06639180295615357275,(ENSRNOG00000017357|olfactory_1:0.02546080107602540984,(ENSMUSG00000095248||Olfr681_1:0.01121686715471483659,ENSMUSG00000096029||Olfr679_1:0.02415446732581520012)85:0.02522805319519102335)72:0.01916152992766511839)63:0.05702687880046798663)100:0.19107047656786138590)100:0.48379655350218797594,((Pouchie219:0.12858840694658493775,((ENSMUSG00000073909|Olfactory_1:0.02801835280031617428,ENSMUSG00000073907||Olfr689_1:0.09990655373776925752)60:0.03283641181275364501,(ENSRNOG00000048852|olfactory_1:0.03938746610626892020,(ENSRNOG00000049227|olfactory_1:0.08238353913415022434,ENSRNOG00000029755|olfactory_1:0.05237381286792724966)44:0.01036155829329171024)93:0.07280017356060793088)94:0.08295462116624563453)100:0.22778528339461903696,((Ictidomys_tridecemlineatus|OR56|1031_1:0.12855238008573646735,(Pouchie738:0.09411529499666285159,((ENSRNOG00000050668|olfactory_1:0.08250062963622963041,ENSMUSG00000073923||Olfr657_1:0.01874068464404936643)68:0.00339703227556419291,ENSMUSG00000060105||Olfr504_1:0.09074506456564156165)99:0.06344868178964745142)99:0.05671584122220956620)100:0.14541033595684149660,(Pouchie421:0.10277376536718677014,((ENSRNOG00000047359|olfactory_1:0.03234635616248333206,ENSMUSG00000073920||Olfr661_1:0.04890339824151797299)99:0.03383322817262716248,((ENSRNOG00000047589|olfactory_1:0.03135964003662899263,ENSRNOG00000049739|olfactory_1:0.03182026678988655183)99:0.04091465628865356696,(Pouchie422:0.11140651601924005110,ENSMUSG00000109806|olfactory_1:0.15160935765961366939)41:0.00944378886401393315)91:0.05762376252307371133)90:0.04910115655548422803)100:0.26645712982953723147)65:0.08064225810482153478)100:0.45058100111846860480)100:0.60395581788221608388,(((ENSRNOG00000015811|olfactory_1:0.06209863562307126050,ENSMUSG00000045540||Olfr600_1:0.03774565704612756895)94:0.08200347441037915408,Pouchie731:0.08173715059216334067)100:0.77321505738876350478,(((((Pouchie284:0.00000100000050002909,Pouchie873:0.01761888104536137728)100:0.03338761292239012662,(ENSRNOG00000029978|olfactory_1:0.05205084720156180622,(ENSMUSG00000094822||Olfr243_1:0.00916922397961812512,ENSMUSG00000096516||Olfr628_1:0.02793851313717353804)98:0.00916793046394283329)98:0.04840059982039938979)100:0.12720445113186526487,(Ictidomys_tridecemlineatus|OR52|839_1:0.34194105841861177630,(Ictidomys_tridecemlineatus|OR52|806_1:0.17185087287331080041,(ENSRNOG00000034039|olfactory_1:0.01756449319668318756,(((Pouchie760:0.11439373674692812632,ENSRNOG00000029612|olfactory_1:0.01617109771259371900)65:0.02942323746576914340,ENSMUSG00000058662||Olfr69_1:0.00554603659123777126)55:0.03320661090913899077,ENSMUSG00000061626||Olfr68_1:0.00498820199469332017)35:0.01482202188464143075)100:0.15205353010581357243)99:0.10174536660864771931)58:0.06877422944142552730)100:0.29381332743972354837,(Pouchie879:0.39150984829499457796,(((ENSMUSG00000073952||Olfr597_1:0.00889620027033146549,ENSMUSG00000073951||Olfr598_1:0.02725630689813367952)97:0.04041518633866687110,(ENSRNOG00000050189|olfactory_1:0.03531128783218861339,ENSRNOG00000060826|olfactory_1:0.00735500637174968819)73:0.04015776491920274721)100:0.20571171219792944163,(ENSMUSG00000073950||Olfr599_1:0.01004136221075332958,(ENSRNOG00000048810|olfactory_1:0.07358760788448186207,Pouchie730:0.07270098897128790538)57:0.03182153678886651127)100:0.17123078462087509832)100:0.35380213449850661522)60:0.09595269495811538374)100:0.40171271213571990710,(((((Ictidomys_tridecemlineatus|OR52|1091_1:0.01045555488524777497,((Pouchie220:0.04633082739417104801,(ENSRNOG00000017379|olfactory_1:0.04101997589738875377,ENSMUSG00000048425||Olfr686_1:0.01231439155557537482)97:0.02719792998375842111)99:0.13004475844430554710,Ictidomys_tridecemlineatus|OR52|695_1:0.10376733580534426571)27:0.01479880554516648135)100:0.79962185336983981898,((Ictidomys_tridecemlineatus|OR52|822_1:0.01460943212508422455,(Pouchie914:0.01998890553479568816,(ENSRNOG00000018512|olfactory_1:0.01314556312429231502,ENSMUSG00000073974||Olfr551_1:0.00620918735203397285)95:0.02342985726214889125)92:0.07198152020246607885)100:0.35375307955807505644,(Ictidomys_tridecemlineatus|OR52|788_1:0.16348768976539010400,(Pouchie659:0.22495459710216994531,(ENSRNOG00000047148|similar_1:0.07838506470476568067,ENSMUSG00000073969||Olfr556_1:0.05494513495153920818)62:0.03983776244548516837)92:0.08650583606047930474)100:0.88546560767780357892)92:0.21438357016360626295)21:0.09305721842909858710,(((((Ictidomys_tridecemlineatus|OR52|1338_1:0.02143338861103685072,Ictidomys_tridecemlineatus|OR52|1068_1:0.00000100000050002909)100:0.19518243429486997753,Pouchie295:0.04459799228219839956)65:0.05337919810881224664,ENSMUSG00000047794|olfactory_1:0.02009092234680598735)49:0.01807105536601012405,(ENSRNOG00000060953|olfactory_1:0.00000100000050002909,ENSRNOG00000046579|olfactory_1:0.01344739182347743332)76:0.00000100000050002909)100:0.45569961551562115920,((ENSRNOG00000049480|similar_1:0.03682720978113342147,ENSMUSG00000073906|olfactory_1:0.03651549130796236109)93:0.05785286922119432101,(Ictidomys_tridecemlineatus|OR52|1231_1:0.12728459868390051835,Pouchie216:0.07450350017972993955)35:0.04357992141652815982)100:0.85392568365970666910)44:0.11384451687505713069)7:0.06142557777096115113,(ENSRNOG00000015432|olfactory_1:0.01410215075490421806,(ENSMUSG00000062142||Olfr569_1:0.02018365750888056337,((Ictidomys_tridecemlineatus|OR52|918_1:0.14665935179397249222,(ENSRNOG00000015689|olfactory_1:0.01281203324268437999,(ENSMUSG00000073961||Olfr582_1:0.05160355277599486257,ENSMUSG00000073959||Olfr584_1:0.02280276397034019034)94:0.01058589444421850941)94:0.03373215887560954834)56:0.02082945845440913046,Pouchie863:0.05232782088875977816)63:0.04156108902411225631)48:0.01994289834800180156)100:0.50077531927113427823)3:0.08112086594287036545,((((Ictidomys_tridecemlineatus|OR52|1298_1:0.07028959223842309867,((ENSMUSG00000073971|olfactory_1:0.02551842142348990233,ENSRNOG00000018497|olfactory_1:0.03019203052401343151)80:0.02027566820160574268,Pouchie853:0.04040603448181374902)90:0.03610778196588408651)99:0.09230053370535359902,(Pouchie852:0.05364597452747770640,(ENSRNOG00000018501|olfactory_1:0.03848809229633633200,ENSMUSG00000073972||Olfr553_1:0.04028960537752500348)77:0.02067166980721008365)98:0.10448687963043093441)100:0.51975635889896154573,(((((Pouchie1043:0.08583428228630925194,(ENSMUSG00000073967|olfactory_1:0.01317430127626540055,ENSRNOG00000048369|similar_1:0.03898948189147807830)71:0.02944014381537743072)100:0.54232994779926735340,(ENSMUSG00000043366|Olfactory_1:0.00000100000050002909,(ENSRNOG00000018606|olfactory_1:0.01047126054631873290,(Ictidomys_tridecemlineatus|OR51|990_1:0.08707608506747070709,Pouchie437:0.00000100000050002909)33:0.01203303472566804623)22:0.01157773996700930952)100:0.47744693646973812573)52:0.11410442627649487746,(Ictidomys_tridecemlineatus|OR51|1261_1:0.05007095003252170357,((ENSMUSG00000070423|olfactory_1:0.00810000198649286039,ENSRNOG00000018551|olfactory_1:0.05786800185330093910)49:0.02372841880008955476,Pouchie401:0.02158299360774228182)30:0.01041419277103335615)100:0.45488241919706023930)99:0.14750692476470342318,((((ENSRNOG00000015893|olfactory_1:0.08712795581681390122,(ENSMUSG00000096584||Olfr611_1:0.01644470975224522971,ENSMUSG00000094119||Olfr612_1:0.00750473320814657938)65:0.04119778681307844498)100:0.67695345488148495061,((ENSMUSG00000043310|olfactory_1:0.02622197908735094535,(ENSRNOG00000015444|olfactory_1:0.05387868673557539428,(Ictidomys_tridecemlineatus|OR51|696_1:0.19560084847212433345,Pouchie1135:0.06319092684529385717)59:0.07388237300574813926)40:0.03819496987588082149)100:1.03751847700077015624,((Ictidomys_tridecemlineatus|OR51|828_1:0.11560939408343191837,(ENSMUSG00000045584||Olfr610_1:0.01147112280420662170,(Pouchie605:0.05450669400311316387,ENSRNOG00000015885|olfactory_1:0.03523950099118739604)42:0.00354882868387247381)60:0.03144193202266663822)100:0.61818662087017828277,(Pouchie604:0.03538004619675608892,(ENSRNOG00000015876|olfactory_1:0.07038728594624785173,ENSMUSG00000046396||Olfr609_1:0.03697534439367680670)98:0.08586131241868141806)100:0.37589504543913299095)59:0.07663762095354932635)40:0.07506501159968838321)59:0.15176116294892830205,((((ENSRNOG00000015407|olfactory_1:0.02581717327231328879,(ENSMUSG00000073966||Olfr561_1:0.00425534224077205123,Pouchie435:0.05927656518632077459)67:0.01102497680582278233)100:0.21305801084523029454,(((ENSMUSG00000048469||Olfr564_1:0.01135039093766515746,(Ictidomys_tridecemlineatus|OR51|1306_1:0.14764276279886126564,(Pouchie434:0.03047380836170960824,ENSRNOG00000051464|olfactory_1:0.05181710677806358745)74:0.02852335233269371467)90:0.01732325506564958220)90:0.05966397872841754102,(ENSMUSG00000110008||Olfr560_1:0.02647565887630673812,Pouchie436:0.01749309120031666831)99:0.05109017869265995715)100:0.15569689999397565150,(ENSRNOG00000031110|olfactory_1:0.05390369596061314605,Pouchie57:0.03956203772674810049)100:0.16012237240852950082)98:0.09028415396436459406)93:0.11764852745737340578,((Pouchie58:0.47430828332945818016,((Ictidomys_tridecemlineatus|OR51|890_1:0.17797447904162708165,(Pouchie59:0.08646988049246454033,((ENSRNOG00000048866|similar_1:0.04761812158531016775,(ENSRNOG00000050328|olfactory_1:0.05993048114209678645,ENSRNOG00000045576|olfactory_1:0.08083847850987271877)82:0.03174529818620629856)69:0.02683394484547193398,(ENSMUSG00000060888||Olfr566_1:0.02777808160560451753,(ENSMUSG00000073960||Olfr583_1:0.02946080166360693156,ENSMUSG00000078080||Olfr585_1:0.01963042080266483649)95:0.03440429356693643081)56:0.01922550525780983635)70:0.02878589932695582027)100:0.14419434039481221488)99:0.24232370734956540370,(Pouchie651:0.04790249899186219129,(ENSMUSG00000073965|olfactory_1:0.05057154197834212023,ENSRNOG00000015424|olfactory_1:0.00410883311543817475)48:0.03177687876486065544)100:0.28761302915935776925)33:0.05439099452510991195)35:0.03860388784574503296,(Ictidomys_tridecemlineatus|OR51|1375_1:0.19630255687106087925,(ENSMUSG00000045824|olfactory_1:0.05599768764216781630,Pouchie997:0.08723507531245386359)88:0.11716256171123874685)100:0.72516954595197047340)74:0.07881118308725182375)99:0.27039257776932834609,((((Ictidomys_tridecemlineatus|OR51|1084_1:0.04185689357888907475,(Pouchie784:0.00552108802636320194,(ENSMUSG00000066262|olfactory_1:0.01386618062619837492,ENSRNOG00000016954|olfactory_1:0.00487656093115821070)100:0.03293681635598792734)92:0.04037644498205808508)100:0.44105502296341647650,(((Ictidomys_tridecemlineatus|OR51|815_1:0.08045277565117643637,ENSMUSG00000051340||Olfr645_1:0.04783799733145532862)100:0.28573557984894282225,(((ENSRNOG00000048582|olfactory_1:0.01562423128133286210,(ENSMUSG00000110012||Olfr644_1:0.07548359693084098765,ENSMUSG00000090219|RIKEN_1:0.02897232192567701647)89:0.01845893416022395886)100:0.10704436897438522613,(Ictidomys_tridecemlineatus|OR51|747_1:0.07987288491209790231,Ictidomys_tridecemlineatus|OR51|995_1:0.03951975675480308425)100:0.08043584029510893185)100:0.16570914411173526259,((Pouchie782:0.05810954369908527539,(ENSMUSG00000049797||Olfr642_1:0.03652853109441245305,ENSRNOG00000016979|olfactory_1:0.00000100000050002909)92:0.00640852987560878214)84:0.06044689466973520581,(Ictidomys_tridecemlineatus|OR51|993_1:0.01354242520717817595,Ictidomys_tridecemlineatus|OR51|1381_1:0.08506235775049153514)100:0.11747974063825153412)100:0.15070042152195795016)71:0.08281704714779802856)100:0.26376149879479637850,(Pouchie783:0.04790860624538498952,(ENSMUSG00000073932|olfactory_1:0.01964644433597576359,ENSRNOG00000016964|olfactory_1:0.02682459427090390369)29:0.00963254432293007314)100:0.35740308278234045325)34:0.07716137749427456893)83:0.18609815117968059317,(((ENSMUSG00000066272||Olfr559_1:0.02263484408363722333,((ENSMUSG00000066273||Olfr33_1:0.04083271122018668209,ENSRNOG00000054972|olfactory_1:0.00000100000050002909)86:0.04521375088010047560,(ENSRNOG00000061614|olfactory_1:0.00461218619800378860,ENSRNOG00000050496|olfactory_1:0.00832733679798118229)65:0.00983325802753545058)34:0.02815703117591548607)100:0.55190506713116926907,(Ictidomys_tridecemlineatus|OR51|1291_1:0.06936373632117540100,(Pouchie157:0.05494521720153643096,ENSMUSG00000042219|olfactory_1:0.05880750767807001178)71:0.07480708839683071487)100:0.69550181324636561886)21:0.13207483339108982978,((Pouchie785:0.02619737255218127989,(ENSRNOG00000016946|olfactory_1:0.01434990490774826211,ENSMUSG00000066263||Olfr639_1:0.03401746617390232624)75:0.02990829862988160157)100:0.42151262159537561391,((Pouchie160:0.04936188287927797264,ENSRNOG00000024877|olfactory_1:0.08390141993093742923)100:0.36261132226879444485,(Pouchie159:0.03317398724414235417,(ENSMUSG00000073937||Olfr633_1:0.01975756290081880084,ENSRNOG00000043392|olfactory_1:0.03605585176417772098)85:0.04359803582148292361)100:0.36675543573899699323)78:0.09111128529605660997)100:0.26647561145244536007)5:0.04566524976236192856)8:0.05443010905431277385,((Ictidomys_tridecemlineatus|OR51|902_1:0.03581252833355893367,(Pouchie606:0.04160530856789389220,(ENSMUSG00000078624||Olfr613_1:0.02366974897479337536,ENSRNOG00000015901|olfactory_1:0.02322457224699370909)79:0.01731254189931631660)74:0.05000825111001932360)100:0.93047790054151235939,((Ictidomys_tridecemlineatus|OR51|1167_1:0.02789233192519606497,(Pouchie607:0.02226586805361880847,(ENSRNOG00000015909|olfactory_1:0.02410421034468037890,ENSMUSG00000073947||Olfr615_1:0.02411958664668806263)74:0.02111346934435651829)91:0.07903117416506025283)100:0.62466342957859577467,(Pouchie608:0.04842073842789535593,(ENSMUSG00000047544||Olfr616_1:0.02750191224001928211,ENSRNOG00000015919|olfactory_1:0.08177639267649702837)33:0.03586150344960490483)100:0.36341728815226309601)91:0.14453234616020474435)97:0.25877050630528208863)7:0.05629452647984957425)8:0.02843479162037666069)0:0.01919210876436340876,((((Ictidomys_tridecemlineatus|OR51|949_1:0.25357735870566944225,((Pouchie995:0.05692552364124574271,(ENSMUSG00000073962|olfactory_1:0.02790697379660948482,(ENSRNOG00000015649|olfactory_1:0.02464658480903038004,ENSRNOG00000034083|olfactory_1:0.01852599159634451750)99:0.04191634096455629233)61:0.04724922954770212347)100:0.23673395362001797837,((Pouchie996:0.03176322428395537273,ENSMUSG00000066269||Olfr575_1:0.03672667398025902114)100:0.09257725935715664656,(ENSMUSG00000073964||Olfr570_1:0.02485342595267976684,Pouchie1134:0.04079640481036504035)100:0.17583892263831307767)98:0.09380376217364148894)76:0.07140020255282723827)71:0.04712267469481721399,((Ictidomys_tridecemlineatus|OR51|966_1:0.10480663347364520266,(Pouchie992:0.12483898157314039790,ENSMUSG00000066268||Olfr586_1:0.06035805928833584688)99:0.15284528410607819970)100:0.13309714323352536680,(ENSRNOG00000047528|olfactory_1:0.19900131659978104182,Ictidomys_tridecemlineatus|OR51|616_1:0.12947836414113267356)100:0.22536307164153759897)93:0.09826011540079633566)100:0.42554592588244288809,(((ENSMUSG00000045792|olfactory_1:0.00000100000050002909,(ENSRNOG00000015673|olfactory_1:0.02479329462213642615,Pouchie993:0.03469239558038916815)54:0.00877544680110623268)100:0.46950251557814742798,(Ictidomys_tridecemlineatus|OR51|789_1:0.00606431051452763561,((ENSRNOG00000015657|olfactory_1:0.01666348522066822546,ENSMUSG00000043354|olfactory_1:0.02229777767302609098)84:0.02258423073763939776,Pouchie994:0.00526267518150846502)72:0.03309923996751560488)100:0.38027615357222810388)20:0.10796888826580915144,((ENSMUSG00000094063||Olfr638_1:0.00504476784585618926,(((((ENSRNOG00000048713|olfactory_1:0.01473043807504255051,ENSRNOG00000049204|olfactory_1:0.02230966297347635602)36:0.00909081752894493403,Pouchie786:0.09598428180661985887)13:0.00462934369330662236,ENSRNOG00000049544|olfactory_1:0.04047929335303862564)29:0.00527442683115129148,Ictidomys_tridecemlineatus|OR51|879_1:0.12661101347511768966)27:0.01221152153093463602,ENSMUSG00000094520||Olfr635_1:0.00446817739659888854)27:0.02146618238207189180)100:0.58831135241910414990,((((Ictidomys_tridecemlineatus|OR51|728_1:0.10070402805377445810,(Ictidomys_tridecemlineatus|OR51|845_1:0.03203566412431366889,Ictidomys_tridecemlineatus|OR51|1189_1:0.14379919336015137277)50:0.02531404670441278829)94:0.06514485965030829273,((((Pouchie499:0.01858812103355513001,(Pouchie501:0.08493874989375237161,Pouchie342:0.08048902424662886246)39:0.02242263564522951197)48:0.03023439838356634449,Pouchie500:0.04448583874981556358)61:0.04268088735835516567,(ENSMUSG00000045780||Olfr624_1:0.01477706768179198361,(ENSRNOG00000048293|olfactory_1:0.05140836263342724033,ENSRNOG00000049485|olfactory_1:0.01318424140675149986)89:0.01976656516169991717)95:0.04341537569872074703)83:0.06885100194405965879,(Pouchie641:0.03519483001626162039,(ENSMUSG00000045132||Olfr620_1:0.04373207613737005450,ENSRNOG00000015940|olfactory_1:0.01960927489319419861)93:0.03865928529657265689)91:0.05487274103563895972)87:0.07361122245423332155)100:0.45367344313012619716,(((Ictidomys_tridecemlineatus|OR51|1238_1:0.12332771653799391720,(Pouchie156:0.03849623652580769217,(ENSRNOG00000029051|olfactory_1:0.02658918013870381972,(ENSMUSG00000110259||Olfr65_1:0.01931433080927930090,(ENSMUSG00000099687||Olfr623_1:0.05101907406931151245,(ENSRNOG00000033350|olfactory_1:0.07195446304722007136,Pouchie340:0.08265783553058374256)12:0.00473482597900873412)82:0.05903114869870153963)22:0.00481640831185048239)40:0.02891944793009555009)55:0.02963320376887741345)100:0.19049913397880899324,(((ENSMUSG00000063615||Olfr64_1:0.02687556872131739716,(ENSRNOG00000048465|olfactory_1:0.03168972993349693235,Pouchie155:0.04197992614468660372)43:0.00515290303954908570)89:0.04548013690324263086,Ictidomys_tridecemlineatus|OR51|1100_1:0.12605352119971885427)89:0.04641715585540737155,((Pouchie154:0.05838021199569178032,(ENSRNOG00000025163|olfactory_1:0.04140249558954472997,(ENSRNOG00000050164|olfactory_1:0.00666141925422149977,ENSMUSG00000058200|olfactory_1:0.06222982271009806776)53:0.00476566257268609510)91:0.02976540332001166578)81:0.06272783165196328670,Ictidomys_tridecemlineatus|OR51|854_1:0.10446190327663625041)86:0.08233982288044482123)92:0.12197915006386005066)100:0.54422364116887689267,(ENSMUSG00000073938||Olfr632_1:0.06478043941400678241,Pouchie158:0.03836334636419927446)100:0.67125507509476445289)30:0.11850785704152072553)53:0.10839273182572027598,((Pouchie637:0.02788417151557542537,(ENSRNOG00000016027|olfactory_1:0.00997491473687049310,ENSMUSG00000050281||Olfr630_1:0.01935988632403800105)94:0.03710389749833011008)62:0.03235761108660181740,((ENSMUSG00000073949||Olfr606_1:0.01987527030082348461,ENSRNOG00000015832|olfactory_1:0.04927629535160474306)95:0.02407010289452406887,Pouchie502:0.01683260994472123712)95:0.07587476067993670359)100:0.53932757934290276314)32:0.07686389893517683869)7:0.11020442923959460069)1:0.04710802861613271053)0:0.01788943472379500230,((((Pouchie1136:0.04625354629008388702,ENSMUSG00000073963||Olfr572_1:0.00369799174220498961)100:0.46384387564703466467,((ENSRNOG00000047871|similar_1:0.08004727522322642452,Pouchie998:0.01057806177755009867)82:0.05353382647034819752,((ENSMUSG00000073970||Olfr555_1:0.00623548895130451863,ENSRNOG00000050377|similar_1:0.03519766755002986386)70:0.01755221632446164054,(Ictidomys_tridecemlineatus|OR51|1012_1:0.18944771464830542640,Pouchie854:0.01667562337185729202)28:0.00000100000050002909)45:0.05716841216258772979)100:0.27760365948783666257)100:0.24090436093865508216,((Pouchie915:0.00678223585696103616,(ENSMUSG00000073975||Olfr550_1:0.00428275040447047371,ENSRNOG00000018514|olfactory_1:0.01414218845595046140)39:0.03097149845398888476)100:0.80075325283792819775,((ENSRNOG00000015764|olfactory_1:0.03394523187555344851,Pouchie990:0.02003669332278524770)95:0.06631965194123751184,Ictidomys_tridecemlineatus|OR51|868_1:0.07102664174237627304)100:0.47293281701910772075)25:0.04448698253101248529)20:0.08919879724747771521,(Pouchie991:0.04443654701206201096,(ENSRNOG00000015760|olfactory_1:0.03902269418879793228,Ictidomys_tridecemlineatus|OR51|1382_1:0.15369355790880756540)40:0.04995800613988549826)100:0.61288054193137442294)5:0.05049144643149833939)0:0.03558078611946235981)95:0.19765022842759802368)100:0.21371660288152063978,(ENSRNOG00000018508|olfactory_1:0.01257840584443271209,(((Pouchie101:0.03938173079396772858,ENSRNOG00000018506|olfactory_1:0.07166449703275273864)76:0.09037601347605751789,Pouchie509:0.06817995984082286798)48:0.04963992172523899044,ENSMUSG00000073973||Olfr552_1:0.00839930001237652012)9:0.01054758102760966487)100:0.57938226286122695985)42:0.06196771113221021671)17:0.11397467001091776684,(((((Ictidomys_tridecemlineatus|OR52|1168_1:0.11150461165833480681,(((ENSMUSG00000073948||Olfr608_1:0.06374494976689269732,(ENSRNOG00000045842|olfactory_1:0.02329032109809984347,(ENSRNOG00000033060|olfactory_1:0.02575943094084425997,ENSRNOG00000061381|olfactory_1:0.02399645019029823800)71:0.01787181633059875888)98:0.05923379984385793162)93:0.05192333876843985285,Pouchie603:0.08018938990296682612)97:0.09283872007314743213,(((ENSMUSG00000050085||Olfr622_1:0.04946759260417094711,(ENSRNOG00000048603|olfactory_1:0.09800462730429941594,ENSRNOG00000046188|olfactory_1:0.00978079808410894577)78:0.03062465626909411168)89:0.04838848778229717235,Pouchie341:0.08469205629832673998)79:0.07723264392654374810,(Pouchie636:0.14071897952981829438,(ENSRNOG00000016018|olfactory_1:0.07500654496098220492,ENSMUSG00000047545||Olfr629_1:0.05517213946127856594)85:0.03293870545297659935)92:0.09993359751027063032)37:0.05193923945375791135)39:0.09377625066485092975)100:0.61588438289371305601,(ENSMUSG00000073924||Olfr656_1:0.00892953203215551654,Pouchie739:0.04116347245552794826)100:0.53366182570561304654)16:0.14803405431806895831,(((((ENSRNOG00000049190|olfactory_1:0.07357692652592004445,ENSMUSG00000073922|olfactory_1:0.03832428091542250392)99:0.07050505712719414009,Pouchie423:0.05332475425006141800)100:0.11770288096449117721,(ENSMUSG00000070421||Olfr658_1:0.00371037569379585293,(ENSMUSG00000060759||Olfr503_1:0.08241071285584151973,(Pouchie737:0.05735024924701628141,((ENSRNOG00000046945|olfactory_1:0.01714781352945427342,ENSRNOG00000046999|olfactory_1:0.00000100000050002909)93:0.00913401035707498039,(ENSRNOG00000048219|olfactory_1:0.08235963591974897191,ENSRNOG00000054403|olfactory_1:0.05389862293151274908)97:0.04087305841561941766)84:0.02136063664762690578)32:0.00417810659339470404)21:0.00491059355970141498)80:0.03875914516463758314)97:0.09824655847457390567,(((Pouchie420:0.05792341694701351462,(ENSRNOG00000061522|olfactory_1:0.00844806437019871015,ENSRNOG00000046718|olfactory_1:0.13127897451895884084)96:0.02881760348296394034)94:0.03901079646402055151,Ictidomys_tridecemlineatus|OR52|1034_1:0.01412382923855360142)100:0.13344114296654413510,((Ictidomys_tridecemlineatus|OR52|1052_1:0.12299548160436825361,ENSMUSG00000073916|olfactory_1:0.05718641547234661754)100:0.23099078344690082698,(((Pouchie818:0.03689161160536618550,(((ENSMUSG00000057770||Olfr668_1:0.03184497856331269111,ENSRNOG00000059806|olfactory_1:0.03991166402036367550)44:0.00473543532798591411,(ENSRNOG00000056887|olfactory_1:0.04551801742002515444,ENSRNOG00000055389|olfactory_1:0.01811380953771901670)66:0.02150896267109466201)21:0.00000100000050002909,ENSMUSG00000063582||Olfr666_1:0.00494058274883701042)38:0.01324690021218759978)48:0.03336661349294703371,((ENSMUSG00000056782||Olfr667_1:0.02086504409196688822,Pouchie523:0.07007249385938235653)75:0.00538342573243909620,ENSRNOG00000051953|olfactory_1:0.01267697214536047008)100:0.16108176559070380707)71:0.03406393907184611380,((Ictidomys_tridecemlineatus|OR52|1163_1:0.24566860095010797926,(Pouchie1109:0.03611125602536301160,(ENSRNOG00000060725|olfactory_1:0.04537954265424588851,ENSMUSG00000073917||Olfr665_1:0.05154231419932259195)91:0.03634621503192825981)100:0.10767349706395754061)99:0.17264840664582373209,Ictidomys_tridecemlineatus|OR52|213_1:0.07191612225577577455)31:0.01655490440750858466)95:0.12492114250378774654)48:0.05297035848798190005)76:0.11536058230954968074)100:0.57244745222276860463,(((ENSRNOG00000047479|olfactory_1:0.05550960812377488812,ENSMUSG00000051182||Olfr655_1:0.02702965553201655546)62:0.06276698605939824704,Pouchie752:0.06124479562075312716)100:0.70798509190330716212,((ENSRNOG00000017234|olfactory_1:0.02474564975324438504,ENSMUSG00000073925||Olfr654_1:0.02179474043222054055)90:0.05327478492237478630,(Ictidomys_tridecemlineatus|OR52|1250_1:0.10021007035168937038,Pouchie753:0.21634926218834235612)72:0.06873743305023075068)100:0.47385891987274020298)88:0.19717053819630245282)32:0.10595624604005292324)3:0.05045823577122376252,(((((((Pouchie985:0.02054915870721444465,Pouchie781:0.02309716473259666031)94:0.06389482778332816748,((ENSRNOG00000050132|olfactory_1:0.00927536091673459781,ENSRNOG00000048540|olfactory_1:0.02321236833233449384)98:0.04400253882192332183,ENSMUSG00000073956|olfactory_1:0.02723666503307376960)60:0.02049913516616946874)88:0.08389005135367166854,Ictidomys_tridecemlineatus|OR52|1065_1:0.13892052488257128351)99:0.18849887923510671994,((Ictidomys_tridecemlineatus|OR52|1216_1:0.00632139620969417518,Ictidomys_tridecemlineatus|OR52|906_1:0.00000100000050002909)100:0.04047711544771674663,Ictidomys_tridecemlineatus|OR52|694_1:0.00473526687482072380)100:0.21014747484071022443)100:0.34552790440462388677,((ENSMUSG00000073913|olfactory_1:0.02550468801949299161,((ENSRNOG00000049717|olfactory_1:0.01383052552758684030,ENSRNOG00000049981|olfactory_1:0.00000100000050002909)87:0.03325763113723496228,Pouchie73:0.04411312119034348223)60:0.03158269794612544173)100:0.36253194327780369211,((((Pouchie658:0.11060482034967174247,(ENSRNOG00000017351|olfactory_1:0.02200332525925786584,ENSMUSG00000073914|olfactory_1:0.03461390711759471106)85:0.03177435143023897568)99:0.06395341001760025679,Ictidomys_tridecemlineatus|OR52|749_1:0.09943886799976382751)100:0.20004784337593672916,((ENSMUSG00000044705||Olfr670_1:0.02220993472482243533,(((Pouchie526:0.04365706256790038986,Pouchie951:0.00941460415762528785)86:0.00965567399988003817,Pouchie386:0.05410554220952674964)99:0.05302227522141406135,ENSRNOG00000017331|olfactory_1:0.04798747428189686220)50:0.01479298834739134483)100:0.19264944903637354345,((((Pouchie887:0.02258414615292157757,Pouchie774:0.01635485380703864677)95:0.03428581354968008449,(ENSRNOG00000048628|olfactory_1:0.07936183263106245944,((ENSRNOG00000050959|olfactory_1:0.02445222756752010729,ENSRNOG00000027423|olfactory_1:0.03441261656854414930)81:0.03233632579558791409,ENSMUSG00000051172||Olfr672_1:0.04183865453849583416)35:0.00405164143183626892)81:0.03479461196547716656)97:0.07842694726412625938,Ictidomys_tridecemlineatus|OR52|942_1:0.09626369915612358052)100:0.32444765382700968548,((Ictidomys_tridecemlineatus|OR52|712_1:0.14052000597393080050,(((Pouchie787:0.08556807988274245380,Pouchie62:0.02201431633979229058)84:0.01145370433670206065,Pouchie331:0.02435429971643883126)99:0.04705203277257254124,((ENSRNOG00000033813|olfactory_1:0.04666898918082554998,ENSRNOG00000017341|olfactory_1:0.02358697796464813770)98:0.03381798273671450528,(ENSMUSG00000094531||Olfr671_1:0.04070771292075547193,ENSMUSG00000096773||Olfr675_1:0.03045805752590455273)99:0.03537573368854009248)44:0.00848951534817039138)66:0.07296655591848591471)94:0.14091566881534306477,((Ictidomys_tridecemlineatus|OR52|1335_1:0.12776862072873459986,Ictidomys_tridecemlineatus|OR52|1051_1:0.14014926065257612975)99:0.06834868668949332926,(Pouchie489:0.07852160305774372184,(ENSRNOG00000017344|olfactory_1:0.04424883744566613514,ENSMUSG00000073915||Olfr676_1:0.04882000048561853378)85:0.04928179418581859345)90:0.02710805761100136893)100:0.30720136039928247484)95:0.12104622990514385394)48:0.06981417974285528127)52:0.04823515201841509226)42:0.06907892238147612940,((Ictidomys_tridecemlineatus|OR52|683_1:0.04429651279280419351,(((ENSMUSG00000059874||Olfr603_1:0.01414739782875877420,ENSMUSG00000073953||Olfr596_1:0.00472857592887024076)99:0.01159378907148895382,ENSRNOG00000021290|olfactory_1:0.03199945869382233438)96:0.04146731511129934933,Pouchie878:0.02529040209010030571)99:0.05594851956710197860)100:0.21403272826610972301,((ENSRNOG00000021332|olfactory_1:0.18479552632385762290,(Ictidomys_tridecemlineatus|OR52|742_1:0.07640253033096003343,Pouchie988:0.07697452739578827807)99:0.11241126514038239648)99:0.11526142151438108219,(((ENSMUSG00000073954||Olfr594_1:0.01974673973361542462,ENSRNOG00000015785|olfactory_1:0.02885289406119568439)100:0.05862298510629328913,Ictidomys_tridecemlineatus|OR52|649_1:0.09123328034106469031)94:0.05038620452205248845,(Ictidomys_tridecemlineatus|OR52|1396_1:0.07294510715400565060,(Pouchie989:0.03044492842501696911,(ENSMUSG00000051362|olfactory_1:0.02293340547840094779,ENSRNOG00000015769|olfactory_1:0.08486225492657965830)99:0.04652652778506271430)82:0.05443750001285153212)79:0.05006750807573203538)100:0.19732379720535470069)62:0.08105181034765614190)24:0.04497927862095651985)30:0.04735466183579310068)86:0.13683558038637971821)100:0.27351295499101685449,((Pouchie754:0.04088751390418045306,(ENSRNOG00000059092|olfactory_1:0.00435419928105089827,ENSMUSG00000073926||Olfr653_1:0.01353654596917174338)71:0.00000100000050002909)100:0.50647565502250158076,((Pouchie896:0.04239068538553140281,(ENSMUSG00000073931|olfactory_1:0.02881288592107836277,ENSRNOG00000016993|olfactory_1:0.03184599559727558510)100:0.03999291858852108139)96:0.05607056402980285098,(Ictidomys_tridecemlineatus|OR52|1006_1:0.09835577757419800005,((Ictidomys_tridecemlineatus|OR52|1000_1:0.01082793132364275913,Ictidomys_tridecemlineatus|OR52|946_1:0.02522673962397930028)88:0.02199586572195086354,Ictidomys_tridecemlineatus|OR52|1029_1:0.00842183960401491662)44:0.00622357260385349859)68:0.04771224448799402801)100:0.38687009286513412976)29:0.07178590761398130626)16:0.06151350856378640791,((Ictidomys_tridecemlineatus|OR52|914_1:0.00000100000050002909,((ENSRNOG00000011001|olfactory_1:0.03287994612628374752,ENSMUSG00000081945|olfactory_1:0.05126164167155320556)97:0.04772435483316433275,Pouchie602:0.05863753102911716669)99:0.18188882505837949966)100:0.72786133020326559961,((((Pouchie897:0.09259021991750378267,Ictidomys_tridecemlineatus|OR52|920_1:0.06272796315030575165)100:0.82550137473858964388,Pouchie900:0.51428393339755351654)31:0.09413551603668814105,(((ENSMUSG00000073977||Olfr549_1:0.05773081048198112214,(Ictidomys_tridecemlineatus|OR52|1292_1:0.07023160679787390781,Pouchie916:0.03959397933815732989)63:0.03675899270993904233)100:0.30666027535035805807,(Ictidomys_tridecemlineatus|OR52|1302_1:0.28109858964700340511,(((ENSRNOG00000012071|olfactory_1:0.15505385603494206692,ENSMUSG00000073979|olfactory_1:0.05185225555905768891)59:0.02069514637605584725,Pouchie627:0.09458079035800555368)91:0.05812342615174010546,(Pouchie32:0.18907471108534129600,Pouchie626:0.21017868837322623010)75:0.01820332820213172581)92:0.07146615503715962603)100:0.23753350114053306541)100:0.23474722328066266464,(((Ictidomys_tridecemlineatus|OR52|894_1:0.04240308445896573408,((ENSMUSG00000043948|olfactory_1:0.02922065597620853925,ENSRNOG00000025819|olfactory_1:0.03162834549399427125)51:0.01281278334645151278,Pouchie217:0.05092864050262775610)66:0.06029176060811237275)97:0.17156184396341470078,(Pouchie218:0.02715559697221006305,(ENSRNOG00000017387|olfactory_1:0.04088040268660783627,ENSMUSG00000050266||Olfr690_1:0.01079188512142839965)78:0.01404731647814452984)100:0.33454501675581943543)97:0.16695549048631627698,(((ENSMUSG00000073928||Olfr651_1:0.00935943116375671270,ENSRNOG00000017211|olfactory_1:0.01365768851893210505)95:0.00959367609258057925,Pouchie756:0.04963650238114875046)100:0.22380341395946257155,(((Pouchie899:0.02884894325018137751,(ENSRNOG00000017143|olfactory_1:0.03848206101393619044,ENSMUSG00000044899||Olfr649_1:0.01995759778532738005)85:0.03047644424380788197)100:0.14645478785546470202,(Ictidomys_tridecemlineatus|OR52|1331_1:0.03695638504028390253,(ENSMUSG00000042909|olfactory_1:0.04252243962806465799,(Pouchie898:0.06828375655758014973,ENSRNOG00000017138|olfactory_1:0.03813565636738915077)53:0.00253802054799189252)92:0.05272784527495345125)99:0.08692956122028808186)76:0.07601734320879145745,(Pouchie755:0.21927899238917702984,(ENSRNOG00000017214|olfactory_1:0.06142290011917620612,ENSMUSG00000073927||Olfr652_1:0.04474376159246117729)60:0.01770907971396652042)100:0.25695923001579534795)76:0.03925727706722027810)100:0.32722953457684655909)47:0.10405015083301692724)51:0.11888516491342966674)40:0.06519659591488709272,((ENSMUSG00000047535||Olfr67_1:0.02145160750564512053,(Pouchie1113:0.06355162993880648925,(ENSRNOG00000053816|olfactory_1:0.00000100000050002909,ENSRNOG00000016052|olfactory_1:0.00000100000050002909)100:0.04307926189640353537)49:0.01355074892402913234)100:0.16391665644982802985,(((ENSRNOG00000015924|olfactory_1:0.02847964562377941142,ENSMUSG00000073946||Olfr617_1:0.03376219602520254270)87:0.02210893631499567108,((ENSMUSG00000073944||Olfr619_1:0.18622180470924895590,(Pouchie498:0.04234346736394808963,Pouchie640:0.02139664015940929628)97:0.03861623444244213776)70:0.04121860139374593918,(ENSMUSG00000073945||Olfr618_1:0.27253572994303737476,Pouchie609:0.04490158248000019475)39:0.03037925712688651497)54:0.01915085096518730559)98:0.18224614219591336872,Ictidomys_tridecemlineatus|OR52|1144_1:0.04855636441349409776)77:0.07189093147805317163)100:0.30773429783602462839)49:0.07625857618314606234)34:0.07764697097839505513)42:0.10922128114788727526)3:0.06217389365078301866,(((Pouchie1145:0.04096380155198377226,ENSRNOG00000036811|olfactory_1:0.15920135793547032788)100:0.35818954136713587744,((ENSRNOG00000033200|olfactory_1:0.02649833531304885206,(Pouchie987:0.06258264204991423330,ENSMUSG00000057461||Olfr591_1:0.00000100000050002909)92:0.01646797764821296417)99:0.08479041830570373250,((ENSMUSG00000073955||Olfr593_1:0.02397068121068893914,ENSRNOG00000030275|olfactory_1:0.03127381576511795158)64:0.00839618236519354758,Pouchie880:0.07592420750681372343)64:0.03770032326597449329)100:0.19599599052555000123)100:0.28697821785884358725,((Ictidomys_tridecemlineatus|OR52|14_1:0.03719625732400783785,Ictidomys_tridecemlineatus|OR52|886_1:0.04538033590258837291)98:0.07869754391957939355,(((ENSMUSG00000109951||Olfr601_1:0.02533634702518462040,ENSRNOG00000047377|olfactory_1:0.02120198991398609609)96:0.02556863757368797035,Pouchie1000:0.09993510422522990100)89:0.04631181978648764991,(ENSMUSG00000109659||Olfr605_1:0.01399811340427111958,ENSRNOG00000045808|olfactory_1:0.01859308678182734764)99:0.02677911456574571733)96:0.05600795799644869150)100:0.40791584347166803814)80:0.16803483920047551647)1:0.02744316644422645918)1:0.04654817212815000327)2:0.10120150902341835952)11:0.12502488183588789106)98:0.36610557919028630103)68:0.20775172406454506246)100:0.65908978169019782900)100:0.59403428679329861595,(((Ictidomys_tridecemlineatus|OR10|1098_1:0.08206821606379594014,ENSMUSG00000045381|olfactory_1:0.08239488538015217467)93:0.07698339891121029621,(Ictidomys_tridecemlineatus|OR10|740_1:0.07074136073154871363,(ENSMUSG00000047048||Olfr432_1:0.05447510892090157847,(ENSRNOG00000003498|olfactory_1:0.04747571198011864280,ENSRNOG00000050941|olfactory_1:0.11155208208843393758)89:0.05384993746219592092)98:0.09567889681056387929)50:0.03451500291109963620)100:1.22034610055674774820,(((Pouchie375:0.00746636001496787504,(ENSRNOG00000057400|olfactory_1:0.01673904631568780624,ENSMUSG00000055033|olfactory_1:0.00940966036007844300)70:0.03143874934202293275)100:0.42083425396552764930,(((Pouchie376:0.01790912324989974228,(ENSMUSG00000091950|olfactory_1:0.01659405164993776882,ENSRNOG00000022329|olfactory_1:0.04355918588791872492)100:0.05360443766893559225)100:0.18795669785021054676,((Pouchie413:0.09171153970396812849,ENSMUSG00000059371||Olfr427_1:0.10017504806146844409)100:0.32890509271529627666,(Pouchie377:0.06285392384397207877,(ENSRNOG00000003521|olfactory_1:0.05412208796195260019,ENSMUSG00000051528|olfactory_1:0.00916478590373205441)95:0.01025198020465087172)100:0.15650832685905771702)98:0.09015736690573933343)100:0.21486877220904854191,((Pouchie414:0.03109461510969942222,(ENSMUSG00000046486|olfactory_1:0.00000100000050002909,ENSRNOG00000003518|olfactory_1:0.02433177489580898648)66:0.02088647259157555558)100:0.13402562229596309828,Ictidomys_tridecemlineatus|OR6|1132_1:0.03344328026829931216)100:0.23447894308565456201)96:0.15874949271329485967)100:0.42515044733350898509,((ENSRNOG00000022387|olfactory_1:0.01437728095835066194,ENSMUSG00000049528|olfactory_1:0.04738846978079117728)100:0.32272623099112190959,((Pouchie412:0.05661977743245673322,(ENSMUSG00000050134|olfactory_1:0.00580980762408206917,ENSRNOG00000003509|olfactory_1:0.02629917045074009127)93:0.03994004337224960760)71:0.04080069725992475915,Ictidomys_tridecemlineatus|OR6|47_1:0.08697242469165965273)100:0.40418911802621487750)99:0.23522826005622113343)97:0.19129284947552968599)35:0.10559639558340835896)12:0.05374769074216830672)71:0.18767365251499240619,(((((Ictidomys_tridecemlineatus|OR10|934_1:0.03841145828928141381,(ENSRNOG00000058820|olfactory_1:0.06332420107176560398,Pouchie402:0.05508730694859989563)87:0.04300858777543849903)100:0.45842521749596970571,(((Pouchie794:0.08572704108701678649,ENSRNOG00000017906|olfactory_1:0.00406512593008523642)67:0.00554034556765434921,ENSMUSG00000071494||Olfr455_1:0.02827345815509844928)100:0.85989711728301088112,(Pouchie447:0.00000100000050002909,ENSRNOG00000024527|putative_1:0.04791961045213179865)100:0.85570810822612941582)99:0.23190297705268658746)99:0.26864414825929966435,((Ictidomys_tridecemlineatus|OR10|169_1:0.18195692041682326456,((Pouchie186:0.04691119132719672596,Pouchie185:0.03258125480316593353)89:0.05491988111348421187,(ENSRNOG00000048446|olfactory_1:0.10075851813079918229,(ENSMUSG00000061387||Olfr1490_1:0.04327224809858918469,ENSRNOG00000047343|olfactory_1:0.04626751740828989601)100:0.06440866825275592955)77:0.00636851403834788349)77:0.08195892942535376591)100:0.70960275793017080215,((Ictidomys_tridecemlineatus|OR10|1345_1:0.07361378853428486579,(Pouchie187:0.07445709314605856999,((ENSRNOG00000030032|olfactory_1:0.03922605255899637433,ENSMUSG00000050865||Olfr1494_1:0.04716689180460571090)63:0.02214373716040494988,(ENSMUSG00000051156||Olfr1491_1:0.08942586554720470537,((ENSMUSG00000047207||Olfr1495_1:0.03313249110413952342,ENSRNOG00000032600|olfactory_1:0.10270598434560894441)100:0.07792920679000737982,Pouchie188:0.06607291240643503594)100:0.11590050027216500239)56:0.02023616069460057107)22:0.01054793271224300708)54:0.08253711689695199250)100:0.42834606197622604462,((ENSMUSG00000067545||Olfr1419_1:0.01636082060959297493,Pouchie453:0.05402596731575014244)100:0.46597719892464367630,(((Pouchie454:0.03836079134970118987,(ENSRNOG00000021050|olfactory_1:0.02510724894229298884,ENSMUSG00000060878|olfactory_1:0.00798401384101088928)97:0.02872477580275594258)96:0.06467850118131074355,Ictidomys_tridecemlineatus|OR10|853_1:0.08127405441603940961)100:0.33595198366685175007,(Ictidomys_tridecemlineatus|OR10|1398_1:0.34371922583598563117,(Ictidomys_tridecemlineatus|OR10|1103_1:0.15718632408303487291,((ENSMUSG00000060556||Olfr1418_1:0.00000100000050002909,(ENSRNOG00000049602|olfactory_1:0.00000100000050002909,ENSRNOG00000046620|olfactory_1:0.00000100000050002909)100:0.03492656060189037320)95:0.01963926905556272889,ENSMUSG00000048292||Olfr1417_1:0.03193010175115577193)96:0.06086574031967966619)100:0.13511383412614946797)59:0.08878488596667294397)41:0.10536280509446434295)100:0.25662486081280466710)95:0.16500724355269627552)97:0.19178189258875788514)79:0.11537140650361603356,(((((Ictidomys_tridecemlineatus|OR10|1023_1:0.09618873174802797243,(Pouchie888:0.17170841150479837500,((ENSMUSG00000066672||Olfr417_1:0.02372065370078063964,ENSMUSG00000059503||Olfr248_1:0.10325132266727836405)84:0.01283469943581678346,(ENSRNOG00000047062|olfactory_1:0.04340823125313094527,ENSRNOG00000046866|olfactory_1:0.05325438206423741688)77:0.01563573492317842442)89:0.07094628847226870649)76:0.08848453358478863828)100:0.59024384880406477460,((Pouchie594:0.12899607240758603766,(ENSMUSG00000054666|Olfactory_1:0.05087641686179936867,ENSRNOG00000046224|olfactory_1:0.03413509388531887206)97:0.04851416119578663699)100:0.37300357793665689377,(Ictidomys_tridecemlineatus|OR10|1350_1:0.07955080354564639245,((((ENSRNOG00000050274|olfactory_1:0.02096392303449847935,ENSRNOG00000050907|olfactory_1:0.03417609144785083153)92:0.01235007674622544752,ENSRNOG00000046735|olfactory_1:0.02225572817248110472)81:0.01546353169544256202,(ENSMUSG00000096169||Olfr1564_1:0.04656801314687091659,(ENSMUSG00000094891||Olfr55_1:0.01389473535600209246,ENSMUSG00000093884||Olfr239_1:0.00471857823885345976)73:0.00487344417127290753)54:0.01078313487331825429)94:0.04749788461146357138,Pouchie595:0.03441840317355168710)88:0.07579544263958026828)93:0.12705146153158444755)100:0.55390767399335871790)89:0.23093313482486438337,(Ictidomys_tridecemlineatus|OR10|180_1:0.17319780126565872957,(((ENSRNOG00000021727|olfactory_1:0.02961321552635222398,ENSMUSG00000049280||Olfr509_1:0.08953105955965004470)100:0.08168000164798383533,(Pouchie975:0.14151076030414000417,Pouchie1105:0.03320708634225878753)41:0.02168614539027696395)99:0.14083498757534890222,(Pouchie974:0.07073674253648962185,(ENSMUSG00000043855||Olfr479_1:0.05202304179064904527,ENSRNOG00000030215|olfactory_1:0.06061096566248495160)90:0.03242283817216140562)100:0.13800738929056455273)70:0.03768714163639317466)100:0.66689256295509291572)63:0.12246743825174870313,(Ictidomys_tridecemlineatus|OR10|1137_1:0.56498892479950679757,(((ENSRNOG00000028439|olfactory_1:0.04919821395173735318,ENSMUSG00000047286|olfactory_1:0.04370296155472074701)98:0.06394667279600436960,Pouchie815:0.05188674557217524963)87:0.06351070516355938889,Ictidomys_tridecemlineatus|OR10|1111_1:0.14681810797839725535)100:0.49371817189540617710)28:0.08440786165720848278)17:0.07169345500826049267,(((Ictidomys_tridecemlineatus|OR10|965_1:0.09916415080526445880,(((ENSMUSG00000062527||Olfr1408_1:0.06784185817081279934,ENSRNOG00000049212|olfactory_1:0.05507678341931063204)95:0.04946494204808947470,ENSRNOG00000046418|olfactory_1:0.06633125612986091879)80:0.01313252162305119514,ENSMUSG00000058981||Olfr1406_1:0.04983982103898850630)100:0.11877407079731824857)100:0.23196658071819337144,(((Ictidomys_tridecemlineatus|OR10|1423_1:0.03128067029367260360,((ENSMUSG00000049605||Olfr418_1:0.02583832324037668021,ENSRNOG00000049477|similar_1:0.04959087993028117591)89:0.02333755826664362862,Pouchie528:0.06398331698713276283)99:0.08681768396167389990)94:0.08747537542968115976,(Pouchie344:0.23220985199205454452,(Ictidomys_tridecemlineatus|OR10|803_1:0.08666938480129152134,Ictidomys_tridecemlineatus|OR10|1166_1:0.26106215905338003846)40:0.03142115172687125202)62:0.04934109522288127742)63:0.06529110346540477339,((((ENSRNOG00000045582|olfactory_1:0.03778507556629032149,ENSMUSG00000049456||Olfr1404_1:0.03394755286031767710)100:0.20991876238512471864,(Pouchie1127:0.03764858893800131917,(ENSRNOG00000046512|olfactory_1:0.02631430212911469238,ENSMUSG00000046643||Olfr218_1:0.03426687342475922410)91:0.03038031962112224330)94:0.04117762795917371405)92:0.04915233664198019603,Ictidomys_tridecemlineatus|OR10|1318_1:0.07457038391819668932)100:0.33730679330153834350,((ENSMUSG00000037924|olfactory_1:0.01913813659833816030,ENSRNOG00000009141|olfactory_1:0.04910421041415946597)100:0.08522865417326706827,Ictidomys_tridecemlineatus|OR10|158_1:0.10761199494398965282)100:0.25783105867682448720)44:0.07380621024366364191)78:0.16751060017379262868)100:0.44630060529224385713,(Pouchie163:0.69091893342000898492,(Pouchie374:0.06503097870406336634,(ENSRNOG00000003555|olfactory_1:0.04563187675829127182,ENSMUSG00000050788|olfactory_1:0.01725905033044238673)53:0.01670432885128690648)100:0.59499579374802546994)38:0.06351468270959023665)14:0.05115700871268974437)97:0.19062660560404096066)91:0.11437669072836945117,((((Pouchie20:0.56925162005563900713,((Ictidomys_tridecemlineatus|OR10|852_1:0.01725410088489148092,(Pouchie590:0.02215916419139447174,(ENSRNOG00000019600|olfactory_1:0.03746653698817642431,ENSMUSG00000073897|olfactory_1:0.00545576074419095846)60:0.04589310580203177781)44:0.04454107538913006092)100:0.20048779636830668660,(Ictidomys_tridecemlineatus|OR10|1339_1:0.05231728669605072851,(ENSMUSG00000073898||Olfr713_1:0.01525909384628239100,((ENSRNOG00000019599|olfactory_1:0.07034225552716279195,ENSMUSG00000049674||Olfr714_1:0.04235467386314892974)73:0.03070262765031871871,(ENSRNOG00000019594|olfactory_1:0.00000100000050002909,ENSRNOG00000049285|olfactory_1:0.00000100000050002909)100:0.03338980329620828275)56:0.01546834484900055928)62:0.01894752991204540563)100:0.31383622764435492591)100:0.18751674125108519497)75:0.12425037460330798367,(((ENSMUSG00000056946||Olfr512_1:0.07489490364978607095,((ENSMUSG00000062434||Olfr516_1:0.00933877249368010760,ENSMUSG00000066239||Olfr519_1:0.10673670674956260707)81:0.02478564693550742992,(ENSRNOG00000049832|olfactory_1:0.00000100000050002909,ENSRNOG00000047813|olfactory_1:0.00000100000050002909)100:0.02518445909329447910)32:0.00947499845915635887)96:0.06058018703744402073,((ENSRNOG00000047675|olfactory_1:0.02559117887756200485,ENSMUSG00000046431||Olfr518_1:0.05010130434628207868)90:0.03031535907082409664,(((((Pouchie719:0.02340843802787780786,Pouchie1108:0.04173407013823249995)69:0.05248360533714843679,Pouchie806:0.02858631339920288811)39:0.00785708564995922162,Pouchie807:0.01376630854130542203)46:0.02220697479282471992,Pouchie805:0.05327034079567851549)41:0.03483604379577723287,((Pouchie1107:0.04626300208233362354,(ENSRNOG00000030782|olfactory_1:0.03195730382738547898,ENSMUSG00000066240||Olfr517_1:0.01406867068265408964)100:0.07143465299413254144)100:0.08977178609810387844,(((Ictidomys_tridecemlineatus|OR10|856_1:0.01542738470521479340,((Ictidomys_tridecemlineatus|OR10|855_1:0.01011493509963532281,Ictidomys_tridecemlineatus|OR10|926_1:0.03247815750149628949)95:0.02547228514858331655,Ictidomys_tridecemlineatus|OR10|909_1:0.04492097880115127062)64:0.00599830266924214570)99:0.05317831077108915033,((Ictidomys_tridecemlineatus|OR10|1172_1:0.00000100000050002909,Ictidomys_tridecemlineatus|OR10|1228_1:0.00000100000050002909)100:0.03016524765063964206,(Ictidomys_tridecemlineatus|OR2|801_1:0.14860672242062997195,(Ictidomys_tridecemlineatus|OR10|1286_1:0.03285447717846697729,Ictidomys_tridecemlineatus|OR10|1110_1:0.00000100000050002909)97:0.05546094922116684423)81:0.02127650654724688381)18:0.00495757757674211621)96:0.14172600528103806994,(ENSMUSG00000066241||Olfr514_1:0.11741599607263288052,ENSRNOG00000032092|olfactory_1:0.03153344653532885733)100:0.10604442249362276696)16:0.02338044702561621960)18:0.04004146346753744562)10:0.02226980927623694803)16:0.03518081000667308555)100:0.61826998219376838595,(ENSMUSG00000048067||Olfr1349_1:0.04016885636868570975,(ENSRNOG00000015254|olfactory_1:0.03170854524053840634,(Pouchie1045:0.14361817690456610275,Pouchie816:0.01455050625682299814)85:0.07070428968408051795)73:0.01029024303801188978)100:0.96558099542453557085)10:0.08408044297338143624)56:0.09630016588803542998,(((Ictidomys_tridecemlineatus|OR10|1050_1:0.12501239275978209831,(Pouchie1057:0.09395203830967538416,(ENSMUSG00000052012|olfactory_1:0.01539886967130329153,ENSRNOG00000003347|olfactory_1:0.07487101559496471548)91:0.03423157320881251020)93:0.07740795973678230024)100:0.26162230326638474809,((ENSRNOG00000048675|olfactory_1:0.06265079880016377611,(ENSMUSG00000063374||Olfr763_1:0.02119397196050330431,ENSMUSG00000069430|Olfactory_1:0.02431271402916585292)100:0.05657588235888352801)100:0.10560896464322411248,Pouchie430:0.04867628408819646424)100:0.48356875007416721957)100:0.62708854737463148865,((ENSMUSG00000044487||Olfr1112_1:0.06303306965695062991,(ENSRNOG00000010035|olfactory_1:0.06272882170033852733,(Pouchie631:0.00948241389131089692,Pouchie510:0.01653797576997273130)100:0.07486638048366046905)64:0.01783370274628211932)100:0.32179716645226719152,(((Ictidomys_tridecemlineatus|OR10|865_1:0.23787192287578778904,Ictidomys_tridecemlineatus|OR10|864_1:0.10430243831221341910)97:0.08266211137982489021,(((((ENSRNOG00000048361|olfactory_1:0.04149561102964025722,ENSMUSG00000081234||Olfr1120_1:0.03683442571428848650)100:0.08806353087865687046,(Pouchie172:0.00448804125661661675,Pouchie14:0.00452563673690958672)100:0.07280417067931155284)100:0.09881980935420391077,((((ENSMUSG00000058194||Olfr1126_1:0.04600271391569848295,ENSRNOG00000053263|olfactory_1:0.04654761427838657178)46:0.01332928522182214026,(((ENSMUSG00000059205||Olfr1130_1:0.02107246514738825988,ENSMUSG00000062272||Olfr1129_1:0.00659903190319960364)98:0.04927198690244528889,ENSRNOG00000057929|olfactory_1:0.03998855819589661881)50:0.01307038590552991875,ENSRNOG00000037833|olfactory_1:0.18578664074260034522)30:0.03010666927658262743)37:0.04086002061123428231,(Pouchie396:0.12759839305306014401,Pouchie130:0.05813283825405562294)91:0.05947113209317996668)33:0.01269333139107418733,(Pouchie170:0.13880539953935150388,Pouchie1025:0.02339962986420869584)97:0.05619196011313316863)47:0.02625679015418945841)38:0.03476257860806076377,(((ENSMUSG00000068814||Olfr1145_1:0.05303623741592049939,ENSRNOG00000049572|olfactory_1:0.03154714922735964849)93:0.02973139794772186248,((Pouchie104:0.00000100000050002909,Pouchie263:0.03967237538114447293)91:0.03164517548333528607,(Pouchie846:0.00394151542677632048,Pouchie790:0.05295505245919561454)98:0.07360441471461603991)89:0.09096918565828125691)100:0.10306939029684669684,(ENSRNOG00000058143|olfactory_1:0.22607968726576915808,(ENSMUSG00000061875||Olfr1148_1:0.06715258840974361321,ENSRNOG00000045792|olfactory_1:0.12129222296459732378)87:0.04482210183118686547)96:0.06778229341359952309)100:0.15882115513231001569)35:0.03244142602377370066,(ENSRNOG00000045869|olfactory_1:0.03634834494364570096,ENSMUSG00000070852||Olfr1121_1:0.08065633700548260898)100:0.20115787517144606555)82:0.06114483468764021074)99:0.23474189160281883071,(((Ictidomys_tridecemlineatus|OR10|782_1:0.05157717838143367761,(Ictidomys_tridecemlineatus|OR10|857_1:0.01201878048454387005,Ictidomys_tridecemlineatus|OR10|1324_1:0.00666255328598671162)100:0.02418893536055233620)100:0.16222629765344237507,(Pouchie171:0.09143545762039728686,(ENSRNOG00000037834|olfactory_1:0.12957915722747589959,ENSMUSG00000050772||Olfr1124_1:0.05262430588720004576)95:0.06465989902144683721)100:0.23023068159103005081)99:0.13508797895097274244,(((Pouchie267:0.08313442579287595724,(ENSRNOG00000033422|olfactory_1:0.04318018281906093464,ENSMUSG00000043274||Olfr1123_1:0.00000100000050002909)94:0.04859957253917680797)91:0.07409888165570792384,((Pouchie556:0.09684665836336546485,((ENSMUSG00000070855||Olfr1116_1:0.02893044516399556967,ENSMUSG00000083706||Olfr1118_1:0.02927595382799060356)93:0.02302157098318714096,(ENSRNOG00000043492|olfactory_1:0.00000100000050002909,ENSRNOG00000031264|olfactory_1:0.01134246942480350746)100:0.09735231637592781095)99:0.09575339406803835829)100:0.15064084385767045893,((Pouchie203:0.11609174142165266941,(ENSMUSG00000047594||Olfr1122_1:0.01484965798174748761,ENSRNOG00000037837|olfactory_1:0.06036859790740412707)100:0.09508885976811215501)100:0.15700103263837647538,Ictidomys_tridecemlineatus|OR10|991_1:0.28902160681442512491)85:0.06332080698807102115)71:0.07340816176860993914)100:0.33239279112166258967,((Ictidomys_tridecemlineatus|OR10|1129_1:0.00000100000050002909,Ictidomys_tridecemlineatus|OR10|332_1:0.00000100000050002909)100:0.14874801880758553585,((Pouchie286:0.01341417832227425472,Pouchie555:0.03388855348383774252)100:0.06418763864637844208,((ENSMUSG00000070857||Olfr1113_1:0.01249506887362580171,ENSMUSG00000070856||Olfr1115_1:0.05747294217115522103)99:0.03525121332331446200,(ENSRNOG00000010052|olfactory_1:0.01491841803881591155,(ENSRNOG00000049438|olfactory_1:0.00000100000050002909,ENSRNOG00000045694|olfactory_1:0.00000100000050002909)100:0.06103504488542837308)100:0.04833036546229578512)85:0.01199535955007333468)100:0.14525062281312239865)100:0.15725609809535148753)85:0.09090279838065379314)74:0.05253581744642542989)63:0.07455336855866614987)100:0.41404143098220980157)20:0.06451732250150141179)15:0.07427629386027138902,((ENSMUSG00000049561|olfactory_1:0.00000100000050002909,(Pouchie623:0.06712275342449679216,ENSRNOG00000029420|olfactory_1:0.01807308002638889632)23:0.00612343899883519786)100:0.76486230220280670977,((Ictidomys_tridecemlineatus|OR10|1045_1:0.13293319809847073398,(Pouchie619:0.04613284842071489061,((ENSMUSG00000094295||Olfr819_1:0.01281282382842782556,(ENSMUSG00000094632||Gm10310_1:0.00000100000050002909,ENSMUSG00000095608||Olfr247_1:0.00000100000050002909)99:0.00917506003942514421)93:0.01153178393492621488,(ENSRNOG00000048132|olfactory_1:0.03588486404612201142,ENSRNOG00000048023|olfactory_1:0.02617358781004672230)100:0.06278002628703151233)92:0.08303276114980782940)93:0.11085751496696168161)100:0.55237854584804957359,(ENSMUSG00000063994||Olfr120_1:0.02800455115429461433,(ENSMUSG00000080990||Olfr118_1:0.03397659087426024155,(((ENSRNOG00000050316|olfactory_1:0.05429540177780995541,(ENSMUSG00000060017||Olfr121_1:0.03793043364195208822,ENSMUSG00000059964||Olfr119_1:0.04866233166641505820)31:0.00901939022765311203)23:0.00594954326453537175,(ENSMUSG00000081724||Olfr129_1:0.02920781851479395050,ENSRNOG00000046708|olfactory_1:0.04464301523950581219)93:0.04138854507524783455)35:0.01409550026840752923,ENSMUSG00000083947||Olfr122_1:0.07480315730641799721)51:0.03677275725529358802)23:0.00931731607961654336)100:0.69134377517202139085)26:0.09348954271519796522)32:0.08616629585982332751)76:0.16162551217174842000)51:0.03898241549983309795)8:0.05479564351926569099)10:0.02949852253801034038)1:0.08488681571496796419,((ENSMUSG00000075379||Olfr358_1:0.03213762618349864236,((ENSRNOG00000032102|olfactory_1:0.03847295544167691345,((ENSRNOG00000031803|olfactory_1:0.07305036407221618400,ENSMUSG00000083361||Olfr360_1:0.06743647126792580437)52:0.01409952543701217635,(Pouchie335:0.09282670413265495246,(Pouchie385:0.13929152470977482214,(ENSMUSG00000075378||Olfr361_1:0.05337866358727032939,ENSRNOG00000007977|olfactory_1:0.05565044305073300196)99:0.04527109941630131501)47:0.07523548794102588588)29:0.04319099417166233357)29:0.02410826837273521636)41:0.09154082557458426139,ENSRNOG00000032321|olfactory_1:0.09900169458987852222)22:0.01891101092976689782)100:0.89147733719234256711,((((ENSMUSG00000049041||Olfr398_1:0.02691978357000852223,ENSRNOG00000019898|olfactory_1:0.08370006117225058107)82:0.04256523285407285556,Pouchie740:0.07594035998204863580)100:0.90785931569008049280,((ENSRNOG00000007986|olfactory_1:0.02466708625424948037,(Pouchie1:0.08357454277081491356,ENSMUSG00000075377|olfactory_1:0.02345511399387005189)23:0.01968999721993225024)100:1.01343922510019668337,Ictidomys_tridecemlineatus|OR1|1162_1:0.39650018900155259427)73:0.10390659332169782658)63:0.14008175252651555720,((((((Ictidomys_tridecemlineatus|OR1|708_1:0.74418283378728400379,(Ictidomys_tridecemlineatus|OR1|1385_1:0.16301114477831929461,(Pouchie333:0.07322032299738813477,ENSMUSG00000046881||Olfr374_1:0.09354227620112501307)77:0.07568411984230534462)100:0.32856929099413256790)5:0.07705924047225919116,(((((((ENSRNOG00000033799|olfactory_1:0.04555806763379096486,ENSMUSG00000075383||Olfr351_1:0.03788672737574231425)65:0.02085112811417116907,(ENSMUSG00000075382||Olfr353_1:0.05546609291246869938,ENSRNOG00000029069|olfactory_1:0.05115296506684863936)95:0.09241688992204659392)100:0.44187109822399561754,((Ictidomys_tridecemlineatus|OR1|1265_1:0.58593788024452664320,(Pouchie1087:0.04146517557588014907,(ENSMUSG00000058275|olfactory_1:0.02919047349504046499,ENSRNOG00000045565|olfactory_1:0.06037476650833422526)54:0.03350996129289397774)100:0.52984609768329271606)44:0.16240356366509753339,(Pouchie920:0.04064678569462611829,(ENSMUSG00000055088|olfactory_1:0.02544200751427991986,ENSRNOG00000007954|olfactory_1:0.05330146633895160857)42:0.02100475268599755196)100:0.53533673960635919098)24:0.10298213790774715659)9:0.08667571749319669117,(((((Ictidomys_tridecemlineatus|OR1|930_1:0.15718328162395656111,(Pouchie319:0.06917557187152532927,(ENSMUSG00000075384|Olfactory_1:0.05568866212982575420,ENSRNOG00000007911|olfactory_1:0.05452037574223853739)99:0.05914625857775400453)100:0.08406860734260217238)100:0.18929303099720160009,(((Pouchie580:0.10241646800881408497,ENSRNOG00000025931|olfactory_1:0.16288829054858661172)100:0.23391910516472422255,(Ictidomys_tridecemlineatus|OR1|1392_1:0.13884809031131400969,Ictidomys_tridecemlineatus|OR1|643_1:0.00438840947017242727)100:0.27576157722769034653)100:0.22760472649811602786,(Ictidomys_tridecemlineatus|OR1|1063_1:0.16691946942826385580,((ENSRNOG00000047478|olfactory_1:0.06414223473244293205,ENSMUSG00000050015|olfactory_1:0.07046846004498280580)96:0.04936730427183638747,Pouchie318:0.09307220405591072609)99:0.08734361309798426010)78:0.05311074274782617843)63:0.07596128124229502288)50:0.02938852389282822775,(((ENSRNOG00000049460|olfactory_1:0.06201655538801092299,ENSMUSG00000053146||Olfr352_1:0.03872184908484090082)100:0.08149022584039498918,Pouchie71:0.10131868795727712318)95:0.05790680526689665625,((((Pouchie832:0.04946221131223994816,((Pouchie162:0.02821765248484952790,Pouchie673:0.01237632759614925616)89:0.03436647627577468084,Pouchie811:0.03066817035318178050)61:0.01036686454407512864)81:0.01780997601067644404,(Pouchie448:0.00782376026543349368,Pouchie134:0.01562661973896644491)66:0.00924632078268604329)100:0.13296890981367437412,((((ENSRNOG00000046228|olfactory_1:0.08672341490994059376,ENSMUSG00000111869||Olfr342_1:0.04904285697274506084)100:0.06694298107231072548,((((ENSRNOG00000049538|olfactory_1:0.16665637012377823578,ENSRNOG00000046032|olfactory_1:0.10058471646431918489)72:0.03415712234183276158,((ENSRNOG00000060108|olfactory_1:0.05120128049227639505,ENSMUSG00000068950||Olfr338_1:0.10395351504373315232)83:0.04369140702110639596,((ENSMUSG00000094764||Olfr346_1:0.08852334757845958801,(ENSRNOG00000046801|olfactory_1:0.09391972119167353583,(ENSMUSG00000096822||Olfr344_1:0.10499459845283320991,ENSRNOG00000030855|olfactory_1:0.03229407531317698976)58:0.00176231979128790048)67:0.03359188367545985765)33:0.01516201234624155701,ENSMUSG00000094464||Olfr339_1:0.10249782974648136147)52:0.02078754373824870730)84:0.03058810888610584422)71:0.03996860829919494928,((ENSMUSG00000094266||Olfr340_1:0.06569323793035888870,(ENSRNOG00000054399|olfactory_1:0.07038129091268707782,ENSRNOG00000046849|olfactory_1:0.08474088185102507387)100:0.07991414266756043105)99:0.05231477019725709610,(ENSRNOG00000045690|olfactory_1:0.05509959783407956252,ENSMUSG00000059251||Olfr345_1:0.05648005549264352443)85:0.01999066568111254952)66:0.02050300858338347312)22:0.00520747515365573010,(ENSMUSG00000111863||Olfr347_1:0.12989726231487372377,ENSRNOG00000047092|olfactory_1:0.12404689424611144155)41:0.03094583730695304666)40:0.02042582993580327119)43:0.01501742700969232666,((ENSRNOG00000045719|olfactory_1:0.04192247285697740106,ENSMUSG00000075387||Olfr341_1:0.03562646686886493386)94:0.04542468230826245124,ENSRNOG00000048909|olfactory_1:0.12672087288842004416)72:0.03396723452706467555)59:0.04054056306791904013,Pouchie611:0.16739907971666970199)37:0.01362640353758065061)79:0.04009732632660090862,((Pouchie320:0.08554789717552740980,(ENSRNOG00000048499|olfactory_1:0.07721251615920618483,ENSMUSG00000111021|Olfactory_1:0.03498174852787602762)95:0.04339266638447231844)100:0.09789865155875203395,((Ictidomys_tridecemlineatus|OR1|256_1:0.13949012853860778827,(Ictidomys_tridecemlineatus|OR1|583_1:0.10599922822046657644,((Ictidomys_tridecemlineatus|OR1|642_1:0.04102811126065126351,Ictidomys_tridecemlineatus|OR1|594_1:0.08959294209087875771)64:0.02956290758322086334,(Ictidomys_tridecemlineatus|OR1|905_1:0.11458088050331333152,Ictidomys_tridecemlineatus|OR1|1143_1:0.07243754834110631424)71:0.04166477883864153769)94:0.03814034750235790333)77:0.02817981848099547840)96:0.07348399916117104302,(Pouchie321:0.04930369636864357502,(ENSRNOG00000048611|olfactory_1:0.03151725289607387737,ENSMUSG00000049315||Olfr348_1:0.03838365091981615906)100:0.05747219125718210780)99:0.06932678345859938362)33:0.03114511558424769289)23:0.01102429710669204470)63:0.03546226916667008511)100:0.11804776098804832529)100:0.25286287047412381312,((Pouchie741:0.12249597518173570287,ENSMUSG00000057050||Olfr397_1:0.07905838185747732227)100:0.12614723947561107265,(Ictidomys_tridecemlineatus|OR1|724_1:0.13073484019952275048,(((Ictidomys_tridecemlineatus|OR1|517_1:0.10341925886746948515,Ictidomys_tridecemlineatus|OR1|756_1:0.07292875588976174828)93:0.04623024390033724645,((((Pouchie820:0.13433584098049702882,((ENSRNOG00000055982|olfactory_1:0.02191948284494603036,ENSRNOG00000056175|olfactory_1:0.01726963847395844923)65:0.01620822194914404990,ENSMUSG00000055971||Olfr378_1:0.08066098539344314367)65:0.01638464435936714050)96:0.07933959107203798766,(ENSMUSG00000069823|Olfactory_1:0.05668311054781904890,((ENSRNOG00000052636|olfactory_1:0.00900933449110515559,ENSRNOG00000047958|olfactory_1:0.00441819140734394343)98:0.03184022641931914810,Pouchie578:0.12328774766112376993)65:0.01923599372586563827)56:0.04145224145501338192)88:0.06400562149496191733,(Pouchie813:0.10898114885919091277,((Pouchie874:0.07582425678057794216,((ENSMUSG00000062128||Olfr20_1:0.09143110391716716134,ENSMUSG00000063881||Olfr376_1:0.04084611527001324321)61:0.02290895137280803129,ENSRNOG00000052661|olfactory_1:0.05050324793459546463)37:0.01933215338455683552)19:0.01501323990341921905,(Pouchie511:0.27640312671946648537,(((Pouchie912:0.05219175543889392060,Pouchie418:0.05662061316010284784)99:0.06972448486786497757,ENSRNOG00000052919|olfactory_1:0.09517577783211701725)6:0.00659399284918881553,(((((Pouchie877:0.12026087856845898982,Pouchie876:0.10356250009487498465)50:0.02617715542691805702,(Pouchie1102:0.16481347887628239324,Pouchie1023:0.02913190540023386302)100:0.10186876787449475334)37:0.01824860598424371885,Pouchie875:0.05557230904076041617)42:0.00403929395287375669,((ENSMUSG00000069816||Olfr23_1:0.17450485787589425923,(ENSRNOG00000031966|olfactory_1:0.13037807367143980364,ENSRNOG00000055523|olfactory_1:0.09922065807204541454)31:0.00705265364549143882)51:0.01481297892653970875,ENSMUSG00000069818||Olfr390_1:0.12860284475734617970)79:0.03636966760535591259)99:0.09031989287975517033,((((Pouchie804:0.10421838366378070873,((Pouchie165:0.10043513675204318591,Pouchie861:0.13960447812499354736)47:0.07085849135402010057,(Pouchie1068:0.09623064374014980715,Pouchie237:0.08625535276594456513)97:0.04252310440014335502)7:0.01758378933409923336)2:0.01841998326097971442,(((Pouchie404:0.04927809340955249112,Pouchie649:0.08528513811768351216)94:0.05241612922414638082,Pouchie1084:0.28307512689942504469)9:0.00000100000050002909,((Pouchie1086:0.07465262893752536155,Pouchie703:0.09270462482356929546)19:0.01227017362093738712,(((Pouchie1083:0.11629592232543621566,(Pouchie1052:0.12293201992585105209,Pouchie937:0.07217403602074369540)92:0.03663010815258153224)22:0.01312212314075143077,(Pouchie944:0.07378375032865069905,(((Pouchie173:0.17081793776521247974,Pouchie13:0.06736748999110545033)93:0.05933941407532714735,Pouchie343:0.06252312955122064919)77:0.02834224024678184267,Pouchie1035:0.05162219117254720352)92:0.06533062827113653159)23:0.01591188479478351445)5:0.01367127720962016749,(((Pouchie277:0.07763877477767085200,Pouchie788:0.04747649720072220914)71:0.03672767252576071562,((Pouchie438:0.06324956780420512570,Pouchie704:0.04324183031677528849)98:0.06308538245224923346,Pouchie1085:0.11734304589216966452)49:0.03395405835578296783)19:0.00459230674179891309,((Pouchie935:0.05533857962146031262,(Pouchie322:0.12291947412084570923,((Pouchie293:0.05386404471247220604,Pouchie792:0.03156871980127216870)78:0.02349663825296891689,Pouchie161:0.07713148871021982544)84:0.03323904146931229431)30:0.01283133657238030162)26:0.01805513168509307806,(((Pouchie936:0.09367988158067068472,(Pouchie793:0.05351534514943005055,Pouchie117:0.01037746516034025561)99:0.04320952701634524218)93:0.04478139804762928250,Pouchie1051:0.06881337481734524364)28:0.02434417292086146073,(Pouchie1053:0.09089576365899826316,(Pouchie938:0.08715226436765480256,Pouchie327:0.06140091909973893064)68:0.02335460624352655654)32:0.00522475915395594331)35:0.02380380675318931674)11:0.03308318095914941637)1:0.00478674108021664123)2:0.01772136184460984532)1:0.00488173315594534613)2:0.02707410771956828693)61:0.02952607266468905423,(((ENSMUSG00000056921||Olfr394_1:0.11691116716021146549,(ENSRNOG00000061111|olfactory_1:0.05676211501638923212,ENSMUSG00000094488||Olfr393_1:0.06423457859344798571)95:0.04810401592909885338)69:0.02330812488657457715,((ENSRNOG00000048257|olfactory_1:0.00000100000050002909,ENSRNOG00000056846|olfactory_1:0.00000100000050002909)100:0.06937207141777515518,ENSMUSG00000070382||Olfr391-ps_1:0.05928912501563853021)88:0.03237991018674399313)99:0.06394610539011703898,(ENSMUSG00000070383||Olfr389_1:0.04663553296764835765,((ENSMUSG00000061984||Olfr392_1:0.08261069059483938659,ENSRNOG00000055339|olfactory_1:0.07248273900079889309)78:0.03564124131061812556,(ENSMUSG00000062186||Olfr395_1:0.06622715901694878338,ENSRNOG00000045754|olfactory_1:0.13022695073063281224)58:0.01956272482743238311)55:0.01539297877250916241)100:0.11620477042918388177)62:0.04766847690619530065)96:0.05231409879751174746,(Pouchie702:0.10232038192040818214,(((ENSRNOG00000050809|olfactory_1:0.19957850441590840873,((ENSMUSG00000072709||Olfr380_1:0.12204133259904638431,ENSMUSG00000072708||Olfr381_1:0.10169887987687868669)93:0.06063602917610463189,ENSRNOG00000053411|olfactory_1:0.10980907075342066781)41:0.02651188537151145247)41:0.02649092943821078350,((ENSMUSG00000095312||Olfr382_1:0.12895995057368114800,ENSRNOG00000061453|olfactory_1:0.09662198361466969865)84:0.05585692571581391680,ENSRNOG00000054729|olfactory_1:0.06688691239863164828)49:0.02399456277897303244)27:0.01125279780342569244,(((ENSRNOG00000055055|olfactory_1:0.21151223379497127719,ENSMUSG00000095095||Olfr385_1:0.13138227529359519652)91:0.05679634197255215705,(ENSRNOG00000050244|olfactory_1:0.14654854129770150672,(ENSRNOG00000046651|olfactory_1:0.07584757761485344529,ENSMUSG00000060335||Olfr384_1:0.12823622725248740029)85:0.03430943345732347799)49:0.01882418874744376872)35:0.00541494589738029507,ENSRNOG00000029537|olfactory_1:0.13080044377099092623)25:0.01413515023662703304)89:0.04175136671092653795)98:0.05682396133046070663)89:0.04671574751520088387)62:0.03419676232763718682)13:0.01056673706843528314)11:0.01923424195003379383)6:0.00688629349800169970)30:0.01832731878307164441)83:0.06006338739060444742,(Ictidomys_tridecemlineatus|OR1|705_1:0.03718070018440553653,Ictidomys_tridecemlineatus|OR1|659_1:0.08079003881697348344)99:0.08217426873166779056)45:0.02178996471156492698)49:0.03063941902820552232,Ictidomys_tridecemlineatus|OR1|731_1:0.10543007119523212234)36:0.01750529102635690198)70:0.07051174766473410072)99:0.25652357755402704909)75:0.20232323503832566614,((Pouchie35:0.05474136261932820158,((ENSMUSG00000070374||Olfr59_1:0.02292244465006455095,ENSMUSG00000070375||Olfr406_1:0.04129811795524654383)73:0.00982980490159391165,((ENSRNOG00000048690|olfactory_1:0.00000100000050002909,ENSRNOG00000047153|olfactory_1:0.00000100000050002909)99:0.00830388653150023262,ENSRNOG00000048395|olfactory_1:0.02135122887536589423)85:0.02598708079977801733)71:0.03120094290895616962)100:0.51660201398313443377,(((Pouchie922:0.04581668002698845860,(ENSRNOG00000007962|olfactory_1:0.07844517782427103125,ENSMUSG00000070943||Olfr356_1:0.05232768650057263715)99:0.07274760117394434011)97:0.08462836783219190862,Ictidomys_tridecemlineatus|OR1|952_1:0.11584100506297295707)100:0.53588708419284858397,((Pouchie426:0.10800172022319129428,(ENSMUSG00000048173|olfactory_1:0.04470382551982887004,ENSRNOG00000052181|olfactory_1:0.08056798029713156672)52:0.04332388204426871475)100:0.42839995780155137872,(Ictidomys_tridecemlineatus|OR1|767_1:0.13927991617856133599,(Pouchie189:0.04698833470544282881,(ENSMUSG00000048356|olfactory_1:0.04477922444116870515,ENSRNOG00000013192|olfactory_1:0.10700628712700210876)99:0.06133088767708164829)99:0.11998194773970399796)100:0.40212930318854045453)58:0.06544313255698162857)27:0.04724363440519929735)11:0.03244130134940258897)1:0.02652502344658434069)4:0.03097948801681076753,((Pouchie384:0.01841098646979111644,(ENSMUSG00000054141|Olfactory_1:0.03177305127769108201,ENSRNOG00000006428|olfactory_1:0.00977468992255656893)67:0.02365824975111279968)69:0.02474869372915459997,Ictidomys_tridecemlineatus|OR1|278_1:0.18497879560245467090)100:0.52954835590743476459)0:0.03348983970817525496,(((((((Pouchie527:0.04996994179795961194,(Pouchie300:0.00338340427204388916,Pouchie890:0.03450088420273608736)100:0.07018088016267533258)100:0.18789917238641884456,(ENSMUSG00000059623||Olfr39_1:0.02914612138908184713,ENSRNOG00000030613|olfactory_1:0.08067833776069890939)100:0.13402682556951819870)99:0.13719793545465669427,Ictidomys_tridecemlineatus|OR1|697_1:0.15811764741516620703)80:0.05257767792050412753,((Ictidomys_tridecemlineatus|OR7|1374_1:0.22877022432041210775,((Ictidomys_tridecemlineatus|OR1|908_1:0.20233583889377132481,((Pouchie1033:0.02335205637942952550,Pouchie126:0.01935385719160219800)99:0.06473870854289226484,((ENSMUSG00000044454|Olfactory_1:0.03915542281278641679,ENSRNOG00000052784|olfactory_1:0.04923142965724057463)100:0.06504887875801443342,ENSRNOG00000049712|olfactory_1:0.16636950474847025938)61:0.03413273885945775771)100:0.18611407327820217450)40:0.03597406297202745962,((Ictidomys_tridecemlineatus|OR1|723_1:0.10369519223987296030,(Ictidomys_tridecemlineatus|OR7|1066_1:0.00000100000050002909,Ictidomys_tridecemlineatus|OR7|647_1:0.00000100000050002909)100:0.13257997866632525996)95:0.04823612357496968178,Ictidomys_tridecemlineatus|OR7|1263_1:0.20453421942420357826)53:0.04453659210029338456)7:0.00495883234446989774)14:0.03018428468293378811,(Pouchie824:0.07578313891677976311,(ENSRNOG00000030569|olfactory_1:0.04309366262273917059,ENSMUSG00000051118||Olfr77_1:0.02677401671997264865)100:0.07769842769523564729)100:0.28132670673105358849)40:0.04672907549806253058)100:0.24740821919863992262,(((Ictidomys_tridecemlineatus|OR1|1353_1:0.12708469969703656277,(Ictidomys_tridecemlineatus|OR7|1061_1:0.19526318302657172388,Ictidomys_tridecemlineatus|OR7|826_1:0.12542531955889735240)94:0.07998800054780537405)100:0.20377465556118662393,(((((Pouchie668:0.01764116602487410257,Pouchie1062:0.03796428671951224132)100:0.07089059646266947234,(ENSRNOG00000048018|olfactory_1:0.00000100000050002909,ENSRNOG00000045903|olfactory_1:0.00000100000050002909)100:0.19669311923105808892)100:0.25222406045431944310,(((Ictidomys_tridecemlineatus|OR7|1400_1:0.20689052564515214572,Ictidomys_tridecemlineatus|OR7|796_1:0.24660712117336391902)37:0.02942703122850071767,(Ictidomys_tridecemlineatus|OR7|869_1:0.08787457478580934511,Ictidomys_tridecemlineatus|OR7|1377_1:0.00769294778825612910)100:0.20863493752827450001)9:0.01557630758173950830,(((((((ENSRNOG00000048946|olfactory_1:0.00000100000050002909,ENSRNOG00000047576|olfactory_1:0.00000100000050002909)100:0.40882159664494976958,(ENSRNOG00000050583|olfactory_1:0.15989808973842425943,(ENSRNOG00000039919|olfactory_1:0.15225659880793152023,((ENSRNOG00000049455|olfactory_1:0.00558889974945689545,(ENSRNOG00000045969|olfactory_1:0.00000100000050002909,ENSRNOG00000049064|olfactory_1:0.00000100000050002909)100:0.05117597206480280214)100:0.05384580299472199738,((Pouchie716:0.09409082152188824599,Pouchie810:0.09354876484774184153)45:0.02261381503720645211,((Pouchie1064:0.07635965237354758184,Pouchie1066:0.07362497128505596233)96:0.04963729654548996312,(Pouchie721:0.11695779222640248496,((Pouchie722:0.05217365893950661609,(Pouchie543:0.05193821608673331730,(Pouchie715:0.03451414826813688219,Pouchie720:0.04908961242800955610)70:0.02204973587806813989)98:0.03937264438322031490)80:0.03061452936821694101,(Pouchie1065:0.03761326091497649987,Pouchie946:0.13423668598741875235)26:0.01892032314777506580)36:0.00572235395341200246)19:0.00487870008944079215)19:0.01869807097908217017)99:0.06397671630831083811)65:0.01890060265012898089)56:0.02455866444826390951)100:0.13806469967791004660)100:0.16487734354159438999,((Pouchie382:0.09914031265544560878,(((ENSRNOG00000039922|olfactory_1:0.12316484177147571377,ENSRNOG00000050565|olfactory_1:0.06186244744040366589)95:0.04416971568494187927,(ENSMUSG00000110621||Olfr837_1:0.09124847823184220608,ENSMUSG00000059303||Olfr836_1:0.09572215513359794148)74:0.03186915553665580630)50:0.00000100000050002909,(ENSRNOG00000046796|olfactory_1:0.10339761993015955666,ENSMUSG00000062868||Olfr830_1:0.10907165262844042974)36:0.02309183728423291546)89:0.09015151643965456374)100:0.29186714520801820827,(ENSRNOG00000029802|olfactory_1:0.05710604346021493777,ENSMUSG00000043087||Olfr855_1:0.06941747813510289189)100:0.38696315485824378522)20:0.03685748666117389521)8:0.03937431560321750373,((Ictidomys_tridecemlineatus|OR7|1114_1:0.00000100000050002909,Ictidomys_tridecemlineatus|OR7|1047_1:0.00000100000050002909)100:0.24210625642268832070,(((ENSRNOG00000032512|olfactory_1:0.09074064427484962447,(ENSMUSG00000094535||Olfr850_1:0.07256126507477476950,(ENSMUSG00000095667||Olfr854_1:0.06588327684228463543,(ENSRNOG00000057779|olfactory_1:0.04649115409579696739,ENSRNOG00000030753|olfactory_1:0.04465776038874340326)97:0.04538130469056254196)98:0.03594717203929571198)50:0.02395337059993881898)95:0.06038922067681622846,Pouchie129:0.11891644492329606075)100:0.22016866678857946460,(Pouchie383:0.05698112083135252470,(ENSMUSG00000051414||Olfr829_1:0.06074938863819912688,ENSRNOG00000051847|similar_1:0.07229402244341508188)99:0.07314648458368785966)100:0.26735559671779324242)33:0.03046699774391249671)10:0.02356965441476635559)1:0.01907698265771835822,((Pouchie667:0.07809834478643495892,((ENSRNOG00000045713|olfactory_1:0.02985806724437318344,ENSRNOG00000048354|olfactory_1:0.01460921402543523782)100:0.05760332663632797279,ENSMUSG00000052182||Olfr849_1:0.07584414900965270878)100:0.06612606600269678447)100:0.30745188810335122298,(((ENSRNOG00000030845|olfactory_1:0.37481088683788854610,(Pouchie1061:0.11677623237719989002,ENSMUSG00000061614||Olfr845_1:0.13117985236106061153)100:0.11825592174470322959)96:0.09880547197835437556,(Pouchie671:0.41048790780359084573,((ENSRNOG00000029054|olfactory_1:0.05648979019904816490,ENSMUSG00000045204|olfactory_1:0.09124382114061528604)100:0.27456196472565419509,((Pouchie723:0.12154011537098483031,(ENSMUSG00000078116||Olfr828_1:0.02657834232581346087,ENSRNOG00000006439|olfactory_1:0.11886629834729756094)95:0.06310128454561188260)100:0.20311117627369063010,(Pouchie670:0.27792542052937385666,(ENSMUSG00000058692||Olfr846_1:0.10792546132595029484,((ENSMUSG00000059821||Olfr847_1:0.05207939286050236594,ENSRNOG00000006577|olfactory_1:0.05610183984654400907)93:0.04556708910026525255,(Pouchie1060:0.07660192304480928360,Pouchie1098:0.03525909608070034590)64:0.04963856874790886081)94:0.05317445883114118449)100:0.21284041383059529307)43:0.03852541363360966614)35:0.04751672051114329970)56:0.03401095108928416100)98:0.05848341504908771693)83:0.06770635229772213604,(ENSRNOG00000030856|olfactory_1:0.13047722790578922258,Pouchie1063:0.08936582868722697803)100:0.27649200072483409718)22:0.02963872856605663866)5:0.02116284615500865773)0:0.02822234478243345474,(((Ictidomys_tridecemlineatus|OR7|1407_1:0.24797992045079866874,(Ictidomys_tridecemlineatus|OR7|1372_1:0.11545694514284537968,(Ictidomys_tridecemlineatus|OR7|1053_1:0.18229581913529943615,((Pouchie669:0.06771088544716549751,(ENSRNOG00000034283|olfactory_1:0.26597108307613814837,((ENSRNOG00000050764|olfactory_1:0.00000100000050002909,ENSRNOG00000050182|olfactory_1:0.00000100000050002909)100:0.06730488278886782860,ENSMUSG00000048391||Olfr843_1:0.05392839272332491246)99:0.06288039646441184738)72:0.02328507352136591560)100:0.17888042715012716921,((ENSRNOG00000006584|olfactory_1:0.09133514582340421240,ENSMUSG00000052625||Olfr851_1:0.03802070695585873378)97:0.05887704243277921967,Pouchie666:0.07425142060072255357)100:0.27203208015202401393)96:0.10399912938715767663)57:0.07172210998077820088)84:0.07232577102562161298)20:0.00364216085653518151,(Ictidomys_tridecemlineatus|OR7|289_1:0.15689590506722753127,Ictidomys_tridecemlineatus|OR7|1473_1:0.17988965303416012964)43:0.04467082686898258409)23:0.05129816555895547886,(Ictidomys_tridecemlineatus|OR7|1440_1:0.11049185182439869024,Ictidomys_tridecemlineatus|OR7|1429_1:0.08870833954141389699)100:0.13480093737725645786)1:0.03187125231297666117)13:0.02793995564809333837,(Ictidomys_tridecemlineatus|OR7|1241_1:0.15370474532457176209,(Ictidomys_tridecemlineatus|OR7|733_1:0.09684535324373823306,Ictidomys_tridecemlineatus|OR7|1083_1:0.13142831185708844788)100:0.13202951963573605898)87:0.11566369751933164300)17:0.02239658554268907087)58:0.07024496764314025476)49:0.06701924718159173178,(Ictidomys_tridecemlineatus|OR7|842_1:0.22380491899355720031,((Ictidomys_tridecemlineatus|OR7|1073_1:0.00000100000050002909,Ictidomys_tridecemlineatus|OR7|1218_1:0.00000100000050002909)100:0.12712744055770963669,(Pouchie665:0.10595092329592377400,(ENSMUSG00000051160||Olfr853_1:0.08575168890393330967,(ENSRNOG00000050124|olfactory_1:0.08532698749106881753,ENSRNOG00000055639|olfactory_1:0.08085994719419449528)74:0.03422302701295248245)98:0.05515765156454246337)100:0.18755181185901373397)81:0.05210412530804843512)50:0.02628183218580657302)96:0.09228669370929491744,(Pouchie724:0.06088274685027275646,(ENSRNOG00000026489|olfactory_1:0.06690943344460215103,(ENSMUSG00000095525||Olfr834_1:0.01580394450063311862,ENSMUSG00000095957||Olfr832_1:0.06394587792915314151)92:0.02035582809653248629)97:0.05532173526274330316)100:0.37383668833426336731)81:0.06774263073978631367)50:0.03846876924466682834,(((((Ictidomys_tridecemlineatus|OR7|851_1:0.14185653973962794594,(Pouchie363:0.05967934420514432042,(ENSMUSG00000051952||Olfr371_1:0.01559706813254540386,ENSRNOG00000017868|olfactory_1:0.04441570594125843902)68:0.02743256391065960684)100:0.11254180682262671098)100:0.25316952575322843044,((Pouchie677:0.11088957550540796959,(ENSRNOG00000042262|olfactory_1:0.05537263897811718627,ENSMUSG00000051190|olfactory_1:0.05867302372109954589)94:0.07726235426821129182)100:0.21068180680947176664,((Ictidomys_tridecemlineatus|OR7|354_1:0.11400184918502812015,(Ictidomys_tridecemlineatus|OR7|741_1:0.14691686984297605556,(Ictidomys_tridecemlineatus|OR7|689_1:0.08392442777530369213,Ictidomys_tridecemlineatus|OR7|654_1:0.15048372638876522656)62:0.03262266898998940345)65:0.02619604856978351853)82:0.05845399377848759653,Ictidomys_tridecemlineatus|OR7|688_1:0.07777371447654070347)89:0.08593741190491571702)100:0.23632151816731386540)78:0.10658495690049328564,(((Ictidomys_tridecemlineatus|OR7|1140_1:0.06175813843051307372,(Pouchie857:0.07206374973962935415,(ENSRNOG00000056873|olfactory_1:0.02693559630099993593,ENSMUSG00000066896|Olfactory_1:0.03656624045163448661)98:0.04876068049639723651)84:0.06054377230519403935)100:0.10593774285381003797,(((Ictidomys_tridecemlineatus|OR7|889_1:0.22393265659000921586,(((Pouchie858:0.08658046571868030505,(ENSRNOG00000046516|olfactory_1:0.08271150536790682073,ENSMUSG00000049028||Olfr873_1:0.03466215608536087067)98:0.07064981613266976823)100:0.18181663446687593155,(Ictidomys_tridecemlineatus|OR7|1222_1:0.68631683058186709889,((ENSRNOG00000049623|similar_1:0.07819911099422054146,(ENSRNOG00000039892|olfactory_1:0.05849840140174281111,(ENSMUSG00000066897||Olfr872_1:0.02618208739229968898,ENSMUSG00000058491||Olfr869_1:0.07364154843497262848)100:0.09031863431208783655)51:0.01222854389347251963)100:0.32660273536048028964,Ictidomys_tridecemlineatus|OR7|1342_1:0.22866100670208425183)19:0.04131762548029926929)24:0.00976581887502044402)8:0.01701703842023314164,(((ENSMUSG00000050803||Olfr866_1:0.06613647797592085709,(ENSRNOG00000046909|olfactory_1:0.04678862187495910069,ENSRNOG00000046041|olfactory_1:0.12343807276241983151)68:0.01454790826489625426)100:0.31954925652638926925,((ENSMUSG00000044106||Olfr868_1:0.05300841468597976280,ENSRNOG00000033150|olfactory_1:0.09300656429375160628)100:0.09567181704870203474,((((Pouchie231:0.00000100000050002909,Pouchie225:0.00000100000050002909)100:0.08202767934863343380,Pouchie535:0.02494549864692177654)51:0.02848237750084839370,((Pouchie379:0.07063904238494290999,(Pouchie347:0.11638982991236566933,Pouchie907:0.04732605596280405752)12:0.00511201787330427086)9:0.01051129111032305871,((Pouchie346:0.06446263281259716205,Pouchie902:0.05296718661137636563)46:0.01226919174766120772,((Pouchie904:0.09445766166375706152,Pouchie529:0.07267431063646853651)35:0.02466942486081217731,((Pouchie910:0.08343736585969706299,(Pouchie381:0.06676994312222610251,Pouchie971:0.00934127471621417661)75:0.02888245348050337211)46:0.02249014933215867651,Pouchie378:0.09562650231425899594)4:0.00000100000050002909)13:0.02654371680331961761)7:0.01219207670790715438)5:0.00635799067846215277)27:0.03033587780466790937,Pouchie349:0.06160340074730559501)71:0.06005450422549412498)100:0.27361733660700149340)86:0.10232469626033685595,Ictidomys_tridecemlineatus|OR7|727_1:0.24145590321586851701)35:0.04779824163700421152)1:0.02002576653285492725)1:0.00834739868416260918,((((Ictidomys_tridecemlineatus|OR7|646_1:0.13784561639723308391,Ictidomys_tridecemlineatus|OR7|769_1:0.04786615561560744747)100:0.24144031825382525347,((Pouchie823:0.53447814630584578044,(((Ictidomys_tridecemlineatus|OR7|1219_1:0.09862755119752635025,(Ictidomys_tridecemlineatus|OR7|960_1:0.04098906050718101324,(Ictidomys_tridecemlineatus|OR7|938_1:0.01687183284795579913,(Ictidomys_tridecemlineatus|OR7|1094_1:0.00000100000050002909,Ictidomys_tridecemlineatus|OR7|935_1:0.00000100000050002909)99:0.01137691773226607445)96:0.05746848435402528849)100:0.11560228879225552256)73:0.03038236047827673827,((Ictidomys_tridecemlineatus|OR7|1439_1:0.09348481196483778011,Ictidomys_tridecemlineatus|OR7|1010_1:0.01700900421884215738)100:0.08985528283282932793,(Ictidomys_tridecemlineatus|OR7|640_1:0.05272495368126963594,Ictidomys_tridecemlineatus|OR7|831_1:0.08614519290168609622)100:0.08952537321412709637)76:0.04311906355477702207)98:0.07731096910569387748,(Ictidomys_tridecemlineatus|OR7|1367_1:0.09970211685582654193,(Ictidomys_tridecemlineatus|OR7|1281_1:0.09575446994374701981,(Ictidomys_tridecemlineatus|OR7|846_1:0.07242973312261274943,(Ictidomys_tridecemlineatus|OR7|832_1:0.03066931138822203209,Ictidomys_tridecemlineatus|OR7|931_1:0.04006509889985061107)76:0.03222996418219062353)95:0.04774665777514942172)99:0.08806812891162324464)62:0.01273328003335122589)87:0.04290564032712771564)34:0.02627741333744812099,Ictidomys_tridecemlineatus|OR7|1293_1:0.23641128275047196272)19:0.01629316876063935382)16:0.01874939474833526437,((Ictidomys_tridecemlineatus|OR7|1176_1:0.27422910889091295372,(Ictidomys_tridecemlineatus|OR7|994_1:0.25980917598609420960,Ictidomys_tridecemlineatus|OR7|1294_1:0.38106429010860265461)84:0.05394302150610598423)20:0.05555607400422485354,(Ictidomys_tridecemlineatus|OR7|999_1:0.39193975704503059010,(Ictidomys_tridecemlineatus|OR7|848_1:0.17850338827306261313,Ictidomys_tridecemlineatus|OR7|943_1:0.19938417612870470985)48:0.01785676087428456071)32:0.04269369898808154928)8:0.02609476878986663820)1:0.01113553724700945373,Ictidomys_tridecemlineatus|OR7|658_1:0.23585698243255895368)0:0.00960992081964528143)5:0.01940923688734199140,Ictidomys_tridecemlineatus|OR7|833_1:0.34163465239741613866)76:0.06541706207632737302)100:0.13760578089299060900,((((ENSMUSG00000063842|olfactory_1:0.18658644425968964886,(ENSRNOG00000047835|olfactory_1:0.14228736618127063585,(((ENSMUSG00000094678||Olfr857_1:0.04413936707045628544,ENSMUSG00000095448||Olfr859_1:0.11262882761131019771)62:0.07089506429177856728,ENSRNOG00000049191|olfactory_1:0.07402708844053552950)36:0.03369749352626841277,(ENSRNOG00000049729|olfactory_1:0.09983719962167689199,ENSRNOG00000047533|olfactory_1:0.06200818197137541316)99:0.09399916017921322586)50:0.04589431572485520860)19:0.00983638234710574981)22:0.02193416657434699851,(ENSRNOG00000030965|olfactory_1:0.14836375706730806079,((ENSMUSG00000058659||Olfr58_1:0.04038116406195575020,ENSMUSG00000066905||Olfr860_1:0.00000100000050002909)68:0.13610084175675640772,(ENSRNOG00000047916|olfactory_1:0.00000100000050002909,ENSRNOG00000048711|olfactory_1:0.00000100000050002909)100:0.16787960913344227021)34:0.02693971135629867272)27:0.02327557441830552243)66:0.04837520285455192137,Pouchie127:0.17226765924162198984)100:0.31270299873547902081,((Pouchie350:0.13925068318691277702,(Pouchie353:0.09229206886141982924,(Pouchie822:0.03956671090656386364,Pouchie601:0.04629086893499713418)95:0.05273974204147340722)36:0.01467629727218855776)6:0.00570617098077557706,((((((Pouchie56:0.04957977862032824506,((Pouchie227:0.06987219971307150057,Pouchie229:0.01020132729043913590)100:0.05387001537239465010,Pouchie228:0.09551051179363913290)50:0.02502421467879534928)100:0.12689871566138119507,Pouchie380:0.07187010334173273007)70:0.03255121744677597767,((Pouchie230:0.00000100000050002909,Pouchie226:0.00000100000050002909)100:0.11087007793975398040,Pouchie905:0.12595833691612934313)37:0.02229928526024571936)58:0.02789449859557646683,(Pouchie534:0.11173351667896395945,(Pouchie521:0.04931055909464270026,Pouchie356:0.04396193468537940713)100:0.08404647794810680972)29:0.01873194104968433499)12:0.00937739426760518871,((Pouchie599:0.14177374595496750054,((Pouchie695:0.14826867307563421083,(Pouchie352:0.07194336862359469731,Pouchie351:0.10669465352685031378)67:0.04055619103832201755)47:0.01676579850063484103,Pouchie354:0.11005272302440377574)25:0.01464486298263038486)5:0.01365017305765426660,(((Pouchie908:0.06845320745459435030,(Pouchie345:0.07807720630436940090,Pouchie903:0.04505531567103816803)60:0.03784656244991327356)90:0.05654672785649209055,((Pouchie598:0.12408425069568883303,Pouchie355:0.11408304821838495535)17:0.01308684306093873574,Pouchie906:0.11313589900480928996)11:0.02631455896857644305)1:0.01020585876291539053,(Pouchie348:0.11872453053984266536,Pouchie909:0.14038890075547877379)2:0.00946732860332079318)0:0.00587372776028321705)0:0.00566065244043212259)1:0.01068724121066103559,(Pouchie600:0.25882971900177564883,(Pouchie597:0.14777722595456810328,(Pouchie596:0.06359807357346211609,Pouchie520:0.11158410999348442050)88:0.04244466690172683104)83:0.04678419095125622290)13:0.02429744681504658957)3:0.00523608040865224892)100:0.29742132412250676943)67:0.08755548646422624259)100:0.16796448327510066223)24:0.02651292602048805833,((Pouchie128:0.10968806343630631284,ENSRNOG00000026232|olfactory_1:0.08997675993920833948)100:0.45165638434298099879,(Pouchie856:0.09219630537465671460,(((ENSRNOG00000033839|olfactory_1:0.11149103113671222920,ENSRNOG00000033025|olfactory_1:0.05290051264666047887)33:0.02269203323210527978,ENSRNOG00000028864|olfactory_1:0.06976492726415658985)69:0.03591587796401122384,(ENSMUSG00000066899||Olfr870_1:0.02542946303700160601,ENSMUSG00000061457||Olfr871_1:0.03383657054821454652)100:0.09548053284563899623)58:0.03380046674930558409)100:0.30500615645996298486)46:0.06324177932224257781)11:0.04558626912032818362,(((((Ictidomys_tridecemlineatus|OR7|1069_1:0.07111919941494307396,(((ENSRNOG00000039448|olfactory_1:0.04567040216147907894,ENSMUSG00000063216||Olfr1351_1:0.05203174344291884579)99:0.06209374651102452652,Pouchie456:0.08614755094511743205)71:0.03551756278173792691,((ENSRNOG00000039449|olfactory_1:0.02392848984724425115,ENSMUSG00000060205||Olfr57_1:0.07931027504366112979)60:0.02204976671145220113,(Pouchie282:0.03845800366302475071,(Pouchie107:0.02778355003109729202,((((Pouchie587:0.02429748126619163395,Pouchie885:0.01214422741186614238)77:0.02032062024985110613,Pouchie1027:0.01946117370912167632)36:0.01511816015183383571,Pouchie1119:0.02612989796043348537)60:0.02046878139445335379,Pouchie718:0.00642441371285216913)17:0.00576332333781124240)38:0.01505866484440789889)98:0.05732443652405593698)59:0.02143668693772818323)100:0.09297882542973825992)100:0.10753817470878293538,Ictidomys_tridecemlineatus|OR7|1008_1:0.11477164187795989292)29:0.03244824875127263336,(((Ictidomys_tridecemlineatus|OR7|1321_1:0.01700544518150685566,Ictidomys_tridecemlineatus|OR7|672_1:0.02282671798044913838)100:0.12938428676420968277,(Pouchie280:0.34421989802389685309,Pouchie281:0.38340744356077322008)62:0.07324097875078354469)53:0.06461246804202705474,((Ictidomys_tridecemlineatus|OR1|1262_1:0.09521153644170606001,Ictidomys_tridecemlineatus|OR7|25_1:0.05785127644429649552)72:0.01732943888869643845,((Ictidomys_tridecemlineatus|OR7|1009_1:0.07490313563342863856,Ictidomys_tridecemlineatus|OR7|36_1:0.06525779117047551814)63:0.03040693373193681728,((Ictidomys_tridecemlineatus|OR7|1330_1:0.15215067437661614069,(Ictidomys_tridecemlineatus|OR7|923_1:0.06652423374955380997,Ictidomys_tridecemlineatus|OR7|940_1:0.10846536877673809696)33:0.01733039079327880830)20:0.02590855908088385978,(((Ictidomys_tridecemlineatus|OR7|1273_1:0.14070065502488429687,Ictidomys_tridecemlineatus|OR7|1358_1:0.10944110425064138004)28:0.01984886821379592062,Ictidomys_tridecemlineatus|OR7|1349_1:0.21569911600420202391)20:0.05327855289292792590,Ictidomys_tridecemlineatus|OR7|1_1:0.13506396395547465294)16:0.00000100000050002909)35:0.01977751781139416160)54:0.03205549118221740629)94:0.07330840253231132864)30:0.03186346026011811078)7:0.02558739691438498970,(((Ictidomys_tridecemlineatus|OR7|1252_1:0.12341803797562041212,Ictidomys_tridecemlineatus|OR1|1425_1:0.10391061689225283837)98:0.05556609159859779434,Ictidomys_tridecemlineatus|OR7|844_1:0.16268044023957620170)83:0.06456704133381994948,(Ictidomys_tridecemlineatus|OR7|310_1:0.17043152860706009544,((Ictidomys_tridecemlineatus|OR7|1157_1:0.13701985548588929698,(ENSMUSG00000048101|Olfactory_1:0.03554645740064286269,Pouchie1089:0.08215093961975176995)100:0.12051205204596650289)100:0.14609593275370008625,((ENSRNOG00000031688|olfactory_1:0.20686341894127605046,Pouchie94:0.14064492895850808085)100:0.21440541345406241569,Ictidomys_tridecemlineatus|OR7|386_1:0.16669710152949529514)80:0.05482343820844009369)27:0.00771010557358129105)11:0.01480965476868986025)55:0.06029483978059475835)50:0.03612698874728315079,((Ictidomys_tridecemlineatus|OR7|823_1:0.28565803828041380630,Ictidomys_tridecemlineatus|OR7|408_1:0.13179350468245165651)28:0.01943500693809897470,(((((ENSRNOG00000049781|olfactory_1:0.06785928016119559258,((ENSRNOG00000050171|olfactory_1:0.02744385623865789464,ENSRNOG00000058943|olfactory_1:0.00363543690679112193)100:0.05008295245374581872,(ENSRNOG00000061480|olfactory_1:0.01894035702751299677,(ENSRNOG00000047090|olfactory_1:0.03848081065207254597,ENSRNOG00000051708|olfactory_1:0.06294136358324488312)97:0.04803208150362302253)47:0.00941517048295661442)33:0.00474543706221658163)90:0.04922949097065832530,(ENSMUSG00000094673||Olfr1354_1:0.01521480308178567789,(ENSMUSG00000094080|Olfactory_1:0.02877631978382897554,ENSMUSG00000062873||Olfr1355_1:0.04284316375160364398)49:0.00960893289362533230)99:0.06791294548709117529)100:0.14219605653781233756,Pouchie1091:0.19096606767931265103)100:0.20407876090245960499,((Pouchie1092:0.14155090121179436657,ENSMUSG00000042774||Olfr1353_1:0.13467202633868860517)100:0.17460711017611796336,(Pouchie1093:0.07865641337058250360,(ENSMUSG00000046493||Olfr1352_1:0.02848843809586877260,ENSRNOG00000054107|olfactory_1:0.06286293472207968303)78:0.05348609137318422607)100:0.11965419993943023080)78:0.05635082715545945697)64:0.06445668054046786721,(Ictidomys_tridecemlineatus|OR7|900_1:0.10106011647881470161,Ictidomys_tridecemlineatus|OR7|877_1:0.10596169589246186293)93:0.06914486567518023097)44:0.02704800457606359315)26:0.04163328659714349289)100:0.25369298433323644870)33:0.07262943741160457489)40:0.04558739042666151708)100:0.27184546838261508528,((ENSRNOG00000052839|olfactory_1:0.07884715235495906582,(((ENSMUSG00000063188||Olfr107_1:0.13258802457180945966,ENSMUSG00000059687|olfactory_1:0.08251627771163803915)88:0.04362911253216454621,(ENSRNOG00000053860|olfactory_1:0.07282417586971813572,(ENSMUSG00000058802||Olfr97_1:0.02063086929484270193,ENSMUSG00000063660||Olfr98_1:0.06191045783400531827)49:0.02107672924009073440)30:0.00769565832206055116)45:0.04602807782618827809,ENSMUSG00000061972||Olfr99_1:0.11509064026632781497)54:0.03164026940549100053)100:0.84330341750743387230,(Ictidomys_tridecemlineatus|OR1|1484_1:0.07206234563582862573,((ENSRNOG00000007348|olfactory_1:0.05772131078829529499,ENSMUSG00000071185|olfactory_1:0.03726864113970530107)100:0.08418809567291669904,Pouchie496:0.06451990360476099473)99:0.09635856275056303710)100:0.27540918628749333497)56:0.12768945977200615860)33:0.06022552167462244532,Pouchie842:0.63674603920012795566)17:0.07428987417372069635)1:0.01996801287455496343,(Pouchie1029:0.07317374442214895358,ENSMUSG00000048996|olfactory_1:0.03875671038723212808)100:0.60769152357245992402)17:0.08835616337543228394)7:0.04573236702102068812,((Ictidomys_tridecemlineatus|OR1|862_1:0.02059671324511270357,(Ictidomys_tridecemlineatus|OR1|125_1:0.03922235591384182901,Ictidomys_tridecemlineatus|OR1|58_1:0.15877708511560506555)61:0.01035761735298999960)88:0.05395836703716183624,((Pouchie589:0.04114576426777379059,((Pouchie682:0.09324434087514242575,(Pouchie918:0.00314683147040750125,Pouchie524:0.01916601035492137423)89:0.02256661543044555240)49:0.02544231478548137845,(Pouchie803:0.09670206297044878219,Pouchie931:0.07590243069314686619)56:0.01712272832797178887)67:0.01693755212561730977)99:0.05413315225514065548,((ENSRNOG00000049118|olfactory_1:0.10038032181990348690,((((ENSRNOG00000046583|olfactory_1:0.00000100000050002909,ENSRNOG00000048615|olfactory_1:0.00000100000050002909)100:0.07980524234037188192,(((ENSRNOG00000048133|olfactory_1:0.02921977501950399903,ENSRNOG00000049716|olfactory_1:0.00726053811432372017)97:0.06671214350958765138,ENSRNOG00000047553|olfactory_1:0.07808505746132093917)44:0.01889838433041544571,ENSRNOG00000047259|olfactory_1:0.06255372578059519018)47:0.01660346882924429446)42:0.01571272452261738770,ENSRNOG00000050820|olfactory_1:0.14485234236225394411)82:0.01695020640283102092,(((ENSRNOG00000039761|olfactory_1:0.17695389264291852549,ENSRNOG00000046347|olfactory_1:0.08723017336700385205)23:0.01748730771588235047,(Pouchie802:0.12450195358908455745,(ENSRNOG00000039760|olfactory_1:0.10253511622887361010,ENSMUSG00000051003|olfactory_1:0.07383853050358676895)62:0.00892832472169731439)96:0.04758355561398391886)25:0.05146467010029635858,(ENSRNOG00000050126|olfactory_1:0.14752397335001768419,ENSRNOG00000048685|olfactory_1:0.09322363091086660614)79:0.05506761266502163688)22:0.00600186483670720611)57:0.09590774774786756107)28:0.01537226231690995773,((ENSRNOG00000047727|olfactory_1:0.09233330053207533528,ENSRNOG00000045802|olfactory_1:0.12307562862538445891)28:0.01096105161394475211,((ENSRNOG00000049640|olfactory_1:0.08229857965729456271,(ENSRNOG00000049114|olfactory_1:0.05633519115059166388,ENSRNOG00000030412|olfactory_1:0.04326475374682316188)72:0.01975740127436020205)52:0.02975306278564780749,(ENSRNOG00000050905|olfactory_1:0.05297680671806297148,ENSRNOG00000047511|olfactory_1:0.09456125482477875654)55:0.02399742243343429976)21:0.01406048548472988748)41:0.01595391322376516971)73:0.04607375327894356470)80:0.04158337771028035312)99:0.31925835317397321944)12:0.06399975956694599344,(((ENSRNOG00000047344|olfactory_1:0.04079839828743843377,(ENSRNOG00000047426|olfactory_1:0.03981661876939989603,ENSRNOG00000032495|olfactory_1:0.08437100676367526031)93:0.03020430220385270786)81:0.02481298743741261470,((ENSMUSG00000057890||Olfr1375_1:0.09918330708470279866,ENSMUSG00000059397||Olfr54_1:0.03041943771769703778)91:0.02757673338220925988,Pouchie512:0.13910685200396019634)47:0.01809625248173350395)100:0.66449445677628271589,(((((ENSRNOG00000034227|olfactory_1:0.04251739764523708442,ENSRNOG00000033267|olfactory_1:0.00185784572870757681)100:0.06365608312267531654,(ENSMUSG00000070377||Olfr43_1:0.00000100000050002909,ENSMUSG00000070378||Olfr403_1:0.01824144291557484518)94:0.01196615227715169295)99:0.07557869521380077005,((Pouchie930:0.02300838635414509045,(Pouchie712:0.04639966064881358848,Pouchie1058:0.00000100000050002909)100:0.04651832982969403285)98:0.01834963596380809886,Pouchie36:0.08555329045014010980)95:0.04461942975003522355)99:0.11884233356097601009,Ictidomys_tridecemlineatus|OR1|810_1:0.09850331267916395683)100:0.51211259120027163849,((ENSRNOG00000029930|olfactory_1:0.12856477647123018548,Pouchie747:0.10103513837910232942)91:0.04384876069462149972,(((ENSRNOG00000047056|olfactory_1:0.03899769180857193956,ENSMUSG00000060918||Olfr51_1:0.02135763403012593681)100:0.09275453627353251462,(ENSMUSG00000050343||Olfr1378_1:0.06775477879547207871,ENSRNOG00000003668|olfactory_1:0.03641150208689440670)100:0.15228751993553502064)34:0.03963591565566008251,(Pouchie748:0.06152499079307083285,(ENSRNOG00000047313|olfactory_1:0.03390510198306185413,ENSMUSG00000061952||Olfr1377_1:0.01576322305741534313)80:0.01981177418028583215)82:0.04007677278242399721)21:0.02106967954896858328)100:0.39412111846719266595)39:0.06637004903183039983)10:0.01541191824385041743)31:0.05676212870050276194,(((ENSRNOG00000007965|olfactory_1:0.08230140696143059542,ENSMUSG00000055838|olfactory_1:0.03544444030070550977)84:0.03683277059820518062,Pouchie923:0.06280953388822969885)85:0.06926895600178936685,Ictidomys_tridecemlineatus|OR1|1276_1:0.11628498556901610550)100:0.74351619698721427287)56:0.10433521335178959355,(((((Pouchie3:0.02376693718413309606,Pouchie2:0.02938035097828366193)93:0.04194704568402230632,(ENSRNOG00000031763|olfactory_1:0.06915020530746181227,(ENSMUSG00000059429||Olfr365_1:0.06125862690678229860,ENSRNOG00000030460|olfactory_1:0.03764460743972074946)60:0.01335314366270171776)34:0.01729154139284971511)47:0.03019185396019028952,Ictidomys_tridecemlineatus|OR1|1087_1:0.11392111087241654777)100:0.31481769603466269736,(Ictidomys_tridecemlineatus|OR1|397_1:0.27998221013958063397,(ENSMUSG00000075380|olfactory_1:0.04031407778470247338,(ENSRNOG00000029787|olfactory_1:0.05145593239780012901,Pouchie921:0.06787622498076474609)51:0.01862125418236442592)99:0.24695855309652064991)97:0.19885110635364572351)96:0.15599768495505489385,((Pouchie4:0.07320072647598559190,Ictidomys_tridecemlineatus|OR1|821_1:0.11695206821467329927)38:0.01580026671332930913,(ENSRNOG00000025721|olfactory_1:0.05873659296924148288,ENSMUSG00000068947||Olfr366_1:0.01332609183469869556)80:0.02329750843141661573)99:0.40199168896206272095)70:0.11640027557853502294)37:0.06229673511167276023)71:0.17805457763071150246)71:0.19511919361971241660)4:0.02930064067646212522)92:0.28637957749109538286)99:0.32807637661971372767)67:0.10581306800858866768,(Ictidomys_tridecemlineatus|OR14|977_1:0.03501419184846722016,Ictidomys_tridecemlineatus|OR14|1017_1:0.03196624522755008718)100:0.91374700833068511763)100:0.56731949877926712844)42:0.04415735784526662877)100:0.42565597929421206125)48:0.00847997206816503493,(ENSMUSG00000020168||Olfr299_1:0.07830113648510320101,ENSRNOG00000046392|olfactory_1:0.06000988325988466932)100:0.08562450171993081505,ENSMUSG00000061549||Olfr301_1:0.11597689748493605899);
