# Supplementary material for: The giant pouched rat (Cricetomys ansorgei) olfactory receptor repertoire
Source: PLoS One. 2020 Apr 2;15(4):e0221981. doi: 10.1371/journal.pone.0221981 (PMC7117715; doi:10.1371/journal.pone.0221981)
Supplement: S6 File — (TREE) [file pone.0221981.s006.tree]

(ENSMUSG00000020168||Olfr299:0.07372019017426216514,(((ENSMUSG00000063394||Olfr293:0.11154287297715649585,ENSRNOG00000046609|olfactory:0.11009238024247225418)44:0.00969338472488872997,((ENSRNOG00000030554|olfactory:0.11358046800700857815,ENSRNOG00000029233|olfactory:0.12401015059749537217)48:0.01199604518547861889,(ENSMUSG00000057067||Olfr297:0.12309753501167187972,(ENSMUSG00000060688||Olfr292:0.10448956371140991073,ENSMUSG00000059319||Olfr295:0.07480592959350061688)69:0.01867173699131561421)64:0.01555409574761279848)93:0.04248184581009010335)76:0.01700813120827526087,(ENSMUSG00000061549||Olfr301:0.13524177586895075320,((((((flattened_line_205560|OR10:0.19411427994700711230,ENSMUSG00000056696||Olfr1350:0.16240287338363046388)100:0.55963616308094310536,(Ictidomys_tridecemlineatus|OR10|781:0.27200522725307690886,(flattened_line_4011_98320-99775|OR10:0.09468652439002427090,((((ENSRNOG00000050291|olfactory:0.03387803211784273794,ENSRNOG00000047410|olfactory:0.04993732541579043449)41:0.01530594763686823380,ENSRNOG00000046759|olfactory:0.02786442220623500110)76:0.01648488412888026236,(ENSRNOG00000050914|olfactory:0.02274611283311911425,ENSRNOG00000049953|olfactory:0.03643613291165585799)99:0.03667276313389831316)100:0.05197859190949594838,(ENSMUSG00000070438||Olfr313:0.04574703468898959347,(ENSMUSG00000094805||Olfr311:0.04434777856366511894,ENSMUSG00000096806||Olfr312:0.03990114936149878611)67:0.02116943024114195313)99:0.04261976549834125411)100:0.08241661813060247033)100:0.17333871167632475263)100:0.27709725568424581343)100:0.39003757647421039012,(((((((((((Ictidomys_tridecemlineatus|OR13|442:0.05980359194073447959,Ictidomys_tridecemlineatus|OR13|1463:0.05469011076673739591)98:0.09186509478849402832,(flattened_line_28461_30150-32524|OR13:0.08041745579346805395,(ENSRNOG00000018357|olfactory:0.08151588279270041704,ENSMUSG00000070983|olfactory:0.06137919786287727997)69:0.01736168872805179605)100:0.11496581834310862225)100:0.43090717631189617842,((ENSRNOG00000014263|olfactory:0.05112345183044727376,ENSMUSG00000043385|olfactory:0.05428305434313247801)100:0.42763199773255466951,(Ictidomys_tridecemlineatus|OR13|737:0.12806107646456840743,(ENSRNOG00000005666|similar:0.01348875000015856834,ENSRNOG00000049788|olfactory:0.00809320606344228477)100:0.16970867470493772311)100:0.30666067497216781268)100:0.21687956996355514661)96:0.14076825695856914900,(((flattened_line_1151_15841-17328|OR13:0.13877558439808720947,(ENSRNOG00000052071|olfactory:0.12705000181444861540,ENSMUSG00000051593|olfactory:0.06790911611877956111)95:0.07600861606919685765)100:0.49805206544852914652,(((ENSMUSG00000110970||Olfr156:0.07998858681641810020,ENSRNOG00000050363|olfactory:0.07312643871249886740)65:0.02429705138977785936,(ENSRNOG00000049174|olfactory:0.06092140367190596734,((flattened_line_200560|OR13:0.08623463540630249557,Ictidomys_tridecemlineatus|OR13|1368:0.15330386725857048091)49:0.03088565378788335133,ENSMUSG00000111611||Olfr157:0.04353306744572835174)34:0.02582389380319900091)56:0.03731138198968678155)97:0.05921668172752032888,(((ENSRNOG00000033862|olfactory:0.08067665049933606114,ENSMUSG00000044801||Olfr159:0.08988391200315906659)73:0.05035991444323628663,(ENSRNOG00000030761|olfactory:0.03742700871172631449,ENSMUSG00000071000||Olfr155:0.09527878406980494486)37:0.01263526731409283371)45:0.02335018753348022322,ENSRNOG00000033505|olfactory:0.08355084182612831922)98:0.04840632434674493889)100:0.12438689237241307151)66:0.07566693707577727690,(((flattened_line_1151_61939-63395|OR13:0.07048303558483398623,(ENSMUSG00000049648|olfactory:0.06853350844035821510,((ENSRNOG00000046095|olfactory:0.00000100000050002909,(ENSRNOG00000049595|olfactory:0.00600208600944145219,ENSRNOG00000046038|olfactory:0.00000100000050002909)85:0.00398689444401961659)100:0.03545569795162193533,(ENSRNOG00000048481|olfactory:0.03758943464937027079,(ENSRNOG00000057655|olfactory:0.03407628246104250219,(ENSRNOG00000049850|olfactory:0.01406855476711301074,ENSRNOG00000049790|olfactory:0.00605889272037766959)100:0.04693012294514663924)65:0.00945295516975119994)100:0.03670723373205877355)98:0.02646530749679492853)100:0.06271050209903185346)100:0.11078170260214138809,((Ictidomys_tridecemlineatus|OR13|641:0.01654110601857822910,Ictidomys_tridecemlineatus|OR13|948:0.02169738770559516070)100:0.09700022969083761659,Ictidomys_tridecemlineatus|OR13|984:0.05167957440490602433)93:0.07753907866189721498)100:0.44899464363665131383,(Ictidomys_tridecemlineatus|OR13|1395:0.19909425336774388970,ENSRNOG00000018362|olfactory:0.15797022276635258597)100:0.35261788697875839915)44:0.06789185137877988552)90:0.14608663063125379433)94:0.08671727251220857913,(((ENSRNOG00000015646|olfactory:0.06099738604856629054,ENSMUSG00000046450|olfactory:0.06825532299268395608)95:0.05530525962415903246,flattened_line_11320_13013-15027|OR13:0.09388293816120825419)100:0.46321254139732553901,((ENSRNOG00000015652|olfactory:0.09361359803543806146,ENSMUSG00000050215||Olfr70:0.07996988942580815496)100:0.20258084859949984646,(Ictidomys_tridecemlineatus|OR13|686:0.05658272751918152349,Ictidomys_tridecemlineatus|OR13|1085:0.02320059976803900276)100:0.14882470114398382854)100:0.43839572261072279336)71:0.10554595087848753221)98:0.28743472788911189619,(((((((flattened_line_27666_13461-15285|OR2:0.05514872875811416275,(ENSMUSG00000044985||Olfr124:0.06186712277993856868,ENSRNOG00000000747|olfactory:0.04450112035518993120)79:0.02656835620735215064)100:0.10794920594746433562,Ictidomys_tridecemlineatus|OR2|814:0.22041584068304542754)100:0.45617698389379884860,(Ictidomys_tridecemlineatus|OR2|1001:0.52846706372286178510,((flattened_line_99784|OR2:0.09036742433038036371,(ENSRNOG00000054976|olfactory:0.06998250795726193574,(ENSMUSG00000108534||Olfr1360:0.00597895332047281881,ENSMUSG00000108674||Olfr1359:0.00000100000050002909)100:0.04200255479502341266)91:0.03971741450195136192)100:0.16153741809763791371,(flattened_line_21596_27775-29417|OR2:0.10090851293801152144,ENSMUSG00000036658|Olfactory:0.12401860045435716962)100:0.32921056165333656418)87:0.06715876901568279544)100:0.26365557531146782688)66:0.08348067939238712487,(((Ictidomys_tridecemlineatus|OR2|766:0.12245916283884211717,(ENSRNOG00000052917|olfactory:0.07051888221930109613,ENSMUSG00000042869||Olfr1370:0.02957887788154242581)100:0.16926191990932559772)100:0.54855022395238384192,((((ENSRNOG00000047267|olfactory:0.06511193900298545278,(ENSRNOG00000050389|olfactory:0.06089093319751749667,ENSRNOG00000049000|olfactory:0.04512717244350116647)52:0.01231651841127172180)27:0.00334965796104933020,(ENSRNOG00000047925|olfactory:0.04596791036454886403,ENSRNOG00000047702|olfactory:0.04436621202444204770)43:0.01236277552331395239)93:0.02387158650164402859,(ENSMUSG00000096009||Olfr134:0.05913838510932450249,(ENSMUSG00000063240||Olfr133:0.01262304725358315630,ENSMUSG00000057801||Olfr135:0.04052627819042083773)100:0.03405367208067282270)70:0.02126267566253432426)100:0.15901487447888409954,((Ictidomys_tridecemlineatus|OR2|703:0.13813904229711598814,(Ictidomys_tridecemlineatus|OR2|1187:0.18431585396443711522,(Ictidomys_tridecemlineatus|OR2|1147:0.04448630806641126062,Ictidomys_tridecemlineatus|OR2|1239:0.02875117810110559488)100:0.11398189978694078794)92:0.04698914244871973261)52:0.02797707463645276657,(flattened_line_44348_6382-13068|OR2:0.28747025177570062482,((ENSRNOG00000053746|olfactory:0.10358979815355240373,(ENSMUSG00000057443||Olfr138:0.05457531593979209755,ENSMUSG00000096840||Olfr136:0.03907328736402627956)94:0.03218738121086985038)100:0.06124829094671620927,(flattened_line_63276_1-4062|OR2:0.05230260531048832456,flattened_line_44348_1-2251|OR2:0.01938556587115573479)94:0.04885729288305333540)100:0.15601389871351120653)59:0.04939871180698222203)31:0.03602727988301866052)100:0.58767501490635876138)84:0.15765670781964163938,(((Ictidomys_tridecemlineatus|OR2|1403:0.20761015023438800231,(flattened_line_6056_151376-158406|OR2:0.08351750379640296429,ENSMUSG00000045508||Olfr1367:0.09952442231550524820)56:0.05959105980008478493)100:0.53409437776379942164,(ENSRNOG00000003210|olfactory:0.03944935944493240670,(flattened_line_41145_10788-15980|OR2:0.16798467745093315084,ENSMUSG00000048919||Olfr223:0.07164958834933878029)58:0.03628459787259566416)100:0.63474387268885079649)96:0.13030078593273064502,((ENSMUSG00000059610|olfactory:0.05051992186847736183,ENSRNOG00000022244|olfactory:0.06195487494999388223)100:0.06928308801819516027,flattened_line_7976_14546-17397|OR2:0.06732734016771713126)100:0.35780227550080434540)75:0.08533786212933781867)64:0.07918115462004766958)71:0.06040492712655927410,(((Ictidomys_tridecemlineatus|OR2|1049:0.06118469773461655131,(ENSRNOG00000039773|olfactory:0.04512148411810784632,ENSMUSG00000059043|Olfactory:0.06989753832415931956)100:0.16600432843644197245)100:0.47884978293225977097,((((ENSMUSG00000067186||Olfr132:0.03707392206076751823,ENSRNOG00000040183|olfactory:0.09899646099904071961)100:0.24991716400456143177,Ictidomys_tridecemlineatus|OR2|867:0.20655389103862173417)100:0.50960069240191507856,((ENSMUSG00000056600||Olfr90:0.07241159567858165835,ENSRNOG00000043481|olfactory:0.07517254371052246864)94:0.06004069975840627821,(((ENSMUSG00000091601||Olfr93:0.12516115855371964805,ENSMUSG00000096477||Olfr92:0.09870811643006535685)80:0.03167620359640284378,ENSRNOG00000050443|olfactory:0.08216940655776243385)90:0.03240806569839371765,(ENSRNOG00000048828|olfactory:0.08555552529936041872,ENSMUSG00000095377||Olfr91:0.05265349965097156082)100:0.09124748209250192754)85:0.05345157319152422232)100:0.27441191059517905382)97:0.14037832643360237395,(Ictidomys_tridecemlineatus|OR2|1274:0.58225070977303616804,(ENSMUSG00000043312||Olfr131:0.16479741167917008604,(Ictidomys_tridecemlineatus|OR2|968:0.04063538905706940568,Ictidomys_tridecemlineatus|OR2|808:0.02860715699030635245)100:0.20628388608857872732)100:0.64533540804322186979)37:0.12636129770510393100)35:0.09104863098195047078)7:0.04445475664096172619,((((ENSRNOG00000000726|olfactory:0.05522466711806983675,ENSMUSG00000054940||Olfr137:0.08822295836106804068)100:0.18974606247931238845,(Ictidomys_tridecemlineatus|OR2|983:0.21685111686349692328,Ictidomys_tridecemlineatus|OR2|1269:0.15069373417776932289)70:0.07514188095895275865)100:0.69964745817736795352,((flattened_line_26394_4830-6346|OR2:0.40335046243391836640,(ENSMUSG00000049737||Olfr1361:0.03500563876259971813,((ENSRNOG00000059426|olfactory:0.00000100000050002909,ENSRNOG00000059328|putative:0.00000100000050002909)100:0.05836126724645959024,flattened_line_21596_14801-16269|OR2:0.10256895723638057016)35:0.03020034354264823986)100:0.44688109071882886614)44:0.09149039742778078410,((((flattened_line_31721_26037-28908|OR2:0.04309713974272423587,(ENSRNOG00000053920|olfactory:0.07048917962202350118,ENSMUSG00000046016||Olfr1364:0.05373459739614915021)100:0.08659021306306820265)100:0.39716722974907209265,((flattened_line_4011_1773-3217|OR2:0.09652712986992081912,(ENSRNOG00000038413|olfactory:0.06640848175631119954,(ENSMUSG00000060030||Olfr317:0.06889267583978075926,ENSMUSG00000063549||Olfr322:0.03543428691146495446)91:0.02674489682316112671)93:0.04716771805562207376)100:0.16917539740809978133,(Ictidomys_tridecemlineatus|OR2|1365:0.01907296969107965048,(Ictidomys_tridecemlineatus|OR2|676:0.02282183176248451031,Ictidomys_tridecemlineatus|OR2|660:0.04112726825574920808)68:0.00864334795618413448)100:0.11702269523802781570)100:0.19827248169102293374)94:0.07086600230804840361,(((flattened_line_21596_49193-52704|OR2:0.06495238802479534612,ENSMUSG00000051258||Olfr1362:0.11458022181917397464)100:0.25390849686878913527,Ictidomys_tridecemlineatus|OR2|915:0.35184978772132047276)99:0.13584816181064085505,(flattened_line_26394_14251-20626|OR2:0.08206163405821180479,ENSMUSG00000044061||Olfr225:0.12653600360754505005)100:0.43442107394174422907)90:0.13040006240893148304)40:0.03741097272444313809,(((ENSMUSG00000045474||Olfr1368:0.04623616989125887283,ENSRNOG00000057176|olfactory:0.06863033469040080714)100:0.10651058253238514240,(Ictidomys_tridecemlineatus|OR2|225:0.07940793822152217296,(Ictidomys_tridecemlineatus|OR2|1230:0.06157442645826585736,Ictidomys_tridecemlineatus|OR2|759:0.05063089220421005537)56:0.03086302848186435466)100:0.10662871771486477634)100:0.58074486771307387567,(flattened_line_44237_1-13172|OR2:0.09603743498245694010,(ENSMUSG00000071522||Olfr263:0.04098008747181727113,(ENSRNOG00000059342|olfactory:0.01587164150961544590,ENSRNOG00000061218|olfactory:0.00988328343160174184)96:0.03084979912053323337)71:0.04547369417652690621)100:0.59098492496044352507)58:0.12818788745853804123)18:0.02418791674778613884)79:0.11161072043852669766)8:0.03401359746651758109,((Ictidomys_tridecemlineatus|OR2|605:0.46729658503182874840,(Ictidomys_tridecemlineatus|OR2|637:0.36560329330295276984,(((ENSRNOG00000000746|olfactory:0.07109276875743941737,ENSMUSG00000045202||Olfr123:0.06500811162503099261)100:0.20915593586928890590,(Ictidomys_tridecemlineatus|OR2|829:0.04467766127686432359,Ictidomys_tridecemlineatus|OR2|430:0.07064927347488536569)100:0.16274257492659285895)100:0.23748472966570222109,((ENSRNOG00000050738|olfactory:0.01841144567469123541,ENSRNOG00000048079|olfactory:0.01699691746071880366)93:0.05403474016058106705,(ENSMUSG00000095286||Olfr117:0.03213504915426600855,ENSMUSG00000094878||Olfr130:0.02268719628940330663)72:0.03157727182162102519)100:0.39069970867993308872)63:0.06027633212478780700)100:0.31579588780970585526)24:0.07944801765836970175,((Ictidomys_tridecemlineatus|OR2|1299:0.55658813642831095336,(Ictidomys_tridecemlineatus|OR2|838:0.74451298259129594648,((((((ENSRNOG00000047749|olfactory:0.07195875429751864838,ENSMUSG00000063386||Olfr1387:0.04022980236692728223)100:0.16733212755638765534,((ENSRNOG00000045932|olfactory:0.04545681680074579317,ENSMUSG00000107573||Olfr1389:0.04750626223305751128)100:0.23088637764178318590,(ENSRNOG00000046072|olfactory:0.10414535166723745685,ENSMUSG00000047702||Olfr1388:0.05839124648013072766)100:0.13169278828337824261)63:0.03472720450572881062)96:0.04871715268884082434,((ENSRNOG00000050601|olfactory:0.06758200297365998810,ENSMUSG00000101874||Olfr1391:0.07482108438724291433)100:0.15914160280895739419,(((ENSRNOG00000048331|olfactory:0.06012949087792857777,(ENSRNOG00000046182|olfactory:0.03406324143544242622,ENSRNOG00000047636|olfactory:0.03550208821908303752)97:0.02422484379055398276)97:0.02209462283941452873,(ENSMUSG00000059729||Olfr1385:0.04743335124141071640,ENSMUSG00000108167||Olfr1386:0.03256946977122084086)100:0.04187315742676253616)100:0.06370325870123384748,(flattened_line_78748|OR2:0.16105537621063323317,((ENSRNOG00000046425|olfactory:0.03288301111554955969,ENSRNOG00000048858|olfactory:0.02698466042880433985)100:0.04076679020953077187,(ENSMUSG00000101750||Olfr1392:0.03881085615016389295,(ENSMUSG00000100923|Olfactory:0.04029356047106000954,ENSMUSG00000059864||Olfr1393:0.02379848555454171580)86:0.02468525037182840026)100:0.04871490811460796322)98:0.03600269551411059560)100:0.07632995283395963004)54:0.02879597873747079609)89:0.04247898539720572353)40:0.02313890775560331972,(ENSMUSG00000045421||Olfr1390:0.30220869694902580127,((((ENSRNOG00000049535|olfactory:0.03792208334685156362,ENSRNOG00000033524|olfactory:0.03930293540219512161)78:0.01891834344461369027,(((ENSMUSG00000060170||Olfr1371:0.02842487481394237112,ENSMUSG00000107645||Olfr1380:0.01465288146449642698)94:0.01256439252866788092,(ENSMUSG00000062204||Olfr1373:0.02044119909903378829,ENSMUSG00000095187||Olfr1381:0.00602111794042099226)73:0.00617702950262800227)91:0.02428558237698707697,ENSMUSG00000063827||Olfr1382:0.02750153678761846007)88:0.02616910690789224850)100:0.17950478726394053508,((ENSMUSG00000107417||Olfr1383:0.08117494969218812251,ENSRNOG00000045940|olfactory:0.04081920656298814593)100:0.06617939324908150844,(ENSRNOG00000029739|olfactory:0.05772861644346696103,ENSMUSG00000044170||Olfr1384:0.09406699077643249085)100:0.08480686180026916765)100:0.16699733414682538246)99:0.07595645622504268446,((Ictidomys_tridecemlineatus|OR2|812:0.12883434348296626815,(Ictidomys_tridecemlineatus|OR2|1313:0.03378126210907007876,Ictidomys_tridecemlineatus|OR2|1102:0.03167255216746725499)100:0.14888999515824694053)83:0.04511839023321362330,(Ictidomys_tridecemlineatus|OR2|666:0.07552241096708338375,Ictidomys_tridecemlineatus|OR2|790:0.08193683351841066220)83:0.03385225319432094010)70:0.02831183198233457390)46:0.02956049308927006028)17:0.01372392285317417492)67:0.04990363317232109075,Ictidomys_tridecemlineatus|OR2|1415:0.10296437615453465919)100:0.35196519786742447300,(ENSMUSG00000043827|olfactory:0.33609783594030534504,Ictidomys_tridecemlineatus|OR2|927:0.21314040915498083661)100:0.66157962508615242303)25:0.07082309827436990279)26:0.06518132280107073739)6:0.05396152682033016068,(ENSMUSG00000054890||Olfr1535:0.78930293162085551906,(Ictidomys_tridecemlineatus|OR2|819:0.53504780882300573275,Ictidomys_tridecemlineatus|OR2|1192:0.29518671657586548207)49:0.06873742164221101347)12:0.06293371070974686232)1:0.02694680704895762238)1:0.05536821968907613273)0:0.02850164058749194221)23:0.06971655028063093729)97:0.32239959092892028769,(((Ictidomys_tridecemlineatus|OR13|463:0.13243615590594784437,(((ENSMUSG00000095831||Olfr453:0.06944446464704161215,ENSRNOG00000055368|olfactory:0.06309359305410522367)100:0.06216275771601859068,(flattened_line_3311_161755-163208|OR13:0.11645044960257880384,flattened_line_3311_128230-129665|OR13:0.03123902150692615606)67:0.05305494352724422769)100:0.09617826217663104360,((flattened_line_3311_144835-146270|OR13:0.13022596971139757671,(ENSRNOG00000032535|olfactory:0.09614815901355872052,ENSMUSG00000095236||Olfr38:0.04279953994597953532)99:0.03858129987740378797)87:0.04740394108626706793,(ENSRNOG00000029299|olfactory:0.07305912983951602657,ENSMUSG00000094192||Olfr452:0.05018004594236962629)100:0.05797799223503504601)90:0.04582668897845653538)100:0.08507416318488832119)100:0.40257634632464184277,((Ictidomys_tridecemlineatus|OR13|664:0.12491662900191870256,(flattened_line_3311_171120-172564|OR13:0.09999898922856743921,(ENSRNOG00000053006|olfactory:0.00000100000050002909,ENSRNOG00000026333|olfactory:0.00000100000050002909)100:0.12077044016531375548)100:0.15421464869150031118)96:0.07925874752336092843,(flattened_line_3311_183525-184990|OR13:0.08862689089496017525,(ENSMUSG00000054431||Olfr450:0.08838383349406352119,(ENSRNOG00000058639|olfactory:0.00000100000050002909,ENSRNOG00000005398|olfactory:0.00000100000050002909)100:0.09080518029613439401)93:0.04856064951626169746)100:0.34329498600844926548)100:0.24172016530775700116)93:0.12647697215401787485,((flattened_line_3019_19203-20710|OR13:0.02998094341812176933,flattened_line_3019_29911-31370|OR13:0.03939657803683666720)99:0.04189919632976688707,((ENSMUSG00000068574||Olfr458:0.05872498465878540214,(ENSMUSG00000091983||Olfr457:0.02225621645839020307,ENSMUSG00000090631||Olfr456:0.06512284855220273894)92:0.01488369453998553138)93:0.02732920777363635062,(ENSRNOG00000045828|olfactory:0.04496708514660500977,(ENSRNOG00000054505|olfactory:0.04222618232549779638,ENSRNOG00000061052|olfactory:0.05724141556964276734)77:0.01874917245163780152)86:0.01948065635280096103)89:0.04107209699619875781)100:0.48944194673889507285)97:0.16859586734822637477)33:0.06762504799187635252,((((Ictidomys_tridecemlineatus|OR2|881:0.08102505229091486183,(ENSMUSG00000043892||Olfr1018:0.06141851626434990941,ENSRNOG00000051828|olfactory:0.05952829883968221297)100:0.18780865394187501449)100:0.61825191792595213247,(((ENSMUSG00000060503||Olfr715:0.00132488446135271267,ENSMUSG00000062987||Olfr715b:0.01654132907704599503)100:0.07229132416139681661,(ENSRNOG00000046869|olfactory:0.00756927378442988352,ENSRNOG00000049748|olfactory:0.02251124067476535304)98:0.05087347739017734904)100:0.52993058973100537479,((ENSMUSG00000073896|olfactory:0.05270065544492325005,(ENSRNOG00000033512|olfactory:0.03226964748896749696,(ENSRNOG00000047136|olfactory:0.00000100000050002909,ENSRNOG00000046061|olfactory:0.00000100000050002909)100:0.07820732133762368921)92:0.03444886044855275525)100:0.31680030499617795048,((((Ictidomys_tridecemlineatus|OR2|861:0.00421917526754650007,Ictidomys_tridecemlineatus|OR2|760:0.00425072155855629567)100:0.03880433705880962508,(Ictidomys_tridecemlineatus|OR2|1180:0.02822091760908734120,Ictidomys_tridecemlineatus|OR2|836:0.01855211264450701975)76:0.01884288883500043546)100:0.12109823235814608233,((ENSRNOG00000047623|olfactory:0.03848295256044880625,(ENSMUSG00000069390||Olfr707:0.00949985279026467622,ENSMUSG00000073899||Olfr1532-ps1:0.01333393443814253829)100:0.05156085846748566931)55:0.01247868522473135136,((flattened_line_42354_1-983|OR2:0.00000100000050002909,(((flattened_line_42354_1-965|OR2:0.00000100000050002909,flattened_line_42354_1-974|OR2:0.00000100000050002909)0:0.00000100000050002909,(flattened_line_42354_1-971|OR2:0.00000100000050002909,((((flattened_line_42354_1-1016|OR2:0.00000100000050002909,flattened_line_42354_1-1001|OR2:0.00000100000050002909)2:0.00000100000050002909,(flattened_line_42354_1-998|OR2:0.00000100000050002909,flattened_line_42354_1-1019|OR2:0.00000100000050002909)2:0.00000100000050002909)0:0.00000100000050002909,flattened_line_42354_1-5934|OR2:0.00000100000050002909)0:0.00000100000050002909,(((flattened_line_42354_1-992|OR2:0.00000100000050002909,flattened_line_42354_1-986|OR2:0.00000100000050002909)0:0.00000100000050002909,flattened_line_42354_1-1010|OR2:0.00000100000050002909)2:0.00000100000050002909,flattened_line_42354_1-980|OR2:0.00000100000050002909)0:0.00000100000050002909)3:0.00000100000050002909)1:0.00000100000050002909)1:0.00000100000050002909,flattened_line_42354_1-989|OR2:0.00000100000050002909)1:0.00000100000050002909)100:0.10161529654903410369,ENSRNOG00000048930|olfactory:0.10064785295703916612)35:0.01166342007773287989)99:0.10120696147194872816)99:0.08514300186423842676,((flattened_line_15027_21016-23277|OR2:0.07270023481907425533,(ENSMUSG00000056863||Olfr702:0.05341470446782300985,(ENSRNOG00000048223|olfactory:0.01150499231101554005,ENSRNOG00000048519|olfactory:0.03304035052482543616)100:0.08753155010231801481)99:0.03866890102164402543)100:0.30575622491245363355,(Ictidomys_tridecemlineatus|OR2|761:0.15912676859052979350,(ENSMUSG00000045581||Olfr710:0.05908331633299261643,ENSRNOG00000019581|olfactory:0.05534690026422672132)100:0.13810322249361550728)100:0.27408691525402473221)75:0.09289175038647443094)36:0.03555718491107668494)100:0.21730729914091656552)96:0.36500056201184871707)41:0.08519145012200382561,(((((Ictidomys_tridecemlineatus|OR2|1130:0.20432512426009141748,((ENSMUSG00000036744||Olfr701:0.05713788456145840744,ENSRNOG00000029365|olfactory:0.09931920882042200027)100:0.09461737069046571857,(ENSRNOG00000048022|olfactory:0.06923428007064888479,ENSMUSG00000109354||Olfr706:0.04707955338007522444)100:0.11714635051529957710)100:0.07382865313272586605)34:0.02730838221094001803,((ENSMUSG00000109058||Olfr705:0.07018573865972227432,ENSRNOG00000050569|olfactory:0.10558544554231198698)100:0.09368695570160036346,((((flattened_line_32209_1-1042|OR2:0.00000100000050002909,(((flattened_line_32209_1-2454|OR2:0.00000100000050002909,flattened_line_32209_1-1048|OR2:0.00000100000050002909)16:0.00000100000050002909,flattened_line_32209_1-1033|OR2:0.00000100000050002909)6:0.00000100000050002909,flattened_line_32209_1-1003|OR2:0.00000100000050002909)6:0.00000100000050002909)100:0.10511314561471897522,ENSMUSG00000051680||Olfr693:0.11971110748819394076)100:0.08119876005411832964,((ENSRNOG00000045692|olfactory:0.10063911947303103012,ENSMUSG00000096714||Olfr699:0.05299707836331211952)100:0.08494409340172906497,(flattened_line_15027_47174-49551|OR2:0.00000100000050002909,flattened_line_15027_47174-48576|OR2:0.00000100000050002909)100:0.10611879848023852979)100:0.11099288563975741317)93:0.02985031933281607000,(((ENSMUSG00000051591||Olfr697:0.27217273709514716584,(flattened_line_15027_78602-79925|OR2:0.09629676612807246128,((ENSRNOG00000045596|olfactory:0.06736658878639971426,ENSRNOG00000050279|olfactory:0.05083090275968034366)100:0.03784323846129100666,ENSMUSG00000073901||Olfr703:0.08161039392258419289)100:0.08566066483652545749)98:0.05340524731239958134)83:0.04442330260618363585,(((ENSRNOG00000045907|olfactory:0.09337720895554331435,ENSMUSG00000108948||Olfr695:0.08859200712273794520)97:0.02837346270419747324,(ENSRNOG00000050698|olfactory:0.10268159899441525740,(ENSMUSG00000064223||Olfr694:0.05904180387179150391,ENSMUSG00000073900||Olfr704:0.06153318958112112547)85:0.03256605603424082840)81:0.01883825450002341376)100:0.10467957909524051863,(((ENSRNOG00000048643|olfactory:0.00752802996354243626,ENSRNOG00000049967|olfactory:0.01444105131999013150)100:0.07327004072818577018,ENSMUSG00000059087||Olfr698:0.05722178377864808180)98:0.04220985602873262438,flattened_line_15027_58534-59982|OR2:0.09103690180209297877)95:0.05038209436526989299)100:0.05395649748110308008)75:0.02205865383210325187,(flattened_line_15027_39122-41242|OR2:0.12088566730186756093,(ENSMUSG00000094493||Olfr700:0.06127561530684605406,ENSRNOG00000045631|olfactory:0.07092792370826948856)100:0.06994239029072753244)100:0.07134299803453221511)68:0.01705315877725813167)95:0.04364406140454329258)92:0.04854371489851357080)100:0.77093188220165675961,((ENSMUSG00000043314||Olfr30:0.07144032749988733777,ENSRNOG00000026801|olfactory:0.04933183397403947262)100:0.42095021361234380430,((Ictidomys_tridecemlineatus|OR2|882:0.21064380953206970903,ENSRNOG00000014386|olfactory:0.44658401529132019103)92:0.13495785730953238635,(ENSMUSG00000069998||Olfr372:0.01931945811196060514,ENSMUSG00000061561||Olfr373:0.01908600165918361222)100:0.33759978883580993303)100:0.43406669601859482199)80:0.14496867935185045462)37:0.09275267300140993543,(((((Ictidomys_tridecemlineatus|OR2|953:0.09416731959732918544,Ictidomys_tridecemlineatus|OR2|980:0.14364927028311552659)100:0.32649512295707738829,(((((flattened_line_59157_4-1406|OR2:0.00000100000050002909,flattened_line_59157_4-4916|OR2:0.00000100000050002909)33:0.00000100000050002909,flattened_line_59157_4-1436|OR2:0.00000100000050002909)100:0.04342245711467239422,(flattened_line_55402_952-6169|OR2:0.06277703801956352470,(flattened_line_48958_1-9490|OR2:0.03010242274172768295,(flattened_line_70580_1-3029|OR2:0.01089895274247297541,flattened_line_84726|OR2:0.01383488500593401532)99:0.02679060559803539757)32:0.00809336252611829801)53:0.01312448646769775323)100:0.05336802822957630726,(((ENSRNOG00000049845|olfactory:0.06390679889079334264,ENSRNOG00000050694|olfactory:0.09463464907554866579)76:0.02311300610187765753,((ENSRNOG00000049799|olfactory:0.09386637353929873362,(ENSRNOG00000047392|olfactory:0.04083859600515260535,(ENSRNOG00000061794|olfactory:0.06422288567360470712,(ENSRNOG00000047803|olfactory:0.04476777459826433020,ENSRNOG00000046967|olfactory:0.03387423087224213092)81:0.01427468639508202089)77:0.01189539740488120001)98:0.02814010720183280495)39:0.02282539771134451181,(ENSRNOG00000055773|olfactory:0.07049926039137394129,ENSRNOG00000052623|olfactory:0.06989922903160666889)51:0.01689312195479917428)19:0.00893679947211495872)57:0.02606969826083252104,((ENSMUSG00000064252||Olfr329-ps:0.06295431461687123198,(ENSMUSG00000060765||Olfr325:0.04176665989134740326,(ENSMUSG00000058807||Olfr331:0.01991399948650994511,ENSMUSG00000050818||Olfr330:0.03393776562735085350)58:0.01451382880347198805)54:0.01162738346869219251)28:0.00540138052384407132,(ENSMUSG00000059279||Olfr224:0.08529255239588531823,ENSMUSG00000057654||Olfr328:0.04700409377325443644)62:0.02696320700955699007)33:0.00934963937774567141)99:0.05539537310145175447)100:0.17115189739664279922,(((Ictidomys_tridecemlineatus|OR2|805:0.06061339841239697657,(Ictidomys_tridecemlineatus|OR2|1181:0.01537518267875619821,Ictidomys_tridecemlineatus|OR2|773:0.01241233160114207749)96:0.00555305432405571106)94:0.01861310503796536828,Ictidomys_tridecemlineatus|OR2|917:0.06663032237153462822)97:0.04008525052932897931,Ictidomys_tridecemlineatus|OR2|792:0.14962767427847908919)77:0.06123400518440361845)100:0.22049378813996628468)100:0.25014630555699846060,((Ictidomys_tridecemlineatus|OR2|1394:0.39818148286594229335,(ENSRNOG00000021557|olfactory:0.31145370313705683651,Ictidomys_tridecemlineatus|OR2|1007:0.11394797106089565863)100:0.23631920871692424502)99:0.12462151134106733141,((Ictidomys_tridecemlineatus|OR2|1032:0.10742065201173260636,((ENSRNOG00000006746|olfactory:0.06222210757233010564,ENSMUSG00000052417|olfactory:0.05893059799903773571)100:0.08352700343260525961,(flattened_line_8405_115347-116758|OR2:0.00000100000050002909,flattened_line_8405_115347-116776|OR2:0.00000100000050002909)100:0.12410304711153709312)100:0.27352186811985801373)100:0.17464319168559983009,((Ictidomys_tridecemlineatus|OR2|136:0.02136752902773211144,Ictidomys_tridecemlineatus|OR2|669:0.00264229392308789864)100:0.18637104383056771195,(ENSRNOG00000006734|olfactory:0.07179414852889419441,ENSMUSG00000072707|olfactory:0.05832599357758438269)100:0.32840173924765375668)95:0.05829983860389177652)100:0.17201890998769550634)77:0.05820772848845286868)97:0.11086078292982767812,((((ENSMUSG00000050763||Olfr1395:0.04076839010883587244,ENSRNOG00000048210|putative:0.03495389676711501553)100:0.11178896202346702560,Ictidomys_tridecemlineatus|OR2|988:0.10191926284577024209)100:0.33935695528757259254,(((Ictidomys_tridecemlineatus|OR2|644:0.13693830263797907021,(ENSMUSG00000040328|Olfactory:0.05765094400129123359,ENSRNOG00000046838|olfactory:0.04811516299023213539)100:0.10437002338868882345)98:0.06311694076617595239,(Ictidomys_tridecemlineatus|OR2|202:0.11295465309526586672,(((ENSRNOG00000046800|olfactory:0.01607123005961727177,ENSRNOG00000047402|olfactory:0.03036638036240031993)94:0.01418656303612883182,ENSRNOG00000047001|olfactory:0.02556816642797765313)99:0.03200093150786552376,ENSMUSG00000047511|olfactory:0.07789075281553912988)100:0.15483739898350767916)92:0.06129524335068153862)100:0.42364335446466577784,(((ENSMUSG00000050742||Olfr164:0.08237953694072548683,ENSMUSG00000050158|olfactory:0.13589959224484690625)100:0.37632242345976923970,(Ictidomys_tridecemlineatus|OR2|147:0.00912410527126253715,(Ictidomys_tridecemlineatus|OR2|745:0.01486799828260029939,Ictidomys_tridecemlineatus|OR2|191:0.02194254360640678428)66:0.01526801582793363768)78:0.07064263967821773904)100:0.39010601976203362895,((ENSMUSG00000048378||Olfr1394:0.05412137121443762883,ENSRNOG00000048793|similar:0.07593526338716505286)100:0.20719662495096513588,Ictidomys_tridecemlineatus|OR2|1271:0.14849607422146499092)100:0.57019234614990221832)79:0.10311371089795745570)50:0.05909621461220013888)55:0.07227101778696030931,((((Ictidomys_tridecemlineatus|OR2|858:0.01103017173985394381,Ictidomys_tridecemlineatus|OR2|1213:0.02124101274338401416)96:0.02930151877917946610,(Ictidomys_tridecemlineatus|OR2|893:0.00427773842967577988,Ictidomys_tridecemlineatus|OR2|922:0.00451230873153383744)100:0.04282295269825645012)100:0.26086812182971724772,(flattened_line_4011_37837-39287|OR2:0.09356179124125262037,(ENSMUSG00000056959||Olfr315:0.05721755918765584342,(ENSRNOG00000029615|olfactory:0.01438045982116628423,ENSRNOG00000045676|olfactory:0.01844970561975246143)100:0.04886120380902383986)100:0.07581956422479216307)100:0.16231773790314663053)100:0.12032990990073530457,((flattened_line_4011_45773-47280|OR2:0.12424037498026481441,(ENSMUSG00000059504||Olfr314:0.07299461194755750559,(ENSRNOG00000046792|olfactory:0.02097285687548297237,ENSRNOG00000033492|olfactory:0.03203768540468573955)100:0.06806227178386650700)97:0.05203217497789799917)100:0.20679101495287044443,(Ictidomys_tridecemlineatus|OR2|780:0.10044307204976164749,(Ictidomys_tridecemlineatus|OR2|916:0.02561975192469354706,(Ictidomys_tridecemlineatus|OR2|932:0.03129956610672601086,Ictidomys_tridecemlineatus|OR2|1378:0.02816691369777601581)53:0.00434442891613175293)95:0.07559152827876179648)100:0.11873406188155985475)100:0.20838361438338554033)99:0.24620314342847371414)83:0.10671864064514877124)43:0.05644924890396656181,(((flattened_line_29511_23936-25864|OR2:0.24009868853149579637,((Ictidomys_tridecemlineatus|OR2|1171:0.01060978528352996171,(Ictidomys_tridecemlineatus|OR2|1058:0.04716750262109521696,(Ictidomys_tridecemlineatus|OR2|1026:0.01372356334357455535,(Ictidomys_tridecemlineatus|OR2|1178:0.04451997131492930332,Ictidomys_tridecemlineatus|OR2|1025:0.00929208462626159373)93:0.00665264734779556256)100:0.03133148494258137379)74:0.00550112862965437995)100:0.02897032904328112821,(((Ictidomys_tridecemlineatus|OR2|1128:0.05944080063448783230,Ictidomys_tridecemlineatus|OR2|1177:0.02736639874173168660)97:0.02739526586382735537,(Ictidomys_tridecemlineatus|OR2|1124:0.12573197206619360355,Ictidomys_tridecemlineatus|OR2|1195:0.05177470651737338392)54:0.00903916300460610306)38:0.00706960635713979255,((Ictidomys_tridecemlineatus|OR2|1015:0.08994427892465875485,(Ictidomys_tridecemlineatus|OR2|944:0.03971862348092142225,Ictidomys_tridecemlineatus|OR2|958:0.04485238858603371459)50:0.01295762305198741755)52:0.00961086564369523222,(Ictidomys_tridecemlineatus|OR2|1044:0.06624982374400641139,Ictidomys_tridecemlineatus|OR2|1062:0.03814085621732585946)100:0.06172474074599600818)30:0.00270668390505881054)72:0.01640109075618265133)100:0.15143550662678514906)100:0.53475891929556651494,(Ictidomys_tridecemlineatus|OR2|957:0.80816908559664091261,(Ictidomys_tridecemlineatus|OR2|1311:0.18032818386985316472,((ENSRNOG00000048434|olfactory:0.09336214560392089301,(ENSMUSG00000068535||Olfr169:0.03556409800967980789,(ENSMUSG00000062245||Olfr170:0.02519323246126056390,ENSMUSG00000060480||Olfr171:0.02383498710563469389)87:0.01666414068237375909)78:0.03356748785472577629)100:0.08576272836081565154,flattened_line_177366|OR2:0.11880940046304969138)100:0.21129910294907977564)100:0.47296469088610570974)25:0.06494634405808102917)9:0.05982323425936880018,(((Ictidomys_tridecemlineatus|OR2|1334:0.63403138315460816354,(Ictidomys_tridecemlineatus|OR2|1296:0.22368728597681117320,(ENSRNOG00000026714|olfactory:0.08436955859696659843,flattened_line_87356|OR2:0.11101294022356589242)100:0.17204695727995669707)100:0.24902778551688761755)57:0.07717308944344461463,(ENSMUSG00000050813||Olfr332:0.07454987143865317301,ENSRNOG00000026695|olfactory:0.03446141285112942765)100:0.44434732034654988997)100:0.30612703366658661208,(((Ictidomys_tridecemlineatus|OR2|871:0.14893494783724381403,(ENSMUSG00000045341||Olfr167:0.03343183945865384199,ENSRNOG00000046589|olfactory:0.05626943880517436963)100:0.27278871738056725826)100:0.32917993859126243317,((((ENSMUSG00000061361||Olfr168:0.04721310378890503090,ENSMUSG00000056822||Olfr166:0.03791039009089482853)100:0.04624612706366468956,(ENSRNOG00000050293|olfactory:0.06372596299363027239,ENSRNOG00000046736|olfactory:0.06839433609573929151)99:0.03742336190244963806)99:0.07178563728638816255,((flattened_line_51817_1-7802|OR2:0.05075415067766159832,((flattened_line_51076_939-8236|OR2:0.05237884975187934167,flattened_line_206070|OR2:0.04504096383032411138)68:0.01597593636343455289,(flattened_line_76334|OR2:0.04076371166970170490,flattened_line_188263|OR2:0.02974168653672344675)42:0.00704221861702930725)18:0.00526617977176109617)84:0.01515090531188628860,flattened_line_49773_2287-8975|OR2:0.03168111616856809226)100:0.13052772944098950392)100:0.11975985885864000313,((Ictidomys_tridecemlineatus|OR2|903:0.10704038429947387856,((Ictidomys_tridecemlineatus|OR2|872:0.06276282898142174216,Ictidomys_tridecemlineatus|OR2|956:0.05788151704652850366)100:0.15914973473949148297,(Ictidomys_tridecemlineatus|OR2|1312:0.06385739405835123839,Ictidomys_tridecemlineatus|OR2|1131:0.03345826812349531054)100:0.06953274269177384115)80:0.03810646618429310711)98:0.05418094961798423925,(Ictidomys_tridecemlineatus|OR2|962:0.01667947024205967965,Ictidomys_tridecemlineatus|OR2|1206:0.02888339464764666867)100:0.09576418612842879652)100:0.11342519641791404261)100:0.16841102082784725757)100:0.30854789152012013220,(flattened_line_4011_26228-27684|OR2:0.09950421975279014064,((ENSMUSG00000107677||Olfr316:0.03300874468634681924,(ENSMUSG00000108265||Olfr318:0.02057402161420979550,ENSMUSG00000107711||Olfr320:0.05511669195324716414)94:0.02857109888069033626)75:0.03014115101718159787,((ENSRNOG00000033659|olfactory:0.07229645441746301859,(ENSRNOG00000051762|similar:0.13202323390662104585,(ENSRNOG00000046777|olfactory:0.04374301553962937211,ENSRNOG00000031246|olfactory:0.07252754804921882070)38:0.00809992720295554629)97:0.03244666201970901331)45:0.01971575647228131917,(((ENSRNOG00000029289|olfactory:0.03146466839046339198,(ENSRNOG00000046642|olfactory:0.00000100000050002909,ENSRNOG00000050235|olfactory:0.00000100000050002909)100:0.04999948715332729748)43:0.00574756147089732980,(ENSRNOG00000048241|olfactory:0.00000100000050002909,ENSRNOG00000060145|olfactory:0.00000100000050002909)100:0.04804301455048799047)72:0.01626213490571214171,((ENSMUSG00000064044||Olfr319:0.11137886846577731148,((ENSRNOG00000047820|olfactory:0.00000100000050002909,ENSRNOG00000045616|olfactory:0.00000100000050002909)100:0.04789899066903143682,((ENSRNOG00000045886|olfactory:0.00000100000050002909,ENSRNOG00000058762|olfactory:0.00000100000050002909)100:0.02472291223224003937,ENSRNOG00000048938|olfactory:0.03794305414040292229)100:0.03661967104579787191)90:0.01309580223314458190)62:0.02561299097482527473,((ENSRNOG00000046040|olfactory:0.00000100000050002909,ENSRNOG00000046315|olfactory:0.00000100000050002909)100:0.10707187440564812364,ENSRNOG00000046934|olfactory:0.06965205848662087140)54:0.02708545306390873139)37:0.02458561201329785562)11:0.00459444559831114537)60:0.02336050771876505006)89:0.06355254769369976520)100:0.53337336901614851303)75:0.16114923431508815233)3:0.02361910368484106126)14:0.05778687839333254000)4:0.02700672820054929660)94:0.22094236225335631141,(ENSMUSG00000051706||Olfr1325:1.33222171064167405063,((ENSRNOG00000031194|olfactory:0.10880096688333922017,ENSMUSG00000056564||Olfr324:0.08523301791435605734)100:0.24325887710193572211,Ictidomys_tridecemlineatus|OR2|1361:0.22759917238622920377)100:0.57186013391520806870)58:0.25968432916447170555)5:0.04497813035509235641)4:0.03934961389825199912,(((flattened_line_142448|OR10:0.07008694934348227989,flattened_line_29453_22315-26969|OR10:0.06283180292846413106)33:0.02665632895768842506,(Ictidomys_tridecemlineatus|OR10|1170:0.15869514412252605506,(ENSMUSG00000059460|olfactory:0.05723613570563765296,(ENSRNOG00000059936|olfactory:0.06050994590953535923,ENSMUSG00000075427||Olfr288:0.07533849749690414710)12:0.03860921685441880136)70:0.05196442064882775269)29:0.02976695871063950172)100:1.06791930318644223696,(((ENSRNOG00000047897|olfactory:0.05403327671074806271,(ENSRNOG00000057338|olfactory:0.05539572888721367577,(ENSRNOG00000048408|olfactory:0.03203530589729663980,(ENSRNOG00000050435|olfactory:0.06071811082343953753,(ENSRNOG00000058382|olfactory:0.05532514966466543088,((ENSMUSG00000095218||Olfr1338:0.08777298360895791074,(ENSRNOG00000045867|olfactory:0.11187901283076719106,ENSRNOG00000046223|olfactory:0.09015928908076641102)46:0.01797396305032776878)41:0.01202417212404843609,(((ENSMUSG00000066061|olfactory:0.10128291008639567217,(ENSRNOG00000051949|similar:0.10376598372813468363,ENSRNOG00000047815|olfactory:0.06848224580963566122)49:0.01447319079680180545)52:0.01699564814627573320,(ENSMUSG00000073769||Olfr1331:0.04066654028333015203,ENSMUSG00000110947||Olfr1333:0.03400394365230963861)100:0.04293665361520790369)57:0.02847274094878053316,((ENSMUSG00000073768||Olfr1330:0.08486754027516178744,ENSMUSG00000111159||Olfr1337:0.05034418748665547144)54:0.01866253954248353261,(ENSMUSG00000096705||Olfr1329:0.09152988366320548297,ENSMUSG00000111259||Olfr1328:0.04323092943122351650)50:0.01766553785787880818)37:0.00632174241753452257)22:0.00527830891476165596)34:0.01592778207648110761)7:0.00563557067987879509)28:0.01007118382957580480)17:0.01233807487908831699)46:0.01707721825654058209)100:0.53390964775867599812,((ENSMUSG00000043383||Olfr1342:0.10388863324402480837,Ictidomys_tridecemlineatus|OR2|1175:0.10336353078647522730)100:0.23522382127790966710,((Ictidomys_tridecemlineatus|OR13|951:0.09642318038538751079,(flattened_line_34572_17421-18887|OR13:0.08648035174606623354,((ENSRNOG00000050481|putative:0.00000100000050002909,ENSRNOG00000047595|putative:0.00000100000050002909)100:0.03443180587965744693,ENSMUSG00000070820||Olfr1339:0.03230386546351691340)100:0.05363395188754160881)100:0.10340922745772641866)100:0.12226846793295535754,((flattened_line_34572_5783-8785|OR13:0.10254143394827661129,(ENSMUSG00000070821||Olfr1340:0.04827216664838487881,(ENSRNOG00000047452|similar:0.00000100000050002909,ENSRNOG00000049347|olfactory:0.00000100000050002909)100:0.06579476469936797189)99:0.03567481178839974204)100:0.36177577648166692192,(((flattened_line_13755_77716-79237|OR13:0.05824280017168053519,(ENSMUSG00000046790||Olfr1341:0.03483941780097529056,(ENSRNOG00000050546|olfactory:0.00000100000050002909,ENSRNOG00000050162|olfactory:0.00000100000050002909)100:0.05012684460956946114)93:0.05254120345137793663)100:0.25846992155262771274,(ENSRNOG00000031027|olfactory:0.00000100000050002909,ENSRNOG00000057199|olfactory:0.00000100000050002909)100:0.45152609785372332940)99:0.14049727126211788986,(flattened_line_13755_42273-44118|OR13:0.08474519609872532833,((ENSRNOG00000049373|Rattus:0.00000100000050002909,ENSRNOG00000048998|Rattus:0.00000100000050002909)100:0.06101880211745795007,ENSMUSG00000043698||Olfr62:0.05717198324763071021)93:0.04902833251547063925)100:0.21413788069675210313)56:0.03880900197277966507)81:0.05846014947154173913)100:0.11679470985082734957)100:0.16090245203594150114)100:0.20039977159141056373,(ENSMUSG00000090824||Olfr1344:1.46673199462741488119,((Ictidomys_tridecemlineatus|OR2|910:0.27205173348042155368,(((ENSMUSG00000048693||Olfr435:0.06896626022017121604,ENSRNOG00000005469|olfactory:0.11548155099889217956)100:0.07600658622379977136,((ENSMUSG00000059411||Olfr434:0.08144971205328789543,ENSMUSG00000061210||Olfr47:0.04562815170882306842)78:0.02266492890421822198,(ENSRNOG00000046810|olfactory:0.07385839821661256688,ENSRNOG00000046688|olfactory:0.04940588826765400510)79:0.03540019501822078141)96:0.06008612154559316715)100:0.10875122244344459510,((ENSMUSG00000043119|olfactory:0.07448891727534615037,ENSRNOG00000005407|olfactory:0.05194344012651901793)100:0.21654729220285875990,(((Ictidomys_tridecemlineatus|OR2|3:0.01975094902985699910,Ictidomys_tridecemlineatus|OR2|804:0.03141125109036627810)100:0.11962600554683078258,(Ictidomys_tridecemlineatus|OR2|974:0.12355437785830361563,(ENSRNOG00000057924|olfactory:0.04842953693815911509,ENSMUSG00000071481||Olfr437:0.07580550736969000891)100:0.24118255295493995494)100:0.23162486559192160818)62:0.05227664889105448215,(ENSMUSG00000073111|olfactory:0.42329270053876638658,(ENSRNOG00000005431|olfactory:0.07617641352069373650,(ENSMUSG00000094200||Olfr237-ps1:0.02851142173236466404,(ENSMUSG00000073110||Olfr444:0.07797419579603083462,ENSMUSG00000094669||Olfr441:0.05630944852770244230)86:0.02677882847167663283)98:0.03400085976155652751)100:0.08492945916497458836)39:0.03377366078752083028)91:0.05089378906751084591)95:0.09883538876471793799)70:0.03259484873044860009)86:0.12382192255854154728,((ENSMUSG00000045708|olfactory:0.07991961645482914545,ENSRNOG00000005412|olfactory:0.07112227425943005998)100:0.18835441730899407653,(ENSMUSG00000043605|olfactory:0.05804375985447767644,ENSRNOG00000049389|olfactory:0.07012594702975637195)100:0.16604215813043826655)100:0.24900357344222781575)100:0.39338629041335271275)39:0.14949276601114103169)13:0.03856820621572045610)1:0.03028799092619204048)3:0.03876479064996148083)3:0.05061462020307706117)24:0.04563240127022814147,((((((Ictidomys_tridecemlineatus|OR10|865:0.19763924733851817583,Ictidomys_tridecemlineatus|OR10|864:0.14536916380241063362)100:0.11369829143947088324,((((flattened_line_81868|OR10:0.02122121718463956114,flattened_line_79301|OR10:0.03993762253524843486)100:0.12667012186374027038,(ENSMUSG00000068814||Olfr1145:0.08536098517179756262,ENSRNOG00000049572|olfactory:0.07037423651153983106)100:0.05390310882215976207)100:0.09980273788476348718,((ENSRNOG00000058143|olfactory:0.18228349267223442620,(ENSMUSG00000061875||Olfr1148:0.08990631243114641236,ENSRNOG00000045792|olfactory:0.15740747121675702225)52:0.01914006423389412112)100:0.07692833383880243181,flattened_line_33217_8798-15020|OR10:0.16686251198958385045)76:0.03998570804263552880)100:0.13273269463003048441,((flattened_line_50153_4730-8768|OR10:0.09264367691631206214,(((ENSMUSG00000062272||Olfr1129:0.02001278986227875145,ENSMUSG00000059205||Olfr1130:0.02099044062501355390)100:0.06100830722857300548,ENSMUSG00000058194||Olfr1126:0.04932728687094613262)68:0.02637592542963249423,((ENSRNOG00000037833|olfactory:0.19695937580682904011,ENSRNOG00000057929|olfactory:0.06406554940350327187)67:0.03607307677287528713,ENSRNOG00000053263|olfactory:0.08045898884470580048)41:0.01991995254458965234)100:0.06927261243847085415)96:0.04923039388693526558,(((ENSRNOG00000045869|olfactory:0.06837626916740494054,ENSMUSG00000070852||Olfr1121:0.08160325097260057170)100:0.09413854945333727242,((((flattened_line_70628_1-3024|OR10:0.00000100000050002909,flattened_line_70628_1-1035|OR10:0.00000100000050002909)18:0.00000100000050002909,flattened_line_70628_1-1041|OR10:0.00000100000050002909)10:0.00000100000050002909,flattened_line_70628_1-1071|OR10:0.00000100000050002909)9:0.00000100000050002909,flattened_line_70628_1-1023|OR10:0.00000100000050002909)100:0.11575416179668027161)100:0.13395341658939285967,(ENSMUSG00000081234||Olfr1120:0.05789361038809551219,ENSRNOG00000048361|olfactory:0.06645338150154458945)100:0.22695934690033331416)38:0.01891003678162821167)63:0.03432365829296112059)99:0.07538197659626234837)100:0.24419908813382903978,(((flattened_line_57603_1-5370|OR10:0.00988135499272094382,flattened_line_39335_13887-17856|OR10:0.00783233115835818908)100:0.08065604633111662924,(ENSRNOG00000010035|olfactory:0.08478384258748826452,ENSMUSG00000044487||Olfr1112:0.06678886385929269642)96:0.06007922479826482975)100:0.53187109944854826793,((((Ictidomys_tridecemlineatus|OR10|332:0.00000100000050002909,Ictidomys_tridecemlineatus|OR10|1129:0.00000100000050002909)100:0.17222856307876105442,((((ENSRNOG00000045694|olfactory:0.00000100000050002909,ENSRNOG00000049438|olfactory:0.00000100000050002909)100:0.04556829891194578985,ENSRNOG00000010052|olfactory:0.01531427817580604048)100:0.04854950826828371979,(ENSMUSG00000070856||Olfr1115:0.04469100871649275136,ENSMUSG00000070857||Olfr1113:0.01738842214533723590)100:0.05615514966016432741)96:0.02949548938670926851,flattened_line_43518_215-2803|OR10:0.13419477104517127386)100:0.15984164468797856795)100:0.15438333202472337424,((flattened_line_43518_11067-13776|OR10:0.11199458320489055763,((ENSRNOG00000031264|olfactory:0.00992434462717365663,ENSRNOG00000043492|olfactory:0.01073963439746274465)100:0.06689312710105536908,(ENSMUSG00000070855||Olfr1116:0.02344627604334267867,ENSMUSG00000083706||Olfr1118:0.03359415906835622190)100:0.05094035965650824810)100:0.08890092402375390779)100:0.13974875669564668090,((ENSRNOG00000033422|olfactory:0.06471092726211777335,ENSMUSG00000043274||Olfr1123:0.04601820881039279942)100:0.19246524294331676663,(Ictidomys_tridecemlineatus|OR10|991:0.28087565991592411407,((flattened_line_159912|OR10:0.00682031054116537770,flattened_line_194823|OR10:0.00811565425162950362)100:0.13905539530108787516,(ENSRNOG00000037837|olfactory:0.07872685025101766598,ENSMUSG00000047594||Olfr1122:0.05286372341171049344)100:0.07045715460165105637)100:0.17640206200177563356)85:0.04501260840949820180)43:0.03048954752546184643)100:0.30077786367099307308)85:0.06697108359991128801,((Ictidomys_tridecemlineatus|OR10|782:0.05094339486476204965,(Ictidomys_tridecemlineatus|OR10|857:0.00732103163414810944,Ictidomys_tridecemlineatus|OR10|1324:0.01162010830997417185)100:0.03032081011505471935)100:0.13349929030277707387,(ENSMUSG00000050772||Olfr1124:0.09911358980692269727,ENSRNOG00000037834|olfactory:0.10013780151608160651)100:0.30619991878097740923)100:0.16774663901032055291)70:0.05325851063943572855)66:0.07471520490835732720)100:0.56305838880091541032,(((((Ictidomys_tridecemlineatus|OR10|856:0.01108474102507307942,((Ictidomys_tridecemlineatus|OR10|855:0.00444847857232256918,Ictidomys_tridecemlineatus|OR10|926:0.01094843764420812444)98:0.01408150142750937833,Ictidomys_tridecemlineatus|OR10|909:0.03340749610140299891)82:0.00814856831306427082)100:0.04629124091123217738,((Ictidomys_tridecemlineatus|OR10|1228:0.00000100000050002909,Ictidomys_tridecemlineatus|OR10|1172:0.00000100000050002909)100:0.05874209133841029606,(Ictidomys_tridecemlineatus|OR2|801:0.06224521916512723574,(Ictidomys_tridecemlineatus|OR10|1286:0.01360169432123298217,Ictidomys_tridecemlineatus|OR10|1110:0.00000100000050002909)91:0.02287540480741208360)63:0.01347134230597360136)72:0.02173123134330216463)100:0.11632709778028682557,(((ENSMUSG00000066241||Olfr514:0.10330922810466995621,ENSRNOG00000032092|olfactory:0.06857815115599624756)100:0.09497715956965045725,(ENSMUSG00000066240||Olfr517:0.04661944292849869165,ENSRNOG00000030782|olfactory:0.07668143949523736902)100:0.13025012567571997435)82:0.03147901462651042648,(((ENSMUSG00000046431||Olfr518:0.09411217324964507580,ENSRNOG00000047675|olfactory:0.06570101000263586788)87:0.02618885576056591974,((ENSRNOG00000049832|olfactory:0.00000100000050002909,ENSRNOG00000047813|olfactory:0.00000100000050002909)100:0.04668134290619450205,((ENSMUSG00000066239||Olfr519:0.09893384703178785544,ENSMUSG00000062434||Olfr516:0.01301306035546587365)100:0.03227256950633374671,ENSMUSG00000056946||Olfr512:0.08760834129671693504)67:0.01994627131638447570)100:0.07468944447581273016)88:0.02573699551376561201,(flattened_line_5299_148175-154314|OR10:0.04351881785925891533,(flattened_line_5299_165834-169330|OR10:0.01449449847077509054,flattened_line_5299_156596-160636|OR10:0.05516159225983886805)67:0.01394649876884188414)83:0.06515128175641457520)63:0.02721813841597350847)69:0.06565070534990491424)100:0.67150231518744074588,((flattened_line_37981_16732-19632|OR10:0.10748818627186146335,(ENSRNOG00000015254|olfactory:0.07428453398453002676,ENSMUSG00000048067||Olfr1349:0.06737243435869773311)97:0.06143212305719657901)100:0.96224728111232116223,(flattened_line_6898_89489-90944|OR10:0.79743575569930558178,((Ictidomys_tridecemlineatus|OR10|852:0.08288220237578138028,(flattened_line_1387_10274-11721|OR10:0.07951101093902369910,(ENSMUSG00000073897|olfactory:0.06191723344920658373,ENSRNOG00000019600|olfactory:0.09307341001177747708)98:0.04219438091998646556)98:0.08074438929064457759)100:0.24428740256098682715,(Ictidomys_tridecemlineatus|OR10|1339:0.08275857232693482890,(((ENSMUSG00000049674||Olfr714:0.07732658069287486058,ENSMUSG00000073898||Olfr713:0.03214350443810103791)97:0.02731696458680174175,(ENSRNOG00000019599|olfactory:0.09698921083507228147,(ENSRNOG00000049285|olfactory:0.00000100000050002909,ENSRNOG00000019594|olfactory:0.00000100000050002909)100:0.05568269350593336997)97:0.03225326513434459419)97:0.01753389563529603179,flattened_line_214218|OR10:0.06583754239081368587)94:0.05416871524537097971)100:0.31624544940827031825)100:0.23452674098428541449)59:0.04184520741728429277)20:0.05234950418667012190)59:0.09550729423686962760,((((((ENSMUSG00000059964||Olfr119:0.04749706349270291228,ENSMUSG00000060017||Olfr121:0.03763425850029528813)82:0.01483151849475889024,(ENSMUSG00000083947||Olfr122:0.09723772811415357098,(ENSMUSG00000063994||Olfr120:0.04527264953921430329,ENSMUSG00000080990||Olfr118:0.04845337737344856260)92:0.03253318045207666265)29:0.01320145815738431316)60:0.02266541750894943835,((ENSRNOG00000050316|olfactory:0.09659084247100400977,ENSRNOG00000046708|olfactory:0.07572749243422774446)62:0.03275860415046062679,ENSMUSG00000081724||Olfr129:0.05648981299982901161)47:0.01921945163877308849)66:0.06308986638060634644,(flattened_line_240472|OR10:0.01474541396367361028,flattened_line_174228|OR10:0.02116818926773132367)91:0.06958980396115697908)100:0.80372926233824137920,(((ENSRNOG00000048132|olfactory:0.02470797988545270218,ENSRNOG00000048023|olfactory:0.01648984399273166132)100:0.06073882748378574281,((ENSMUSG00000095608||Olfr247:0.00000100000050002909,ENSMUSG00000094632||Gm10310:0.00000100000050002909)100:0.00436523808004847091,ENSMUSG00000094295||Olfr819:0.00919908717067893268)100:0.05556158588892110700)100:0.17202342587093902293,Ictidomys_tridecemlineatus|OR10|1045:0.15334764465334677075)100:0.65832551694553798072)54:0.12710489469277219676,((ENSRNOG00000029420|olfactory:0.03195857424284134773,(ENSMUSG00000049561|olfactory:0.03407990029941741078,flattened_line_30666_20892-22912|OR10:0.14943903349775319866)61:0.04340236179545811646)100:0.69128359235887371081,((Ictidomys_tridecemlineatus|OR10|1050:0.14407395278269924388,(flattened_line_34692_12418-14493|OR10:0.11051404422322635979,(ENSRNOG00000003347|olfactory:0.10472956447932331436,ENSMUSG00000052012|olfactory:0.03834628412222833294)100:0.08547636583414533473)100:0.10561741362187791748)100:0.32219558274798137942,((ENSMUSG00000063374||Olfr763:0.02097160409716094381,ENSMUSG00000069430|Olfactory:0.03109963777749232341)99:0.07337819643450593787,ENSRNOG00000048675|olfactory:0.06788643253798004595)100:0.51761004557062362252)100:0.42926694348317701033)17:0.08571253095685210655)32:0.06983472150312412807)7:0.03845784822968160988)69:0.10315660293400090441,(((((((Ictidomys_tridecemlineatus|OR6|764:0.18764719645874261555,(ENSMUSG00000035932|olfactory:0.08060079438019306097,ENSRNOG00000025640|olfactory:0.07125268824652618294)98:0.14405930584092496716)100:0.69363139782763560959,(ENSMUSG00000068259||Olfr461:0.29037796528214854241,(((flattened_line_144782|OR9:0.00843647229333992395,(flattened_line_98436|OR9:0.02212959892426732619,flattened_line_50801_3394-8368|OR9:0.01772917933846061486)97:0.04150814480333811507)97:0.12752245565619177436,ENSMUSG00000045479|olfactory:0.12102184205104370152)77:0.08124031669336015393,((Ictidomys_tridecemlineatus|OR9|1264:0.06237867112114924700,(ENSRNOG00000012214|olfactory:0.06415711028127182858,ENSMUSG00000045514|olfactory:0.04915458103366130566)100:0.22500121723414981401)91:0.10099741310913167014,Ictidomys_tridecemlineatus|OR9|849:0.10787892915785320114)55:0.06588991251617833111)59:0.11361224429578986594)100:0.80797825210370111115)77:0.16862757611416559489,Ictidomys_tridecemlineatus|OR6|1134:0.73233683847247055265)63:0.08453306044131846109,((((Ictidomys_tridecemlineatus|OR6|665:0.25161196696761761737,(((ENSMUSG00000081649||Olfr213:0.04145748657870140103,ENSMUSG00000053251||Olfr212:0.03238754414971093537)100:0.06707860960687296592,((ENSRNOG00000050604|olfactory:0.05310295044934143505,ENSRNOG00000048689|olfactory:0.05512277041160829755)36:0.01154391465504200562,((ENSRNOG00000047994|olfactory:0.04081228413625177104,(ENSRNOG00000048404|olfactory:0.03527542457035075935,ENSRNOG00000048952|olfactory:0.03227251759996313529)51:0.00721507239492288812)37:0.01198378683606944259,ENSRNOG00000048761|olfactory:0.04073861308246890661)46:0.01381600204714014506)100:0.06931388822984281550)98:0.06321931201930841571,flattened_line_31503_28173-29230|OR6:0.16055738498122529290)100:0.12769007263804901808)91:0.07639650306466662377,((flattened_line_35894_1-2251|OR6:0.10154015934672293298,(ENSRNOG00000013367|olfactory:0.06666923572340062443,ENSMUSG00000051046||Olfr214:0.07922771591136525127)99:0.07487774528890608905)100:0.26368103533926934290,(ENSMUSG00000050654||Olfr215:0.07159941729243414488,(ENSRNOG00000048539|olfactory:0.02447749512896929547,ENSRNOG00000050429|olfactory:0.02515989965970264267)100:0.07118160889557696713)100:0.33166765740938758400)86:0.08844816829303504824)100:0.65761487397005247146,(flattened_line_71435_1-2929|OR6:0.13941438367529934705,((ENSRNOG00000053124|olfactory:0.02040315271594536281,ENSRNOG00000055798|olfactory:0.00550859088011371352)89:0.01256099848507805788,ENSRNOG00000056884|olfactory:0.01526160110024671682)87:0.07078728232033305867)100:0.66199605833073915662)61:0.10386453249252959596,(((Ictidomys_tridecemlineatus|OR6|539:0.01400757480193311894,Ictidomys_tridecemlineatus|OR6|1268:0.01031236472378689421)100:0.10451551278228715658,((flattened_line_242180|OR6:0.03314103636068511938,(flattened_line_200610|OR6:0.00918786005207108437,flattened_line_137791|OR6:0.00000100000050002909)100:0.06365813061429663466)98:0.09267513644828223596,(ENSRNOG00000053618|olfactory:0.09707313626296998343,ENSMUSG00000048153|Olfactory:0.04279969778815915366)99:0.04621482804467166167)95:0.14578528743847410376)100:0.42473849166308907943,((((Ictidomys_tridecemlineatus|OR6|735:0.10580337726830858769,(Ictidomys_tridecemlineatus|OR6|1390:0.06028990058465941854,Ictidomys_tridecemlineatus|OR6|1198:0.02022950215194564694)100:0.09569185217433884283)100:0.08638153483614989525,ENSRNOG00000043299|olfactory:0.22556997643162524092)100:0.12027449696109775157,((Ictidomys_tridecemlineatus|OR6|1215:0.18774586295963535676,(ENSRNOG00000043334|olfactory:0.06022269948532448652,(ENSMUSG00000059762||Olfr767:0.01613341203781552477,ENSMUSG00000056853||Olfr765:0.01943368285399157611)100:0.04114753719119656344)100:0.11476345374106854125)100:0.14481516261837715231,(Ictidomys_tridecemlineatus|OR6|236:0.03057186521664396334,Ictidomys_tridecemlineatus|OR6|657:0.04306029684241749478)100:0.28397599317197363966)90:0.07410681213969387560)99:0.10604144818986774301,((((((flattened_line_93520|OR6:0.13190965148584901656,(ENSMUSG00000050478||Olfr807:0.05827458248766001492,(ENSRNOG00000061776|olfactory:0.01752161422235327948,ENSRNOG00000049098|olfactory:0.02622665083400944203)100:0.09654626391119021378)97:0.03801403772471245723)100:0.22791542294069408459,(Ictidomys_tridecemlineatus|OR6|1528:0.06989134548067427177,Ictidomys_tridecemlineatus|OR6|817:0.06993018187491432947)100:0.22637156422126616939)100:0.39005525534440105284,((((ENSRNOG00000029961|olfactory:0.06922306627506638610,ENSMUSG00000047626||Olfr791:0.04707810474235307741)100:0.17521599078253569104,(Ictidomys_tridecemlineatus|OR6|655:0.03349021887652416096,((Ictidomys_tridecemlineatus|OR6|1028:0.03494978252993462264,Ictidomys_tridecemlineatus|OR6|863:0.02544984941911938858)80:0.01499876893824683526,Ictidomys_tridecemlineatus|OR6|267:0.07451011204826946122)58:0.00462753671165553118)100:0.07954040554772455474)100:0.14513859999427211611,((((((Ictidomys_tridecemlineatus|OR6|1506:0.02789645858865031497,((Ictidomys_tridecemlineatus|OR6|320:0.01410789558401366953,Ictidomys_tridecemlineatus|OR6|687:0.02199770197537932737)52:0.01009373071371907557,Ictidomys_tridecemlineatus|OR6|860:0.06024646685607675661)31:0.00199787340614230799)100:0.20263387930222462319,((ENSMUSG00000062914||Olfr777:0.03370485152621692515,ENSMUSG00000108114||Olfr800:0.02959012023862101631)100:0.05061696347307555188,ENSRNOG00000028911|olfactory:0.08634786427650330276)100:0.12962954200129786497)99:0.08982156517306238985,(((((ENSRNOG00000049555|olfactory:0.00000100000050002909,ENSRNOG00000048775|olfactory:0.00000100000050002909)100:0.05249329875703990372,(ENSRNOG00000047155|olfactory:0.01027531161641565861,ENSRNOG00000050851|olfactory:0.00000100000050002909)99:0.02468107767205122982)99:0.04309371637348102108,(ENSMUSG00000096000||Olfr773:0.01437071958940350745,ENSMUSG00000107662||Olfr772:0.00000100000050002909)100:0.03563144488543000532)100:0.19715283018040954954,(Ictidomys_tridecemlineatus|OR6|1088:0.03251074139198092960,(Ictidomys_tridecemlineatus|OR6|1200:0.02593572357670716547,Ictidomys_tridecemlineatus|OR6|929:0.05549549009750166101)99:0.03267597121210109867)100:0.06235320921859295595)100:0.16117615589462147563,((Ictidomys_tridecemlineatus|OR6|1076:0.16192740377436740107,(ENSRNOG00000056595|olfactory:0.09326938032255635558,ENSMUSG00000061367||Olfr771:0.05966548422993030870)100:0.17774777791898530022)100:0.15826060483018700165,(ENSRNOG00000043125|olfactory:0.06541236185953509807,ENSMUSG00000047868||Olfr770:0.06015474710839057576)100:0.26576637850599404977)44:0.02667952371765059880)48:0.01577938792566735068)93:0.05070427816586270398,Ictidomys_tridecemlineatus|OR6|710:0.41365304774553190992)79:0.05433302202580998774,((ENSMUSG00000049573||Olfr780:0.03820586522358673798,ENSRNOG00000032428|olfactory:0.11169304994570747325)100:0.30440639350044984557,(((ENSRNOG00000049242|olfactory:0.02346148818998944341,ENSRNOG00000047956|olfactory:0.01655511907761228127)100:0.06760091406847801299,(ENSRNOG00000029097|olfactory:0.05383366418636974932,ENSRNOG00000046372|olfactory:0.05910713601939759226)99:0.02503547380783002069)47:0.00938466106208192714,(ENSMUSG00000095138||Olfr781:0.03683263095871189274,ENSMUSG00000094734||Olfr799:0.06678192362795898340)40:0.00903312315920951243)100:0.28731246961175943566)86:0.06304142918817096097)96:0.07874552050649701040,(ENSRNOG00000033344|olfactory:0.07900535561264214468,ENSMUSG00000044293||Olfr794:0.06172979187287083724)100:0.36058287232163904745)38:0.01845628108845707646)89:0.05718707891113414959,((ENSMUSG00000050198||Olfr768:0.04866792432754069725,ENSRNOG00000043438|olfactory:0.03835226825981016135)100:0.40438020187481177325,((ENSRNOG00000042424|olfactory:0.07282891179191747222,ENSMUSG00000042801||Olfr769:0.06467497108680735074)100:0.11036604755209286632,(((Ictidomys_tridecemlineatus|OR6|1229:0.03335546566895487147,(Ictidomys_tridecemlineatus|OR6|1418:0.01436338706109483061,Ictidomys_tridecemlineatus|OR6|896:0.01475722015613288758)84:0.01833604550162755073)33:0.00795043747790784641,Ictidomys_tridecemlineatus|OR6|376:0.03939172319981130294)40:0.01267975681548016466,(Ictidomys_tridecemlineatus|OR6|1204:0.04095743491807403436,Ictidomys_tridecemlineatus|OR6|1152:0.09315503538379579784)32:0.01383605365990218591)100:0.09351893704503308480)100:0.12783269408827008240)40:0.02561076448028565267)100:0.18967768957207864489)43:0.04822261720495359810,((ENSMUSG00000044897||Olfr821:0.02896012371073087080,(ENSRNOG00000048744|olfactory:0.00000100000050002909,ENSRNOG00000008499|olfactory:0.00000100000050002909)100:0.08645058053154061617)100:0.12565664515608282459,Ictidomys_tridecemlineatus|OR6|738:0.15432299284018838326)100:0.25850866248775550282)33:0.03070169156203544220,((((Ictidomys_tridecemlineatus|OR6|706:0.19931621915881295171,(ENSRNOG00000047264|olfactory:0.07215731860729053537,(ENSMUSG00000059134||Olfr814:0.01181959615781130735,ENSMUSG00000061961||Olfr815:0.03373550169753915251)99:0.05274602039111257745)100:0.18847858828573144097)100:0.22573061826937004803,(((Ictidomys_tridecemlineatus|OR6|1021:0.04066166282122140457,Ictidomys_tridecemlineatus|OR6|791:0.02768885824809336552)100:0.09771853373296879308,(((ENSMUSG00000095401||Olfr804:0.03871204721304730839,ENSMUSG00000095075||Olfr782:0.02514803418278773600)99:0.02249557395715001684,(((ENSRNOG00000054865|olfactory:0.00000100000050002909,ENSRNOG00000045815|olfactory:0.00000100000050002909)100:0.02018553243358299498,(ENSRNOG00000047837|olfactory:0.00000100000050002909,ENSRNOG00000061704|olfactory:0.00000100000050002909)100:0.00660609522413543090)100:0.03700157657153699264,(ENSRNOG00000047710|olfactory:0.10470445160613850444,ENSRNOG00000050845|olfactory:0.04640998765620292510)57:0.00646929203614790126)99:0.01935070026878167940)100:0.06199593659163197407,((flattened_line_94004|OR6:0.02380391464494970369,flattened_line_100114|OR6:0.00541534331308460379)86:0.01134118782580240473,((((flattened_line_48894_1-1104|OR6:0.00000100000050002909,(flattened_line_48894_1-1173|OR6:0.00000100000050002909,flattened_line_48894_1-1101|OR6:0.00000100000050002909)0:0.00000100000050002909)0:0.00000100000050002909,(flattened_line_48894_1-1113|OR6:0.00000100000050002909,((flattened_line_48894_1-1170|OR6:0.00000100000050002909,(((flattened_line_48894_1-7667|OR6:0.00000100000050002909,flattened_line_48894_1-1155|OR6:0.00000100000050002909)0:0.00000100000050002909,((flattened_line_48894_1-1116|OR6:0.00000100000050002909,flattened_line_48894_1-1107|OR6:0.00000100000050002909)0:0.00000100000050002909,(flattened_line_48894_1-1161|OR6:0.00000100000050002909,((flattened_line_48894_1-1122|OR6:0.00000100000050002909,((flattened_line_48894_1-1164|OR6:0.00000100000050002909,flattened_line_48894_1-1146|OR6:0.00000100000050002909)0:0.00000100000050002909,flattened_line_48894_1-1137|OR6:0.00000100000050002909)0:0.00000100000050002909)0:0.00000100000050002909,flattened_line_48894_1-1134|OR6:0.00000100000050002909)0:0.00000100000050002909)0:0.00000100000050002909)0:0.00000100000050002909)0:0.00000100000050002909,(flattened_line_48894_1-1110|OR6:0.00000100000050002909,flattened_line_48894_1-1140|OR6:0.00000100000050002909)0:0.00000100000050002909)0:0.00000100000050002909)0:0.00000100000050002909,flattened_line_48894_1-1098|OR6:0.00000100000050002909)2:0.00000100000050002909)0:0.00000100000050002909)0:0.00000100000050002909,(flattened_line_48894_1-1158|OR6:0.00000100000050002909,flattened_line_48894_1-1119|OR6:0.00000100000050002909)2:0.00000100000050002909)100:0.02182227961668012015,(((flattened_line_50061_1-1116|OR6:0.00000100000050002909,(flattened_line_50061_1-1089|OR6:0.00000100000050002909,flattened_line_50061_1-8813|OR6:0.00000100000050002909)10:0.00000100000050002909)5:0.00000100000050002909,(flattened_line_50061_1-1080|OR6:0.00000100000050002909,flattened_line_50061_1-1104|OR6:0.00000100000050002909)4:0.00000100000050002909)7:0.00000100000050002909,flattened_line_50061_1-1095|OR6:0.00000100000050002909)100:0.05544306283272201069)49:0.00594192029778612026)100:0.08466862309899908512)100:0.12359535421732310845)100:0.16763237556682938911,((Ictidomys_tridecemlineatus|OR6|783:0.05891586721393356207,Ictidomys_tridecemlineatus|OR6|1194:0.04042780010260933060)100:0.11076070724546249746,((ENSRNOG00000030191|olfactory:0.11224447817857581555,ENSMUSG00000049052||Olfr812:0.06407354010000580746)100:0.06297579900356682636,((ENSRNOG00000032290|olfactory:0.08328495803921788510,ENSMUSG00000063173||Olfr811:0.11728526468911736058)63:0.02035184830598081238,((((flattened_line_172000|OR6:0.00624787471956043169,flattened_line_169064|OR6:0.00824818763668595106)100:0.15914832849146254290,((flattened_line_156021|OR6:0.01814924666244860374,flattened_line_109688|OR6:0.01653564497458080360)99:0.02024713680277443612,((flattened_line_57851_1-5283|OR6:0.01728963682165035945,flattened_line_79669|OR6:0.00386492317099711939)100:0.03829917022247743968,(flattened_line_144680|OR6:0.01880820464003189751,(flattened_line_154057|OR6:0.00884240243228606726,flattened_line_64128_1-3909|OR6:0.05716494207016541151)62:0.00546754772335390164)100:0.05518977754893716198)36:0.00945345040474888064)81:0.02063384998488986682)67:0.06006034408810848740,((ENSMUSG00000094347||Olfr784:0.06372593606664532506,(ENSRNOG00000046110|olfactory:0.01215428664415907876,ENSRNOG00000050676|olfactory:0.03273705752265852059)100:0.05379814787136437404)78:0.01696919248832075289,((ENSRNOG00000032325|olfactory:0.12640603264436806041,((ENSMUSG00000096858||Olfr805:0.05037652009549276055,ENSMUSG00000071065||Olfr806:0.04179706187312069721)58:0.03936788917559820578,(ENSRNOG00000059839|olfactory:0.00000100000050002909,ENSRNOG00000057263|olfactory:0.00000100000050002909)100:0.12209283831160888667)27:0.00979723547099258657)100:0.04920613484548448657,(ENSMUSG00000058513||Olfr801:0.06993440714102168443,ENSRNOG00000049559|olfactory:0.10323702994037628478)88:0.02296743862626239585)37:0.00806007178895556085)59:0.01822144324087656211)61:0.04886525980459027751,(ENSMUSG00000058071||Olfr818:0.07789900546725449237,ENSRNOG00000031181|olfactory:0.06501047904475824868)100:0.06440810049271099291)28:0.00707392433050881616)31:0.02177476721444077806)74:0.11036203503009031635)95:0.13337570083786895458)100:0.13075397821213513572)100:0.12064317243139138780,((((ENSMUSG00000052818||Olfr813:0.02477763251843809189,(ENSMUSG00000050251|olfactory:0.04017696929229397362,ENSRNOG00000033400|olfactory:0.06007241732625652475)58:0.01293961595574580348)100:0.18423505795071448699,(Ictidomys_tridecemlineatus|OR6|1417:0.09278078218243097919,(Ictidomys_tridecemlineatus|OR6|1426:0.04242704722201159212,Ictidomys_tridecemlineatus|OR6|441:0.01587060865580870034)66:0.01587195676283680024)100:0.09423647548898077264)100:0.25304161744095587938,(((flattened_line_153677|OR6:0.13633099296218015306,((ENSMUSG00000095002||Olfr798:0.04984529741256833041,ENSMUSG00000094496||Olfr792:0.04945265262676289131)93:0.04179287758467731956,ENSRNOG00000002333|olfactory:0.06780023650371651278)99:0.08284279064246491409)100:0.11090225891775565281,((Ictidomys_tridecemlineatus|OR6|1409:0.02510324151196028503,Ictidomys_tridecemlineatus|OR6|811:0.01472936290444241958)66:0.01765327247463365640,(Ictidomys_tridecemlineatus|OR6|717:0.06951283804841881797,Ictidomys_tridecemlineatus|OR6|837:0.02650270381262929964)51:0.01802219782473763604)100:0.13551662756750734729)100:0.19871321888111917464,(ENSRNOG00000060866|olfactory:0.09692274791732360950,ENSMUSG00000049894||Olfr808:0.05004065335491016814)100:0.33563804404620117827)54:0.05211504005071267848)100:0.14043151819383045686,((((ENSMUSG00000111273||Olfr789:0.07547196488001257919,ENSRNOG00000054207|olfactory:0.06330000409471968348)100:0.26086363433492382180,((ENSMUSG00000049217|olfactory:0.06214036794382260531,(ENSRNOG00000061448|olfactory:0.02472395193480919975,(ENSRNOG00000051632|olfactory:0.00000100000050002909,ENSRNOG00000049589|olfactory:0.00000100000050002909)100:0.00849497771295356675)78:0.02182773094290089630)100:0.29713866664059135347,(ENSMUSG00000046041||Olfr803:0.17849335138511895904,((Ictidomys_tridecemlineatus|OR6|716:0.04694304424782174551,Ictidomys_tridecemlineatus|OR6|1096:0.02786336966924596314)100:0.11168925267143411939,(((flattened_line_6898_68443-69887|OR6:0.03141860262122855157,flattened_line_6898_51491-52932|OR6:0.04711020497982743721)100:0.07073852102126740315,flattened_line_33045_13647-16706|OR6:0.04770623362763647124)74:0.04043983292519368056,((ENSMUSG00000096497||Olfr787:0.04695408042186782066,ENSMUSG00000111732||Olfr785:0.12330909929888388132)65:0.03912934672069783015,(ENSMUSG00000096229||Olfr774:0.06093508666104419103,(((ENSRNOG00000057325|olfactory:0.00000100000050002909,ENSRNOG00000047193|olfactory:0.00000100000050002909)33:0.00000100000050002909,ENSRNOG00000048201|olfactory:0.00000100000050002909)100:0.06569758391044658308,(ENSMUSG00000095483||Olfr776:0.03796287387508546357,ENSMUSG00000096220||Olfr775:0.04057003057775843829)61:0.01536671486439779473)100:0.06591186287708387936)84:0.03509024453696844154)47:0.02664804155294336549)99:0.09343457529578814980)66:0.06165658983911143087)100:0.14837199395647457378)76:0.07813793873130527035)100:0.13148479359602388561,((((flattened_line_232910|OR6:0.01616757633531789792,flattened_line_240246|OR6:0.02039249655639380557)75:0.00786959988685855677,((flattened_line_77762|OR6:0.03953350252961489869,flattened_line_206116|OR6:0.02571601634877088843)42:0.01776800454509009156,flattened_line_168340|OR6:0.02288787669811737091)40:0.01254992034575081253)100:0.09261441976201234549,((ENSMUSG00000093866||Olfr802:0.05885519918124537675,(ENSRNOG00000047993|olfactory:0.00000100000050002909,ENSRNOG00000047818|olfactory:0.00000100000050002909)100:0.07795144127065577189)73:0.01940834179348747968,(ENSRNOG00000031510|olfactory:0.11709065929887407798,ENSMUSG00000095696||Olfr786:0.06346116099837158242)83:0.01452176156709474378)99:0.07167400866786921565)100:0.10217677162038164840,(Ictidomys_tridecemlineatus|OR6|675:0.03193964410151137884,Ictidomys_tridecemlineatus|OR6|730:0.04539966228626700351)100:0.10922140181128514591)100:0.21505259980625943128)100:0.14226623239555508116,(Ictidomys_tridecemlineatus|OR6|1243:0.14162780934710161862,ENSMUSG00000044025|olfactory:0.17186021831139097760)100:0.21679469724381986162)69:0.04849777488920734708)35:0.03015410942456640472)55:0.03296917439465390370,(Ictidomys_tridecemlineatus|OR6|1077:0.31891478584834098697,(Ictidomys_tridecemlineatus|OR6|1207:0.11357646431803641862,((flattened_line_104853|OR6:0.05769942964853649187,(flattened_line_80595|OR6:0.03112735492152714917,flattened_line_142442|OR6:0.02524975630821242600)41:0.01333621958598322013)100:0.08646925084046556964,((ENSRNOG00000054122|olfactory:0.00000100000050002909,ENSRNOG00000050142|olfactory:0.00000100000050002909)100:0.10114510122308220663,(((ENSMUSG00000063715||Olfr816:0.05558091134537727906,ENSMUSG00000058251||Olfr822:0.08678309941356539270)52:0.01662114628309476275,ENSMUSG00000069421||Olfr810:0.04725378237767049322)56:0.02312384247932889464,((ENSRNOG00000046978|olfactory:0.01963022069949443837,ENSRNOG00000053663|olfactory:0.02174201922945462676)100:0.02918881565705026132,ENSRNOG00000047357|olfactory:0.02611822125461179395)100:0.03505031957782488855)28:0.01002964137052760052)79:0.02923647283334561767)100:0.12629025002780369658)100:0.25942515049174458275)100:0.17359025831032212639)31:0.02207198322737147569)99:0.15527052487678508208,(Ictidomys_tridecemlineatus|OR6|711:0.14081910260122332268,(ENSMUSG00000048745||Olfr820:0.04553109478549701578,(ENSRNOG00000046346|olfactory:0.00268684296424407613,(ENSRNOG00000049157|olfactory:0.00000100000050002909,ENSRNOG00000050926|olfactory:0.00000100000050002909)100:0.02005542307678512270)100:0.05598234976327899626)100:0.16951825459078992409)100:0.37843668127572133164)53:0.04339060829401254760)99:0.49363153791263048031)88:0.07548815017256381432)77:0.11451908366668873962)61:0.05489982742443844793,(ENSMUSG00000051095|olfactory:0.03061525833261935156,ENSRNOG00000055356|olfactory:0.07503524627513079304)100:0.84042872469721685569)88:0.10194941327437259670,(((ENSRNOG00000002858|olfactory:0.04726102872460636456,ENSMUSG00000043880|olfactory:0.07999798887122401558)100:0.89500139883259033358,(Ictidomys_tridecemlineatus|OR6|1024:0.79285922521138851859,((((((ENSMUSG00000045013||Olfr711:0.03990153966519576628,ENSRNOG00000029766|olfactory:0.05294593967672381329)100:0.16162635837797284521,((Ictidomys_tridecemlineatus|OR6|1139:0.00000100000050002909,Ictidomys_tridecemlineatus|OR6|1209:0.00000100000050002909)100:0.04267023292785644684,(Ictidomys_tridecemlineatus|OR6|825:0.01732604006364567295,Ictidomys_tridecemlineatus|OR6|997:0.00656473584423397909)100:0.09568418236246066522)96:0.04548829433828743135)100:0.26399550924480968961,((Ictidomys_tridecemlineatus|OR6|1539:0.00000100000050002909,Ictidomys_tridecemlineatus|OR6|775:0.02155095867787630223)100:0.11848062484132518279,(ENSRNOG00000019583|olfactory:0.05634861683457743214,ENSMUSG00000036647||Olfr6:0.04419667377747009407)100:0.13046114625587557079)100:0.30060644585619844538)97:0.12282093889007072995,(((ENSMUSG00000067064||Olfr1416:0.04777132818464182445,ENSRNOG00000047906|olfactory:0.04404810166971798169)75:0.03067051698157848699,(ENSRNOG00000033704|olfactory:0.04142238770383745161,((flattened_line_237038|OR6:0.01739731352004799877,((((flattened_line_60219_1-1095|OR6:0.00000100000050002909,flattened_line_60219_1-1086|OR6:0.00000100000050002909)4:0.00000100000050002909,((flattened_line_60219_1-1083|OR6:0.00000100000050002909,(flattened_line_60219_1-1056|OR6:0.00000100000050002909,(((flattened_line_60219_1-1077|OR6:0.00000100000050002909,flattened_line_60219_1-1065|OR6:0.00000100000050002909)6:0.00000100000050002909,(flattened_line_60219_1-1062|OR6:0.00000100000050002909,flattened_line_60219_1-4681|OR6:0.00000100000050002909)0:0.00000100000050002909)1:0.00000100000050002909,((flattened_line_60219_1-1071|OR6:0.00000100000050002909,flattened_line_60219_1-1068|OR6:0.00000100000050002909)4:0.00000100000050002909,flattened_line_60219_1-1080|OR6:0.00000100000050002909)4:0.00000100000050002909)0:0.00000100000050002909)2:0.00000100000050002909)0:0.00000100000050002909,flattened_line_60219_1-1050|OR6:0.00000100000050002909)0:0.00000100000050002909)0:0.00000100000050002909,flattened_line_60219_1-1047|OR6:0.00000100000050002909)4:0.00000100000050002909,flattened_line_60219_1-1044|OR6:0.00000100000050002909)100:0.02144517466781143897)94:0.05059418289015702591,ENSMUSG00000057464||Olfr1415:0.05525283415276048549)35:0.01969760038113192030)70:0.03362264551813214097)86:0.03336367359713195840,(ENSMUSG00000042849||Olfr1414:0.04570624501228189723,ENSRNOG00000047633|olfactory:0.04950490505242286648)97:0.04068567262350236691)100:0.25225306966480937065)100:0.28564514391685780215,(((ENSRNOG00000021485|olfactory:0.05283696461611262635,ENSMUSG00000050366||Olfr524:0.06020788624713928339)100:0.42951737165430226018,(Ictidomys_tridecemlineatus|OR6|707:0.14336303187006413373,(flattened_line_3311_199645-201086|OR6:0.06448777690115822803,(ENSMUSG00000049168|olfactory:0.06103194035737447704,(ENSRNOG00000005403|olfactory:0.00000100000050002909,ENSRNOG00000057664|olfactory:0.00000100000050002909)100:0.04648402258463183584)100:0.06801790589014355959)90:0.05050594669858695512)100:0.48496783056301068227)62:0.10792095288573685941,(((ENSMUSG00000096228|Olfactory:0.03788628781408747564,ENSRNOG00000045783|olfactory:0.05166163156834909648)100:0.11632601162513726833,(((ENSRNOG00000047512|olfactory:0.05014004700203937570,(ENSMUSG00000093877||Olfr1348:0.07515526072785053135,ENSMUSG00000034583||Olfr1347:0.09796236265893985828)69:0.03641869334555285914)100:0.12336200038937870926,(((ENSMUSG00000054938||Olfr1346:0.05888782577860468548,ENSRNOG00000015289|olfactory:0.08716436053019417651)100:0.10311753629956788014,flattened_line_32013_1985-4618|OR6:0.12278578195729644706)100:0.23303631164502150441,(Ictidomys_tridecemlineatus|OR6|1190:0.18037905830855041622,Ictidomys_tridecemlineatus|OR6|1106:0.09096995430688481488)80:0.13707253515750392192)27:0.05519553619371375675)11:0.05601345982754522140,(ENSMUSG00000048620||Olfr1336:0.02723191329011870679,ENSRNOG00000030070|olfactory:0.09382404800715549165)100:0.12352483064588398731)8:0.03277494562140582934)100:0.65069458899576471111,((Ictidomys_tridecemlineatus|OR6|1462:0.09302046602197183711,((ENSRNOG00000029142|olfactory:0.00000100000050002909,ENSRNOG00000061860|olfactory:0.00000100000050002909)100:0.05434443350227889657,ENSMUSG00000070417|olfactory:0.03550459669807854574)100:0.12519526530031238609)100:0.56693131298407928309,((((ENSRNOG00000022063|olfactory:0.04859946942957670685,ENSMUSG00000066671|olfactory:0.04728374396854344297)100:0.05637900316728517575,flattened_line_15871_8711-11036|OR6:0.08336159293141064131)100:0.12921836990475829565,Ictidomys_tridecemlineatus|OR6|1285:0.12694771903214452369)100:0.50605834982929287502,(Ictidomys_tridecemlineatus|OR6|1169:0.13597322333897055024,(flattened_line_15871_1-1658|OR6:0.12821928783940525487,(ENSMUSG00000051509|olfactory:0.06315150754977003067,(ENSRNOG00000060686|olfactory:0.00000100000050002909,ENSRNOG00000003560|olfactory:0.00000100000050002909)100:0.06250033496527881982)95:0.04700732381817430972)99:0.14493807258179794428)100:0.49124592615532652884)89:0.13274212744803320918)34:0.04982925100035898169)35:0.06701830856635003497)29:0.05935913739109548865)98:0.15066985115084280400,(ENSRNOG00000018955|olfactory:0.04494865545907872351,ENSMUSG00000051180||Olfr522:0.05149372505728291860)100:0.73118774318094370557)32:0.05040281631495095033)55:0.03769744686700110536)14:0.03593762116207524504,(((Ictidomys_tridecemlineatus|OR6|876:0.14783960144314506335,(ENSRNOG00000018956|olfactory:0.06106081418644758452,ENSMUSG00000051051||Olfr523:0.04175747055567138877)100:0.18247728044472716347)100:0.31955491103941857656,(ENSMUSG00000054498|olfactory:0.10826204250728843625,(ENSRNOG00000032371|olfactory:0.00000100000050002909,ENSRNOG00000052361|olfactory:0.00000100000050002909)100:0.03584557671587330907)100:0.71226548993770011364)100:0.33059728498191359725,((((ENSRNOG00000032077|olfactory:0.00000100000050002909,ENSRNOG00000055031|olfactory:0.00000100000050002909)100:0.03248052790749748897,(ENSRNOG00000057764|olfactory:0.00000100000050002909,ENSRNOG00000052842|olfactory:0.00000100000050002909)100:0.02311658760491889023)100:0.05613168869836285962,ENSMUSG00000039608||Olfr303:0.04598726622462773889)100:0.39120832327740157064,Ictidomys_tridecemlineatus|OR6|1196:0.09306462580424286479)100:0.57433070177843392745)26:0.06797050018767049340)15:0.06439789839111051406)14:0.05498792075906312748,((((Ictidomys_tridecemlineatus|OR2|976:0.13947633310508736337,((ENSRNOG00000018078|olfactory:0.07045810141173146357,ENSMUSG00000073997||Olfr521:0.06823139179433472534)56:0.02484233253908424074,(ENSMUSG00000073998|olfactory:0.06510602795789097175,ENSRNOG00000030788|olfactory:0.06746656738290199296)100:0.12231484733587753844)63:0.07225205056218102218)100:0.68257816169846774468,(((ENSMUSG00000044814||Olfr543:0.10809229803353700983,flattened_line_12176_7013-8759|OR55:0.03126336546335556354)100:0.53155308046523541687,(Ictidomys_tridecemlineatus|OR55|80:0.12036226440665334647,(ENSMUSG00000043925||Olfr544:0.02374623955284976135,(ENSMUSG00000044824||Olfr545:0.05606394134869679968,((ENSRNOG00000018541|olfactory:0.02947129074669855783,ENSRNOG00000030042|olfactory:0.03008711987090272738)95:0.04540427131196827365,flattened_line_186633|OR55:0.13167069717957841091)23:0.01828023241654733178)34:0.02292766703025410704)89:0.11582883595714267566)100:0.37267926747212848371)100:0.80845117499972141140,(((((((ENSMUSG00000096029||Olfr679:0.01264473542493947146,ENSMUSG00000095248||Olfr681:0.01612002824424078537)100:0.04679288546416049410,ENSRNOG00000017357|olfactory:0.06044524676265353863)100:0.05536668912728406194,flattened_line_77186|OR56:0.05551772630402442704)100:0.09713807479892012930,Ictidomys_tridecemlineatus|OR56|1161:0.11514796073510637220)100:0.18033813764001338509,(Ictidomys_tridecemlineatus|OR56|887:0.13727940271824431995,(((ENSRNOG00000017366|olfactory:0.07708061290665464693,(flattened_line_26564_36808-39499|OR56:0.12127042116313752063,ENSMUSG00000047225||Olfr684:0.10024219246212376366)45:0.04769762376925472391)51:0.08816987081924242131,ENSMUSG00000044120||Olfr683:0.06583458498543588722)23:0.03004959074534735777,flattened_line_48864_1-9571|OR56:0.08789040579323272040)100:0.10458101006833332713)99:0.15184092280611793946)100:0.37754830662454963441,((Ictidomys_tridecemlineatus|OR56|1031:0.18978708570258126520,(ENSRNOG00000050668|olfactory:0.08364131104255233262,(ENSMUSG00000073923||Olfr657:0.02707188803895945253,ENSMUSG00000060105||Olfr504:0.05494868653500627198)93:0.01815032543343476218)100:0.15887754894536901262)100:0.21587010267623632509,(((ENSMUSG00000109806|olfactory:0.09996123406919196763,(ENSRNOG00000049739|olfactory:0.02821087789370326643,ENSRNOG00000047589|olfactory:0.02786422239247940760)100:0.04312376490159765957)98:0.04497124526439411768,(ENSMUSG00000073920||Olfr661:0.06544712192293583586,ENSRNOG00000047359|olfactory:0.03076849582181057433)88:0.02523577186360255811)100:0.38275367028361112487,((ENSMUSG00000073909|Olfactory:0.04672795876174840046,ENSMUSG00000073907||Olfr689:0.06866269380866658889)93:0.04565669411945973838,((ENSRNOG00000048852|olfactory:0.03684673691489731562,ENSRNOG00000029755|olfactory:0.02963193884489794677)93:0.03166847329006310108,ENSRNOG00000049227|olfactory:0.03698655870720969630)96:0.04825307620912377277)100:0.39246009943248444385)57:0.05908715536039432781)100:0.48008570160221958334)100:0.46237336991279071041,((((((((ENSRNOG00000018501|olfactory:0.05010825073520608353,ENSMUSG00000073972||Olfr553:0.06852701981695527578)100:0.22289170302942043489,(Ictidomys_tridecemlineatus|OR52|1298:0.13357271579999552280,(flattened_line_29299_17345-20033|OR52:0.07149325844212245373,(ENSMUSG00000073971|olfactory:0.04759830267156603401,ENSRNOG00000018497|olfactory:0.06862009951594080781)99:0.03741759312371035345)100:0.07348945382843918850)99:0.11893319909453012317)100:0.49003210404807440170,((ENSRNOG00000018512|olfactory:0.06146910979586273777,ENSMUSG00000073974||Olfr551:0.03613244278490369138)100:0.14490065728758977359,Ictidomys_tridecemlineatus|OR52|822:0.08454499432120822500)100:0.66797438526844532536)14:0.10153724107191477999,(((flattened_line_38057_11203-19527|OR52:0.08897290251285569496,((ENSRNOG00000045808|olfactory:0.05277639203251011796,ENSMUSG00000109659||Olfr605:0.05277517040061835418)100:0.08781851878812628465,(ENSMUSG00000109951||Olfr601:0.05135754746332883008,ENSRNOG00000047377|olfactory:0.06060731100299663471)100:0.04554735580818970730)55:0.05204758478179274256)95:0.06884459322342564858,(Ictidomys_tridecemlineatus|OR52|14:0.04964685901142938673,Ictidomys_tridecemlineatus|OR52|886:0.04523539468440106875)100:0.15829544945283410828)100:0.41174138667979148787,((flattened_line_40824_4695-12175|OR52:0.06678398059460068092,ENSRNOG00000036811|olfactory:0.19964265243938900118)100:0.47300363507847315026,((ENSMUSG00000073955||Olfr593:0.08109585599719977556,ENSRNOG00000030275|olfactory:0.04187210655712047397)95:0.05063143858731116581,(ENSRNOG00000033200|olfactory:0.03934130734138414909,(ENSMUSG00000057461||Olfr591:0.03884704542274435013,flattened_line_19458_10026-15008|OR52:0.12416589826039604871)71:0.03451630424942630365)90:0.08429948268926623633)100:0.35604890745593159584)100:0.34794171496634940244)64:0.11572008232889424706)6:0.07536995250053445117,((ENSMUSG00000045540||Olfr600:0.04618504235827344123,ENSRNOG00000015811|olfactory:0.09556746667635104830)100:1.02922600269270292372,((Ictidomys_tridecemlineatus|OR52|1091:0.06249715255734111102,Ictidomys_tridecemlineatus|OR52|695:0.00000100000050002909)100:0.10640370379228378250,(flattened_line_13473_78670-81709|OR52:0.08643168280445337470,(ENSMUSG00000048425||Olfr686:0.04202503434728052656,ENSRNOG00000017379|olfactory:0.06299436211129030849)100:0.04990799148539217661)100:0.14052964121969735434)100:0.68295652917021532069)20:0.13796026225543539523)0:0.03378260047854222264,(((((ENSRNOG00000048810|olfactory:0.10405540816957155326,ENSMUSG00000073950||Olfr599:0.05529181883697530109)94:0.05205276421151021349,flattened_line_35670_4700-9312|OR52:0.07718542647442615257)100:0.31120358421825694561,(flattened_line_209928|OR52:0.13030814824421593778,((ENSRNOG00000050189|olfactory:0.02194731334167352929,ENSRNOG00000060826|olfactory:0.01548372333714741894)99:0.05829032595852715742,(ENSMUSG00000073951||Olfr598:0.02321179588000470487,ENSMUSG00000073952||Olfr597:0.01669382582616428870)100:0.07455830431963841876)99:0.06946848126729654460)100:0.22974799855759497902)100:0.42699470533930633520,(((flattened_line_74282_1-2653|OR52:0.02073282721361901712,flattened_line_85777|OR52:0.00978494524703671029)100:0.04506767944328337466,((ENSMUSG00000094822||Olfr243:0.01758604873449944386,ENSMUSG00000096516||Olfr628:0.03183533291274991822)96:0.02118009887497919810,ENSRNOG00000029978|olfactory:0.08893414914211698885)83:0.07474243015831973092)100:0.33268705253433877855,((Ictidomys_tridecemlineatus|OR52|806:0.17946701768680314859,(((ENSRNOG00000029612|olfactory:0.03513275021223696837,ENSRNOG00000034039|olfactory:0.04197583765806424394)91:0.03771572964297676550,(ENSMUSG00000061626||Olfr68:0.03301020129165297551,ENSMUSG00000058662||Olfr69:0.02108251662849505367)89:0.02976330411195547698)88:0.03806134867291728618,flattened_line_173874|OR52:0.08877566284600886537)100:0.15314916279851123471)100:0.18620701763808186757,Ictidomys_tridecemlineatus|OR52|839:0.43119434587794835956)58:0.08683834289289209252)100:0.31634292402030017577)100:0.40049243293272190902,(((Ictidomys_tridecemlineatus|OR52|918:0.13300584612997887191,(flattened_line_166621|OR52:0.09660145517907813006,((ENSRNOG00000015432|olfactory:0.07276633333335703890,ENSMUSG00000062142||Olfr569:0.04882624431914320273)90:0.03685989732002364905,(ENSRNOG00000015689|olfactory:0.04381497952574434779,(ENSMUSG00000073961||Olfr582:0.03677291130061100671,ENSMUSG00000073959||Olfr584:0.03611541156874677194)100:0.03717583631079329071)99:0.05266537794011832974)47:0.02187842805032234883)95:0.10865408152544984988)100:0.50674306496710208592,(ENSMUSG00000073924||Olfr656:0.73893573774012288879,((Ictidomys_tridecemlineatus|OR52|1231:0.21579085478615650517,(ENSMUSG00000073906|olfactory:0.05009429109511825268,ENSRNOG00000049480|similar:0.05142318262889395558)88:0.06553130492449600608)100:0.88588631122344774216,((ENSMUSG00000047794|olfactory:0.05949662320155094802,(ENSRNOG00000046579|olfactory:0.01400317211208562153,ENSRNOG00000060953|olfactory:0.00390438376581444873)100:0.04878125216308655532)100:0.15814802651235226882,(Ictidomys_tridecemlineatus|OR52|1068:0.00920048349446705126,Ictidomys_tridecemlineatus|OR52|1338:0.01179508061679602690)92:0.07935882484339196186)100:0.48119600478373053543)56:0.08780304402495231475)23:0.12389362830760326795)9:0.09736266175772072262,((((Ictidomys_tridecemlineatus|OR51|990:0.08279424341477628624,(ENSMUSG00000043366|Olfactory:0.04128581797705089401,ENSRNOG00000018606|olfactory:0.05255425904424401023)100:0.14365678323768885094)100:0.50878019739749047456,((Ictidomys_tridecemlineatus|OR51|1261:0.05345368899853247813,((ENSMUSG00000070423|olfactory:0.03575852922366339059,ENSRNOG00000018551|olfactory:0.07745754511315407209)98:0.04764502476788366053,flattened_line_47032_1701-10921|OR51:0.08000252446043285004)100:0.07593422657100666606)100:0.49924208017737176091,(flattened_line_36505_15491-20242|OR51:0.12722623252735995592,(ENSMUSG00000073967|olfactory:0.05206489175580543416,ENSRNOG00000048369|similar:0.05799265901738292345)77:0.03533721364683577171)100:0.64256425630815638961)74:0.09490341021191756044)99:0.16793924555212352834,(((ENSRNOG00000018514|olfactory:0.02082794513890794813,ENSMUSG00000073975||Olfr550:0.06531268685379185146)100:0.87166351147132326016,((ENSMUSG00000073963||Olfr572:0.67961457475140629736,((((ENSRNOG00000050377|similar:0.04792636188626207827,ENSMUSG00000073970||Olfr555:0.04693007583655514625)81:0.03836668697173773596,flattened_line_29299_31503-33436|OR51:0.04559868997563853305)29:0.01214816750342428107,(ENSRNOG00000047871|similar:0.10066068060618114932,flattened_line_15131_78385-79469|OR51:0.06854571383837372578)54:0.05962598405110366984)81:0.08435306005484427549,Ictidomys_tridecemlineatus|OR51|1012:0.11383460239596403241)100:0.39981800481488483090)99:0.18643947940039654054,(ENSRNOG00000015764|olfactory:0.20610920508988175848,Ictidomys_tridecemlineatus|OR51|868:0.17845237549631309815)100:0.54356898317705382162)48:0.05000065545779636134)30:0.06690558984484015759,((((((ENSRNOG00000015885|olfactory:0.08148925542970060498,ENSMUSG00000045584||Olfr610:0.05171476674204567719)100:0.17550254369116091713,Ictidomys_tridecemlineatus|OR51|828:0.11834043493422749527)100:0.63582809544154328396,(ENSRNOG00000015893|olfactory:0.10023249214842996913,(ENSMUSG00000096584||Olfr611:0.02364347520103366254,ENSMUSG00000094119||Olfr612:0.02335024328670474644)93:0.03591112660214546698)100:0.62455416669490360082)53:0.15009224772444240692,((ENSRNOG00000015876|olfactory:0.08444305349308953157,ENSMUSG00000046396||Olfr609:0.06445438592158221625)100:0.55482072196807463715,(Ictidomys_tridecemlineatus|OR51|696:0.16572333964796007177,(ENSRNOG00000015444|olfactory:0.07343981925696849156,ENSMUSG00000043310|olfactory:0.07403956412717453694)99:0.15390936403638225127)100:1.06761282916539212984)25:0.05963679726933417830)71:0.13995484802141805458,(((ENSRNOG00000047528|olfactory:0.28852244611288357934,Ictidomys_tridecemlineatus|OR51|616:0.14561423224912140029)100:0.23411678387662263057,(Ictidomys_tridecemlineatus|OR51|966:0.17524940860825538591,(flattened_line_15131_6905-9137|OR51:0.11386934855401316391,ENSMUSG00000066268||Olfr586:0.10404013130792409692)100:0.14001434657884576085)100:0.20328406199875756477)95:0.09204115511493288215,(((ENSMUSG00000073962|olfactory:0.05166488527435314504,(ENSRNOG00000015649|olfactory:0.01075497127056196378,ENSRNOG00000034083|olfactory:0.01610542303134306422)100:0.05297129402749317650)100:0.36348560029267368288,((ENSMUSG00000066269||Olfr575:0.06123858701836550067,flattened_line_15131_62100-64019|OR51:0.10529515882410980798)100:0.21412890979593726670,ENSMUSG00000073964||Olfr570:0.32431449638346809827)87:0.08827928094258062630)81:0.06869370142570721538,Ictidomys_tridecemlineatus|OR51|949:0.40534952035778326618)85:0.05755751741360499302)100:0.44164039709081165386)8:0.02330254807862805477,(((((((ENSRNOG00000049204|olfactory:0.02006197364856935131,(ENSRNOG00000048713|olfactory:0.01628469532601835995,ENSRNOG00000049544|olfactory:0.03226328469035506796)42:0.00896336118327090321)98:0.04288793063045771153,(ENSMUSG00000094520||Olfr635:0.03223645424680176425,ENSMUSG00000094063||Olfr638:0.03642120977838166074)72:0.02413273854757171447)73:0.05314325954109484079,Ictidomys_tridecemlineatus|OR51|879:0.17432411534773339934)100:0.54270804292632668364,(Ictidomys_tridecemlineatus|OR51|789:0.13964989354922061060,(flattened_line_15131_46002-47915|OR51:0.07029224531712266466,(ENSMUSG00000043354|olfactory:0.06952615357814383168,ENSRNOG00000015657|olfactory:0.05922138671235969987)100:0.07677461948205731301)100:0.08452993238576805846)100:0.43280826080408435486)43:0.07330613009469919006,(((ENSMUSG00000050281||Olfr630:0.05713519085997796620,ENSRNOG00000016027|olfactory:0.06573939266767180045)100:0.11186470499307769877,(ENSRNOG00000015832|olfactory:0.08657478942771863750,ENSMUSG00000073949||Olfr606:0.07502272388601086139)99:0.08739481199733441230)100:0.75560028963879888320,(ENSRNOG00000015760|olfactory:0.11664691453981784752,Ictidomys_tridecemlineatus|OR51|1382:0.21152671773331724325)100:0.61473320774195006067)5:0.08780887688718609640)2:0.05053015455639424391,(((ENSMUSG00000073938||Olfr632:0.16085787472739912496,flattened_line_13445_67534-69631|OR51:0.07700224901890248552)100:0.86502877487360818609,(((Ictidomys_tridecemlineatus|OR51|728:0.05056089458389333852,(Ictidomys_tridecemlineatus|OR51|845:0.03971096662983866071,Ictidomys_tridecemlineatus|OR51|1189:0.09743587472497723667)83:0.03184674021173228980)99:0.12340989263392447561,((ENSMUSG00000045780||Olfr624:0.06633606101272539191,(ENSRNOG00000049485|olfactory:0.03108597356758509636,ENSRNOG00000048293|olfactory:0.05405635589784493766)76:0.01983307351176448463)100:0.08570120248682264186,(ENSRNOG00000015940|olfactory:0.07552412760165637395,ENSMUSG00000045132||Olfr620:0.07744044097619065536)100:0.08584460389699334615)99:0.09947895286715438545)100:0.47463758926945431860,((((ENSMUSG00000058200|olfactory:0.10533471640724051399,(ENSRNOG00000025163|olfactory:0.03505580714021286348,ENSRNOG00000050164|olfactory:0.01217997982678674547)82:0.03574145679897529349)100:0.12570764230104677917,(ENSMUSG00000063615||Olfr64:0.07562190464123817735,ENSRNOG00000048465|olfactory:0.03631513810266088355)99:0.11187024607670961740)81:0.11114786489074379716,(Ictidomys_tridecemlineatus|OR51|854:0.13305892138090621990,Ictidomys_tridecemlineatus|OR51|1100:0.11028049184787538928)65:0.05806032102690310975)100:0.19185750464669490412,(((ENSRNOG00000029051|olfactory:0.04273760698199662728,ENSMUSG00000110259||Olfr65:0.05503196354273168223)61:0.01987754212758239408,((flattened_line_35374_4655-10610|OR51:0.09177803902069783804,(ENSMUSG00000099687||Olfr623:0.06250702998690448042,ENSRNOG00000033350|olfactory:0.07724263859757043993)99:0.04101929922144764706)62:0.04946346486651382462,flattened_line_13445_44926-46388|OR51:0.07251709626045579893)33:0.01244811735822099613)93:0.09663397333419022905,Ictidomys_tridecemlineatus|OR51|1238:0.16941443695959812477)100:0.27621866838719122406)100:0.50532797311538868446)79:0.13308171376840302602)45:0.08554541583918966186,(flattened_line_15131_38390-41591|OR51:0.08276644080570053075,(ENSMUSG00000045792|olfactory:0.04771461825206003288,ENSRNOG00000015673|olfactory:0.05646856332522035699)96:0.05920318799392434994)100:0.58671896059088146647)21:0.08711486627586068066)4:0.04465198508241626646,(((Ictidomys_tridecemlineatus|OR51|1291:0.16350572416492234473,(flattened_line_13445_59540-61011|OR51:0.09713031524355635049,ENSMUSG00000042219|olfactory:0.08154413940944688077)91:0.10223512494647801763)100:0.70796357902459738920,(flattened_line_51370_1-8057|OR51:0.09195043812334799394,((ENSMUSG00000066273||Olfr33:0.03408972856354879066,ENSMUSG00000066272||Olfr559:0.08300478908077132956)91:0.03690545770433438511,(ENSRNOG00000054972|olfactory:0.03131661338056504484,(ENSRNOG00000061614|olfactory:0.00273298990171894117,ENSRNOG00000050496|olfactory:0.00903285967759421063)95:0.06272773992329661041)72:0.04237320310871216938)59:0.03197573001624350736)100:0.59468146666598209471)21:0.17876620719470073806,(((ENSMUSG00000045824|olfactory:0.19139439646398540007,Ictidomys_tridecemlineatus|OR51|1375:0.28417622794781638440)100:0.67233202975160588633,(((Ictidomys_tridecemlineatus|OR51|890:0.22402037563955459754,(((ENSRNOG00000050328|olfactory:0.04717557154467300062,ENSRNOG00000045576|olfactory:0.05510347797810874471)93:0.02207898000943911421,ENSRNOG00000048866|similar:0.06024427744689947462)89:0.02696890496965170803,((ENSMUSG00000078080||Olfr585:0.03558776570060372818,ENSMUSG00000073960||Olfr583:0.03359530993557696688)99:0.03164687092858754075,ENSMUSG00000060888||Olfr566:0.04134975275256676241)72:0.03232105696549131268)100:0.21565563585058145080)100:0.39381605491993326718,(flattened_line_39107_3109-10959|OR51:0.08150278854444405197,(ENSRNOG00000015424|olfactory:0.04288524247794773397,ENSMUSG00000073965|olfactory:0.06803279633171793739)89:0.07077707496520008190)100:0.36342486632558806958)73:0.13896611208376152824,((ENSRNOG00000015407|olfactory:0.07938033249704229410,ENSMUSG00000073966||Olfr561:0.04208212305248762442)100:0.34350938534359670706,(ENSRNOG00000031110|olfactory:0.34010281975363693130,(ENSMUSG00000110008||Olfr560:0.10832931283235722186,(ENSMUSG00000048469||Olfr564:0.05262655881402191621,(Ictidomys_tridecemlineatus|OR51|1306:0.23485367251594416182,ENSRNOG00000051464|olfactory:0.08475338010976368741)60:0.03496061682605064447)68:0.07098476395349424817)100:0.25198156210800332078)100:0.15079146925790279377)100:0.14199294901714176742)41:0.08058849712205483351)100:0.22391491562762483314,((((Ictidomys_tridecemlineatus|OR51|902:0.11633248815605390369,((ENSMUSG00000078624||Olfr613:0.04266852421655771554,ENSRNOG00000015901|olfactory:0.06269575938777766089)100:0.06027136665433283774,flattened_line_11007_63094-64532|OR51:0.08461118000446532506)99:0.10850094983926607262)100:0.85635837643696699484,((ENSMUSG00000047544||Olfr616:0.05705589762654822428,ENSRNOG00000015919|olfactory:0.08444858536063649945)100:0.54812754321343404307,(Ictidomys_tridecemlineatus|OR51|1167:0.08885062923255146461,((ENSRNOG00000015909|olfactory:0.07502675479571900563,ENSMUSG00000073947||Olfr615:0.06676504338734697008)100:0.06070397601147786704,flattened_line_11007_74156-76198|OR51:0.06984192000428436631)99:0.12665445171255784729)100:0.66849326656010865655)93:0.16009155530119531519)93:0.19345214985730693757,((ENSMUSG00000066263||Olfr639:0.05684477124168938605,ENSRNOG00000016946|olfactory:0.05295159980996960725)100:0.51650204223494911027,((ENSRNOG00000024877|olfactory:0.07992221407104746489,flattened_line_13445_83937-85551|OR51:0.10360577181724267559)100:0.50331874235453932798,((ENSRNOG00000043392|olfactory:0.06591839993695697286,ENSMUSG00000073937||Olfr633:0.05720575667779802254)98:0.07580610030312505410,((flattened_line_13445_75543-77218|OR51:0.00000100000050002909,flattened_line_13445_75543-76957|OR51:0.00000100000050002909)35:0.00000100000050002909,flattened_line_13445_75543-76921|OR51:0.00000100000050002909)100:0.04929125399411272285)100:0.46048340056286390931)86:0.14621877874506769568)100:0.21278065786598904241)48:0.07982039770645361909,((Ictidomys_tridecemlineatus|OR51|1084:0.08704980084174661348,(ENSMUSG00000066262|olfactory:0.05291571383638903059,ENSRNOG00000016954|olfactory:0.03173591723533360914)100:0.16515694158849381079)100:0.53418565761520431234,(((((ENSMUSG00000049797||Olfr642:0.04602148782984189640,ENSRNOG00000016979|olfactory:0.06315447229075114854)100:0.14694708572788356404,(Ictidomys_tridecemlineatus|OR51|1381:0.07486567067770701078,Ictidomys_tridecemlineatus|OR51|993:0.01138235385503636940)100:0.10712193760519413133)100:0.20642600794404991627,((ENSRNOG00000048582|olfactory:0.05692701342420284499,(ENSMUSG00000090219|RIKEN:0.07671111699425868513,ENSMUSG00000110012||Olfr644:0.12765488370220368086)66:0.02206138643360994883)100:0.17038785336117995284,(Ictidomys_tridecemlineatus|OR51|995:0.02526652698795687352,Ictidomys_tridecemlineatus|OR51|747:0.06215124564042368710)100:0.11460920662470201747)100:0.21194023403183051557)91:0.09868791806063761940,(Ictidomys_tridecemlineatus|OR51|815:0.17940145941584215161,ENSMUSG00000051340||Olfr645:0.16319722265432082264)100:0.33433893034396139354)100:0.16837004013666237445,(ENSRNOG00000016964|olfactory:0.06630525688774062398,ENSMUSG00000073932|olfactory:0.02743613335847902568)100:0.52546132252873889446)44:0.07511702150645367670)99:0.16713647279565857495)42:0.05934706414216295994)27:0.02377362182799544477)6:0.03927610624440487641)6:0.06141086017211098286)6:0.03307537023868450943)97:0.12171726220189763024)100:0.17012886457261663931,((((Ictidomys_tridecemlineatus|OR52|914:0.13886398727409157705,(ENSRNOG00000011001|olfactory:0.05762025434658078066,ENSMUSG00000081945|olfactory:0.06478695696417846595)100:0.20899955988139809482)100:0.69302463974138994729,(ENSMUSG00000073926||Olfr653:0.04926391900352411479,ENSRNOG00000059092|olfactory:0.04931435952607589324)100:0.53061642433894917747)51:0.18943220025055054756,((((flattened_line_11007_21124-24376|OR52:0.10593157217227427980,(ENSMUSG00000073948||Olfr608:0.08684558065259366522,(ENSRNOG00000045842|olfactory:0.02664498551247239735,(ENSRNOG00000033060|olfactory:0.02137715662024133878,ENSRNOG00000061381|olfactory:0.02116992148558695039)74:0.01158514547914918542)100:0.07521349589590400897)99:0.05040852482146844504)100:0.06816734420376513448,((ENSRNOG00000016018|olfactory:0.08830303509300541087,ENSMUSG00000047545||Olfr629:0.05729542949730347112)100:0.15644968846152587649,(((ENSRNOG00000046188|olfactory:0.03233493117627721930,ENSRNOG00000048603|olfactory:0.10101384461947594817)98:0.04112394642866513961,ENSMUSG00000050085||Olfr622:0.07282263844266857744)100:0.05017611063531544902,flattened_line_35374_14818-17831|OR52:0.12044114237163615344)99:0.07304264425967096908)87:0.04971660016425716311)95:0.12941801132253971662,Ictidomys_tridecemlineatus|OR52|1168:0.14187618337954419068)100:0.64388416758206334922,((flattened_line_109198|OR52:0.06509673762744390413,flattened_line_97140|OR52:0.07611858439522145581)65:0.08793001900983497821,(ENSRNOG00000018506|olfactory:0.11882158597985284509,(ENSRNOG00000018508|olfactory:0.03156502637502652669,ENSMUSG00000073973||Olfr552:0.07948117037776351868)98:0.12190448512808757520)42:0.05055811692982158795)100:0.51687014074682913201)30:0.11831702179102719652)5:0.08002558198157064262,(((flattened_line_19484_9861-11656|OR52:0.07029450021688898875,(ENSMUSG00000051182||Olfr655:0.06495819231774732638,ENSRNOG00000047479|olfactory:0.05939964714876914270)94:0.07418635597181144625)100:0.80736946295905509530,(Ictidomys_tridecemlineatus|OR52|1250:0.13176087200045508152,(ENSMUSG00000073925||Olfr654:0.04463848332916516698,ENSRNOG00000017234|olfactory:0.04901679187685648725)100:0.13242793010926096064)100:0.53994619330498905274)85:0.18579602381515974985,((((ENSRNOG00000060725|olfactory:0.08331726096324477970,ENSMUSG00000073917||Olfr665:0.04987997023708717198)100:0.20699295974689047029,Ictidomys_tridecemlineatus|OR52|1163:0.20154191925661024687)100:0.21457657762786724875,(Ictidomys_tridecemlineatus|OR52|213:0.14467948700605723356,((flattened_line_52023_1-7692|OR52:0.08863516554719802487,(ENSMUSG00000056782||Olfr667:0.04425970511182698158,ENSRNOG00000051953|olfactory:0.05347425606644463925)100:0.03438863798093311913)100:0.12753644410887896021,(flattened_line_97746|OR52:0.06761889695976408543,((ENSMUSG00000063582||Olfr666:0.02497748906899779214,ENSMUSG00000057770||Olfr668:0.03933767502383964804)99:0.02670143761387169454,(ENSRNOG00000059806|olfactory:0.04660775435777296527,(ENSRNOG00000055389|olfactory:0.03146977397333891591,ENSRNOG00000056887|olfactory:0.03826188605657986769)100:0.02878515854952448313)95:0.01639582545812372921)99:0.03611465398735489579)97:0.04278017754415279483)99:0.08320176625099225121)97:0.08069091568239648848)99:0.13589522959176417172,((Ictidomys_tridecemlineatus|OR52|1034:0.07154236347928880080,((ENSRNOG00000046718|olfactory:0.06662987351951560333,ENSRNOG00000061522|olfactory:0.02737784968109846159)100:0.06910300402536986852,flattened_line_27230_6533-9939|OR52:0.10636938514758555174)100:0.08136495917251278243)100:0.20420982006424742705,(((ENSMUSG00000073922|olfactory:0.06966594311476442813,ENSRNOG00000049190|olfactory:0.06125272180454112425)100:0.16016136548986836807,((ENSMUSG00000070421||Olfr658:0.00385568573147988727,ENSMUSG00000060759||Olfr503:0.05099092166130444331)100:0.03873960890209858510,((ENSRNOG00000048219|olfactory:0.04138440243103704702,ENSRNOG00000054403|olfactory:0.04938941741631878296)100:0.03716834950809293908,(ENSRNOG00000046945|olfactory:0.02727064030570095984,ENSRNOG00000046999|olfactory:0.00808513195492274392)77:0.00905128801408433374)100:0.04047934794224986033)100:0.08087212875828096725)100:0.22341876379858843782,(Ictidomys_tridecemlineatus|OR52|1052:0.18597737992713286870,ENSMUSG00000073916|olfactory:0.16179141375735195396)100:0.31535777044908885891)22:0.04850434759451528743)37:0.06272013189910485842)100:0.45479353026816565775)45:0.08604673248962355081)1:0.03662932033555139910)1:0.02804830186423099350)0:0.02002343352123837558)0:0.05368206301579066947)7:0.06080780119453861599,((((((ENSMUSG00000073953||Olfr596:0.00352674858195827423,ENSMUSG00000059874||Olfr603:0.00673581831739734297)97:0.03112997961329613816,ENSRNOG00000021290|olfactory:0.05104838218713895343)100:0.16381484906853319150,Ictidomys_tridecemlineatus|OR52|683:0.15929130364004018272)100:0.31263670896290862711,((((Ictidomys_tridecemlineatus|OR52|1396:0.10953116739863044682,Ictidomys_tridecemlineatus|OR52|649:0.11149915873943709588)97:0.06624003313735191134,((ENSMUSG00000073954||Olfr594:0.03847235553970332345,ENSRNOG00000015785|olfactory:0.06392209707573763555)100:0.10466679769062832428,((ENSRNOG00000015769|olfactory:0.09693502362326004984,ENSMUSG00000051362|olfactory:0.03147007556078278839)100:0.07636508308193173944,flattened_line_19458_30336-34275|OR52:0.09107129823980249228)100:0.10681116587800808249)98:0.07979837925753412164)100:0.28498550206569472909,(Ictidomys_tridecemlineatus|OR52|742:0.24382902358453276137,ENSRNOG00000021332|olfactory:0.33619330137167130479)100:0.14866458786681285842)67:0.08226818752511028121,((((ENSRNOG00000017351|olfactory:0.03769703124934077609,ENSMUSG00000073914|olfactory:0.08352146853891798117)100:0.16186705093250511323,Ictidomys_tridecemlineatus|OR52|749:0.11276498408198949719)100:0.25278646344887206743,(((ENSRNOG00000017331|olfactory:0.08903753864444113875,ENSMUSG00000044705||Olfr670:0.04407759091524317968)100:0.08095485326346098243,(flattened_line_61137_1-4473|OR52:0.04210942077003325401,(flattened_line_87368|OR52:0.02295347240673673364,flattened_line_87787|OR52:0.01853888179420213125)61:0.00385146147714341379)82:0.03465637947312628919)100:0.36718900080101346539,(((Ictidomys_tridecemlineatus|OR52|712:0.15291161811894671274,(((ENSRNOG00000033813|olfactory:0.02783756345247104594,ENSRNOG00000017341|olfactory:0.03406439590948588669)100:0.06095190072687268340,(ENSMUSG00000094531||Olfr671:0.02602961165919274664,ENSMUSG00000096773||Olfr675:0.03908880073258778204)100:0.03943168532770029155)96:0.02551675579973847544,(flattened_line_116076|OR52:0.01150311928731235361,(flattened_line_114715|OR52:0.00914052621946066790,flattened_line_51180_1-8160|OR52:0.06399723068795266923)55:0.00784875533441950317)100:0.08329227555250941217)100:0.11922421049224674050)100:0.21073511735961997227,((Ictidomys_tridecemlineatus|OR52|1335:0.06772352741141127175,Ictidomys_tridecemlineatus|OR52|1051:0.02285493687843070248)100:0.15425673351604063388,((flattened_line_87160|OR52:0.00000100000050002909,(flattened_line_159315|OR52:0.00000100000050002909,flattened_line_79539|OR52:0.00911494218992294977)99:0.01525122314769077753)100:0.07442698440357910228,(ENSMUSG00000073915||Olfr676:0.06329614300579712582,ENSRNOG00000017344|olfactory:0.06509314495513517096)100:0.07423493321043427018)99:0.09118784299778542879)100:0.32936375674777113032)100:0.11390330384710969924,(Ictidomys_tridecemlineatus|OR52|942:0.12571798474802192702,((flattened_line_144426|OR52:0.01488849590292877674,flattened_line_104915|OR52:0.02101158750054617219)100:0.06060529905757466168,(ENSMUSG00000051172||Olfr672:0.06545097419829262742,(ENSRNOG00000048628|olfactory:0.09149581061114270275,(ENSRNOG00000027423|olfactory:0.03891019854629271940,ENSRNOG00000050959|olfactory:0.02035918960891841545)98:0.02812569833526021995)91:0.02897416156292849376)100:0.06897943904033181084)100:0.15653452157182398685)100:0.37638081821796476323)60:0.06197546924918471978)62:0.03668094605526378560)79:0.05714698287904733387,(ENSMUSG00000073913|olfactory:0.08226597483419009760,(ENSRNOG00000049717|olfactory:0.01013168270461077200,ENSRNOG00000049981|olfactory:0.00614460339458394386)97:0.05056492882739941491)100:0.51775167529838217462)36:0.04871806872708067671)30:0.04551409823056497272)100:0.21082066761735246407,((Ictidomys_tridecemlineatus|OR52|1065:0.23967602041452409911,((ENSRNOG00000048540|olfactory:0.01875577529943787611,ENSRNOG00000050132|olfactory:0.01441337575423835837)100:0.04984975033073908018,ENSMUSG00000073956|olfactory:0.02925820972142751178)100:0.18749133202565179679)100:0.27580932303188337995,(Ictidomys_tridecemlineatus|OR52|694:0.01552908953698798819,(Ictidomys_tridecemlineatus|OR52|1216:0.00541484763529919821,Ictidomys_tridecemlineatus|OR52|906:0.00261322151616438141)100:0.03414845265355681558)100:0.27998940594214033473)100:0.43166626803145069502)89:0.11791669532911522311,(((Ictidomys_tridecemlineatus|OR52|1006:0.09113339301772420409,(Ictidomys_tridecemlineatus|OR52|1029:0.01251012093387816708,(Ictidomys_tridecemlineatus|OR52|1000:0.01728476568733049168,Ictidomys_tridecemlineatus|OR52|946:0.02152245351044734800)65:0.02024369721919761986)42:0.02065677289634832922)99:0.09656932871080557701,(flattened_line_6840_24410-25865|OR52:0.08750559116925739345,(ENSMUSG00000073931|olfactory:0.06746593524069151304,ENSRNOG00000016993|olfactory:0.06082799805408699301)100:0.04826907935775206354)100:0.07729111588988639425)100:0.47162409894554530032,((((flattened_line_202248|OR52:0.03492779562427798801,ENSMUSG00000073945||Olfr618:0.17052992693663657220)100:0.12017689062511083264,(((ENSMUSG00000073946||Olfr617:0.05415799359527733586,ENSRNOG00000015924|olfactory:0.04929430348109867244)100:0.07636148336138781634,flattened_line_11007_97361-98818|OR52:0.06918453303718816172)52:0.01391424400545006150,(ENSMUSG00000073944||Olfr619:0.22773520346632683542,flattened_line_37351_1-4516|OR52:0.06932718388657838071)78:0.04596267332361837765)57:0.04526815309852322278)100:0.25679987888684541186,(Ictidomys_tridecemlineatus|OR52|1144:0.12772207680714636746,(flattened_line_40430_608-11030|OR52:0.07976635498805324798,((ENSRNOG00000053816|olfactory:0.00000100000050002909,ENSRNOG00000016052|olfactory:0.00000100000050002909)100:0.05687348748363434819,ENSMUSG00000047535||Olfr67:0.05467930117754080110)94:0.03954734171673997267)100:0.29641946192934132132)52:0.09947174227575011907)100:0.31575992971074889892,((Ictidomys_tridecemlineatus|OR52|920:0.97819615334596143885,flattened_line_6840_91095-92563|OR52:0.52254981504219333299)58:0.16193967104073669905,(((ENSMUSG00000073927||Olfr652:0.04860845749352038503,ENSRNOG00000017214|olfactory:0.07866429473368460878)100:0.32087616350700548518,((((ENSMUSG00000042909|olfactory:0.04418288560905702517,ENSRNOG00000017138|olfactory:0.08528078077169355675)100:0.11625672278255505532,Ictidomys_tridecemlineatus|OR52|1331:0.08865071455054950034)100:0.15386605591704516360,(ENSRNOG00000017143|olfactory:0.08396583036022914337,ENSMUSG00000044899||Olfr649:0.05420871428749597654)100:0.24799173949980718445)90:0.09085826589709190826,(ENSMUSG00000073928||Olfr651:0.02445778381330572515,ENSRNOG00000017211|olfactory:0.04713790407055942072)100:0.36095142639585575672)61:0.06993050547111855086)100:0.31580638545647637949,(((Ictidomys_tridecemlineatus|OR52|1302:0.38362281633411471349,(ENSMUSG00000073979|olfactory:0.07201543860890380344,ENSRNOG00000012071|olfactory:0.12371751325007000755)100:0.17349576878949340975)100:0.29689361889790144566,(Ictidomys_tridecemlineatus|OR52|1292:0.18401922009829285720,ENSMUSG00000073977||Olfr549:0.11362096275907990206)100:0.34424863802367194898)100:0.24805835582731189382,((flattened_line_13473_52885-54591|OR52:0.07117838689630616444,(ENSRNOG00000017387|olfactory:0.06250778771272633150,ENSMUSG00000050266||Olfr690:0.04823509839602733301)92:0.05063566720771946889)100:0.40519572938674369711,(Ictidomys_tridecemlineatus|OR52|894:0.13235492624819078511,((ENSMUSG00000043948|olfactory:0.06285346992386302289,ENSRNOG00000025819|olfactory:0.06000356779240581528)100:0.06263126072702836222,flattened_line_13473_45674-47896|OR52:0.07614101369298229005)99:0.09615020080926674206)100:0.34508666577962704425)98:0.14155817830371111854)80:0.09503390537476828770)84:0.09613599390866832406)18:0.03908091441429001334)56:0.10094113144494148981)38:0.10877333223582036359)17:0.06126053177235344510)38:0.13200928119045485243,((ENSMUSG00000073969||Olfr556:0.07842393693081096961,ENSRNOG00000047148|similar:0.07279946238537937653)100:0.19921553608770409260,Ictidomys_tridecemlineatus|OR52|788:0.17281167956043783085)100:0.94319523877430422321)100:0.27924864195878673634)93:0.16110295563625326443)100:0.39831003456326119494)100:0.38332922512763561995,(((Ictidomys_tridecemlineatus|OR10|1098:0.10019516709725517778,(Ictidomys_tridecemlineatus|OR10|740:0.09790020184735630238,(ENSMUSG00000045381|olfactory:0.16308095019306809159,(ENSMUSG00000047048||Olfr432:0.08183548157474475337,(ENSRNOG00000050941|olfactory:0.09047242681010801701,ENSRNOG00000003498|olfactory:0.05283909251717019279)99:0.05640639438402550443)100:0.10786142222565678339)98:0.17433089240778593121)72:0.06106959935050015192)100:1.03106183125350958640,(((ENSRNOG00000030687|olfactory:0.05851524941022347853,ENSMUSG00000053815||Olfr744:0.05417915107556081633)100:0.11005642388175695956,((ENSMUSG00000094692||Olfr738:0.06562100127965127261,ENSRNOG00000049936|olfactory:0.04537411342447319335)100:0.07832870071902384157,((((ENSRNOG00000052303|olfactory:0.03021342168639051806,(ENSRNOG00000048856|olfactory:0.03181582165289742470,ENSRNOG00000046129|olfactory:0.08778191907847922304)38:0.01869429917055214982)70:0.03868375242408159803,(ENSMUSG00000094285||Olfr743:0.07050489135123103046,(ENSMUSG00000095765||Olfr741:0.05684246279044694039,ENSMUSG00000068431||Olfr742:0.01433845412639549177)100:0.02466607709445776953)91:0.01792008002887606963)63:0.02733338901053486078,(ENSMUSG00000057903||Olfr739:0.05389168322715648385,ENSMUSG00000095917||Olfr740:0.07572672925753928808)35:0.01373934778490275115)29:0.01301297010414474709,ENSRNOG00000053022|olfactory:0.06746512975045278193)100:0.09728309366010561010)50:0.02239692318775642413)100:0.30496959232054848821,(((((ENSMUSG00000059069||Olfr749:0.01959028173777979318,ENSMUSG00000057179||Olfr747:0.01346760677735672589)95:0.02557228739041467885,((ENSRNOG00000031108|olfactory:0.00000100000050002909,ENSRNOG00000053992|olfactory:0.00000100000050002909)100:0.04709638437218119367,(ENSRNOG00000047042|olfactory:0.03356481424786263157,(ENSRNOG00000059282|olfactory:0.00000100000050002909,ENSRNOG00000046582|olfactory:0.00000100000050002909)100:0.04742651748722102878)100:0.05108335614309024442)72:0.01847091066774685791)100:0.35088014997716104881,(flattened_line_14401_19528-21727|OR11:0.13757343625003951026,(ENSRNOG00000008804|olfactory:0.07471882168780988320,(ENSMUSG00000060084||Olfr748:0.04928770353929717851,ENSMUSG00000058188||Olfr746:0.03887793269363911536)96:0.03808063615521067174)60:0.03837505246614492799)100:0.42205006305099440622)98:0.15883550268007340378,(flattened_line_14401_10105-11719|OR11:0.07392738160302940453,(ENSMUSG00000050028|olfactory:0.07101854693411094321,ENSRNOG00000008800|olfactory:0.05899824059305500135)60:0.01601982441662627016)100:0.41855564465637046245)99:0.17076608660120110028,(((((ENSMUSG00000047716||Olfr736:0.03429593670971295416,ENSRNOG00000008739|olfactory:0.06697095854156796813)96:0.05789512869312381932,flattened_line_9333_99261-100711|OR11:0.07039822663477891818)100:0.49912302928416785175,(Ictidomys_tridecemlineatus|OR11|1370:0.46177935478695686378,Ictidomys_tridecemlineatus|OR11|895:0.53848379837084381361)49:0.06620440888419183711)59:0.08869879891621630652,((Ictidomys_tridecemlineatus|OR11|758:0.13709441738863725746,Ictidomys_tridecemlineatus|OR11|847:0.04763049608572304111)100:0.55666616624550235848,(Ictidomys_tridecemlineatus|OR11|870:0.03705599956733145184,(Ictidomys_tridecemlineatus|OR11|878:0.00213406767816247400,Ictidomys_tridecemlineatus|OR11|835:0.02434164404283897798)99:0.02485237542275106279)100:0.48560570041460826562)11:0.05190595409548697664)22:0.06445222900999449112,Ictidomys_tridecemlineatus|OR11|891:0.48508035272423133399)29:0.06626407971798287111)30:0.07986202910273379474)100:0.46181967043894267544)48:0.10365313677567028483,(((ENSMUSG00000067971||Olfr1321:0.04147260265502196452,ENSRNOG00000030722|olfactory:0.09932088018459830914)100:0.51014295305860801744,(ENSRNOG00000037506|olfactory:0.05848251039146242641,ENSMUSG00000056281||Olfr1322:0.08797654074984755102)100:0.77839491506091529338)100:0.28573932945832541952,((Ictidomys_tridecemlineatus|OR11|989:0.20234189297326998780,(ENSRNOG00000031503|olfactory:0.08152292834090368867,ENSMUSG00000054036||Olfr279:0.09224968603735442252)88:0.12318970742779301875)100:0.81824256833506159303,((ENSMUSG00000064121|olfactory:0.06415263645797557313,ENSRNOG00000000765|olfactory:0.08191518442808302936)100:0.85872114615936756543,((Ictidomys_tridecemlineatus|OR11|2:0.20706655077859603686,(ENSRNOG00000018112|olfactory:0.07326729648183692711,ENSMUSG00000043529||Olfr266:0.02139204288430982676)100:0.16645972529943192653)100:0.44407036791857484870,ENSMUSG00000071764||Olfr1320:0.98896989577978555719)88:0.15327027840429668926)42:0.07174706119548054928)48:0.07223856010240055359)98:0.22294481595534509921)10:0.04073793616485466701)7:0.05185319009408673879,(((ENSMUSG00000049528|olfactory:0.09216052717192158017,ENSRNOG00000022387|olfactory:0.05837812738154936343)100:0.40379418455348187189,((ENSMUSG00000050134|olfactory:0.04927131332095367050,ENSRNOG00000003509|olfactory:0.06972348551590679122)100:0.15407624088615404223,Ictidomys_tridecemlineatus|OR6|47:0.12636731890542024503)100:0.45664759516394598515)99:0.20432671296449431142,((ENSRNOG00000057400|olfactory:0.04146539480776340048,ENSMUSG00000055033|olfactory:0.05498407049748324504)100:0.53730246620753108200,((Ictidomys_tridecemlineatus|OR6|1132:0.10329073121228793397,(ENSRNOG00000003518|olfactory:0.05216063213190191145,ENSMUSG00000046486|olfactory:0.05328346110197686863)100:0.21119955724768069150)100:0.22671167641750150645,((ENSMUSG00000091950|olfactory:0.04454412084870249672,ENSRNOG00000022329|olfactory:0.06583433531451167442)100:0.36495295445985675986,((ENSRNOG00000003521|olfactory:0.07469691942006255470,ENSMUSG00000051528|olfactory:0.04564994188990504492)100:0.30638685328942616426,ENSMUSG00000059371||Olfr427:0.43616755098882098451)87:0.09974132125481072197)100:0.17861952897538624363)92:0.11662989306095743192)100:0.41583613633778115926)100:0.25924631966326205923)9:0.04069857580479041559)58:0.09534188287089911951)20:0.03605023769188034355,((((Ictidomys_tridecemlineatus|OR10|965:0.13133860482784531776,((ENSMUSG00000058981||Olfr1406:0.06084335798635947395,ENSMUSG00000062527||Olfr1408:0.09290008067827559834)69:0.02687803289799609030,(ENSRNOG00000049212|olfactory:0.07957508573828456222,ENSRNOG00000046418|olfactory:0.04787770161749541759)68:0.02263610032767090705)100:0.24581937738753714684)100:0.28655217094942470046,(((Ictidomys_tridecemlineatus|OR10|158:0.16196234448701701814,(ENSMUSG00000037924|olfactory:0.06423331443071490787,ENSRNOG00000009141|olfactory:0.05860292520973358482)100:0.18131053824555171117)100:0.30441260209506720846,(((flattened_line_18312_25796-28079|OR10:0.29379295351716949725,Ictidomys_tridecemlineatus|OR10|1166:0.12469520614456487684)54:0.04928926249371629043,Ictidomys_tridecemlineatus|OR10|803:0.16734982941413648061)88:0.09907135807405813288,(((ENSRNOG00000049477|similar:0.06017093976888726603,ENSMUSG00000049605||Olfr418:0.05082458099433467824)87:0.03670613299185142286,flattened_line_36914_14108-18762|OR10:0.08030990239450860879)100:0.13204927619085615742,Ictidomys_tridecemlineatus|OR10|1423:0.08858637766312521533)100:0.18868987065512149437)86:0.06841186523309196466)55:0.07572594211971056533,(Ictidomys_tridecemlineatus|OR10|1318:0.11179500806938175161,((ENSMUSG00000046643||Olfr218:0.06607321430219099956,ENSRNOG00000046512|olfactory:0.07007154827508965678)100:0.10613954255022517437,(ENSMUSG00000049456||Olfr1404:0.06911338219508184055,ENSRNOG00000045582|olfactory:0.03902779872041774178)100:0.20671132279020712486)100:0.11683408032238921936)100:0.34558846869897441589)61:0.11310545753108453004)100:0.34820709718422188095,((flattened_line_211702|OR10:0.68122654248388447851,((Ictidomys_tridecemlineatus|OR10|1023:0.12703801845622414435,(((ENSRNOG00000046866|olfactory:0.06786830993751732932,ENSRNOG00000047062|olfactory:0.04889947443996204429)99:0.03130604335756477508,(ENSMUSG00000059503||Olfr248:0.07568012040428660769,ENSMUSG00000066672||Olfr417:0.02617124568612257465)100:0.03108708760301460636)100:0.07593685539484497371,(((flattened_line_70683_1-882|OR10:0.00000100000050002909,flattened_line_70683_1-906|OR10:0.00000100000050002909)33:0.00000100000050002909,flattened_line_70683_1-3017|OR10:0.00000100000050002909)100:0.04761011167138379935,(flattened_line_213910|OR10:0.00511817399332626082,flattened_line_168097|OR10:0.00329071291357587586)100:0.07807841726773344371)100:0.09061014061705145728)100:0.20202259594589930258)100:0.64625435236774009251,((flattened_line_16065_66242-67704|OR10:0.11989712077607453389,(ENSMUSG00000054666|Olfactory:0.08365479869164776927,ENSRNOG00000046224|olfactory:0.04670967779279665277)100:0.09331213108129259026)100:0.37807706763033488429,(Ictidomys_tridecemlineatus|OR10|1350:0.13650492185203316753,(((ENSRNOG00000046735|olfactory:0.03256966223402122523,(ENSRNOG00000050907|olfactory:0.02117197741615956322,ENSRNOG00000050274|olfactory:0.02436344334492958341)77:0.00817158077028733165)100:0.03555907832743147867,(ENSMUSG00000096169||Olfr1564:0.05799474115256571249,(ENSMUSG00000093884||Olfr239:0.00990170486492134017,ENSMUSG00000094891||Olfr55:0.00988813766622641602)99:0.00825596507818652202)96:0.02385324409884829674)100:0.10398155088834268311,(flattened_line_101072|OR10:0.05174966775593092816,flattened_line_16065_72661-74903|OR10:0.04632799633828146163)93:0.04477574183291937321)92:0.06947612455819485167)52:0.05337623309024955298)100:0.41762929524658354286)54:0.11834524630361176190)18:0.07100510959336261974,((((ENSMUSG00000050788|olfactory:0.05730340354174448536,ENSRNOG00000003555|olfactory:0.06928139069227365332)95:0.05571794615830019670,flattened_line_7588_21128-22581|OR10:0.09082860114731551582)100:0.75680983909704380164,(Ictidomys_tridecemlineatus|OR10|180:0.20569075797279226525,(((ENSMUSG00000043855||Olfr479:0.06384787590462481788,ENSRNOG00000030215|olfactory:0.07975388595353835597)100:0.06514171134551091646,flattened_line_7870_27223-28664|OR10:0.04937802963484020508)100:0.12958320456717797864,(flattened_line_7870_39386-40839|OR10:0.13890648228691784838,(flattened_line_10117_40975-42440|OR10:0.05159152777455291300,(ENSRNOG00000021727|olfactory:0.05969264392045228740,ENSMUSG00000049280||Olfr509:0.08801329570081690978)100:0.11651658501821919589)51:0.03073906128820752537)100:0.14680181408302780954)70:0.04964253287206276538)100:0.68766244678294430326)56:0.10920197838900048970,(Ictidomys_tridecemlineatus|OR10|1137:0.51419754112141002889,(Ictidomys_tridecemlineatus|OR10|1111:0.16535647895989133427,(ENSRNOG00000028439|olfactory:0.08512536616103950904,ENSMUSG00000047286|olfactory:0.06502342726766768832)100:0.27310384920756047844)100:0.43399187121083609986)33:0.05898338687530868540)17:0.05879309738528603474)47:0.04582159259746863833)96:0.11346897614502512996,(((ENSRNOG00000024527|putative:0.97209642775499272016,((ENSMUSG00000071494||Olfr455:0.06434521131127410309,ENSRNOG00000017906|olfactory:0.04370441704924344500)96:0.10783660052698773590,flattened_line_33529_16337-18294|OR10:0.06107294097938639060)100:0.78357271009612516899)98:0.26365914796291861633,(ENSRNOG00000058820|olfactory:0.23831117391315395637,Ictidomys_tridecemlineatus|OR10|934:0.11455404702443212905)100:0.53103744103542693811)97:0.16308938737179470846,(((((Ictidomys_tridecemlineatus|OR10|1103:0.13175814198730873006,(flattened_line_215164|OR10:0.04698818831380201927,(ENSMUSG00000048292||Olfr1417:0.02732022103909624230,(ENSMUSG00000060556||Olfr1418:0.01133438978755435013,(ENSRNOG00000049602|olfactory:0.00000100000050002909,ENSRNOG00000046620|olfactory:0.00000100000050002909)100:0.07896383091223464767)59:0.02025061214064974649)100:0.08034071626545510880)100:0.11477301219177793445)100:0.16019932189655525234,((Ictidomys_tridecemlineatus|OR10|853:0.11339876054700429031,((ENSRNOG00000021050|olfactory:0.05365774621178878712,ENSMUSG00000060878|olfactory:0.02372675557566912563)100:0.05597040066797657337,flattened_line_5402_33523-34991|OR10:0.06916319872737390628)100:0.14161588300514926786)100:0.34388905324616630965,ENSMUSG00000067545||Olfr1419:0.59136082948481083488)54:0.10658419084379372466)29:0.06643202180192422923,Ictidomys_tridecemlineatus|OR10|1398:0.47191837292779492685)100:0.12959253829187447615,(Ictidomys_tridecemlineatus|OR10|1345:0.09693613219074619092,((flattened_line_7126_93566-95058|OR10:0.08909254387954146370,(ENSRNOG00000032600|olfactory:0.10715588623351963993,ENSMUSG00000047207||Olfr1495:0.08646274049386559746)100:0.13644591791315924256)100:0.07936029099175460899,(flattened_line_7126_80983-82480|OR10:0.10948264646548647172,(ENSMUSG00000051156||Olfr1491:0.15140563763096367977,(ENSMUSG00000050865||Olfr1494:0.05051473970568669258,ENSRNOG00000030032|olfactory:0.10206458727067707626)100:0.05423908107744424001)64:0.04147350133659923749)75:0.01950050423528887703)100:0.22712695401055121858)100:0.36621870322073035720)56:0.06942001261553754077,(Ictidomys_tridecemlineatus|OR10|169:0.17612814360834858074,(((flattened_line_7126_69197-70635|OR10:0.00000100000050002909,flattened_line_7126_69197-70581|OR10:0.00000100000050002909)100:0.04046707440292372782,flattened_line_7126_47955-50543|OR10:0.03859711817070125145)100:0.09407624986794395350,((ENSRNOG00000047343|olfactory:0.08620571665765057456,ENSMUSG00000061387||Olfr1490:0.05779344485107698604)100:0.06583653217385919409,ENSRNOG00000048446|olfactory:0.16055251614229140711)100:0.04505233292921743266)100:0.14437825710162444093)100:0.70541579276641519503)99:0.16626513358941630294)57:0.04871704348171503746)89:0.07492924294511284222)29:0.04122983335148359962)19:0.03598465184275802947,((((((Ictidomys_tridecemlineatus|OR4|729:0.11156014138970539451,(ENSMUSG00000035626|olfactory:0.04256502984917180654,ENSRNOG00000013338|olfactory:0.05273207064532642319)99:0.11898664040373913009)100:0.50236579500859301906,(Ictidomys_tridecemlineatus|OR4|975:0.06300189403977454750,(flattened_line_16535_15033-16455|OR4:0.07779051669183682793,(ENSMUSG00000057564||Olfr1508:0.03074784482930618262,((ENSRNOG00000039434|olfactory:0.05711987186235982505,ENSMUSG00000059887||Olfr1507:0.07199370967992432813)98:0.07314618999012459377,ENSRNOG00000039435|olfactory:0.05196912019846924857)70:0.01470522888123418706)100:0.06010149445654134476)100:0.11240954591603774526)100:0.43798923838129355524)95:0.14422289664133625120,((ENSMUSG00000046210|olfactory:0.73555998624071006198,((((((ENSRNOG00000048092|olfactory:0.06898601762383012315,ENSMUSG00000057149||Olfr1301:0.04548212281124795753)100:0.14909727512810011518,((ENSMUSG00000109219||Olfr1299:0.06726247960162660966,ENSRNOG00000047449|olfactory:0.06018574407825707379)99:0.03285608539000017814,ENSRNOG00000026885|olfactory:0.12595333183072893179)100:0.07837685372408889628)99:0.04862692928987027985,((ENSRNOG00000048326|olfactory:0.06277061400267328062,ENSMUSG00000044560||Olfr1302:0.06994983260458714769)100:0.06788377797249868506,((ENSRNOG00000027004|olfactory:0.09262113361716026172,ENSMUSG00000095809||Olfr1290:0.09223366055147834419)100:0.10047148854273522944,(flattened_line_38568_6648-12031|OR4:0.13557101152018549706,((flattened_line_34702_17181-19191|OR4:0.10258995716298857648,(flattened_line_13011_89852-92093|OR4:0.04773021936773032964,(flattened_line_34702_1-2496|OR4:0.03994373142145211247,flattened_line_67404_1-3417|OR4:0.03969611040417397874)52:0.01653813724797045456)100:0.04894695168221244175)96:0.03110271842674634801,((ENSRNOG00000045977|olfactory:0.06559101501334278772,ENSMUSG00000108919||Olfr1295:0.06332795675552872761)100:0.06867579323960563975,((ENSMUSG00000109547||Olfr1294:0.10089077840398787134,ENSRNOG00000050138|olfactory:0.10155180997774591878)100:0.06541384408166256437,(ENSRNOG00000047849|olfactory:0.14277381951980341879,((ENSMUSG00000109487||Olfr1298:0.06993239313749440023,ENSMUSG00000094858||Olfr1297:0.10050860548048987098)100:0.04458427300363573126,(ENSRNOG00000045988|olfactory:0.06580823118027276375,ENSRNOG00000050221|olfactory:0.02846067116097112173)100:0.08254734544004026231)93:0.03334382763329112737)90:0.02689981472606179508)48:0.01507042962100390432)79:0.02553169814827535924)78:0.03055066520692445442)46:0.00948532905051419940)97:0.03355534221252563093)74:0.01542913059700577044)100:0.09110825466842165099,((Ictidomys_tridecemlineatus|OR4|770:0.17142057675270155892,(Ictidomys_tridecemlineatus|OR4|1414:0.08114107655793872942,Ictidomys_tridecemlineatus|OR4|1208:0.09294083785609115467)99:0.07107517497864364320)54:0.02652111898226607381,Ictidomys_tridecemlineatus|OR4|1078:0.21788568269652569542)46:0.02900779796404371474)100:0.19543862189917823868,(((ENSMUSG00000074965||Olfr1277:0.07652510292786811330,ENSRNOG00000004920|olfactory:0.07810395980601683719)100:0.05598578021768878948,flattened_line_36529_1851-6096|OR4:0.07578243934449382935)100:0.24426131421087562967,((Ictidomys_tridecemlineatus|OR4|1388:0.05154402852275339481,Ictidomys_tridecemlineatus|OR4|1072:0.03249413270964888328)100:0.06320510073987779809,(((ENSRNOG00000050411|olfactory:0.09795808415007964398,(ENSMUSG00000095156||Olfr1281:0.05926765171868213916,(ENSMUSG00000096703||Olfr1286:0.02817325708498496714,ENSMUSG00000096554||Olfr1282:0.02116557881222195375)100:0.06159059983018549261)55:0.02440135997790933431)100:0.06108533904388417646,((ENSRNOG00000046847|olfactory:0.04542241586535047948,ENSMUSG00000109449||Olfr1280:0.05345143048764794402)74:0.02418122093959612640,((ENSMUSG00000109322||Olfr1283:0.01907157241247165944,ENSMUSG00000095586||Olfr1287:0.04671578642733467679)100:0.04087833657162395079,ENSRNOG00000048607|olfactory:0.06164389936349209259)60:0.02139082052485614602)56:0.03561497705193865382)94:0.03674128676243526570,((flattened_line_99954|OR4:0.05726532355005825581,flattened_line_51176_4640-8162|OR4:0.04524990777505323580)96:0.03389230118332984404,flattened_line_79515|OR4:0.06345005399948028257)99:0.04178467289041431360)100:0.15671485392533027192)100:0.19270971130718805853)99:0.11874084388785891009)100:0.27291948894112166846,((((((flattened_line_6568_70496-71943|OR4:0.06990764122305123673,(ENSMUSG00000049011|olfactory:0.06152287574220102057,ENSRNOG00000012515|olfactory:0.07111780001424419795)89:0.05196799367358394955)100:0.43217546967617948006,((Ictidomys_tridecemlineatus|OR4|1040:0.03192582128381010742,(Ictidomys_tridecemlineatus|OR4|550:0.00000100000050002909,Ictidomys_tridecemlineatus|OR4|777:0.00000100000050002909)100:0.03232180774088617287)100:0.14210967043403210930,((flattened_line_6568_103081-104540|OR4:0.03532382565064171032,flattened_line_8909_22215-25059|OR4:0.04704415562195036343)100:0.04386666019715659143,(ENSMUSG00000059488||Olfr727:0.05510397711651952857,((ENSRNOG00000012497|olfactory:0.06377663696046202702,(ENSMUSG00000060523||Olfr726:0.02108015101057354734,ENSMUSG00000068437||Olfr725:0.05715647944175333839)100:0.04229201843834300839)90:0.03958201457694551784,ENSRNOG00000012510|olfactory:0.06691866376547858652)67:0.00387396884708891874)100:0.05863180593956238834)99:0.09597277642600016145)100:0.31718608587894031592)86:0.17747450817279364355,(((Ictidomys_tridecemlineatus|OR4|1336:0.71729078558643788455,(flattened_line_6568_84074-85530|OR4:0.08594363934762805357,ENSMUSG00000050030|olfactory:0.07633412188389240849)100:0.47714081538245461944)23:0.06252091689802938279,((ENSRNOG00000012522|olfactory:0.03278997084537805390,(ENSMUSG00000109835|olfactory:0.05169438123201988006,flattened_line_6568_47490-48934|OR4:0.10790241263581062947)79:0.05101128791318752104)100:0.44371604846626733210,(flattened_line_6568_22215-23671|OR4:0.10217380877382568893,(ENSMUSG00000048080||Olfr731:0.04352615650878432357,ENSRNOG00000012526|olfactory:0.06728138643490400028)90:0.05122698210455434858)100:0.38688120838363987408)100:0.32804385595001289699)23:0.06201588528290579577,Ictidomys_tridecemlineatus|OR4|807:0.52642513066592799831)16:0.05391830844458096739)40:0.07419694472008625530,((ENSMUSG00000061195||Olfr1289:0.07010392946305124551,(ENSRNOG00000055449|olfactory:0.03817492829288229167,ENSRNOG00000046942|olfactory:0.07469205749831479835)84:0.07137766288675731485)100:0.53454031635081911134,((((ENSRNOG00000047116|similar:0.01349108021025409269,ENSRNOG00000031514|olfactory:0.02235822127376102877)100:0.05577958327835879498,(ENSMUSG00000050776||Olfr1317:0.01953256637182007247,ENSMUSG00000049758||Olfr1318:0.03227217139251306599)86:0.01160250781967859905)100:0.33441355221875523895,(((ENSMUSG00000093804||Olfr1303:0.08718980754510007036,(ENSRNOG00000047253|olfactory:0.01210843732291393311,(ENSRNOG00000050428|olfactory:0.03178341110064650255,ENSRNOG00000046079|olfactory:0.00918718559333139666)45:0.00554289325841873359)98:0.05707095030123088969)100:0.37638879980209533072,((Ictidomys_tridecemlineatus|OR4|1203:0.03472225882428376514,Ictidomys_tridecemlineatus|OR4|704:0.08025653047411296370)100:0.06567348427210815964,(((((ENSRNOG00000046306|olfactory:0.02709847273020305619,(ENSRNOG00000050749|olfactory:0.00000100000050002909,ENSRNOG00000049431|olfactory:0.00000100000050002909)100:0.05163539630914382172)100:0.05436327128036932965,ENSMUSG00000074946||Olfr1313:0.05067005333075713658)100:0.05142215582295737303,flattened_line_14135_80198-81639|OR4:0.10587845890150439365)100:0.12717861510126268754,(((ENSMUSG00000074952||Olfr1308:0.07666181335878179126,ENSRNOG00000048229|olfactory:0.04502790489706636617)100:0.08180420007022985718,(ENSMUSG00000074947||Olfr1312:0.07982278252550330244,ENSRNOG00000045817|olfactory:0.04536169488680852346)93:0.02772004525367879890)99:0.03591031268104979968,(flattened_line_160422|OR4:0.00285834049269165268,(flattened_line_151195|OR4:0.01472998755474167788,flattened_line_80054|OR4:0.03117521348694647990)38:0.00508258644346413439)100:0.08841639014030273913)59:0.03899490276604027084)99:0.06090218501977769094,(((flattened_line_14135_54751-57112|OR4:0.10272342623071084589,((ENSRNOG00000045900|olfactory:0.01665805187390619405,ENSRNOG00000031865|olfactory:0.03928709499443619468)100:0.07127296741218865084,ENSMUSG00000109801||Olfr1316:0.07210537941364394965)100:0.06873561684818196849)100:0.05967591216248605002,(flattened_line_14135_65848-69099|OR4:0.09382698085528459742,(ENSMUSG00000074945||Olfr1314:0.05007903375277153457,(ENSRNOG00000050791|olfactory:0.03644471694352057617,(ENSRNOG00000046043|olfactory:0.00000100000050002909,ENSRNOG00000048999|olfactory:0.00000100000050002909)100:0.01101166211705314861)100:0.04147434998513802040)94:0.02966803033328111946)100:0.19684377564035537844)55:0.02769017071983231534,((ENSRNOG00000048669|olfactory:0.01159945950766159799,ENSRNOG00000050125|olfactory:0.00665193181549790600)100:0.05601914723123873480,(ENSMUSG00000096566||Olfr1306:0.01891046567695476438,ENSMUSG00000094747||Olfr1307:0.04132002947044869506)100:0.04966133413106189887)100:0.07354540718396315735)50:0.01878797832655569600)100:0.06801789007045211388)100:0.13920644465331472039)81:0.06720760003491983714,(((ENSMUSG00000109403||Olfr1311:0.05104459011265535112,(ENSRNOG00000046058|olfactory:0.00000100000050002909,ENSRNOG00000050402|olfactory:0.00000100000050002909)100:0.03921508516743689443)100:0.13721435157129649451,(Ictidomys_tridecemlineatus|OR4|1184:0.04721031544793477530,Ictidomys_tridecemlineatus|OR4|911:0.03595852446401094638)100:0.10718057184374631119)100:0.11829828626203477138,(((Ictidomys_tridecemlineatus|OR4|1314:0.14459621577695219719,(flattened_line_16527_12156-13998|OR4:0.07821784079055288386,(ENSMUSG00000109528|olfactory:0.04972172512639073949,ENSRNOG00000047084|olfactory:0.04534906922514214678)99:0.02320460599363741855)100:0.13681992670584677829)100:0.23590231724926824519,(Ictidomys_tridecemlineatus|OR4|750:0.10826335158788510937,(ENSMUSG00000074955||Olfr1305:0.05533319661217166868,ENSRNOG00000004993|olfactory:0.06975068282006587073)100:0.24231802070372171487)100:0.20257402432054621988)39:0.02921386919348699721,(Ictidomys_tridecemlineatus|OR4|799:0.14014986146463762062,(flattened_line_41343_11261-15795|OR4:0.15141459610083368714,(ENSRNOG00000059337|olfactory:0.11956988544313905398,(ENSMUSG00000108827|olfactory:0.03966687364263660892,ENSRNOG00000047060|olfactory:0.05115427797164993212)99:0.04402696220840260355)56:0.02953522544024579297)99:0.11669879842179857465)100:0.12817606523753097281)34:0.01914934701862976846)79:0.06835167578697631807)98:0.09155321050875386835)38:0.03859807531003438957,((((Ictidomys_tridecemlineatus|OR4|955:0.08676250372380527043,Ictidomys_tridecemlineatus|OR4|1393:0.03391539920573277689)100:0.09538563710008902963,(((ENSMUSG00000074966||Olfr1275:0.06437176476977692074,ENSRNOG00000046816|olfactory:0.05081065446018843967)100:0.07691476946001207793,(flattened_line_51815_1-7800|OR4:0.01221450251518238495,flattened_line_50227_1-8721|OR4:0.04798083514199446425)100:0.09038760133747408831)100:0.13988882678147304683,(((ENSRNOG00000045847|olfactory:0.03448764805685283069,ENSRNOG00000049966|olfactory:0.05559018305296816592)100:0.05084227885403187069,ENSMUSG00000063844||Olfr1276:0.06260024955642831679)99:0.04375172679197192327,(ENSRNOG00000048301|similar:0.08216819391970743569,ENSMUSG00000068647||Olfr1278:0.10430770652544751886)100:0.06648508032763417175)100:0.14282759489689400567)89:0.04778121246899981467)100:0.30929421465542428216,((flattened_line_32595_18934-27357|OR4:0.09209077710196353350,(ENSRNOG00000004938|olfactory:0.04957187544235133747,ENSMUSG00000044039||Olfr1288:0.07229190253983421022)100:0.07488524935378527980)100:0.40300132601957505685,((Ictidomys_tridecemlineatus|OR4|982:0.10529477807912329679,Ictidomys_tridecemlineatus|OR4|998:0.04121356574137385875)100:0.22565313302702136311,((ENSRNOG00000029895|olfactory:0.05761604470965294572,ENSMUSG00000109813||Olfr1279:0.04465369755635915927)100:0.09029694891765044362,((ENSRNOG00000032386|olfactory:0.05760575547276006181,ENSMUSG00000108931||Olfr1284:0.06060702077471644134)100:0.05911987629525189414,(flattened_line_140387|OR4:0.01228976316176404529,flattened_line_158729|OR4:0.00356263898338936768)100:0.14299253289152652480)85:0.05225126470023267605)95:0.09655394580913592706)100:0.31954975582745542839)100:0.19175598989870354383)33:0.02383514589815390744,Ictidomys_tridecemlineatus|OR4|1212:0.41891152941817433319)19:0.03133221407486437571)100:0.21199158816478477774)97:0.11574546898980851706)36:0.05021113493290543101,((Ictidomys_tridecemlineatus|OR4|921:0.05479051781329510179,(Ictidomys_tridecemlineatus|OR4|945:0.02574427956914985063,Ictidomys_tridecemlineatus|OR4|961:0.02941002204452122445)70:0.02099049416096712695)100:0.36396329384753689506,(Ictidomys_tridecemlineatus|OR4|1005:0.17511085004567603085,(flattened_line_8909_49047-50479|OR4:0.09499893350438556872,(ENSRNOG00000012491|olfactory:0.05940545318902003269,(ENSMUSG00000096254||Olfr724:0.02495717735788152009,ENSMUSG00000093825||Olfr723:0.00442173581892761364)100:0.05999251739942346867)100:0.06684260231732538915)99:0.09071363552511722828)100:0.35101338928523634353)100:0.18506945768619639803)46:0.07957437632468289390,Ictidomys_tridecemlineatus|OR4|1341:0.51281178553941519915)50:0.07530510292486174151)100:0.29645473823567408678)76:0.10789634982217417847,(((Ictidomys_tridecemlineatus|OR4|1036:0.06954398877889821085,(ENSRNOG00000059611|olfactory:0.04065888096683995673,(flattened_line_6622_109400-110832|OR4:0.08228113198376756088,ENSMUSG00000045812|olfactory:0.06152906148389824387)63:0.02074998962746825090)100:0.14777912375983409676)100:0.48295295269583832232,((((ENSMUSG00000060787|olfactory:0.05590381349007013390,(Ictidomys_tridecemlineatus|OR4|1354:0.18993164009344790100,flattened_line_83761|OR4:0.05255632713754186669)35:0.02999728596347086759)93:0.08063862130297994035,ENSRNOG00000030148|Rattus:0.06370175782717123203)95:0.12508815442020537745,(Ictidomys_tridecemlineatus|OR4|1323:0.17248031726073004277,((ENSMUSG00000093839||Olfr462:0.03403148504419190729,(flattened_line_150915|OR4:0.12413030731771923509,ENSRNOG00000030521|olfactory:0.06089857213841353561)37:0.01895464057804147756)46:0.05039226364163552213,ENSMUSG00000093920|olfactory:0.05687199198225963148)46:0.04275581790382131792)53:0.03483897045661324410)100:0.32333292038261818302,((Ictidomys_tridecemlineatus|OR4|888:0.08828553530247569558,(ENSMUSG00000067524|olfactory:0.05469521890613833481,ENSRNOG00000021071|olfactory:0.05709552557503523584)100:0.13853170671190201402)100:0.28050353281736012390,((Ictidomys_tridecemlineatus|OR4|1328:0.15598094980450902258,((ENSRNOG00000021066|olfactory:0.01778978411338487386,ENSRNOG00000021069|olfactory:0.06209499294654286655)77:0.06064064904027118008,(ENSMUSG00000044994||Olfr1426:0.07254066574322101668,(ENSMUSG00000067526||Olfr1425:0.01798326287469117005,ENSMUSG00000067528||Olfr1424:0.07766188881226393503)88:0.01910771584827100633)62:0.02007665654238600939)86:0.07929573791144357842)100:0.15368530141484249008,(((ENSMUSG00000067525||Olfr1427:0.04756889074213711127,ENSRNOG00000021070|olfactory:0.06096313405417966985)100:0.09697714218403559461,Ictidomys_tridecemlineatus|OR4|739:0.17486658788639700135)100:0.12665055757903392886,(ENSMUSG00000067529|olfactory:0.05017214257150968276,ENSRNOG00000021065|olfactory:0.06507569577572870634)100:0.17564476227120096041)67:0.05519892369313358221)100:0.22483047918147527899)98:0.10438927593463566412)100:0.17966376019587559920)84:0.05360593677427090420,((Ictidomys_tridecemlineatus|OR4|673:0.09862543270081976232,(ENSMUSG00000045306||Olfr734:0.05147353107619773854,ENSRNOG00000012545|olfactory:0.03274921313692034930)100:0.18300900017001311970)100:0.50933869018058564038,((Ictidomys_tridecemlineatus|OR4|753:0.09573677727500845558,(ENSMUSG00000091873||Olfr732:0.04713479282090799610,(ENSRNOG00000047419|olfactory:0.06850918302996464315,ENSMUSG00000090874||Olfr733:0.06264722389822359461)85:0.02603659908394376568)100:0.27146958129579301655)97:0.11003643158166251381,(Ictidomys_tridecemlineatus|OR4|1227:0.05813465690062435964,(flattened_line_8909_65074-66512|OR4:0.06447547700911626656,(ENSRNOG00000045711|olfactory:0.06436670520924649141,ENSMUSG00000048933|olfactory:0.03642166690628727971)100:0.10196595637508822085)100:0.18293381235584801892)70:0.07077254166867111285)100:0.44896978000654336194)100:0.21631793754548517272)78:0.07110571852831885920)82:0.08014838547028728388)63:0.04604435155206762498,(Ictidomys_tridecemlineatus|OR4|720:0.74564602577207239609,((((flattened_line_78098|OR4:0.07283089581889705399,(ENSMUSG00000060827||Olfr1193:0.09359743036620046808,ENSRNOG00000054715|olfactory:0.06468516213729233466)98:0.05072105349546977143)100:0.10618857020347724496,(Ictidomys_tridecemlineatus|OR4|1348:0.16641024081726815687,Ictidomys_tridecemlineatus|OR4|653:0.20366645985243123085)64:0.06688475385212265534)100:0.42965525445333591081,(((flattened_line_94136|OR4:0.01969756279767204479,flattened_line_107395|OR4:0.00000100000050002909)100:0.37381707780901740623,((Ictidomys_tridecemlineatus|OR4|969:0.02899874211304931740,Ictidomys_tridecemlineatus|OR4|1226:0.01012659161972398122)100:0.17932498896893067641,(((ENSRNOG00000032712|olfactory:0.04046780377114575500,(ENSRNOG00000050217|olfactory:0.04542825226506360531,ENSRNOG00000047555|olfactory:0.02536785479395154905)67:0.02294070412859158109)100:0.08003407703635548320,(ENSMUSG00000075125||Olfr1181:0.01714870959848694212,ENSMUSG00000090097||Gm13757:0.04344700994112600523)100:0.05588542143034848364)100:0.08716281088097554974,(ENSMUSG00000051424||Olfr1184:0.06080845708235301655,(ENSRNOG00000045745|olfactory:0.03003525057638697232,(ENSRNOG00000051516|olfactory:0.00651582090295416139,((ENSRNOG00000052168|olfactory:0.00000100000050002909,ENSRNOG00000050271|olfactory:0.00000100000050002909)32:0.00000100000050002909,ENSRNOG00000049429|olfactory:0.00000100000050002909)100:0.00556695255464334689)59:0.01148381511889755464)100:0.11261609996066744566)99:0.05405823352932046660)99:0.11699442642202463605)74:0.07384000474562897598)100:0.35333273294353195748,(((((flattened_line_60781_1-4559|OR4:0.02298666950190835639,(flattened_line_39289_4616-7902|OR4:0.01758280587127094077,(flattened_line_51280_35-8109|OR4:0.01593272963932074182,flattened_line_53844_1-6810|OR4:0.01326071859732943017)95:0.01284360979964536791)67:0.00752649359816341505)100:0.11929940208764362730,((ENSMUSG00000075117||Olfr1198:0.06308880951723855324,(ENSRNOG00000049864|similar:0.00000100000050002909,ENSRNOG00000058174|olfactory:0.00000100000050002909)100:0.06037412041664886458)99:0.03203800306674078890,(ENSMUSG00000075114||Olfr1208:0.04343106801177981646,ENSRNOG00000046340|olfactory:0.07517590148945162143)99:0.03442603642724781365)98:0.04889556922184969123)100:0.12537819433334973507,Ictidomys_tridecemlineatus|OR4|690:0.18679551836376084850)100:0.45827020397419787612,(Ictidomys_tridecemlineatus|OR4|1079:0.16356919907538633452,(((ENSRNOG00000047650|olfactory:0.06208372759081394465,(ENSRNOG00000049836|olfactory:0.00204269062257671436,ENSRNOG00000046684|olfactory:0.00000100000050002909)100:0.03796398179291129993)99:0.03152849044855995930,(ENSMUSG00000075115||Olfr1200:0.06356069293880681204,(ENSMUSG00000075120||Olfr1196:0.03832322268327390674,ENSMUSG00000075119||Olfr1197:0.01774734453332818887)84:0.01878381019548075112)100:0.02615074458317629552)100:0.08479443900308723803,(flattened_line_45474_1-12181|OR4:0.01113209938493460623,flattened_line_56546_1-5736|OR4:0.01597769313616004272)100:0.11237905964855525454)100:0.12517798906319901886)100:0.55409641210838134207)65:0.09663324828713251713,((Ictidomys_tridecemlineatus|OR4|1173:0.16853024314992909316,((ENSMUSG00000056995||Olfr1178:0.05946920899513961217,ENSRNOG00000021473|olfactory:0.08298186100663917930)99:0.03765650761037911409,((((flattened_line_70707_1-878|OR4:0.00000100000050002909,flattened_line_70707_1-896|OR4:0.00000100000050002909)18:0.00000100000050002909,flattened_line_70707_1-866|OR4:0.00000100000050002909)16:0.00000100000050002909,flattened_line_70707_1-3015|OR4:0.00000100000050002909)100:0.02142426851597507842,(flattened_line_185877|OR4:0.00241575084088866852,flattened_line_207996|OR4:0.00604882122125032905)100:0.03251146656276281827)100:0.09768777255205364496)100:0.11194048982756114874)100:0.21074726812569524736,(((ENSMUSG00000075127||Olfr1179:0.06453073076085355519,(ENSRNOG00000048259|olfactory:0.02710403973421093848,ENSRNOG00000047271|olfactory:0.02269679138148886569)100:0.07579729124325586265)99:0.06708387080651220802,flattened_line_87917|OR4:0.13872649188054356206)100:0.29930010558090691664,(ENSRNOG00000059965|olfactory:0.24721406782011359771,((flattened_line_55456_1-6157|OR4:0.03012879939933815060,flattened_line_115812|OR4:0.00000100000050002909)100:0.10420021682606919744,(ENSMUSG00000081836||Olfr1180:0.05291240487849754870,ENSRNOG00000006024|olfactory:0.08140321311182377451)100:0.08181481989034980473)100:0.19675954547669682881)100:0.15011384395811000481)93:0.10084744061101574841)100:0.21849361717512530423)25:0.05047031213064159111)100:0.26760637181046581512)88:0.11541638009239355012,(((((Ictidomys_tridecemlineatus|OR4|1159:0.03543961668923678587,Ictidomys_tridecemlineatus|OR4|947:0.04523384916761762770)100:0.11722019955222157117,(((ENSMUSG00000075121||Olfr1195:0.05335033645883644621,(ENSRNOG00000047268|olfactory:0.05522721108909766502,ENSRNOG00000050952|olfactory:0.06696103978088985276)100:0.04533103404066354813)100:0.09256552015224633889,(flattened_line_79880|OR4:0.00650198187096312843,(flattened_line_88081|OR4:0.03799192464632566296,flattened_line_80044|OR4:0.00808151076016959923)59:0.00614040108611277596)100:0.07259679646312795775)100:0.07921555286791975847,(flattened_line_42292_10586-14838|OR4:0.10778866109147765273,((ENSRNOG00000048178|olfactory:0.06561643733523417343,ENSMUSG00000075113||Olfr1209:0.05316292355361632027)94:0.02798054117445583286,(ENSMUSG00000089892||Olfr1199:0.09658325307069072496,ENSRNOG00000045624|olfactory:0.09321421636699245283)89:0.03616323087121445928)86:0.06082626723280331466)49:0.02568503454768310962)100:0.09294003541210517361)100:0.15442793360787801515,((Ictidomys_tridecemlineatus|OR4|818:0.27297881668533802157,(((ENSMUSG00000062757||Olfr1206:0.03407493155170293608,(ENSMUSG00000059023||Olfr1201:0.04380869427065149646,ENSMUSG00000057447||Olfr1205:0.04077352397072516593)99:0.02361126904472389196)97:0.01915955627458839836,ENSRNOG00000034028|olfactory:0.09160445448687409842)98:0.03722648992710818339,(flattened_line_190621|OR4:0.01510168391636569109,(flattened_line_78504|OR4:0.00310212368410804412,(((flattened_line_74707_1-1009|OR4:0.00000100000050002909,flattened_line_74707_1-2619|OR4:0.00000100000050002909)17:0.00000100000050002909,flattened_line_74707_1-1000|OR4:0.00000100000050002909)6:0.00000100000050002909,((flattened_line_74707_1-997|OR4:0.00000100000050002909,flattened_line_74707_1-994|OR4:0.00000100000050002909)12:0.00000100000050002909,flattened_line_74707_1-964|OR4:0.00000100000050002909)2:0.00000100000050002909)99:0.00763568134615215128)96:0.01302307968404641490)99:0.04390372423233366433)98:0.07732270628123413814)100:0.25646319199928185872,(Ictidomys_tridecemlineatus|OR4|924:0.16649973982210222734,((((ENSRNOG00000049129|olfactory:0.05723137976769651636,ENSRNOG00000060243|olfactory:0.07392279327610028206)98:0.03006118472285200169,((ENSRNOG00000059418|olfactory:0.04356800924008660120,((ENSRNOG00000048609|olfactory:0.00000100000050002909,ENSRNOG00000047515|olfactory:0.00000100000050002909)35:0.00000100000050002909,ENSRNOG00000056683|olfactory:0.00000100000050002909)100:0.01101303403354448457)66:0.01094258632084133508,ENSRNOG00000055872|olfactory:0.01181259969404278333)100:0.07211006104431760821)99:0.02974444525447122664,(ENSMUSG00000049372||Olfr1183:0.08110173446992456625,ENSMUSG00000082882||Olfr1186:0.09703686883057881241)61:0.01576687353421796917)98:0.05809857986032272714,(flattened_line_196922|OR4:0.01208090287131821129,flattened_line_155647|OR4:0.02613478334629443581)100:0.09262850380580599230)100:0.14416988499363661558)100:0.16967830303065145614)79:0.09677034371550720382)100:0.39119935259178179043,((((((((Ictidomys_tridecemlineatus|OR4|919:0.07738909642141508782,Ictidomys_tridecemlineatus|OR4|1343:0.07624905097426543099)100:0.17761190665665010924,(Ictidomys_tridecemlineatus|OR4|933:0.11902655203662948491,Ictidomys_tridecemlineatus|OR4|713:0.07823410589015110383)66:0.01388699910562866090)37:0.01556130811303095204,(Ictidomys_tridecemlineatus|OR4|1320:0.07891881478793667803,Ictidomys_tridecemlineatus|OR4|572:0.07217583675649064112)70:0.01778052179578935507)72:0.07166547900717179509,(ENSMUSG00000075073|olfactory:0.05031343954456894696,ENSRNOG00000006637|olfactory:0.04504494731032408772)100:0.17122929142653456336)100:0.29721741250440064652,(((flattened_line_50281_1-8680|OR4:0.08344078749497761682,(ENSRNOG00000050455|olfactory:0.05597133095426456983,ENSMUSG00000075088||Olfr1239:0.03889826716042515953)100:0.07444897599291643020)100:0.26909273655422888405,((((((ENSMUSG00000075074||Olfr1254:0.07737732792699905660,ENSRNOG00000060711|olfactory:0.05652881361639487678)100:0.06522776576638703028,(flattened_line_49709_1-9018|OR4:0.02370265114932131392,flattened_line_46512_1-11320|OR4:0.01657398424540151849)100:0.07876140704799694525)100:0.11505609224266044599,(flattened_line_107817|OR4:0.10479899612294138467,(ENSRNOG00000031645|olfactory:0.09255654703263983818,ENSMUSG00000111174||Olfr1240:0.05907498800491610413)98:0.05041169459356739657)100:0.13549797190455797891)48:0.02283290108058686277,(((flattened_line_92478|OR4:0.14994423152940941635,(flattened_line_65659_1-914|OR4:0.00000100000050002909,((flattened_line_65659_1-917|OR4:0.00000100000050002909,(((flattened_line_65659_1-953|OR4:0.00000100000050002909,(flattened_line_65659_1-941|OR4:0.00000100000050002909,flattened_line_65659_1-3668|OR4:0.00000100000050002909)4:0.00000100000050002909)0:0.00000100000050002909,((flattened_line_65659_1-920|OR4:0.00000100000050002909,flattened_line_65659_1-932|OR4:0.00000100000050002909)4:0.00000100000050002909,(flattened_line_65659_1-935|OR4:0.00000100000050002909,flattened_line_65659_1-923|OR4:0.00000100000050002909)2:0.00000100000050002909)2:0.00000100000050002909)1:0.00000100000050002909,flattened_line_65659_1-899|OR4:0.00000100000050002909)0:0.00000100000050002909)1:0.00000100000050002909,(flattened_line_65659_1-944|OR4:0.00000100000050002909,flattened_line_65659_1-938|OR4:0.00000100000050002909)0:0.00000100000050002909)2:0.00000100000050002909)100:0.12814929333080174456)100:0.13270942561329057696,((flattened_line_47158_6749-10810|OR4:0.10358820894130024715,(ENSRNOG00000059642|olfactory:0.04441234558921379472,ENSMUSG00000075081||Olfr1247:0.04398716505863578541)97:0.03455969757560087285)100:0.07569197655339049424,((flattened_line_86329|OR4:0.07921619294215111184,ENSRNOG00000046433|olfactory:0.19966082897468639956)100:0.05967286508702089598,(((ENSMUSG00000075078||Olfr1250:0.02240249052769676189,((ENSRNOG00000057839|olfactory:0.05063828013599035865,(ENSRNOG00000046126|olfactory:0.03345463964570020987,ENSRNOG00000057668|olfactory:0.02986345180714107539)98:0.02925587090882218050)98:0.03395451556124895465,ENSMUSG00000111239||Olfr1248:0.04330105667646974577)26:0.00056127209405403076)33:0.00697594215651423794,ENSMUSG00000110819||Olfr1252:0.03968038969299401975)100:0.06612132289965004517,(flattened_line_135280|OR4:0.05496778601141990434,((flattened_line_47158_1-1048|OR4:0.00000100000050002909,(flattened_line_47158_1-1045|OR4:0.00000100000050002909,((flattened_line_47158_1-1063|OR4:0.00000100000050002909,flattened_line_47158_1-1075|OR4:0.00000100000050002909)16:0.00000100000050002909,((flattened_line_47158_1-4200|OR4:0.00000100000050002909,flattened_line_47158_1-1087|OR4:0.00000100000050002909)15:0.00000100000050002909,flattened_line_47158_1-1078|OR4:0.00000100000050002909)5:0.00000100000050002909)14:0.00000100000050002909)3:0.00000100000050002909)1:0.00000100000050002909,(flattened_line_47158_1-1054|OR4:0.00000100000050002909,flattened_line_47158_1-1057|OR4:0.00000100000050002909)6:0.00000100000050002909)100:0.07582209888010886523)100:0.06581272463828798103)91:0.03170931009362335656)100:0.05360039582359760191)100:0.05027004864561522568)40:0.02133058020041314271,(flattened_line_46372_2480-8882|OR4:0.21170953951834561857,((flattened_line_44014_1-11101|OR4:0.06542641431504808702,flattened_line_33721_18096-20949|OR4:0.05206560409279561291)98:0.03802175739197613535,((ENSMUSG00000075085||Olfr1242:0.09187157259254394304,ENSMUSG00000075084||Olfr1243:0.06793040597750073240)90:0.01545620799442030957,(ENSRNOG00000034169|olfactory:0.04872714562616622253,ENSRNOG00000030991|olfactory:0.05117722088612513404)100:0.05102983941742061935)100:0.06693291993471575663)100:0.16489026332243952866)90:0.03983857971089655586)27:0.00714551297242392060)23:0.01082125072962952447,((flattened_line_33721_8321-10855|OR4:0.11293286635509848514,(ENSRNOG00000031282|olfactory:0.06891110986971478447,ENSMUSG00000075086||Olfr1241:0.04839001093824880917)100:0.08901683972420725011)100:0.13024959873848035441,(((flattened_line_46372_9062-11476|OR4:0.11289520544861782192,(ENSRNOG00000055123|olfactory:0.06319688670250260543,ENSMUSG00000111715||Olfr1246:0.04385403362205425593)100:0.08867322501462818196)100:0.07474505773241431339,(ENSMUSG00000111456||Olfr1245:0.17293242554763793573,(flattened_line_92802|OR4:0.04949016999984019033,((flattened_line_62807_1-4144|OR4:0.00000100000050002909,flattened_line_62807_1-1136|OR4:0.00000100000050002909)33:0.00000100000050002909,flattened_line_62807_1-1133|OR4:0.00000100000050002909)100:0.03915672207566211344)99:0.07864988564589682485)98:0.04206676852418579637)96:0.04655623213009957989,((ENSMUSG00000111567||Olfr1251:0.02275253734262860927,ENSMUSG00000075079||Olfr1249:0.05100129464708818422)100:0.04487173290406729770,(ENSMUSG00000075075||Olfr1253:0.04720144590253223110,(ENSRNOG00000058008|olfactory:0.05499721549174720753,(ENSRNOG00000046907|olfactory:0.01906428637476649882,ENSRNOG00000049728|olfactory:0.02147053773275367158)89:0.01565519485206548836)89:0.04385144414723640000)26:0.00995656705173444956)100:0.18914823573868239093)91:0.04172945026641353833)32:0.01343028151695701243)77:0.03379696356649071476,(Ictidomys_tridecemlineatus|OR4|718:0.17199273282954638531,(ENSMUSG00000111517||Olfr1238:0.12505051924672294650,flattened_line_41582_809-9761|OR4:0.10146515728103197573)100:0.10442980088893710766)54:0.03131420173896223846)100:0.21730231892840198848)75:0.09571951774265724522,(Ictidomys_tridecemlineatus|OR4|794:0.17851251916163435318,((flattened_line_67122_1-3459|OR4:0.01526908060154509757,(flattened_line_77726|OR4:0.01358275995148643112,flattened_line_54252_1-6642|OR4:0.01079605095600606919)62:0.00000100000050002909)100:0.07310913001289853774,((ENSRNOG00000006445|olfactory:0.11720515997941353958,ENSRNOG00000029675|olfactory:0.02575221060237899151)92:0.04864790498844935585,ENSMUSG00000075090|olfactory:0.06176034013557157171)97:0.06034796798279903896)100:0.12082910674809003992)100:0.23853370916926910916)46:0.04672248484470430119)100:0.20029288442915671453,((Ictidomys_tridecemlineatus|OR4|1027:0.00000100000050002909,Ictidomys_tridecemlineatus|OR4|1090:0.00000100000050002909)100:0.21872545903954268565,((Ictidomys_tridecemlineatus|OR4|1435:0.13861736869549784457,Ictidomys_tridecemlineatus|OR4|692:0.07225298249304697162)84:0.04474462273196392476,(Ictidomys_tridecemlineatus|OR4|551:0.10049801193428514745,((Ictidomys_tridecemlineatus|OR4|506:0.04299343485246706620,Ictidomys_tridecemlineatus|OR4|1277:0.06441768456802729470)100:0.13369555581717046389,(Ictidomys_tridecemlineatus|OR4|662:0.11176105532264894726,(Ictidomys_tridecemlineatus|OR4|691:0.18551880714506821524,(((flattened_line_55996_1-5930|OR4:0.10979200910010367132,flattened_line_81952|OR4:0.06026822558871204605)97:0.02681373151417327377,((ENSMUSG00000075092||Olfr1232:0.05312380949835571881,((ENSRNOG00000061898|olfactory:0.00000100000050002909,ENSRNOG00000050826|olfactory:0.00000100000050002909)100:0.03360427866779434197,ENSRNOG00000058957|similar:0.03100388734115473027)100:0.04397990934939126351)100:0.10675349767208006102,(ENSRNOG00000047252|olfactory:0.03602358962291230676,ENSMUSG00000075095||Olfr1229:0.07270041573421859304)100:0.05593528261579501504)95:0.02214378036995442306)100:0.10887806046651045400,(((flattened_line_66855_1-3496|OR4:0.12734883132560378960,(ENSMUSG00000048226||Olfr1212:0.05429194927917013053,ENSRNOG00000047937|olfactory:0.06213894069170596002)100:0.07026981061427593767)100:0.14497657963919496904,((ENSMUSG00000075111||Gm13762:0.09367321239550714662,(ENSRNOG00000051939|olfactory:0.00987896725468766744,ENSRNOG00000055117|olfactory:0.03848399757855727743)100:0.06914445542962398272)100:0.11626227400612540452,(((((ENSMUSG00000101918||Olfr1225:0.06292798904562206530,ENSRNOG00000045702|olfactory:0.08880469265530974154)100:0.06276728913371855401,((ENSRNOG00000058318|olfactory:0.07729215846978773619,ENSMUSG00000099486||Olfr1228:0.08206045515171297988)100:0.06368205461419584879,((flattened_line_140159|OR4:0.01285823331117128335,flattened_line_138939|OR4:0.01549217724728572249)100:0.13965874136928665972,(ENSMUSG00000075097||Olfr1226:0.09517963103952711834,ENSRNOG00000054133|olfactory:0.09945450067261485394)66:0.01423881635415588306)50:0.00728375936037178786)89:0.02921564307344546446)100:0.04365516694447054563,(((ENSMUSG00000075105||Olfr1218:0.07146791935990319533,(ENSRNOG00000053731|olfactory:0.10482189532205042626,ENSMUSG00000075107||Olfr1216:0.06209146515802085181)73:0.03324975103874001914)100:0.06732094279895350919,flattened_line_83271|OR4:0.10341321010856258100)100:0.09639115469878006826,((ENSMUSG00000101391||Olfr1217:0.04679299095765974276,(ENSRNOG00000049711|olfactory:0.17498537551141171709,ENSMUSG00000075104||Olfr1219:0.04511993411285663419)80:0.02872629606663329796)96:0.03887120769037856471,(flattened_line_40782_1-7725|OR4:0.03048616543317209798,(flattened_line_89505|OR4:0.01342379860951052432,flattened_line_75251_1-2578|OR4:0.03131491486368531696)99:0.03469972460452236396)100:0.09359023125774112994)83:0.03536216903885243401)97:0.03847459218926344710)65:0.01760529874640905448,((ENSMUSG00000075101||Olfr1222:0.05816281374547315614,(ENSRNOG00000057763|olfactory:0.02300361081885900563,ENSRNOG00000058748|olfactory:0.02274609953498345910)100:0.03625684805179852505)100:0.15315329859197374107,(((flattened_line_182103|OR4:0.01514575815948222132,(flattened_line_88845|OR4:0.00519218126381442054,flattened_line_87987|OR4:0.00337271778229684006)89:0.02267950343749711856)100:0.07095415188803858020,(ENSMUSG00000101480||Olfr1220:0.06810746228523374690,ENSRNOG00000051514|olfactory:0.07770916628142150728)100:0.09796193708828696001)100:0.08370947862657467098,((ENSRNOG00000056750|olfactory:0.07145852289520779332,ENSMUSG00000075102||Olfr1221:0.08249600592654569853)100:0.05359926414572677850,(flattened_line_95708|OR4:0.00690586659933893014,(flattened_line_64038_1-1094|OR4:0.00000100000050002909,((flattened_line_64038_1-1103|OR4:0.00000100000050002909,(((flattened_line_64038_1-1088|OR4:0.00000100000050002909,flattened_line_64038_1-1052|OR4:0.00000100000050002909)2:0.00000100000050002909,flattened_line_64038_1-1049|OR4:0.00000100000050002909)0:0.00000100000050002909,flattened_line_64038_1-1046|OR4:0.00000100000050002909)1:0.00000100000050002909)0:0.00000100000050002909,((flattened_line_64038_1-1067|OR4:0.00000100000050002909,flattened_line_64038_1-1064|OR4:0.00000100000050002909)0:0.00000100000050002909,((flattened_line_64038_1-3929|OR4:0.00000100000050002909,((((flattened_line_64038_1-1070|OR4:0.00000100000050002909,flattened_line_64038_1-1061|OR4:0.00000100000050002909)2:0.00000100000050002909,flattened_line_64038_1-1058|OR4:0.00000100000050002909)0:0.00000100000050002909,flattened_line_64038_1-1082|OR4:0.00000100000050002909)0:0.00000100000050002909,(flattened_line_64038_1-1076|OR4:0.00000100000050002909,(flattened_line_64038_1-1073|OR4:0.00000100000050002909,(flattened_line_64038_1-1079|OR4:0.00000100000050002909,(flattened_line_64038_1-1040|OR4:0.00000100000050002909,flattened_line_64038_1-1037|OR4:0.00000100000050002909)1:0.00000100000050002909)0:0.00000100000050002909)0:0.00000100000050002909)2:0.00000100000050002909)2:0.00000100000050002909)2:0.00000100000050002909,flattened_line_64038_1-1055|OR4:0.00000100000050002909)0:0.00000100000050002909)0:0.00000100000050002909)2:0.00000100000050002909)100:0.02342623683550973737)100:0.16241929293551085611)100:0.06530038357708706220)51:0.02127627634457454966)39:0.01625771693731828740)81:0.02963430090806435172,((((flattened_line_59393_1-4870|OR4:0.03560551734374053229,flattened_line_51007_6088-8261|OR4:0.06173994614937206721)100:0.10253262494804145366,(flattened_line_51248_1-8123|OR4:0.13145337735776180255,((ENSRNOG00000053394|olfactory:0.04265107397179349752,ENSRNOG00000049947|olfactory:0.02921880357279793908)100:0.04557142213203554948,ENSMUSG00000075110||Olfr1214:0.07101664564277447578)100:0.07096012357503318768)86:0.02027606721942856738)100:0.07941938035426993059,(flattened_line_46986_351-9448|OR4:0.13089128812893818798,(ENSMUSG00000100016||Olfr1215:0.11769417867737892724,ENSRNOG00000046773|olfactory:0.05804126216299196339)100:0.07645414351832034716)100:0.03842568161461085152)81:0.02812910694899580302,(ENSMUSG00000075100||Olfr1223:0.12686841484948660486,(flattened_line_49216_1-9315|OR4:0.03595284097394777639,flattened_line_93950|OR4:0.07447718419879277574)100:0.08133252602078584748)100:0.07348532816828572123)52:0.00647070493870519590)99:0.05185929390761646190)100:0.06573266061307139752)100:0.05143991401217160031,ENSRNOG00000047879|olfactory:0.18586587031509230195)95:0.03794218952914304999)96:0.04320188147904240050)60:0.03010972693116997778)63:0.03091749478235920889)39:0.03267184085058769810)46:0.03034612874262469437)85:0.16212982608263185047)100:0.32067081164903254997)32:0.05572562426194654223,(((((flattened_line_170814|OR4:0.01301634794264836144,flattened_line_241734|OR4:0.00990270243306278289)100:0.11499658110142145506,(ENSMUSG00000075072||Olfr48:0.04825517131939709159,ENSRNOG00000006654|olfactory:0.06145192034807166193)91:0.05543204657987869238)100:0.29347386516883483543,(flattened_line_81880|OR4:0.08157824703154156754,(ENSRNOG00000006706|olfactory:0.05339250594109320319,(ENSMUSG00000068806||Olfr1259:0.03167078081131496220,ENSMUSG00000045148||Olfr1255:0.05166903841713329365)87:0.02315139884280955837)91:0.02510011119944078467)100:0.33923027834716662499)73:0.10085854534103122493,((Ictidomys_tridecemlineatus|OR4|1151:0.16138143230153564889,(((Ictidomys_tridecemlineatus|OR4|1290:0.11288917912353785278,Ictidomys_tridecemlineatus|OR4|936:0.06208970803339764616)63:0.01787437056383135020,Ictidomys_tridecemlineatus|OR4|1359:0.14307900693160185979)69:0.03757728787589072195,((Ictidomys_tridecemlineatus|OR4|1249:0.08554620976019353118,Ictidomys_tridecemlineatus|OR4|1234:0.07214946403030127187)82:0.02847583790218435537,Ictidomys_tridecemlineatus|OR4|776:0.08774992502120904092)100:0.07174158751893304486)72:0.02893082547578742364)90:0.04884047120363992078,((ENSMUSG00000049149|olfactory:0.22149915109410101000,(flattened_line_39511_14503-16166|OR4:0.09547312590659336184,(ENSRNOG00000006669|olfactory:0.06117155107545056009,ENSMUSG00000049057||Olfr1257:0.03353772648546293755)100:0.07722318707091134493)100:0.14486052339732510830)58:0.03128871951161626974,(flattened_line_42048_3854-5731|OR4:0.20658607914262339111,(flattened_line_120867|OR4:0.10856517255346273543,((ENSRNOG00000057654|olfactory:0.06386524836349533052,ENSRNOG00000048520|olfactory:0.03358038605391997639)95:0.02985417944284844000,(ENSMUSG00000061798||Olfr1204:0.04515177500580291187,ENSMUSG00000064084||Olfr1202:0.02133601305204613219)100:0.06690926978651227930)99:0.07750575268480888735)100:0.10724742069056937555)100:0.07855893792147408683)64:0.03350950494195363560)100:0.21820085679285086688)45:0.08127121197169233369,(((Ictidomys_tridecemlineatus|OR4|892:0.17059912434034904538,(ENSRNOG00000006716|olfactory:0.05627582249344301180,ENSMUSG00000042894|olfactory:0.04412974210421236748)100:0.16439196230739477889)100:0.22459877377354153793,(Ictidomys_tridecemlineatus|OR4|1082:0.13052251132074840778,((((flattened_line_39962_1-1004|OR4:0.00000100000050002909,flattened_line_39962_1-995|OR4:0.00000100000050002909)32:0.00000100000050002909,flattened_line_39962_1-7417|OR4:0.00000100000050002909)100:0.12538931482331133749,(ENSMUSG00000051313||Olfr1262:0.05594765380314733333,ENSRNOG00000060319|olfactory:0.06550365716454308040)95:0.02703277652703200279)100:0.07160606650881876090,((flattened_line_67396_1-3418|OR4:0.09271746141691876442,(flattened_line_60429_1-4632|OR4:0.00817347508175169345,flattened_line_50573_197-7006|OR4:0.01479304722677219838)100:0.04942224973533373283)98:0.04975767368926481415,((ENSRNOG00000047981|olfactory:0.05712251789953300823,ENSRNOG00000051785|olfactory:0.03772875126420394132)89:0.02693862366780225281,(ENSMUSG00000061295||Olfr1261:0.04907062619987182656,ENSMUSG00000059112||Olfr1263:0.04091724693966662663)80:0.03273116239366909153)53:0.00997671564297530379)78:0.04671643743289118772)100:0.13459703287207658295)100:0.29915340860649142218)93:0.13481266858312770940,((flattened_line_41616_8604-11741|OR4:0.12133042641031969999,(((ENSMUSG00000075091||Olfr1233:0.05996475138526161791,ENSRNOG00000006433|olfactory:0.06021138405537410782)100:0.06955658336837096389,(((((flattened_line_60793_1-840|OR4:0.00000100000050002909,flattened_line_60793_1-4557|OR4:0.00000100000050002909)13:0.00000100000050002909,flattened_line_60793_1-810|OR4:0.00000100000050002909)0:0.00000100000050002909,flattened_line_60793_1-816|OR4:0.00000100000050002909)0:0.00000100000050002909,(flattened_line_60793_1-825|OR4:0.00000100000050002909,(flattened_line_60793_1-834|OR4:0.00000100000050002909,flattened_line_60793_1-831|OR4:0.00000100000050002909)14:0.00000100000050002909)2:0.00000100000050002909)1:0.00000100000050002909,flattened_line_60793_1-828|OR4:0.00000100000050002909)100:0.11629945605225840144)97:0.07903792929113100107,ENSMUSG00000068809||Olfr1188:0.15044085366480866583)44:0.03241115862424411020)100:0.58461352322389892322,(((Ictidomys_tridecemlineatus|OR4|1387:0.18800125721896923658,(flattened_line_55012_1-6321|OR4:0.16008658370202499821,ENSRNOG00000030406|olfactory:0.21079132086989613160)100:0.14471043275147973950)90:0.04670801737726185121,((flattened_line_44617_10174-12887|OR4:0.16288126713761244546,(ENSRNOG00000049365|olfactory:0.10154622441496212459,ENSMUSG00000068808||Olfr1189:0.04863095397903323402)100:0.11565620541549342937)100:0.11164516048570750917,((flattened_line_41616_3649-7159|OR4:0.01028213188677300390,flattened_line_40774_3063-4528|OR4:0.02603374305599079688)100:0.16584289653841474688,(flattened_line_61990_1-4305|OR4:0.13287508010282567117,(ENSRNOG00000006408|olfactory:0.10655981729473593123,ENSMUSG00000075094||Olfr1230:0.07883421903428751432)100:0.07408942167875469387)100:0.11845610852658131074)97:0.05954793931491481757)100:0.08029065355763630174)100:0.28016212871080453661,(Ictidomys_tridecemlineatus|OR4|762:0.19502244376461733144,(flattened_line_215198|OR4:0.10068696031578341921,(ENSMUSG00000075093||Olfr1231:0.07656811464365392839,ENSRNOG00000006415|olfactory:0.06437509613985022139)100:0.08398266139653633167)100:0.12521996949225713824)100:0.42470273033853978006)61:0.05212740557430715210)6:0.01779603666098960105)8:0.05621276528742914086)30:0.05261651910932162862)67:0.07551377906773025506,((flattened_line_128655|OR4:0.02159107543338397925,(ENSMUSG00000075068|Olfactory:0.04670424953761152104,ENSRNOG00000006819|olfactory:0.05773353542538123273)100:0.11556874354408940009)84:0.06899635586640848195,((flattened_line_148344|OR4:0.00408620815626407202,(flattened_line_73427_1-2734|OR4:0.01776194376145253176,(((((flattened_line_63045_1-931|OR4:0.00000100000050002909,(((flattened_line_63045_1-4104|OR4:0.00000100000050002909,flattened_line_63045_1-982|OR4:0.00000100000050002909)2:0.00000100000050002909,((flattened_line_63045_1-955|OR4:0.00000100000050002909,flattened_line_63045_1-946|OR4:0.00000100000050002909)0:0.00000100000050002909,(flattened_line_63045_1-958|OR4:0.00000100000050002909,flattened_line_63045_1-952|OR4:0.00000100000050002909)0:0.00000100000050002909)0:0.00000100000050002909)0:0.00000100000050002909,(flattened_line_63045_1-943|OR4:0.00000100000050002909,(flattened_line_63045_1-937|OR4:0.00000100000050002909,flattened_line_63045_1-925|OR4:0.00000100000050002909)1:0.00000100000050002909)0:0.00000100000050002909)0:0.00000100000050002909)0:0.00000100000050002909,flattened_line_63045_1-808|OR4:0.00000100000050002909)0:0.00000100000050002909,(flattened_line_63045_1-916|OR4:0.00000100000050002909,flattened_line_63045_1-940|OR4:0.00000100000050002909)1:0.00000100000050002909)0:0.00000100000050002909,flattened_line_63045_1-985|OR4:0.00000100000050002909)0:0.00000100000050002909,((flattened_line_63045_1-964|OR4:0.00000100000050002909,flattened_line_63045_1-961|OR4:0.00000100000050002909)1:0.00000100000050002909,flattened_line_63045_1-967|OR4:0.00000100000050002909)0:0.00000100000050002909)100:0.03499499748262661913)58:0.00918110940045380013)85:0.02346500736365446718,(ENSRNOG00000006771|olfactory:0.10622668002467428039,ENSMUSG00000075069|olfactory:0.05839473732505810755)100:0.09674643746902360231)100:0.14807602936622690781)100:0.40321959325874673352)88:0.06441015229794745667)99:0.09911523798636190374,(((Ictidomys_tridecemlineatus|OR4|873:0.10305095818906466476,(Ictidomys_tridecemlineatus|OR4|725:0.04129133858372831950,(Ictidomys_tridecemlineatus|OR4|866:0.06774864111606297701,Ictidomys_tridecemlineatus|OR4|802:0.09452815145715900980)44:0.02134979181421491762)36:0.02715082868536692479)79:0.04553018410886774253,((((ENSRNOG00000052629|olfactory:0.08960081634247674121,(ENSMUSG00000075063|Olfactory:0.04303048716463289680,ENSMUSG00000075062||Olfr1271:0.07914904715322165774)93:0.05217324384600914577)99:0.08128220665491053820,(((((flattened_line_64823_1-1114|OR4:0.00000100000050002909,(((flattened_line_64823_1-1135|OR4:0.00000100000050002909,flattened_line_64823_1-1123|OR4:0.00000100000050002909)4:0.00000100000050002909,flattened_line_64823_1-1102|OR4:0.00000100000050002909)1:0.00000100000050002909,flattened_line_64823_1-1099|OR4:0.00000100000050002909)0:0.00000100000050002909)0:0.00000100000050002909,(flattened_line_64823_1-1126|OR4:0.00000100000050002909,((flattened_line_64823_1-1120|OR4:0.00000100000050002909,(((flattened_line_64823_1-1117|OR4:0.00000100000050002909,flattened_line_64823_1-1153|OR4:0.00000100000050002909)0:0.00000100000050002909,(flattened_line_64823_1-1132|OR4:0.00000100000050002909,flattened_line_64823_1-1105|OR4:0.00000100000050002909)0:0.00000100000050002909)0:0.00000100000050002909,(flattened_line_64823_1-1111|OR4:0.00000100000050002909,flattened_line_64823_1-1108|OR4:0.00000100000050002909)0:0.00000100000050002909)0:0.00000100000050002909)0:0.00000100000050002909,flattened_line_64823_1-1096|OR4:0.00000100000050002909)0:0.00000100000050002909)0:0.00000100000050002909)0:0.00000100000050002909,flattened_line_64823_1-1138|OR4:0.00000100000050002909)1:0.00000100000050002909,flattened_line_64823_1-3807|OR4:0.00000100000050002909)4:0.00000100000050002909,flattened_line_64823_1-1090|OR4:0.00000100000050002909)100:0.07752678677664935625)83:0.06983524430132607985,((ENSRNOG00000053815|olfactory:0.08656748272942461908,ENSMUSG00000075065||Olfr1270:0.05074015178163965301)100:0.12625759968517211163,(((ENSMUSG00000075061||Olfr1272:0.08512961952180041203,ENSMUSG00000080809|olfactory:0.05330490501182286872)85:0.05693918201308358767,ENSRNOG00000028267|olfactory:0.07769505117368134817)82:0.06034111552320543109,flattened_line_85469|OR4:0.06719059045220990289)23:0.00434414522651035279)62:0.03013505458877017290)97:0.05864261388367224270,((flattened_line_43590_1-1520|OR4:0.01630240041114104296,flattened_line_43552_1-1521|OR4:0.03614973109387512734)99:0.05053793773434812897,(ENSMUSG00000075066||Olfr32:0.04703763850482282211,ENSRNOG00000052463|olfactory:0.07869476479434447946)100:0.11141739505419731571)100:0.09656806882814993054)78:0.06355857582999804856)100:0.41060662631004113399,((((flattened_line_43552_12104-13758|OR4:0.06776637329583358460,flattened_line_43590_12199-13728|OR4:0.04220906874928145175)100:0.07663512133155307715,((ENSRNOG00000048155|olfactory:0.04356275817911458431,((ENSMUSG00000089859||Gm13769:0.00000100000050002909,ENSMUSG00000075064||Olfr1506:0.00000100000050002909)100:0.02013909879208246323,ENSMUSG00000082980||Olfr1274-ps:0.01088253922943708749)100:0.07255311259200292184)100:0.07047589260382357279,((ENSRNOG00000052729|olfactory:0.06537592918526997920,(ENSRNOG00000052402|olfactory:0.01743332061279261047,ENSRNOG00000056633|olfactory:0.00519642835139492391)100:0.06154207775664114616)94:0.02689290673921609573,(ENSMUSG00000084336||Olfr1269:0.02969117754605626186,ENSMUSG00000059910||Olfr1265:0.05624363620293405114)100:0.04431129086713032905)87:0.02728352909133239731)60:0.02068993914149225635)100:0.10662090432411930330,(Ictidomys_tridecemlineatus|OR4|419:0.06890785366544914525,(Ictidomys_tridecemlineatus|OR4|875:0.07117272016684592084,Ictidomys_tridecemlineatus|OR4|1054:0.04179966971747781784)98:0.04566230253857260502)100:0.09101762857931819384)100:0.23138665936228883235,(Ictidomys_tridecemlineatus|OR4|987:0.21391175082713226319,(ENSRNOG00000054245|olfactory:0.11124394926150919793,(((((flattened_line_67476_1-1050|OR4:0.00000100000050002909,flattened_line_67476_1-1044|OR4:0.00000100000050002909)4:0.00000100000050002909,(((((flattened_line_67476_1-1059|OR4:0.00000100000050002909,flattened_line_67476_1-1029|OR4:0.00000100000050002909)6:0.00000100000050002909,flattened_line_67476_1-1032|OR4:0.00000100000050002909)2:0.00000100000050002909,flattened_line_67476_1-1056|OR4:0.00000100000050002909)0:0.00000100000050002909,((flattened_line_67476_1-1041|OR4:0.00000100000050002909,flattened_line_67476_1-3407|OR4:0.00000100000050002909)4:0.00000100000050002909,flattened_line_67476_1-990|OR4:0.00000100000050002909)0:0.00000100000050002909)0:0.00000100000050002909,flattened_line_67476_1-1014|OR4:0.00000100000050002909)0:0.00000100000050002909)0:0.00000100000050002909,flattened_line_67476_1-1020|OR4:0.00000100000050002909)2:0.00000100000050002909,flattened_line_67476_1-1035|OR4:0.00000100000050002909)100:0.01251062773673770889,(flattened_line_69309_1-952|OR4:0.00000100000050002909,((((flattened_line_69309_1-976|OR4:0.00000100000050002909,(((flattened_line_69309_1-988|OR4:0.00000100000050002909,((((flattened_line_69309_1-991|OR4:0.00000100000050002909,flattened_line_69309_1-979|OR4:0.00000100000050002909)2:0.00000100000050002909,(flattened_line_69309_1-3172|OR4:0.00000100000050002909,flattened_line_69309_1-1006|OR4:0.00000100000050002909)4:0.00000100000050002909)0:0.00000100000050002909,flattened_line_69309_1-967|OR4:0.00000100000050002909)0:0.00000100000050002909,flattened_line_69309_1-946|OR4:0.00000100000050002909)0:0.00000100000050002909)0:0.00000100000050002909,flattened_line_69309_1-958|OR4:0.00000100000050002909)0:0.00000100000050002909,(((flattened_line_69309_1-964|OR4:0.00000100000050002909,(flattened_line_69309_1-985|OR4:0.00000100000050002909,(flattened_line_69309_1-982|OR4:0.00000100000050002909,(flattened_line_69309_1-970|OR4:0.00000100000050002909,flattened_line_69309_1-997|OR4:0.00000100000050002909)0:0.00000100000050002909)0:0.00000100000050002909)0:0.00000100000050002909)0:0.00000100000050002909,(flattened_line_69309_1-961|OR4:0.00000100000050002909,(flattened_line_69309_1-955|OR4:0.00000100000050002909,flattened_line_69309_1-973|OR4:0.00000100000050002909)2:0.00000100000050002909)0:0.00000100000050002909)0:0.00000100000050002909,(flattened_line_69309_1-1000|OR4:0.00000100000050002909,flattened_line_69309_1-922|OR4:0.00000100000050002909)1:0.00000100000050002909)0:0.00000100000050002909)2:0.00000100000050002909)0:0.00000100000050002909,flattened_line_69309_1-928|OR4:0.00000100000050002909)0:0.00000100000050002909,flattened_line_69309_1-940|OR4:0.00000100000050002909)0:0.00000100000050002909,(flattened_line_69309_1-949|OR4:0.00000100000050002909,flattened_line_69309_1-820|OR4:0.00000100000050002909)2:0.00000100000050002909)0:0.00000100000050002909)100:0.02846939004282650690)100:0.05422765534354390821)100:0.15116553536611720965)100:0.34580433894800349792)78:0.07580373405480611559)79:0.07104219711075357435)56:0.05005972549856464726)82:0.09004704360765321269)85:0.07474909867445123091)97:0.22117286262398475061,((((Ictidomys_tridecemlineatus|OR10|904:0.04595575718863372655,Ictidomys_tridecemlineatus|OR10|496:0.07826631889156132615)100:0.08250968013907161724,((flattened_line_6162_31315-32774|OR10:0.27773443319684804065,(flattened_line_6162_44242-45698|OR10:0.07670549692696310151,(((((ENSRNOG00000046225|olfactory:0.00000100000050002909,ENSRNOG00000047788|olfactory:0.00000100000050002909)5:0.00000100000050002909,((ENSRNOG00000057610|olfactory:0.00000100000050002909,ENSRNOG00000049978|olfactory:0.00000100000050002909)11:0.00000100000050002909,ENSRNOG00000047523|olfactory:0.00000100000050002909)7:0.00000100000050002909)1:0.00000100000050002909,ENSRNOG00000058097|olfactory:0.00000100000050002909)1:0.00000100000050002909,ENSRNOG00000048702|olfactory:0.00000100000050002909)100:0.09889547996779331218,ENSMUSG00000057424||Olfr934:0.10450533338346697232)100:0.07179297458949969457)100:0.06312026259346256718)93:0.03959739659398454209,((ENSMUSG00000062121|Olfactory:0.07746660441742643510,(ENSRNOG00000053485|olfactory:0.00000100000050002909,ENSRNOG00000048263|olfactory:0.00000100000050002909)100:0.09263085678426231928)100:0.16760030677320911230,(flattened_line_41852_665-5135|OR10:0.08921261134638654167,(ENSRNOG00000048037|olfactory:0.05797665985211791773,ENSMUSG00000059366||Olfr959:0.05009777681145686362)100:0.07813820264791868087)91:0.04740765481177357937)59:0.03578462245840334510)94:0.06167423447865993946)100:0.22068459280176380699,(((flattened_line_48198_1-10042|OR10:0.10447252308942502064,(ENSMUSG00000047352||Olfr976:0.05576652357304084928,(ENSRNOG00000058207|olfactory:0.04640398029009567410,ENSRNOG00000052349|olfactory:0.07249786441438653417)100:0.05829613674227456660)72:0.02504414620913165621)100:0.28578018145719630283,((ENSRNOG00000052448|olfactory:0.04310826497611554287,ENSMUSG00000043331||Olfr975:0.07145716108507256525)100:0.07690164668715757101,flattened_line_97538|OR10:0.08808924916622347390)100:0.18240780974488907118)100:0.21101534808239302832,((flattened_line_44849_1-10131|OR10:0.12237795305016831160,(((ENSMUSG00000059106||Olfr961:0.04815070734402999292,ENSRNOG00000048548|olfactory:0.08028140375510979532)92:0.02099828361466820476,(ENSMUSG00000059867||Olfr960:0.04496979891779285393,ENSRNOG00000050335|olfactory:0.07005469530868481398)87:0.01565285663575205488)100:0.05708875635041155139,(ENSMUSG00000064110||Olfr963:0.05201507435090338416,ENSRNOG00000031942|olfactory:0.08304336747193676038)82:0.03093336866938482116)99:0.05775641718370745636)100:0.42014120252489417506,((Ictidomys_tridecemlineatus|OR10|992:0.12637745015001752846,((ENSMUSG00000050853|Olfactory:0.06659850553188878530,ENSRNOG00000039236|olfactory:0.10045163630154958778)97:0.04599802722623238388,flattened_line_21512_18-1789|OR10:0.11298073789341404882)100:0.12972822956204049794)100:0.34831296051103083355,((Ictidomys_tridecemlineatus|OR10|964:0.00379735104260896196,Ictidomys_tridecemlineatus|OR10|1153:0.00899403773347401750)100:0.08850127426105355855,((ENSRNOG00000052550|olfactory:0.00000100000050002909,ENSRNOG00000006035|olfactory:0.00000100000050002909)100:0.13607910733849359897,((ENSRNOG00000005997|olfactory:0.06468490973693090396,ENSMUSG00000048299|Olfactory:0.06036341088757331275)100:0.06298748126665040803,flattened_line_29051_28233-31309|OR10:0.21492389095609842897)48:0.03841461810298196777)100:0.16748646333161806843)100:0.40033705597003743648)33:0.03685326462597905695)97:0.11195639892636355395)78:0.07210597623717757143)100:0.43056655587025899345,(((ENSMUSG00000049010|olfactory:0.07042965687275745679,ENSRNOG00000058978|olfactory:0.05326687140588162728)100:0.71570402674205968463,((Ictidomys_tridecemlineatus|OR10|1254:0.07692778567768408793,ENSMUSG00000046678|olfactory:0.17191470529059643679)100:0.47927205015810281363,((Ictidomys_tridecemlineatus|OR10|715:0.12178967802915449670,((flattened_line_27404_9281-11206|OR10:0.02459352556989831060,flattened_line_16535_59152-61049|OR10:0.02997908979768745125)100:0.06225048998493831059,((ENSRNOG00000047738|olfactory:0.02343353059151758594,ENSRNOG00000047787|olfactory:0.02126685572138382191)100:0.04404020230507869893,(ENSMUSG00000063867||Olfr1511:0.02379938155047060452,ENSMUSG00000063106||Olfr1510:0.02673522158345934333)96:0.02027515452494892123)100:0.04964109164120815432)97:0.08536250314791173077)100:0.21218873097151635942,(((ENSRNOG00000048857|olfactory:0.01312644039663246089,ENSRNOG00000050975|olfactory:0.04586844660452998879)99:0.04131239181217379736,(ENSMUSG00000095030||Olfr1513:0.05570704419604811941,ENSMUSG00000094140||Olfr1512:0.02256801741396428224)96:0.04663115267274590969)82:0.04318853976438061237,flattened_line_27404_18215-21198|OR10:0.09230744325673734263)100:0.31335350434435133016)100:0.22175355168976840226)48:0.07966261768128825305)55:0.06635393938230264854,((ENSMUSG00000059473||Olfr979:0.04728321816527298466,ENSRNOG00000058082|olfactory:0.07805517923292043525)76:0.03280508531135611916,((ENSMUSG00000060254||Olfr980:0.02458949457776054420,ENSRNOG00000059229|olfactory:0.11037519888905343579)63:0.03065618986395823170,ENSMUSG00000044292||Olfr978:0.10093826809454460591)72:0.02311704286621467028)100:0.58746246737454133058)88:0.06975712341468891242)99:0.14262931787930133165)77:0.07398538181835688510,(((ENSRNOG00000029883|olfactory:0.23691937053111433720,(((ENSMUSG00000091531||Olfr102:0.02664043642449562960,ENSMUSG00000092077||Olfr101:0.03966357675038877789)100:0.03338094260021696319,(ENSRNOG00000048048|olfactory:0.02583815929180382706,(ENSRNOG00000061930|olfactory:0.05140864792926462534,ENSRNOG00000050043|olfactory:0.03623711351318182478)70:0.01505966089507387168)94:0.02359707335720739527)100:0.04414250178320566070,(flattened_line_43494_1-3421|OR12:0.15015366828724105441,(ENSRNOG00000058776|olfactory:0.07680523019328812373,ENSMUSG00000049618||Olfr103:0.06127961468871819667)100:0.03381577375869938146)49:0.03111504688681787298)95:0.08796946376723807637)98:0.09920465263354126539,(Ictidomys_tridecemlineatus|OR12|1117:0.14509890470076880487,(Ictidomys_tridecemlineatus|OR12|114:0.02065839738750999827,Ictidomys_tridecemlineatus|OR12|1150:0.03943529454950953778)99:0.03627457474717925984)95:0.08176704541808932358)99:0.27179328420906151420,(ENSMUSG00000029184|olfactory:0.04638724202686908549,ENSRNOG00000047298|olfactory:0.07016095224224551397)100:0.49281675503748612055)100:0.67455536873950927568)33:0.06524885228369538270)5:0.03969000553777643492,(((((ENSRNOG00000023530|olfactory:0.11213426501077974895,ENSMUSG00000054526|olfactory:0.04276394031986154032)100:0.23478194799316301489,Ictidomys_tridecemlineatus|OR9|1329:0.12463164431247922281)100:0.14111770903533385479,(Ictidomys_tridecemlineatus|OR9|1099:0.12618627569891965878,(ENSMUSG00000044040|olfactory:0.04481183435044102520,ENSRNOG00000013198|olfactory:0.08819406273669988527)100:0.27272107613706120244)92:0.07997025789649392369)100:0.27576364191007368687,((Ictidomys_tridecemlineatus|OR9|830:0.16033956370965882221,((ENSRNOG00000045761|olfactory:0.07904517190349727440,ENSRNOG00000050605|olfactory:0.03568835503764826445)100:0.03874754980740453131,(ENSMUSG00000057270||Olfr1501:0.03941550398465683280,ENSMUSG00000059105|olfactory:0.04289821079193745917)91:0.03235008235509723856)100:0.17133054804509043056)100:0.38478647619168637739,((((flattened_line_48180_1-4388|OR9:0.03953185524663505729,flattened_line_197760|OR9:0.04526528212196026524)100:0.12586311697778229668,(ENSRNOG00000032117|olfactory:0.11822588270968141522,(ENSMUSG00000056858||Olfr1502:0.02760115169835511070,ENSMUSG00000062314||Olfr1505:0.02107131133708460557)100:0.06652275743079194559)100:0.05882796644951604481)100:0.07657337017169744964,((ENSMUSG00000045395||Olfr1499:0.05384325310663798381,ENSRNOG00000013208|olfactory:0.11508735176074279261)100:0.16946324740047527535,ENSRNOG00000031224|olfactory:0.27481139974926988012)58:0.02146343263333119408)100:0.13501589144736425574,Ictidomys_tridecemlineatus|OR9|224:0.11685636740175495141)100:0.40938468377224823680)80:0.09001362887467288798)100:0.28252459484220887598,((((((ENSRNOG00000034047|olfactory:0.07166403549201587342,ENSMUSG00000075165||Olfr1105:0.05678905259673865114)100:0.94871780252671378264,(((ENSRNOG00000009969|olfactory:0.10644276808672299695,ENSMUSG00000075164||Olfr1106:0.04494183884766088377)100:0.33438243834236364149,(ENSMUSG00000047149|olfactory:0.29438863530143261071,Ictidomys_tridecemlineatus|OR5|700:0.22193546692788798658)98:0.16046136762249993413)100:0.28582150296209052343,((((ENSRNOG00000047728|olfactory:0.02051093779754856530,(ENSRNOG00000048383|olfactory:0.00000100000050002909,ENSRNOG00000050825|olfactory:0.00000100000050002909)100:0.02991517499529477639)83:0.01163785194453562793,ENSRNOG00000048820|olfactory:0.02323946632535929188)100:0.09887315493115705900,ENSMUSG00000075163||Olfr1107:0.09222379301977219612)75:0.02481881300439111801,((ENSRNOG00000049276|olfactory:0.08615189845852529171,ENSMUSG00000075161||Olfr1109:0.06067412775329290159)100:0.09689511305868493685,(flattened_line_56170_1-5868|OR5:0.15987674149318736871,(ENSMUSG00000075159||Olfr1110:0.10896021008973884314,(ENSMUSG00000075160||Olfr259:0.07201049825695804429,(ENSRNOG00000050876|olfactory:0.03994157781053277873,ENSRNOG00000045627|olfactory:0.05442812013131548277)100:0.07867161625576449269)94:0.04420827817012489003)60:0.02934857611509562175)57:0.03042253270771463555)52:0.01836432427406093151)100:0.56138817131948837158)85:0.12107820682486554464)91:0.20962682179590361176,((flattened_line_58803_1-5012|OR5:0.14989925992698263646,(ENSRNOG00000054856|olfactory:0.08687025415579852083,ENSMUSG00000109022|olfactory:0.08433635893953393692)95:0.05368083123812106977)100:0.59521861258865460531,(((ENSRNOG00000024746|olfactory:0.24329843405172327242,Ictidomys_tridecemlineatus|OR5|1287:0.19182985630824256340)100:0.21530126819972958407,((Ictidomys_tridecemlineatus|OR5|627:0.19469877145159747434,((ENSRNOG00000021078|olfactory:0.07706037129840721811,ENSMUSG00000046650|Olfactory:0.05581830313048974368)100:0.08771720808598781893,flattened_line_34570_11151-13954|OR5:0.08326730537539503429)100:0.13466209108863508304)100:0.15750516949072340678,(ENSMUSG00000067519||Olfr262:0.28182194887707057163,(((ENSRNOG00000060648|olfactory:0.07263992148792190739,(ENSMUSG00000060049||Olfr235:0.04931410058567034516,ENSMUSG00000094133||Olfr1431:0.01998000331146083247)99:0.03407251958629130273)100:0.07774706452901186671,flattened_line_32957_586-2024|OR5:0.13304266340586079487)100:0.05630826735098917735,(ENSRNOG00000029943|olfactory:0.11429088977183368692,(ENSRNOG00000030201|olfactory:0.08805196562142113270,(ENSRNOG00000042023|olfactory:0.07639234507970196764,((ENSMUSG00000096436||Olfr1437:0.02406400055670599586,ENSMUSG00000067513||Olfr1436:0.05089199125501020493)99:0.02963891829851126106,ENSMUSG00000095640||Olfr1434:0.04428740608957321134)76:0.03138822626808471239)80:0.05222152425933362235)91:0.07890007321532278850)99:0.05453696946344836066)96:0.08088658474925786157)100:0.38890304350364662822)100:0.26968904219996708838)56:0.05455882918025484890,(((ENSRNOG00000021072|olfactory:0.08059153740192312454,ENSMUSG00000067522|olfactory:0.03065580167072375420)100:0.21099530039376923618,Ictidomys_tridecemlineatus|OR5|898:0.12358206147336427139)100:0.25885724470205201397,(Ictidomys_tridecemlineatus|OR5|1089:0.21166716248424932711,(ENSRNOG00000021074|olfactory:0.06299758857566702119,ENSMUSG00000050815|olfactory:0.04875843754731840063)100:0.20568672609687502217)100:0.36364307536326651027)66:0.08449826444168158368)43:0.08090810133642241386)100:0.28914409939137941663)1:0.02794202196686446787,(((((Ictidomys_tridecemlineatus|OR5|771:0.21656983519288883211,(ENSRNOG00000005921|olfactory:0.08993876713559822988,(ENSMUSG00000062793||Olfr1158:0.06300212082809206193,(ENSMUSG00000075141|olfactory:0.04456358219294206252,ENSMUSG00000075146||Olfr1154:0.06959224022991478131)46:0.01457799845981631003)65:0.03478632212639258536)100:0.18220834235048355421)100:0.64340654814799302930,((Ictidomys_tridecemlineatus|OR5|1039:0.16840438285171296928,(((ENSRNOG00000021658|olfactory:0.08283953694594610451,ENSMUSG00000111747||Olfr1134:0.06216264902205719672)56:0.02094689181318124330,(ENSMUSG00000075156||Olfr1128:0.12253701580646456093,ENSMUSG00000075155||Olfr1133:0.04391719821379944794)100:0.03626787982393241822)69:0.04854715009656056929,flattened_line_218414|OR5:0.13709012339451259743)90:0.09733629256192818935)100:0.49233709369810430001,(((ENSRNOG00000049292|olfactory:0.09364300623133837986,ENSMUSG00000068815|olfactory:0.07580769566590631059)100:0.24641959331203081018,(((flattened_line_33217_18692-26321|OR5:0.12644415660281249636,((ENSRNOG00000060685|olfactory:0.07281112379684692715,ENSMUSG00000047039||Olfr1151:0.10565623221315340041)93:0.02997414930750505122,ENSRNOG00000045685|olfactory:0.14261529831230662646)100:0.04721900558620657079)100:0.10407370654160896795,((ENSRNOG00000060426|olfactory:0.13822091142445883105,(ENSMUSG00000068818||Olfr1132:0.08609834711496731907,ENSRNOG00000047926|olfactory:0.06232530283338437449)100:0.05174645037327402219)96:0.05537996197969814044,((flattened_line_119004|OR5:0.00481827638303135384,flattened_line_164947|OR5:0.00000100000050002909)100:0.08010755244665945796,flattened_line_78476|OR5:0.05349197856008039431)100:0.06649290879609087712)93:0.07028830927103249526)73:0.05930126100539057088,((ENSMUSG00000068819||Olfr1131:0.03047136503978650421,ENSMUSG00000061520||Olfr153:0.02824671896381251990)97:0.02283406416300152661,(ENSRNOG00000046025|olfactory:0.01584388073374935410,ENSRNOG00000059247|olfactory:0.05139540382635240240)70:0.03806127455275797739)100:0.21782447683115988002)51:0.04743869110672461337)35:0.02580570438438661157,((((Ictidomys_tridecemlineatus|OR5|1240:0.17925188499423702626,Ictidomys_tridecemlineatus|OR5|843:0.16673114035695299484)82:0.06320687471466199248,Ictidomys_tridecemlineatus|OR5|528:0.18280586391145589586)43:0.03988655616703443846,((((ENSMUSG00000075150||Olfr1137:0.09005159433824218296,ENSRNOG00000046632|olfactory:0.10797365214485385443)100:0.05398986493996296016,((flattened_line_95900|OR5:0.01489456000641337097,flattened_line_79020|OR5:0.01884519472456870626)100:0.03255819700809358536,flattened_line_52490_1-7454|OR5:0.01864069261297931004)100:0.11084659742953967276)100:0.08980331191321389017,(ENSRNOG00000046448|olfactory:0.19395124275860520235,(flattened_line_59199_1-4907|OR5:0.10529179872989960498,(ENSRNOG00000049657|olfactory:0.07889884964263289835,ENSMUSG00000075151||Olfr1136:0.10877211312896389872)100:0.07248194597879524526)99:0.07270495796194346994)67:0.03709916850397475263)100:0.19299354241947397348,Ictidomys_tridecemlineatus|OR5|1427:0.12832945630902983791)32:0.03958157118158033699)26:0.06165484756864112598,((((ENSMUSG00000075149||Olfr1138:0.04273930179313379513,ENSRNOG00000005742|olfactory:0.09180766803920187291)100:0.07623774247489806255,(flattened_line_62104_1-4280|OR5:0.02473832582905556923,flattened_line_64437_1-3862|OR5:0.03684465294513960404)100:0.13972458031347417817)100:0.16163132565832988297,(((ENSRNOG00000050566|olfactory:0.08941357089671984892,ENSMUSG00000075153||Olfr1135:0.04326324474234601730)100:0.13241738668011016067,(ENSMUSG00000068817||Olfr1140:0.08147643496486772774,ENSRNOG00000030946|olfactory:0.10584228993723762691)100:0.15699378335025390707)100:0.12172751713106974569,(ENSMUSG00000075148||Olfr1141:0.14325939405788362668,ENSRNOG00000050681|olfactory:0.03139394138252977334)100:0.22555366437168719584)75:0.05841437553754206397)35:0.02460434449032766410,(((ENSRNOG00000045832|olfactory:0.00000100000050002909,ENSRNOG00000046501|olfactory:0.00000100000050002909)100:0.09171459971159305613,ENSMUSG00000048197||Olfr1153:0.07954386392049575538)100:0.17723548868799648970,((ENSMUSG00000045225||Olfr1152:0.07491753810657637846,ENSRNOG00000032521|olfactory:0.07129260449849103565)89:0.04699636981229241006,flattened_line_95792|OR5:0.10025332892708017918)100:0.13046329337107545610)97:0.10355477193665092728)21:0.01435912274628269904)29:0.03042693911446067365)100:0.52754326658273542616)68:0.13301519902478883828)13:0.07882086820665781812,(((Ictidomys_tridecemlineatus|OR5|1495:0.21076557142541860190,(ENSRNOG00000005793|olfactory:0.09930472098105605494,ENSMUSG00000068816|olfactory:0.04643780232675904368)100:0.16495096173740006473)100:0.52279606944216738817,(flattened_line_40888_10013-15837|OR5:0.14348711705293093477,(ENSMUSG00000075158|olfactory:0.07028149460528634873,ENSRNOG00000031356|olfactory:0.07912228918473544759)98:0.07747288133367356833)100:0.66663986032577959850)66:0.20518449113161191244,((ENSMUSG00000075208|olfactory:0.05316002131808440084,ENSRNOG00000009624|olfactory:0.05980561880943326136)100:0.51087931961176535900,(((ENSMUSG00000049018|olfactory:0.05522383105196086717,ENSRNOG00000008003|olfactory:0.04692087808955121980)99:0.04915868592536060122,flattened_line_762_27180-28639|OR5:0.08274952556167447515)100:0.13710207174170657707,Ictidomys_tridecemlineatus|OR5|840:0.11309381245034556829)100:0.71103406272336977523)12:0.08607569190032197948)7:0.06259960905172534673)2:0.02211629824097783442,((flattened_line_49480_1-9162|OR55:2.33719514990148402589,((Ictidomys_tridecemlineatus|OR5|656:0.11103838571619632780,Ictidomys_tridecemlineatus|OR5|1055:0.06230822618260124096)99:0.12814250602804250212,((flattened_line_45790_1-8283|OR5:0.10950591898689202019,(ENSMUSG00000075175|Olfactory:0.06751612029602623022,ENSRNOG00000052014|olfactory:0.08204832441922844943)100:0.08067151281249440586)100:0.14459068432177527019,((((flattened_line_28170_26951-34507|OR5:0.10614967434982180983,(ENSMUSG00000047969||Olfr1093:0.07163040830992621621,(ENSRNOG00000032722|olfactory:0.06879582646907357601,ENSRNOG00000009852|olfactory:0.09712381690177318561)65:0.01973185740433019281)100:0.07370456923851416431)100:0.16275513697925372836,(Ictidomys_tridecemlineatus|OR5|1183:0.04982313313842343799,Ictidomys_tridecemlineatus|OR5|1266:0.09642411640771303416)100:0.10166483477543231118)53:0.02920021911635119205,((flattened_line_29119_19438-22633|OR5:0.24014968593748703407,(flattened_line_29119_29159-31656|OR5:0.13013204265900066292,(ENSMUSG00000044213|Olfactory:0.07215402246006687170,(ENSRNOG00000029222|olfactory:0.01841006815495166080,ENSRNOG00000032434|olfactory:0.00989643007485162957)100:0.06594209852872101596)100:0.08525163905792008945)100:0.10806564890570888315)82:0.07499250254438735719,ENSMUSG00000049843|Olfactory:0.27781776349260234316)75:0.03512032327520999558)91:0.10035018313019397618,((flattened_line_32395_1-1965|OR5:0.10324599554056862472,(ENSRNOG00000030825|olfactory:0.09406040486716554794,ENSMUSG00000075167||Olfr1101:0.09546869883044092897)100:0.05917531173648837850)100:0.23656603068923059974,(((ENSMUSG00000075171||Olfr1095:0.06005183656845667489,ENSMUSG00000078420||Olfr141:0.05314839232445910805)69:0.03229617024960101251,ENSRNOG00000049954|olfactory:0.08409037909507209585)100:0.20295311850038744161,(Ictidomys_tridecemlineatus|OR5|1156:0.10052183358264292490,Ictidomys_tridecemlineatus|OR5|1267:0.03895947582073860244)99:0.10183802835903096873)75:0.03385840713098189209)74:0.02967672942015807738)83:0.09236823791110120030)57:0.06344934275319395744)97:0.33740355386039477814)11:0.26957435048953942713,((Ictidomys_tridecemlineatus|OR5|1369:0.13418520056721117140,(flattened_line_5864_136776-138304|OR5:0.08354034020928749471,(ENSRNOG00000055374|olfactory:0.06059187921095068874,ENSMUSG00000043226|Olfactory:0.08779050957065516470)82:0.04141986394638572100)100:0.20668009007988905057)100:0.29852346147642377927,((ENSRNOG00000009526|olfactory:0.05531604746546515267,(ENSMUSG00000075214|Olfactory:0.02877284565550914872,ENSMUSG00000075212|Olfactory:0.02936037445869509391)92:0.05470648462328966954)100:0.50422683542551649527,(Ictidomys_tridecemlineatus|OR5|941:0.23175605095650311793,((((ENSMUSG00000075215||Olfr1000:0.06046761605060162886,ENSMUSG00000111179||Olfr996:0.04153717478383393835)100:0.03583552183100682798,(ENSRNOG00000053361|olfactory:0.01639307647942819454,ENSRNOG00000050082|olfactory:0.01676798077171849644)100:0.06962318974052877918)100:0.09446476699964100054,flattened_line_5864_63253-64691|OR5:0.09764209300166941385)100:0.08787142715561499506,((ENSRNOG00000048739|olfactory:0.16537734145506949313,flattened_line_5864_91380-92830|OR5:0.06068879613381448351)100:0.06990937564247824698,(((ENSRNOG00000046122|olfactory:0.06959729510792540819,ENSMUSG00000111454|Olfactory:0.07565414370313945647)100:0.10885193731566607245,flattened_line_5864_81486-82924|OR5:0.08981721549242738245)100:0.08427864616927799313,(flattened_line_5864_69709-71161|OR5:0.09105939981114946624,ENSRNOG00000049448|olfactory:0.17101053883552003176)100:0.09765115726505216309)94:0.04882593864987812282)88:0.04466713926868576962)99:0.07938014441200914872)100:0.17743650407832750604)99:0.17133486402392508752)100:0.22654208900322306275)1:0.05933858325271335055)0:0.06041538152296361402,((((((ENSMUSG00000071510||Olfr172:0.05303789344702521114,ENSMUSG00000049362||Olfr173:0.01357525295111057344)100:0.11357445495133643154,flattened_line_8475_19915-21383|OR5:0.09577227121469902849)100:0.24517975078214027107,((Ictidomys_tridecemlineatus|OR5|986:0.21922573210411328004,((((ENSRNOG00000050423|olfactory:0.03479866710026684185,(ENSRNOG00000045930|olfactory:0.00000100000050002909,ENSRNOG00000050365|olfactory:0.00000100000050002909)100:0.08854786676748813146)75:0.01940798805255978740,ENSRNOG00000047976|olfactory:0.07073570565949534317)48:0.02966226887501286977,(ENSMUSG00000090951|Olfactory:0.09952745334498312724,(ENSMUSG00000044029||Olfr178:0.08631170708539531722,ENSMUSG00000090629||Olfr180:0.02258561628021939216)81:0.02438207085153190623)44:0.01508057555028964429)87:0.04474641164130283011,(flattened_line_165791|OR5:0.04707920030139090689,(flattened_line_223712|OR5:0.00306960594132560079,flattened_line_204002|OR5:0.01515738261495266741)100:0.09972965291153536305)89:0.04617532267552832553)100:0.10695370783413750415)87:0.09736119770791140660,((Ictidomys_tridecemlineatus|OR5|1086:0.15025712413873990037,((Ictidomys_tridecemlineatus|OR5|784:0.12853991617837820516,(Ictidomys_tridecemlineatus|OR5|102:0.13085063632920090892,Ictidomys_tridecemlineatus|OR5|981:0.15530903498992670864)60:0.03453045724801321464)53:0.02572973229249995997,Ictidomys_tridecemlineatus|OR5|671:0.14465354738163649362)80:0.03791811551074587144)46:0.06444881933379631445,((ENSMUSG00000062608||Olfr195:0.08479456563618943676,ENSRNOG00000046780|olfactory:0.08719039002586148612)100:0.09094801513524240766,((flattened_line_166195|OR5:0.06721770209183572375,(flattened_line_63027_1-4107|OR5:0.06217371211717974411,flattened_line_8475_857-3100|OR5:0.03683987914818120241)63:0.01951929929566600941)99:0.05166261099205940455,(ENSRNOG00000052915|olfactory:0.09456090320886903489,(ENSMUSG00000063137|Mus:0.06293292374446711468,ENSMUSG00000060663||Olfr175-ps1:0.06434797698548520850)74:0.02973553332392191856)100:0.04801465356704048143)86:0.03709916179694378729)90:0.07758462117897510502)59:0.04107953431524023064)91:0.11894505313528290491)99:0.38848486656316300047,(((((ENSMUSG00000052537||Olfr198:0.06625462522215579131,ENSRNOG00000047514|olfactory:0.09028108541624882410)100:0.08077947312315168771,(flattened_line_100270|OR5:0.01325033724445551231,flattened_line_104783|OR5:0.00590965123520272029)100:0.11515903874299139587)100:0.12635878564416139214,((Ictidomys_tridecemlineatus|OR5|1289:0.17843704902892160158,(ENSRNOG00000039704|olfactory:0.06247971504057674846,(ENSMUSG00000074995||Olfr201:0.01249142349512628695,ENSMUSG00000074996||Olfr199:0.04985836689536225080)100:0.06342587452614567578)100:0.19001934517431146032)43:0.03586979717921721239,ENSMUSG00000048810||Olfr202:0.23625836818402362605)83:0.04878183997737285671)100:0.13757832841614783814,(Ictidomys_tridecemlineatus|OR5|1185:0.17347064615494831030,(((ENSRNOG00000054480|olfactory:0.03934295720876308106,ENSRNOG00000050294|olfactory:0.02994697230017396780)99:0.03404404780733916169,(ENSMUSG00000068182||Olfr203:0.03380904244512709933,ENSMUSG00000063020||Olfr194:0.04147474346317990557)100:0.05604133602007415477)100:0.13657021772255961700,(((ENSMUSG00000095706|Mus:0.11036082309538661206,ENSRNOG00000039716|olfactory:0.06693189472875026025)100:0.05375514084760910777,(flattened_line_62170_1-4263|OR5:0.03976932719837767555,flattened_line_66883_1-3465|OR5:0.01665271968995797255)100:0.17141074713709680832)100:0.09030373559566268193,(flattened_line_113708|OR5:0.08836205056532032975,(((ENSMUSG00000094422||Olfr205:0.07784178098140144553,ENSMUSG00000095928||Olfr204:0.04560357922892577243)60:0.03773766200591320563,(ENSRNOG00000045748|olfactory:0.05313681769549407491,ENSRNOG00000050245|olfactory:0.08036111265552371707)58:0.02367893049582078108)60:0.01285614700032468478,(ENSMUSG00000066257||Olfr206:0.07069025716083848776,ENSRNOG00000039714|olfactory:0.05186152820981550920)100:0.07256014741078106733)72:0.01732290089553386106)100:0.09319527760113101300)96:0.04967161076903146844)99:0.14762706211707732340)84:0.06766370883722992724)99:0.17032342903832212166,((((ENSRNOG00000048626|olfactory:0.03469967221065377305,ENSRNOG00000057043|olfactory:0.02465911715435683757)100:0.07560936078521922343,(ENSMUSG00000064006||Olfr190:0.03470590923520623650,ENSMUSG00000108464|olfactory:0.02601127282459444676)100:0.08720722649197279464)100:0.30204237029139457960,(((flattened_line_117942|OR5:0.02433931617299590552,flattened_line_52306_1902-7546|OR5:0.03357291233508193085)100:0.10523747016641224472,(ENSRNOG00000046134|olfactory:0.07974518239464026270,ENSMUSG00000047960|Olfactory:0.05593592180789070528)100:0.04461428641354103775)100:0.14095751612732773661,Ictidomys_tridecemlineatus|OR5|667:0.11363625397934665195)61:0.05327710831750143844)65:0.02429495644102876162,((((flattened_line_98416|OR5:0.02029463148040856757,flattened_line_98230|OR5:0.01773699472829634929)79:0.00300912850664926098,(flattened_line_66391_1-3562|OR5:0.03192187688212804603,flattened_line_55864_1-5975|OR5:0.04887884868080639295)68:0.01277746636717856307)100:0.31056764765367333991,(((Ictidomys_tridecemlineatus|OR5|645:0.13761277267754792875,(Ictidomys_tridecemlineatus|OR5|1211:0.17846234567194316223,(Ictidomys_tridecemlineatus|OR5|734:0.08700079458988001224,Ictidomys_tridecemlineatus|OR5|1035:0.10615446784792127721)100:0.06394952096923614548)35:0.01007408411067586482)99:0.08020261701164278778,((ENSMUSG00000062105||Olfr183:0.07796949976369788038,(ENSRNOG00000046886|olfactory:0.03619896393911372495,(ENSRNOG00000046622|olfactory:0.03859898582082899043,ENSRNOG00000058137|olfactory:0.01664252930090149782)99:0.03069821453180525059)99:0.03913919225498053989)100:0.06030447544288550232,((flattened_line_112476|OR5:0.00550771991526095156,flattened_line_191283|OR5:0.00000100000050002909)100:0.02399685467839644815,(((flattened_line_50845_1-3533|OR5:0.04038452437051565092,flattened_line_51260_1-3947|OR5:0.04500883616128643211)71:0.01903726963064636402,(((((((flattened_line_37235_1-979|OR5:0.00000100000050002909,flattened_line_37235_1-973|OR5:0.00000100000050002909)1:0.00000100000050002909,flattened_line_37235_1-1021|OR5:0.00000100000050002909)1:0.00000100000050002909,(flattened_line_37235_1-1009|OR5:0.00000100000050002909,flattened_line_37235_1-970|OR5:0.00000100000050002909)3:0.00000100000050002909)0:0.00000100000050002909,flattened_line_37235_1-1066|OR5:0.00000100000050002909)0:0.00000100000050002909,flattened_line_37235_1-958|OR5:0.00000100000050002909)0:0.00000100000050002909,(flattened_line_37235_1-1006|OR5:0.00000100000050002909,((((flattened_line_37235_1-1003|OR5:0.00000100000050002909,flattened_line_37235_1-997|OR5:0.00000100000050002909)2:0.00000100000050002909,flattened_line_37235_1-1012|OR5:0.00000100000050002909)1:0.00000100000050002909,((flattened_line_37235_1-982|OR5:0.00000100000050002909,flattened_line_37235_1-1024|OR5:0.00000100000050002909)0:0.00000100000050002909,flattened_line_37235_1-1015|OR5:0.00000100000050002909)2:0.00000100000050002909)0:0.00000100000050002909,flattened_line_37235_1-994|OR5:0.00000100000050002909)0:0.00000100000050002909)2:0.00000100000050002909)100:0.00599867820124493425,flattened_line_171258|OR5:0.01773942227273738251)100:0.06909353476146380679)45:0.01151761795788490937,flattened_line_37235_15166-19744|OR5:0.07104002848325426112)51:0.01432918439952435286)100:0.07761940370844222503)100:0.11425192815705965954)95:0.05202880589856806459,(ENSMUSG00000043357||Olfr187:0.23632119044461261104,(((ENSMUSG00000109020|olfactory:0.04263360617330524266,(ENSRNOG00000049405|olfactory:0.02803711338457099550,ENSRNOG00000053715|olfactory:0.01425066877547525798)100:0.07885255561945331282)100:0.07994118835983578253,flattened_line_72545_1-2827|OR5:0.11365413663483649176)100:0.08562274614303443110,((((ENSMUSG00000060057||Olfr193:0.02451036182967734553,ENSMUSG00000094539||Olfr191:0.04707195749171284860)100:0.04980490961744491601,(ENSRNOG00000049012|olfactory:0.04695157297441483746,(ENSRNOG00000055575|olfactory:0.02949486791767947508,ENSRNOG00000057507|olfactory:0.01738174697341188929)100:0.03238685321957741892)100:0.05729994773647653639)100:0.05639238229031535987,(ENSMUSG00000096695||Olfr196:0.04162842445263480878,(ENSRNOG00000050062|olfactory:0.05620293928657630472,ENSRNOG00000029104|olfactory:0.06889441910150835569)99:0.03801006125269892205)62:0.01936578155045244262)100:0.05433647068817476500,(flattened_line_53305_1-7056|OR5:0.07515186989609239088,((flattened_line_64701_1-3820|OR5:0.04530045638431342420,flattened_line_41015_1362-7022|OR5:0.03250331454595620229)100:0.03855911475910848984,flattened_line_133037|OR5:0.10736666786256930661)70:0.02304931261386013869)100:0.08769272131327940367)99:0.04476159251353651475)92:0.05096603591366924424)100:0.09319917275430641967)39:0.01585025087118423215)83:0.02440753867498249990,Ictidomys_tridecemlineatus|OR5|661:0.17592076271130677179)81:0.03356266896489234347)100:0.33046451476273347447)100:0.27488883426327859194)95:0.35772946449530540480,(Ictidomys_tridecemlineatus|OR5|1288:0.13152239895499079347,(ENSMUSG00000046975|Olfactory:0.06069432664362388319,(ENSRNOG00000051431|olfactory:0.16988034327488629738,ENSRNOG00000060217|olfactory:0.05957604082835660231)66:0.02041565325290749244)100:0.20053907994187791797)100:0.42429347886332458017)7:0.10766436879377513924,((((((Ictidomys_tridecemlineatus|OR5|978:0.21568124404978494812,((flattened_line_37429_19147-20311|OR5:0.11144393084550538453,(ENSMUSG00000075140||Olfr73:0.08183276458335810022,ENSRNOG00000049888|similar:0.09340488909064692535)100:0.05187763755413556110)100:0.13759983045231688470,(((ENSRNOG00000046185|similar:0.10336716101419948788,ENSMUSG00000045150||Olfr1161:0.08569803582596134672)100:0.10531469944994663324,(flattened_line_99478|OR5:0.00960330626037287673,flattened_line_60427_1-4635|OR5:0.00955438675535045384)100:0.11578013856026367345)100:0.17901214562774206418,(flattened_line_89171|OR5:0.12672216878647682425,(ENSRNOG00000005880|olfactory:0.09753692172642673686,ENSMUSG00000075142||Olfr74:0.06880743860757078390)100:0.09283817631105224788)97:0.08547038586009696182)100:0.08159645167885723471)88:0.07139062054827662041)87:0.07046623337367459439,(flattened_line_180359|OR5:0.09610838136226249051,ENSMUSG00000075145|olfactory:0.10720881770538044642)100:0.17916925119273874323)100:0.14754860281315915205,((((((flattened_line_97824|OR5:0.00844842934379660786,flattened_line_233400|OR5:0.00689254536788399316)100:0.11511981920020214476,(ENSRNOG00000005950|olfactory:0.08791717630112959314,ENSMUSG00000075136||Olfr1164:0.06631890706858306617)71:0.04465127681170959206)100:0.27423658134440537237,(ENSMUSG00000050023||Olfr1176:0.38044112915155042787,Ictidomys_tridecemlineatus|OR5|1174:0.13438257723922006348)93:0.06733902010584218167)100:0.12317005780756469513,((((flattened_line_49851_1-8918|OR5:0.13711742997899759033,(ENSRNOG00000049509|olfactory:0.07843399367994471905,(ENSMUSG00000061342||Olfr1168:0.01015123289038902081,ENSMUSG00000075132||Olfr1173:0.04991520525907428008)100:0.05037054061094243390)100:0.06254567336133193267)100:0.10910461914365485181,((ENSMUSG00000101078||Olfr1166:0.03666290986917720984,(ENSMUSG00000100899||Olfr1167:0.06892330381129352368,ENSMUSG00000075133||Olfr1170:0.02242813219724652113)70:0.01678455010754788604)99:0.04713388368111585958,ENSRNOG00000032126|olfactory:0.10830308874988818502)100:0.22967406920848651430)93:0.05685174069703224919,((flattened_line_49468_1-4521|OR5:0.09245286232168227480,ENSRNOG00000050679|olfactory:0.20429645995833217720)100:0.11662123082266513674,(flattened_line_49126_1-9386|OR5:0.01664482791550062415,(((((((flattened_line_67992_1-949|OR5:0.00000100000050002909,flattened_line_67992_1-946|OR5:0.00000100000050002909)2:0.00000100000050002909,(flattened_line_67992_1-952|OR5:0.00000100000050002909,flattened_line_67992_1-973|OR5:0.00000100000050002909)1:0.00000100000050002909)0:0.00000100000050002909,(flattened_line_67992_1-3338|OR5:0.00000100000050002909,flattened_line_67992_1-934|OR5:0.00000100000050002909)3:0.00000100000050002909)0:0.00000100000050002909,(flattened_line_67992_1-958|OR5:0.00000100000050002909,flattened_line_67992_1-940|OR5:0.00000100000050002909)2:0.00000100000050002909)0:0.00000100000050002909,flattened_line_67992_1-931|OR5:0.00000100000050002909)0:0.00000100000050002909,(flattened_line_67992_1-970|OR5:0.00000100000050002909,flattened_line_67992_1-961|OR5:0.00000100000050002909)0:0.00000100000050002909)0:0.00000100000050002909,(((flattened_line_67992_1-979|OR5:0.00000100000050002909,flattened_line_67992_1-964|OR5:0.00000100000050002909)0:0.00000100000050002909,flattened_line_67992_1-982|OR5:0.00000100000050002909)0:0.00000100000050002909,flattened_line_67992_1-955|OR5:0.00000100000050002909)2:0.00000100000050002909)100:0.02714894440255638183)100:0.27384402211779557135)61:0.02854985241902419785)96:0.05505436567190479663,(Ictidomys_tridecemlineatus|OR5|765:0.09995955932425294732,(Ictidomys_tridecemlineatus|OR5|1351:0.11599551718273140577,(Ictidomys_tridecemlineatus|OR5|778:0.07547502399342384538,(Ictidomys_tridecemlineatus|OR5|763:0.06446425947618128482,Ictidomys_tridecemlineatus|OR5|1421:0.09578487005770923435)45:0.01491983419851319707)100:0.05081303613450068035)100:0.07020168017025497920)100:0.07847276738263769813)100:0.10459055617134489780)100:0.19395951202187119988,((Ictidomys_tridecemlineatus|OR5|91:0.02311350383010135623,Ictidomys_tridecemlineatus|OR5|1164:0.03826447230509305575)100:0.29977228477249023841,(Ictidomys_tridecemlineatus|OR5|901:0.22007998996166874828,flattened_line_98880|OR5:0.37277028271696599493)99:0.12558284943117825616)58:0.07006467528803447808)100:0.16580660180483325350,(Ictidomys_tridecemlineatus|OR5|1120:0.12255712335705308547,(flattened_line_37429_8429-9893|OR5:0.12011201252800832173,(ENSMUSG00000075139||Olfr1162:0.07525225853172921864,(ENSMUSG00000075137||Olfr1163:0.07401090812715610534,(ENSRNOG00000047639|olfactory:0.00977038052208733035,ENSRNOG00000050737|olfactory:0.01022663132591106368)100:0.08354023216131488405)53:0.03309224987999805773)99:0.07209607419071006884)100:0.25003587755350448196)100:0.30339613087788480650)80:0.05463385054891357201)100:0.24331817346814710312,((((ENSRNOG00000045865|olfactory:0.02734554979986056691,ENSRNOG00000050957|olfactory:0.03501528344910643381)100:0.07354182089857784488,ENSMUSG00000075143||Olfr1157:0.04623695569080641526)100:0.19672608530390658932,((ENSRNOG00000005863|olfactory:0.09166436073553002606,ENSMUSG00000075144||Olfr1156:0.06323452199612239477)100:0.08794103334958247586,flattened_line_56896_1-5609|OR5:0.12035632341965973868)100:0.17044060513428757608)100:0.10244159473326780452,(Ictidomys_tridecemlineatus|OR5|1391:0.12653129257718567779,Ictidomys_tridecemlineatus|OR5|648:0.11930263545326517949)86:0.05072363435470721160)100:0.39072035019999479255)99:0.15820130904764470592,(((Ictidomys_tridecemlineatus|OR8|1081:0.11476641329270197145,((ENSMUSG00000110526|olfactory:0.03739405111788288161,ENSMUSG00000061165|olfactory:0.02611232314174362357)100:0.04058679557534590476,(ENSRNOG00000045972|olfactory:0.02217316985886864933,ENSRNOG00000047801|olfactory:0.03222267737256892528)98:0.02505498772393476362)100:0.11168246740777405812)100:0.28625276863879223210,(((((ENSRNOG00000051184|olfactory:0.05494916926748691366,ENSMUSG00000066749||Olfr877:0.06064142455250265407)100:0.32015809192503880132,((ENSRNOG00000051115|olfactory:0.06492697383395236443,ENSMUSG00000066748|Olfactory:0.03814550452800871683)100:0.11807912876468541763,((ENSMUSG00000066750||Olfr876:0.04878719527747023971,ENSRNOG00000011563|olfactory:0.08922689602251798746)100:0.07033055380515523813,((ENSMUSG00000063350||Olfr874:0.03489258123731367456,ENSMUSG00000058628||Olfr875:0.05309443732268396415)100:0.03305921537903749874,(ENSRNOG00000048325|olfactory:0.02402935816214746625,ENSRNOG00000048941|olfactory:0.03103604548542127084)100:0.05470800371692121494)100:0.07195379189803591258)100:0.13943563433396066742)93:0.08065881209100586591)100:0.16457043731258916286,(((Ictidomys_tridecemlineatus|OR8|678:0.11225697620640882890,(Ictidomys_tridecemlineatus|OR8|485:0.05920914593948245486,Ictidomys_tridecemlineatus|OR8|1056:0.14697525728561489089)98:0.05216951307022025391)100:0.05494990069518160963,(((ENSMUSG00000044205||Olfr983:0.05545176495917506637,ENSRNOG00000047382|olfactory:0.06079596391485788537)100:0.04879537444669150570,flattened_line_6622_122557-123998|OR8:0.11855195194164272476)100:0.10535082585711051661,(((ENSMUSG00000052058||Olfr901:0.05912369043058722518,ENSRNOG00000050733|olfactory:0.06680423934605257685)99:0.03478393855114562949,((flattened_line_169306|OR8:0.01257543345267144938,flattened_line_210918|OR8:0.00613412837558741965)100:0.00977577270308454573,flattened_line_185373|OR8:0.01628984282210341542)100:0.07482070829756934383)100:0.07509768324748811175,(ENSMUSG00000096167||Olfr887:0.14048615648382145604,((ENSMUSG00000096409||Olfr890:0.08085436973947340844,(ENSRNOG00000051323|olfactory:0.09653923887847649932,ENSMUSG00000095527||Olfr888:0.04507403726449632497)87:0.03730180866830534736)77:0.03417872101842436838,((((ENSRNOG00000049356|olfactory:0.00000100000050002909,ENSRNOG00000049877|olfactory:0.00000100000050002909)100:0.11015685429824015329,ENSRNOG00000047328|olfactory:0.14042387620140739379)90:0.04165198237907482420,(ENSMUSG00000094461||Olfr883:0.14545513138209770210,(ENSRNOG00000031929|olfactory:0.11835977913756899615,(ENSRNOG00000051111|olfactory:0.09853415903808263043,ENSMUSG00000060583||Olfr881:0.09736934315169011589)95:0.04278924711139327208)67:0.01686859442829622205)62:0.02146457102033169292)33:0.01601556488584255158,((ENSMUSG00000096356||Olfr889:0.08575445304612168418,ENSRNOG00000058102|olfactory:0.07799954835984763968)51:0.01894647180485704852,((ENSMUSG00000096424||Olfr885:0.06656324647838467168,ENSMUSG00000095893||Olfr884:0.06119581744177202132)100:0.05855449130954946263,ENSRNOG00000051260|olfactory:0.09021638423889349889)63:0.02594609142427292334)37:0.01278554552119329397)68:0.03569953827222401704)55:0.01195396410247438410)100:0.08170449584517125441)95:0.04096179557731562115)98:0.05353789737883461741)100:0.23494379335257351005,((ENSMUSG00000043911||Olfr922:0.05221361786703498931,((ENSRNOG00000030000|olfactory:0.00000100000050002909,ENSRNOG00000047334|olfactory:0.00000100000050002909)34:0.00000100000050002909,ENSRNOG00000047687|olfactory:0.00000100000050002909)100:0.05849103603009399993)100:0.20059022382862290446,Ictidomys_tridecemlineatus|OR8|1260:0.19226146293357138095)100:0.20856176057488987063)45:0.03347849162424568897)43:0.02607019819783991735,(((ENSMUSG00000044798|olfactory:0.02135277122232705216,((ENSRNOG00000031054|olfactory:0.00000100000050002909,ENSRNOG00000048588|olfactory:0.00000100000050002909)100:0.06286595014996938791,(ENSRNOG00000049183|olfactory:0.00000100000050002909,(ENSRNOG00000047572|olfactory:0.00000100000050002909,((ENSRNOG00000047953|olfactory:0.00000100000050002909,ENSRNOG00000048892|olfactory:0.00000100000050002909)17:0.00000100000050002909,ENSRNOG00000031423|olfactory:0.00000100000050002909)7:0.00000100000050002909)7:0.00000100000050002909)100:0.05059707024163564992)94:0.07055833034211274335)100:0.47472532137390793805,((Ictidomys_tridecemlineatus|OR8|954:0.04213478113967820959,Ictidomys_tridecemlineatus|OR8|1428:0.03404953001683311276)100:0.13098310194530921047,((((flattened_line_117548|OR8:0.01477825292153537966,flattened_line_212720|OR8:0.01389273866017680902)100:0.03661833946667913953,(flattened_line_117006|OR8:0.01651019272257589834,(flattened_line_85765|OR8:0.01944753022935333947,(((((flattened_line_75800_1-1053|OR8:0.00000100000050002909,flattened_line_75800_1-1077|OR8:0.00000100000050002909)4:0.00000100000050002909,flattened_line_75800_1-1086|OR8:0.00000100000050002909)1:0.00000100000050002909,((flattened_line_75800_1-1068|OR8:0.00000100000050002909,flattened_line_75800_1-2533|OR8:0.00000100000050002909)3:0.00000100000050002909,flattened_line_75800_1-1071|OR8:0.00000100000050002909)3:0.00000100000050002909)2:0.00000100000050002909,flattened_line_75800_1-1059|OR8:0.00000100000050002909)5:0.00000100000050002909,flattened_line_75800_1-1056|OR8:0.00000100000050002909)98:0.00628337603975218616)70:0.01370557380876820039)91:0.02148404174278868012)100:0.07213143991587284143,(ENSMUSG00000049098|Olfactory:0.07408268416666828615,(ENSRNOG00000029086|olfactory:0.04730829076754107521,ENSRNOG00000058298|olfactory:0.04705070238197730376)100:0.05324583303536640361)85:0.01316120641404644291)67:0.02947699251517524321,ENSMUSG00000046150||Olfr918:0.13229601051030903669)99:0.08222280674878074125)100:0.25306631328802609016)27:0.04563453145908743375,(((Ictidomys_tridecemlineatus|OR8|884:0.15239003355072916479,(ENSRNOG00000051309|olfactory:0.07407135206440032538,ENSMUSG00000066747|olfactory:0.06808861058989093551)100:0.13675048070445552928)100:0.26235005453523080332,(Ictidomys_tridecemlineatus|OR8|939:0.20738869073697749346,(Ictidomys_tridecemlineatus|OR8|793:0.09795711762136309619,(((((ENSRNOG00000051518|olfactory:0.03164916072355503790,((ENSRNOG00000047425|olfactory:0.00000100000050002909,ENSRNOG00000049467|olfactory:0.00000100000050002909)33:0.00000100000050002909,ENSRNOG00000047286|olfactory:0.00000100000050002909)100:0.06405973791273522622)91:0.04887606162544920474,ENSMUSG00000049864|Mus:0.07674530377173580109)100:0.27938135580716955131,((ENSMUSG00000045528||Olfr891:0.10271386516068631289,((ENSRNOG00000047398|olfactory:0.00000100000050002909,ENSRNOG00000047723|olfactory:0.00000100000050002909)35:0.00000100000050002909,ENSRNOG00000046384|olfactory:0.00000100000050002909)100:0.08623065545156094469)100:0.09975971979330142125,(flattened_line_47422_1-10623|OR8:0.04140994008316572356,(flattened_line_46198_1-11599|OR8:0.03509126528387380289,(flattened_line_114250|OR8:0.03154013217512455919,(flattened_line_67604_1-3391|OR8:0.01256294045644173324,flattened_line_130923|OR8:0.00294985224104684328)99:0.01421403229502285308)55:0.00739107319276461391)79:0.01807700641776968653)100:0.07232875351966162880)100:0.16514975886355276469)98:0.05174310910174249184,((((ENSRNOG00000049352|olfactory:0.08538666787040252726,ENSRNOG00000057471|olfactory:0.05946228416656067911)98:0.04401653743926477874,(ENSMUSG00000096757|Mus:0.07620626619859492690,ENSMUSG00000094588||Olfr898:0.05821904723900394457)77:0.02470993993350176221)100:0.14562761007680855019,((((ENSMUSG00000058270||Olfr25:0.04682673025383964766,((ENSRNOG00000049796|olfactory:0.00000100000050002909,ENSRNOG00000048344|olfactory:0.00000100000050002909)31:0.00000100000050002909,ENSRNOG00000046328|olfactory:0.00000100000050002909)100:0.08365020762567804136)100:0.11237405897426472334,(((ENSRNOG00000046807|olfactory:0.00000100000050002909,ENSRNOG00000046963|olfactory:0.00000100000050002909)34:0.00000100000050002909,ENSRNOG00000049658|olfactory:0.00000100000050002909)100:0.10537567442245163174,((ENSRNOG00000048285|olfactory:0.00000100000050002909,ENSRNOG00000049320|olfactory:0.00000100000050002909)100:0.00000100000050002909,ENSRNOG00000054847|olfactory:0.00000100000050002909)100:0.10319071662002064771)98:0.03992941139519984306)100:0.08868476049077084200,((ENSMUSG00000096427||Olfr895:0.09771369570018295647,(ENSRNOG00000059901|olfactory:0.00000100000050002909,ENSRNOG00000060167|olfactory:0.00000100000050002909)100:0.04526815606824852872)100:0.07621681424881228406,(((ENSRNOG00000051138|olfactory:0.00000100000050002909,ENSRNOG00000046892|olfactory:0.00000100000050002909)100:0.08092205397109238085,ENSMUSG00000070311||Olfr894:0.06059745401983190893)100:0.06043541202793036721,(ENSMUSG00000094778||Olfr143:0.12254096867460706477,flattened_line_36975_5913-11169|OR8:0.10422528991458807068)46:0.01643210312028857423)64:0.01990572396104925770)49:0.02612124451031213115)69:0.01850411676668978211,(((ENSRNOG00000045793|olfactory:0.00000100000050002909,ENSRNOG00000048510|olfactory:0.00000100000050002909)33:0.00000100000050002909,ENSRNOG00000045971|olfactory:0.00000100000050002909)100:0.11856005348346798645,(flattened_line_94552|OR8:0.04060628406240624627,flattened_line_36975_1-2208|OR8:0.01035050513053917091)100:0.10172992578790121532)82:0.02986692093416872668)95:0.04113521811824868979)92:0.03821041332846100008,((ENSRNOG00000030341|olfactory:0.00000100000050002909,ENSRNOG00000051167|olfactory:0.00000100000050002909)100:0.07166889221730840531,ENSMUSG00000093901||Olfr893:0.08408667008314887892)100:0.24561644479767763549)91:0.04143204269642994375)100:0.08022312104422725521,(Ictidomys_tridecemlineatus|OR8|1333:0.05209661227748608320,Ictidomys_tridecemlineatus|OR8|996:0.08677047830756651203)100:0.07086897765060007348)23:0.01044734119565408556)100:0.15448651698048199155)100:0.19214275898158200695)74:0.06141508872607674696,(((flattened_line_113702|OR8:0.04995259494982098869,flattened_line_32745_15293-17394|OR8:0.04377852369192329618)100:0.09299576379604983234,((ENSMUSG00000096794||Olfr905:0.09202919179603090416,(ENSRNOG00000048854|olfactory:0.00000100000050002909,ENSRNOG00000050355|olfactory:0.00000100000050002909)100:0.10078593829339677068)55:0.02315694978650867375,(ENSMUSG00000057444|olfactory:0.09292855778821418333,((ENSRNOG00000046234|olfactory:0.00000100000050002909,ENSRNOG00000046241|olfactory:0.00000100000050002909)35:0.00000100000050002909,ENSRNOG00000049051|olfactory:0.00000100000050002909)100:0.07642911874173850817)59:0.03000809268563711316)88:0.02395922012335812215)100:0.13535231653645629635,(Ictidomys_tridecemlineatus|OR8|1095:0.18211810216070550839,((ENSRNOG00000050448|olfactory:0.08948716299403104701,ENSMUSG00000039962||Olfr906:0.06320952344792660216)100:0.14619319572887046199,((((((flattened_line_55260_1-6217|OR8:0.02579531341728845406,(flattened_line_53295_4449-7065|OR8:0.02467008799862511342,flattened_line_55034_1-6278|OR8:0.01111229650787549754)81:0.01769140913240199384)100:0.08397852069308250900,(ENSRNOG00000061646|olfactory:0.08479316658147725838,ENSMUSG00000110991|olfactory:0.09231541652462961489)93:0.05222565249479237115)98:0.06217868638779112944,(flattened_line_57869_608-5280|OR8:0.14255414329482943292,(ENSRNOG00000052884|olfactory:0.09196918119467833996,ENSMUSG00000062621||Olfr911-ps1:0.06609923087840414990)99:0.05536621890372891985)54:0.02249875709231944146)100:0.15705265450168895414,((flattened_line_6162_130397-131853|OR8:0.10670257786335518579,(ENSMUSG00000049926||Olfr921:0.08057262068532597410,(ENSRNOG00000045981|olfactory:0.01582079823100888613,ENSRNOG00000049172|olfactory:0.02827465309997091378)100:0.08312735668560355951)100:0.07578154150279994838)100:0.14349633421178759063,((flattened_line_92038|OR8:0.03945065825876023502,(flattened_line_45424_546-12243|OR8:0.04566224324359319936,flattened_line_44175_1-8601|OR8:0.01940980619335336624)48:0.02336825033000475976)100:0.10491435360749289118,((ENSMUSG00000060114||Olfr910:0.03523845609868477696,ENSMUSG00000111448||Olfr912:0.04656206169031013725)99:0.02912786848435595238,((ENSRNOG00000050945|olfactory:0.01398972826866601120,ENSRNOG00000055051|olfactory:0.03359836578006608621)74:0.01284326002283245165,((ENSRNOG00000049805|olfactory:0.00000100000050002909,ENSRNOG00000049611|olfactory:0.00000100000050002909)100:0.05268619397580792674,(ENSRNOG00000050017|olfactory:0.00000100000050002909,ENSRNOG00000050613|olfactory:0.00000100000050002909)100:0.02103757777434914558)38:0.00579995004611593996)100:0.03595608111790940531)100:0.07651257699509281252)100:0.11767388953615350033)51:0.01414927286870140168)18:0.00812520705588442270,(((((flattened_line_31905_21517-22904|OR8:0.00000100000050002909,flattened_line_31905_21517-22949|OR8:0.00000100000050002909)33:0.00000100000050002909,flattened_line_31905_21517-24276|OR8:0.00000100000050002909)100:0.11585491580229233255,((ENSRNOG00000049321|olfactory:0.00000100000050002909,ENSRNOG00000049225|olfactory:0.00000100000050002909)100:0.00000100000050002909,ENSRNOG00000058577|olfactory:0.02134962489666182919)100:0.12476046682241696828)100:0.11528793872730780379,flattened_line_6162_106428-107890|OR8:0.25575446910884064300)70:0.04204963592273888717,((((ENSRNOG00000046136|olfactory:0.07278943968292010680,ENSMUSG00000047050||Olfr914:0.05254831096685431274)100:0.08550796126818470400,((flattened_line_60629_1-4586|OR8:0.01444136951275379679,flattened_line_61704_1-4360|OR8:0.02368162493508422367)90:0.01944682075122827758,flattened_line_75125_1-2588|OR8:0.04509054928350456071)98:0.04485062605967164023)100:0.09690366841410870402,((ENSRNOG00000046504|olfactory:0.03907795246625822561,ENSMUSG00000059189||Olfr913:0.09771781219224028037)100:0.12009588890096517533,(flattened_line_119430|OR8:0.07633205789909358607,(flattened_line_53405_1-6991|OR8:0.04427683320618141377,flattened_line_53041_1-7186|OR8:0.04243006926613843155)97:0.05320781717218377171)49:0.04997296707842130425)56:0.05514944629465245302)83:0.02613199221446322468,((flattened_line_6162_116871-118315|OR8:0.15686281053667044949,(ENSMUSG00000061039||Olfr920:0.10577430576624684277,(((ENSRNOG00000047324|olfactory:0.00000100000050002909,ENSRNOG00000046762|olfactory:0.00000100000050002909)96:0.00000100000050002909,ENSRNOG00000052231|olfactory:0.00000100000050002909)100:0.11166396558382150894,((ENSRNOG00000032383|olfactory:0.00000100000050002909,ENSRNOG00000052824|olfactory:0.00000100000050002909)64:0.00000100000050002909,ENSRNOG00000048474|olfactory:0.00000100000050002909)100:0.11870728413116413136)73:0.03641139254778895384)100:0.07004019931023104661)100:0.10093019583918419468,(ENSRNOG00000060071|olfactory:0.12290078471154868012,(ENSMUSG00000094810||Olfr907:0.11839857130570977106,ENSRNOG00000061259|olfactory:0.07738883784791260323)99:0.04774728948470466361)100:0.14345570707641708275)42:0.01439045467893325728)61:0.02668168176513252901)28:0.01735120584798615154)100:0.12420939203554365315,((flattened_line_32745_7652-11061|OR8:0.11303725338884064444,(ENSMUSG00000094380||Olfr904:0.05499901322702899914,(ENSRNOG00000048549|olfactory:0.00000100000050002909,ENSRNOG00000049725|olfactory:0.00000100000050002909)100:0.06818036564020027446)100:0.06830580860882495831)100:0.07075337437402791363,((ENSMUSG00000049334||Olfr902:0.09280877763929334945,((ENSRNOG00000047869|olfactory:0.00000100000050002909,ENSRNOG00000048942|olfactory:0.00000100000050002909)100:0.04882221412740612304,(ENSRNOG00000049454|olfactory:0.00000100000050002909,ENSRNOG00000045672|olfactory:0.00000100000050002909)100:0.01593787145496981111)100:0.08439414506381355541)100:0.16575058646343066027,(((ENSRNOG00000046099|olfactory:0.00000100000050002909,ENSRNOG00000049421|olfactory:0.00000100000050002909)100:0.14208406697973197108,((((ENSRNOG00000046873|olfactory:0.00000100000050002909,ENSRNOG00000049493|olfactory:0.00000100000050002909)33:0.00000100000050002909,ENSRNOG00000050632|olfactory:0.00000100000050002909)100:0.08899554484068933347,ENSMUSG00000094701||Olfr916:0.09213501697664844281)95:0.03737576200435121371,(ENSMUSG00000063225||Olfr917:0.07756576564789814665,((ENSRNOG00000049807|olfactory:0.00000100000050002909,ENSRNOG00000050688|olfactory:0.00000100000050002909)32:0.00000100000050002909,ENSRNOG00000050484|olfactory:0.00000100000050002909)100:0.07827528167771231893)92:0.03215030137991254505)100:0.07173893089406803425)100:0.03880366320005502329,((flattened_line_55608_1-6083|OR8:0.02717923123469053251,flattened_line_57145_1-5332|OR8:0.03062032529422245575)100:0.09077014347742930200,(flattened_line_48688_1-3193|OR8:0.03192828808506559257,(flattened_line_60889_1-847|OR8:0.00000100000050002909,(((((((flattened_line_60889_1-829|OR8:0.00000100000050002909,flattened_line_60889_1-838|OR8:0.00000100000050002909)4:0.00000100000050002909,(flattened_line_60889_1-817|OR8:0.00000100000050002909,flattened_line_60889_1-805|OR8:0.00000100000050002909)4:0.00000100000050002909)1:0.00000100000050002909,flattened_line_60889_1-4531|OR8:0.00000100000050002909)0:0.00000100000050002909,flattened_line_60889_1-859|OR8:0.00000100000050002909)0:0.00000100000050002909,flattened_line_60889_1-853|OR8:0.00000100000050002909)0:0.00000100000050002909,flattened_line_60889_1-832|OR8:0.00000100000050002909)1:0.00000100000050002909,flattened_line_60889_1-841|OR8:0.00000100000050002909)3:0.00000100000050002909)100:0.04127504042630218695)100:0.05580667864977705700)100:0.05743063403939487055)100:0.06416059102774165912)100:0.07374573312693447069)95:0.04403269948440183268)70:0.02776560662466735774)65:0.03011609540516510183)45:0.02827492405191613101)100:0.20183556423739446029)28:0.02270781197887244626)44:0.04174121678329155427)98:0.15896618817974031423,(((((flattened_line_79259|OR8:0.07806545506016110414,((ENSRNOG00000046553|olfactory:0.11097968900347578158,(ENSMUSG00000058856||Olfr952:0.02578293596023192510,ENSMUSG00000063176||Olfr955:0.01148118191233138928)100:0.06100899770836141350)100:0.05287014106027975585,(((ENSRNOG00000049310|olfactory:0.00000100000050002909,ENSRNOG00000050842|olfactory:0.00000100000050002909)32:0.00000100000050002909,ENSRNOG00000054595|olfactory:0.00000100000050002909)100:0.10207771342155033678,ENSMUSG00000048501||Olfr938:0.05376726886957059609)100:0.04385612721172540973)100:0.07370665160414802131)100:0.16026047298246598460,(flattened_line_21512_25049-26496|OR8:0.11000833086182736087,(ENSMUSG00000095322||Olfr957:0.07755391775361651641,((ENSRNOG00000049512|olfactory:0.00000100000050002909,ENSRNOG00000046665|olfactory:0.00000100000050002909)100:0.07501629505955118016,(ENSRNOG00000039238|olfactory:0.04035993917713849577,ENSRNOG00000039239|olfactory:0.03364046022227112909)49:0.00745672574136774062)99:0.04739639647171485504)100:0.06227674254310179569)100:0.16350711431470502100)100:0.07075897114261624210,((((ENSRNOG00000057118|olfactory:0.00752364880183491267,ENSRNOG00000053365|olfactory:0.04683578499262133765)100:0.08675238067119038499,ENSMUSG00000095839||Olfr965:0.09490926427712464974)100:0.11516917089274623931,((ENSMUSG00000056961||Olfr919:0.05337149684182433684,ENSMUSG00000094353|Olfactory:0.05693427917762290680)99:0.02660000330553245751,((ENSRNOG00000058809|olfactory:0.02978072060626292539,ENSRNOG00000060661|olfactory:0.04841744941283789710)100:0.06926842120782146506,((ENSRNOG00000046510|olfactory:0.00000100000050002909,ENSRNOG00000045625|olfactory:0.00000100000050002909)34:0.00000100000050002909,ENSRNOG00000048360|olfactory:0.00000100000050002909)100:0.04413851508297642751)99:0.04649312525214650132)100:0.09577563187304878600)100:0.14551385301726410537,(((flattened_line_70977_1-2985|OR8:0.09176888525995766099,flattened_line_224478|OR8:0.06442368697742140160)100:0.08534540948341924615,(((ENSRNOG00000052227|olfactory:0.11151191416222250297,(ENSMUSG00000094449||Olfr972:0.05551642740418876593,ENSMUSG00000095903||Olfr968:0.04734572574016996521)100:0.06323290485789605231)82:0.02499711330749588428,(ENSMUSG00000095774||Olfr970:0.06959842495798086726,ENSMUSG00000094254||Olfr969:0.09178405427068297984)68:0.02123439233290002129)59:0.02001193299007045234,(ENSRNOG00000061737|olfactory:0.05681894844721880472,ENSRNOG00000053357|olfactory:0.08153032451571057271)80:0.02548845551486749600)100:0.06600535283787641039)91:0.04525062272860295998,(ENSMUSG00000055820||Olfr967:0.07023910695700692763,ENSRNOG00000055420|olfactory:0.09131888223457411413)100:0.16165661599977496077)87:0.04659837609347761839)71:0.01698550754959449183)76:0.01986426591735235975,(Ictidomys_tridecemlineatus|OR8|1310:0.26966839273156323342,((Ictidomys_tridecemlineatus|OR8|1165:0.18029607271654490841,Ictidomys_tridecemlineatus|OR8|1517:0.11458196668154552178)96:0.05105444296646465679,((Ictidomys_tridecemlineatus|OR8|343:0.11470256989278343474,Ictidomys_tridecemlineatus|OR8|751:0.15572191380722913423)83:0.04263443808257583872,Ictidomys_tridecemlineatus|OR8|1451:0.15810190096467921506)65:0.01323294300393714970)64:0.02473863203418693452)91:0.02628743885194395613)99:0.08428318607285513464,(((flattened_line_6162_25341-26786|OR8:0.09997788573392216160,(((((ENSRNOG00000047291|olfactory:0.00000100000050002909,(ENSRNOG00000049831|olfactory:0.00000100000050002909,(ENSRNOG00000060027|olfactory:0.00000100000050002909,ENSRNOG00000053897|olfactory:0.00000100000050002909)15:0.00000100000050002909)6:0.00000100000050002909)5:0.00000100000050002909,ENSRNOG00000045993|olfactory:0.00000100000050002909)5:0.00000100000050002909,ENSRNOG00000047332|olfactory:0.00000100000050002909)100:0.10534682376276634230,((ENSRNOG00000061331|olfactory:0.00000100000050002909,ENSRNOG00000048560|olfactory:0.00000100000050002909)100:0.00440133020496243869,((ENSRNOG00000059867|olfactory:0.00000100000050002909,ENSRNOG00000046311|olfactory:0.00000100000050002909)16:0.00000100000050002909,(ENSRNOG00000046411|olfactory:0.00000100000050002909,(ENSRNOG00000050950|olfactory:0.00000100000050002909,ENSRNOG00000047973|olfactory:0.00000100000050002909)16:0.00000100000050002909)7:0.00000100000050002909)100:0.00589867288994776369)100:0.11672669306919393473)94:0.03399419436047221993,((ENSMUSG00000095194||Olfr936:0.10502207128297999517,ENSMUSG00000058820|Olfactory:0.07822756900782669442)95:0.03467032550783031436,ENSMUSG00000059595||Olfr935:0.07338026140953934906)91:0.02294694500476250620)100:0.08155402422718785460)100:0.25520672619773504541,(Ictidomys_tridecemlineatus|OR8|247:0.17967220825751453739,((flattened_line_6162_17104-18554|OR8:0.07098236912071845262,(ENSMUSG00000094182||Olfr937:0.06808981561297146323,(ENSRNOG00000048508|olfactory:0.00000100000050002909,((ENSRNOG00000050717|olfactory:0.00000100000050002909,ENSRNOG00000048445|olfactory:0.00000100000050002909)20:0.00000100000050002909,ENSRNOG00000046359|olfactory:0.00000100000050002909)16:0.00000100000050002909)100:0.09670323638328853777)100:0.06920731899074994420)100:0.06334294525527149611,(flattened_line_21512_45121-46622|OR8:0.08802892855588892451,((ENSMUSG00000062649||Olfr44:0.07173997335399924513,ENSRNOG00000039244|olfactory:0.07320059549415720845)99:0.02369724710938610548,(((ENSRNOG00000050953|olfactory:0.00000100000050002909,ENSRNOG00000046648|olfactory:0.00000100000050002909)34:0.00000100000050002909,ENSRNOG00000052652|olfactory:0.00000100000050002909)100:0.15954433804348899795,((ENSRNOG00000049652|olfactory:0.11563689009375092975,ENSMUSG00000063380||Olfr945:0.12425279920136973744)78:0.03564370367374327525,(((ENSRNOG00000057810|olfactory:0.16475693630722318406,ENSRNOG00000052267|olfactory:0.13717351249213982634)44:0.02582223133936307688,(ENSRNOG00000055935|olfactory:0.13353776899810518297,(ENSMUSG00000094269||Olfr951:0.04611264715574846240,ENSMUSG00000094745||Olfr954:0.03182681250091141251)100:0.08621740125048389658)37:0.01159867218453738621)66:0.01894569098857440057,(((ENSMUSG00000096109|Olfactory:0.04837111285727690307,(ENSMUSG00000049708||Olfr27:0.03453967257083406794,ENSMUSG00000096555||Olfr944:0.10529477100128907530)54:0.01764570725475990420)100:0.04320459447740303272,((ENSRNOG00000052895|olfactory:0.00000100000050002909,ENSRNOG00000053256|olfactory:0.00000100000050002909)100:0.15631745092534538033,(ENSRNOG00000057310|olfactory:0.00000100000050002909,ENSRNOG00000055735|olfactory:0.00000100000050002909)100:0.13974844342343917258)79:0.02751366558555097194)100:0.06567037212443747884,((ENSRNOG00000050283|olfactory:0.10090320383025454254,ENSMUSG00000057349||Olfr948:0.07313960874903367715)100:0.08377179887808264280,(ENSMUSG00000094970||Olfr943:0.10271378298471196822,((ENSRNOG00000060632|olfactory:0.00000100000050002909,ENSRNOG00000052671|olfactory:0.00000100000050002909)100:0.10788055290171649769,(ENSRNOG00000059982|olfactory:0.00000100000050002909,ENSRNOG00000047227|olfactory:0.00000100000050002909)100:0.05284496641585785526)99:0.04009587313372160039)89:0.03719147892519671095)37:0.00773168913988547118)26:0.00587718406898231176)36:0.00538606502713607094)97:0.04864737158712439252)99:0.03796639046723026406)100:0.03678506344841450670)95:0.04374208694614074855)100:0.08290895076419960152)83:0.04198743891446675425)79:0.06672164204456759729,(Ictidomys_tridecemlineatus|OR8|677:0.18552183891184068076,(flattened_line_6162_7495-9853|OR8:0.17523874024182375941,(flattened_line_31284_7788-11430|OR8:0.07182165206466058216,(ENSMUSG00000095390||Olfr229:0.06875043973177376311,((ENSRNOG00000061476|olfactory:0.05235930563664258075,ENSRNOG00000061713|olfactory:0.02364608175942561202)98:0.07261378655914386970,ENSMUSG00000093934||Olfr971:0.11633909743166735706)83:0.02352858188415842336)100:0.05218938352919245266)100:0.07810626961095430698)100:0.09310212466911513274)100:0.09552171805783969682)48:0.02835884160900259757)100:0.25071107156779737224)87:0.08978112928007438154)75:0.04580279281355543325,((((ENSMUSG00000062103||Olfr924:0.01245351616008114927,ENSMUSG00000064333||Olfr926:0.06535332714503719331)100:0.36962288759713179953,((ENSMUSG00000058515||Olfr933:0.06175319266531644619,ENSMUSG00000047667||Olfr26:0.04259999049335844168)87:0.04637103845844665201,(ENSMUSG00000063221||Olfr930:0.06042355785225989734,((((ENSRNOG00000046661|olfactory:0.00000100000050002909,ENSRNOG00000050309|olfactory:0.00000100000050002909)14:0.00000100000050002909,(ENSRNOG00000049136|olfactory:0.00000100000050002909,ENSRNOG00000049554|olfactory:0.00000100000050002909)20:0.00000100000050002909)11:0.00000100000050002909,ENSRNOG00000012079|olfactory:0.00000100000050002909)92:0.00328775266732619833,ENSRNOG00000050642|olfactory:0.01334602122109710375)99:0.07965350518080201170)68:0.04506574721591878607)100:0.43801716534752860310)85:0.14308520191594181759,(Ictidomys_tridecemlineatus|OR8|709:0.14950690280639292173,(ENSMUSG00000051493||Olfr974:0.09391659212889860719,ENSRNOG00000060221|olfactory:0.06401112238643004437)100:0.14996487761904969682)100:0.37297529614364216544)52:0.06948844124396837130,(Ictidomys_tridecemlineatus|OR8|1126:0.16442734278100740175,(flattened_line_6622_86725-88175|OR8:0.09236782353098613174,(ENSMUSG00000049073|olfactory:0.04923239056602770475,ENSRNOG00000053238|olfactory:0.06611322780667243382)99:0.04280767915527255302)100:0.10619174526481015008)100:0.36576682825278061806)62:0.05021611435365372356)98:0.32227963824328403897)35:0.05872181478358578371,((((((Ictidomys_tridecemlineatus|OR5|859:0.00315556892124730769,Ictidomys_tridecemlineatus|OR5|1116:0.02647974901336670045)100:0.13329209630288726962,Ictidomys_tridecemlineatus|OR5|813:0.13272610234790296890)89:0.05713174496458441748,((ENSRNOG00000029640|olfactory:0.05898572540187327351,ENSMUSG00000075221||Olfr992:0.07906208559831202909)100:0.21138892490546926095,(ENSRNOG00000032273|olfactory:0.05950098081002227340,(ENSMUSG00000075223||Olfr987:0.02859273865631452305,ENSMUSG00000075222||Olfr988:0.03392593988364275143)100:0.04446005920580315546)100:0.19670016867286663209)77:0.07081580597001330135)100:0.18445546291838835207,((Ictidomys_tridecemlineatus|OR5|663:0.03594084604176311926,(Ictidomys_tridecemlineatus|OR5|1332:0.03161770878792000833,Ictidomys_tridecemlineatus|OR5|816:0.02661121862151721168)80:0.01543406663316711572)100:0.16549678302385492645,(((ENSMUSG00000075219||Olfr994:0.06428987505664340851,ENSRNOG00000034115|olfactory:0.07805370732318078764)100:0.07594025143618741980,(ENSMUSG00000075218||Olfr995:0.03037971262801609368,ENSRNOG00000033543|olfactory:0.07522551544245034694)100:0.09255145638577132183)98:0.07086054866409664810,ENSMUSG00000075220||Olfr993:0.18703920796787201764)100:0.12072190586026021464)100:0.17780630706281047582)100:0.53109115485374436272,(((((ENSMUSG00000075205||Olfr1037:0.04474074763677529654,ENSRNOG00000009693|olfactory:0.09236367595977550138)99:0.07803370013050990595,flattened_line_38460_7154-8616|OR5:0.08678063885402688415)99:0.57648644845378982371,((Ictidomys_tridecemlineatus|OR5|1125:0.20881331048856016652,(ENSRNOG00000031051|olfactory:0.04859291711171650346,ENSMUSG00000075201||Olfr1043:0.07025100182099358603)100:0.21461607291693424182)100:0.20020291332917067306,(Ictidomys_tridecemlineatus|OR5|1154:0.25289196604551295033,((ENSRNOG00000050467|olfactory:0.06627907085939793719,ENSMUSG00000075202||Olfr1042:0.05496986945484312603)100:0.06307422192743604439,((flattened_line_104430|OR5:0.00753906216540330826,(flattened_line_116662|OR5:0.00763381458713366032,flattened_line_77670|OR5:0.02790099452965646987)66:0.00527749519412002484)100:0.10559437002186736199,(ENSRNOG00000049794|olfactory:0.09941675135758405724,(ENSMUSG00000075204||Olfr1039:0.05973603111513621500,ENSMUSG00000075203||Olfr1040:0.05553921475961897530)100:0.05845648344229891630)97:0.03001372425843555625)100:0.07148722100375287658)100:0.11005004622675605697)96:0.12025230034751097086)100:0.39850943089535584285)89:0.12952273975841038789,(((flattened_line_209904|OR8:0.10289847660302060828,(ENSRNOG00000031811|olfactory:0.06172334374927745948,ENSMUSG00000050577|olfactory:0.04479563248492874489)97:0.07879654005259457972)100:0.35642188581975720041,((ENSRNOG00000049721|olfactory:0.06894848698845698620,ENSMUSG00000075200|Olfactory:0.05875424007230363455)100:0.10593222340469291010,(Ictidomys_tridecemlineatus|OR8|561:0.18425302754880631961,(ENSRNOG00000049332|olfactory:0.05621005287885802448,ENSMUSG00000075199|olfactory:0.05282210837991185154)100:0.13700164745086362839)61:0.04596648494212213221)100:0.38251805369246522082)87:0.08205397958439411554,((Ictidomys_tridecemlineatus|OR8|913:0.18878167685709690282,((Ictidomys_tridecemlineatus|OR8|1016:0.24964635184158959214,(ENSMUSG00000075198||Olfr1045:0.05140173736090670326,ENSRNOG00000045807|olfactory:0.06600139548330712091)100:0.12519592597058146199)51:0.10213456684956769005,(((ENSMUSG00000090059||Olfr1062:0.02113313482249223538,ENSMUSG00000075187||Olfr1057:0.01317031495137263412)100:0.02353802655447410214,(ENSRNOG00000053249|olfactory:0.00000100000050002909,ENSRNOG00000061224|olfactory:0.00000100000050002909)100:0.09029622023682153109)100:0.07715820244688345597,flattened_line_50151_663-8773|OR8:0.17420028152453803649)99:0.09485037451837988187)46:0.05274631551005126012)100:0.46876319766046697923,(((((((flattened_line_51198_1-8150|OR8:0.03677094278968291718,flattened_line_54610_1-6483|OR8:0.07860801089889023208)100:0.07854734523949495617,flattened_line_28066_29810-32497|OR8:0.04214917463124824570)100:0.10263940842417701438,(((ENSRNOG00000009770|olfactory:0.00000100000050002909,ENSRNOG00000053834|olfactory:0.00000100000050002909)100:0.03215622254533243712,ENSRNOG00000049125|similar:0.05099989580964752606)99:0.04120886740867978765,(ENSMUSG00000075192||Olfr1053:0.09349476494170141927,ENSMUSG00000050603||Olfr1008:0.08072616582635433469)62:0.01330006045845838134)100:0.04535309657976593217)100:0.10807062817484235084,((ENSRNOG00000009764|olfactory:0.07773943867074770142,(ENSMUSG00000075193||Olfr1051:0.00806438765912135570,ENSMUSG00000075194||Olfr1049:0.01722679375206629879)100:0.05996879322075936852)100:0.07308039499709527431,flattened_line_50661_1-8472|OR8:0.14032781651698969516)100:0.16025913885749676346)75:0.05294571358931639965,ENSMUSG00000075195||Olfr1048:0.33098902795746926175)49:0.03655240070861740659,(Ictidomys_tridecemlineatus|OR8|795:0.10726569932910740013,Ictidomys_tridecemlineatus|OR8|680:0.14762601202267844336)97:0.08315626979757130555)100:0.21506864370078085380,((((((ENSMUSG00000075174||Olfr1087:0.24504409328448548133,(ENSRNOG00000029884|olfactory:0.07327611302960160278,ENSMUSG00000075196||Olfr1047:0.05684400160845948236)100:0.13325711606799842124)32:0.02342615472327259224,((flattened_line_28066_22221-23653|OR8:0.09569322627507656498,(ENSMUSG00000075190||Olfr1054:0.06485533185916479704,(ENSRNOG00000054293|olfactory:0.00000100000050002909,ENSRNOG00000059263|olfactory:0.00000100000050002909)100:0.05777769547042270470)100:0.07521900296112402073)100:0.17544720847594150182,((flattened_line_78528|OR8:0.23360843499390879230,((ENSMUSG00000111306||Olfr1065:0.06148861369614014999,(ENSRNOG00000055159|olfactory:0.00000100000050002909,ENSRNOG00000047474|olfactory:0.00000100000050002909)100:0.12185990584301398254)100:0.06173443585754064683,((ENSRNOG00000032730|olfactory:0.00000100000050002909,ENSRNOG00000052339|olfactory:0.00000100000050002909)100:0.13937212515617680708,ENSMUSG00000075186||Olfr1058:0.08437880676228327881)100:0.06484492559658271149)91:0.04198896524686992343)100:0.07181399050311582100,((flattened_line_9919_1-1113|OR8:0.16032217079820770822,((ENSMUSG00000075185||Olfr1061:0.05214795774514308091,ENSMUSG00000075181||Olfr1066:0.05013881324147437951)100:0.04392305332731895329,ENSRNOG00000056110|olfactory:0.10552445273094861189)100:0.11484151358191316272)100:0.07451566646627617863,((ENSRNOG00000053395|olfactory:0.15621938194622314588,((ENSRNOG00000052035|olfactory:0.14993639927980778603,ENSMUSG00000111772||Olfr228:0.08239887339231630192)77:0.01512849444336624750,ENSMUSG00000060742||Olfr1076:0.05098200808597482675)92:0.02774025201287116590)100:0.08944740174231734231,(ENSRNOG00000055270|olfactory:0.09533331740787004405,ENSMUSG00000075179||Olfr1079:0.10028640495326207605)100:0.13941419472530283685)97:0.08213242979973273128)90:0.04177797594251516505)91:0.03798071968109219265)18:0.01515598604482349017)20:0.01777910727526203424,(((flattened_line_40327_1-7473|OR8:0.08696920018679120401,(ENSRNOG00000053924|olfactory:0.08595548529347867006,(ENSMUSG00000110912||Olfr1080:0.01114289644641716821,(ENSMUSG00000111689||Olfr1082:0.01614769309824561766,ENSMUSG00000110804||Olfr1084:0.03588758427198753681)86:0.01044046917038967022)100:0.05543000984195428638)93:0.03733802351237847789)100:0.18502205212413186386,(ENSMUSG00000075172||Olfr1090:0.05686176761698195220,ENSRNOG00000046997|olfactory:0.07266722952772390609)100:0.24948791014407925570)70:0.04139661593343530593,((ENSMUSG00000075176||Olfr1085:0.16011173208414833380,(flattened_line_120749|OR8:0.07329524786723819185,(flattened_line_233340|OR8:0.01031766546806509380,flattened_line_61980_1-4307|OR8:0.02778597574451261917)97:0.03610405932848314431)100:0.08847593276129933626)100:0.12575754768316058096,(ENSRNOG00000045634|olfactory:0.10371158067634546340,ENSMUSG00000111711||Olfr1089:0.08146829848022203724)100:0.24444124850649220915)87:0.05058820056903583912)56:0.03397158854180692272)31:0.03615196476499581146,((Ictidomys_tridecemlineatus|OR8|1346:0.00874072882868824792,Ictidomys_tridecemlineatus|OR8|754:0.00053717881029905585)100:0.23137904685464819043,((Ictidomys_tridecemlineatus|OR8|1018:0.13897975236102227958,(Ictidomys_tridecemlineatus|OR8|744:0.16741433662532856363,Ictidomys_tridecemlineatus|OR8|1188:0.11647950854010909183)68:0.04275086632278503329)52:0.02236143873059643489,Ictidomys_tridecemlineatus|OR8|755:0.16047649915217909733)68:0.01997849072994534528)32:0.04372727687101719829)100:0.14239219797726590522,((flattened_line_28066_25-6001|OR8:0.09399434697555600349,((ENSRNOG00000053241|olfactory:0.00000100000050002909,ENSRNOG00000061753|olfactory:0.00000100000050002909)100:0.06926388205740037496,ENSMUSG00000075188||Olfr1056:0.08070571828208858434)100:0.11894825473715463227)100:0.23596606371679210157,(flattened_line_28066_12875-16941|OR8:0.17007671813375582759,ENSMUSG00000075189|Mus:0.17052148838390854269)100:0.33118182713724148014)52:0.04728046679206017455)100:0.12402284870723741250,(Ictidomys_tridecemlineatus|OR8|1067:0.14311942729588358891,(ENSMUSG00000075197|olfactory:0.06363381058928734013,ENSRNOG00000009747|olfactory:0.07272129678843446132)100:0.24756371681061692391)100:0.33360709524617754296)77:0.06970677799241048467)100:0.30703739634777948986)97:0.19552725688096916912)42:0.04234895009862876814)92:0.10948793753364198522,(((ENSRNOG00000049778|similar:0.04231527733864468011,ENSMUSG00000051200||Olfr513:0.04268769857045193877)99:0.07055697178596459507,flattened_line_10117_54505-55964|OR5:0.06439682032582502713)100:0.48323226031925597956,((ENSMUSG00000075206||Olfr1024:0.61384767791345939969,((flattened_line_27750_35725-36731|OR5:0.01431178907286019888,flattened_line_29395_1-894|OR5:0.01196083030605858688)99:0.07378353254435388031,((ENSRNOG00000049901|similar:0.03386535134014082016,ENSRNOG00000033994|olfactory:0.01755636008282333502)100:0.04548485145721162248,(ENSMUSG00000059873||Olfr1029:0.01565270030940029214,ENSMUSG00000057207||Olfr1028:0.02002831972524095686)100:0.05061058737394278501)100:0.06389934514108978891)99:0.44079503090175081725)55:0.09315190276158505367,(((Ictidomys_tridecemlineatus|OR5|722:0.12253513045889226352,((ENSRNOG00000031124|olfactory:0.05361665373504873738,ENSMUSG00000044923|Olfactory:0.04258179753352923924)100:0.04407697513560056984,flattened_line_29395_8047-12347|OR5:0.04961899009195067795)100:0.09978426383503166686)100:0.30680498062522854053,(((ENSRNOG00000030468|olfactory:0.10062926335274448297,(ENSMUSG00000102091||Olfr1034:0.02129444536954594805,ENSMUSG00000099820||Olfr1036:0.01861456461866895298)83:0.03033398306520376092)100:0.32567983833028102403,(flattened_line_29395_26173-29988|OR5:0.32215571318034935677,(Ictidomys_tridecemlineatus|OR5|1279:0.19731328931669200877,(ENSMUSG00000045392||Olfr1033:0.04055527904496710606,(ENSRNOG00000033395|olfactory:0.09679692871469330884,ENSMUSG00000042796||Olfr1032:0.03936173175083101938)67:0.01837975616745489774)99:0.11899024828891789640)100:0.15386637719947299230)68:0.09057780357048851594)100:0.31591893165274426147,(Ictidomys_tridecemlineatus|OR5|1107:0.19225020059694272745,(flattened_line_29395_17869-21423|OR5:0.11345237940503737073,(ENSMUSG00000043267|olfactory:0.05256454483226359609,ENSRNOG00000009670|olfactory:0.04826477848228440115)99:0.05724940264416304714)100:0.13076716471312732626)100:0.23101288754523879865)100:0.17071081393642503765)46:0.06344900287840614383,(((Ictidomys_tridecemlineatus|OR5|1272:0.02349574747459087440,Ictidomys_tridecemlineatus|OR5|732:0.00919413164187639700)100:0.12797609173104002034,((ENSRNOG00000056132|olfactory:0.12986073731680070065,flattened_line_27750_13679-15379|OR5:0.06372448234462668726)68:0.03815895835515455831,(flattened_line_27750_22371-28393|OR5:0.08273794829754563263,(ENSMUSG00000042863||Olfr1026:0.05761029135327100370,ENSRNOG00000031426|olfactory:0.04913427732957995758)100:0.09061886724897637302)81:0.05996236981030080015)98:0.10375739967158219279)100:0.29349754296550245591,(((ENSMUSG00000050128||Olfr1023:0.06639693713718269885,ENSRNOG00000060260|olfactory:0.05184364111168036221)100:0.06486186834588519856,(ENSMUSG00000057761||Olfr1022:0.06032181694167283031,ENSRNOG00000058567|olfactory:0.05436004198689957378)100:0.04827509188854167688)100:0.17216966206552225538,(Ictidomys_tridecemlineatus|OR5|1155:0.01761643321246449817,Ictidomys_tridecemlineatus|OR5|721:0.00994264045871312563)100:0.15692470196889427014)100:0.34906044004659109170)9:0.03888055129071055216)12:0.02800071301662234585)99:0.29906006508090454687)51:0.07496225545301427040)61:0.06165280485343534872)45:0.04455559123198297999,(((Ictidomys_tridecemlineatus|OR5|809:0.12435959288298809033,(ENSMUSG00000050504||Olfr1323:0.05619198093557680601,ENSRNOG00000029322|olfactory:0.07644040466409908474)100:0.23206521110470440528)100:0.87409056088710557209,(((ENSRNOG00000009943|olfactory:0.05600500155626824544,ENSMUSG00000075166|olfactory:0.02847649823454063284)100:0.18942011184674786839,(Ictidomys_tridecemlineatus|OR8|682:0.02160675525615390544,(Ictidomys_tridecemlineatus|OR8|668:0.00000100000050002909,Ictidomys_tridecemlineatus|OR8|331:0.00000100000050002909)100:0.02022973220328762312)100:0.24390333788193555020)100:0.52848285539278405665,((Ictidomys_tridecemlineatus|OR8|1070:0.11904161921395998991,Ictidomys_tridecemlineatus|OR5|1019:0.03364904501256930219)100:0.13630201250800241808,(((flattened_line_32395_5180-7244|OR5:0.15734749817008047978,(ENSMUSG00000070875||Olfr1100:0.10110738499071540708,((ENSRNOG00000045546|olfactory:0.03367721813316233714,ENSRNOG00000055669|olfactory:0.02356686592995714188)96:0.01715954800359014570,ENSRNOG00000050654|olfactory:0.02677166738763548867)100:0.04264986676478210725)100:0.06090986286070237260)98:0.08724347400437065803,((flattened_line_32395_17255-21338|OR5:0.10308381288520940267,(ENSMUSG00000075168||Olfr1099:0.07575953152037386007,ENSRNOG00000054730|olfactory:0.12387780535271702975)99:0.06413818555207642658)100:0.12426240624063207563,(ENSRNOG00000050009|olfactory:0.28852136570145220373,((ENSMUSG00000075169||Olfr1098:0.04646398373801429588,ENSMUSG00000075170||Olfr1097:0.01131503996879436660)100:0.10624744558982016085,(ENSRNOG00000049234|olfactory:0.05725009017666345124,ENSRNOG00000061596|olfactory:0.02636882961829559516)100:0.06567125369106344146)100:0.14773299945354995133)88:0.04900610816288385879)60:0.02348296270320450810)72:0.04183920792837984848,ENSRNOG00000050080|olfactory:0.27971514000309460890)94:0.08943890516090534371)100:0.55838851438726100351)75:0.15072556818644777810)74:0.15116353837995880061,((flattened_line_132577|OR5:0.11523263415187838532,(ENSRNOG00000012838|olfactory:0.06406270155642136699,ENSMUSG00000046272|Olfactory:0.05834984249048560945)99:0.06123645789241231180)100:0.40472311543194361416,((((Ictidomys_tridecemlineatus|OR5|897:0.25141502486056438448,(((flattened_line_6876_72892-74312|OR5:0.24974542695622536925,(((ENSMUSG00000094721||Olfr1462:0.17514889145122464198,ENSRNOG00000054590|olfactory:0.16110338635030016508)75:0.03334168408481549134,(ENSMUSG00000062844||Olfr1458:0.14565867500031745574,(((ENSMUSG00000094986||Olfr1454:0.07876685902186031374,ENSMUSG00000094755||Olfr1453:0.11242747970067910879)94:0.02715800595050492719,ENSRNOG00000058503|olfactory:0.12703621884053781232)92:0.02347160651240189425,(ENSRNOG00000013077|olfactory:0.09986742031847414824,ENSMUSG00000057503||Olfr1459:0.09183265735162550458)94:0.02667684560587299525)85:0.02653134207600614872)60:0.02157180303557806531)100:0.17423483387638483144,((ENSRNOG00000057869|olfactory:0.30329028398972324165,(((ENSMUSG00000096485||Olfr1466:0.12390794830810365756,ENSMUSG00000096365||Olfr1463:0.11150668196743318550)99:0.04378409777347865711,(ENSRNOG00000053372|olfactory:0.08955836444559107934,ENSMUSG00000045883||Olfr1461:0.08420352089516015825)99:0.04769092409486851147)98:0.05526875140431269234,(flattened_line_6876_39840-41263|OR5:0.08393303144955745199,(flattened_line_6876_61058-62481|OR5:0.06537541030773183492,(flattened_line_6876_27613-29030|OR5:0.06070683050788448082,flattened_line_6876_2922-4339|OR5:0.04038029961806089557)40:0.00990538792655472865)51:0.01738439150902030411)100:0.08928880109089509798)100:0.11418217428407495539)52:0.05198350547776995484,(flattened_line_42414_5546-9783|OR5:0.18431905247459937081,((((ENSRNOG00000050798|olfactory:0.11186971029363741714,(ENSMUSG00000060303||Olfr1447:0.03645710094903984594,ENSMUSG00000057817||Olfr1446:0.05482735068830792841)97:0.03329088582534510399)100:0.08325159555442956938,(flattened_line_47280_1-7109|OR5:0.02245876225193228770,flattened_line_36730_2501-4232|OR5:0.02259466780620571214)100:0.13453143675280843095)100:0.13758145916731440161,(flattened_line_6876_82980-84409|OR5:0.08015387798838631561,(ENSMUSG00000049015||Olfr1467:0.07713893790176552800,ENSRNOG00000059135|similar:0.07697646308909242285)100:0.10507203699627318261)100:0.08913917339046142918)79:0.02913445180837776621,(flattened_line_6876_95057-96489|OR5:0.13354039613896012684,((ENSMUSG00000063777||Olfr1469:0.08469290870645398983,ENSRNOG00000053382|olfactory:0.11446822669357832603)95:0.02498575215319219847,(ENSMUSG00000062199||Olfr1465:0.14197832629408288496,((ENSRNOG00000059089|olfactory:0.09149775494700204681,ENSRNOG00000057094|olfactory:0.06559817875831139289)100:0.03732952917628128142,ENSMUSG00000061637||Olfr1457:0.13689790031918550040)99:0.03201464309589136664)85:0.02622780506128629188)100:0.09051155826682778793)100:0.06825392019474775529)71:0.02416542747274803490)22:0.00744026812154311486)25:0.01470188251074749063)66:0.01004459459757259081)96:0.03777286937382367399,((Ictidomys_tridecemlineatus|OR5|972:0.12325532493599174189,(Ictidomys_tridecemlineatus|OR5|1371:0.15579838454389832725,Ictidomys_tridecemlineatus|OR5|797:0.10539179067852473548)81:0.02305411315118870846)43:0.01520970120716708812,(((Ictidomys_tridecemlineatus|OR5|779:0.19465652581705747415,(Ictidomys_tridecemlineatus|OR5|899:0.02253437837974620744,(Ictidomys_tridecemlineatus|OR5|841:0.00000100000050002909,Ictidomys_tridecemlineatus|OR5|714:0.00000100000050002909)100:0.04140800726464309578)100:0.12823052178976468429)42:0.02728370584633911175,(Ictidomys_tridecemlineatus|OR5|1433:0.04278391176240908117,Ictidomys_tridecemlineatus|OR5|685:0.11791733496428773165)100:0.09968330483310891554)48:0.02034626923253668451,Ictidomys_tridecemlineatus|OR5|113:0.16627684214231122639)48:0.01455185581105555674)55:0.01943706803717085499)70:0.04889022824187947563,(((Ictidomys_tridecemlineatus|OR5|885:0.00000100000050002909,Ictidomys_tridecemlineatus|OR5|365:0.00000100000050002909)100:0.17985892374424561346,(ENSMUSG00000044441||Olfr1442:0.17922243624926695316,(ENSMUSG00000045030||Olfr1443:0.06096845683978770886,ENSRNOG00000048005|olfactory:0.08440345593855776152)100:0.07564311640050305763)100:0.13010837100550487477)61:0.06080124252391609641,flattened_line_6876_105798-107218|OR5:0.30661265701945444873)70:0.03848406995374718809)73:0.06216674119952311089)89:0.04552667749583014234,(((ENSMUSG00000046913||Olfr1451:0.06510836905246787654,ENSRNOG00000046004|olfactory:0.07740266446680674206)100:0.26040680591223586138,Ictidomys_tridecemlineatus|OR5|1383:0.18283981415895844691)100:0.09534352267538757919,((Ictidomys_tridecemlineatus|OR5|1297:0.21761261941082263305,(Ictidomys_tridecemlineatus|OR5|651:0.04253969110417818444,Ictidomys_tridecemlineatus|OR5|652:0.06341939963849829720)99:0.08364525871911071553)96:0.06044094202475103900,ENSRNOG00000043313|similar:0.46870603100385799245)99:0.07802060830171077266)65:0.02846870674879347501)100:0.10283773916698051021,(Ictidomys_tridecemlineatus|OR5|768:0.15202565788567826144,((ENSMUSG00000045126||Olfr1445:0.08927826429695324972,ENSRNOG00000031648|olfactory:0.07836593332998308126)46:0.01250800710682954675,(flattened_line_48732_3334-9660|OR5:0.09082711015909000762,(ENSMUSG00000048456||Olfr1448:0.09116120224590951171,ENSRNOG00000029027|olfactory:0.08141782086971434407)53:0.03548571608487834095)44:0.02213901135039262127)100:0.12678851067335814018)100:0.16911001492484545317)81:0.06683628726934127962,((ENSMUSG00000062892||Olfr1450:0.19297226448985715930,(ENSRNOG00000030326|olfactory:0.08368438004777124795,ENSMUSG00000049498||Olfr1449:0.05613728501511981717)90:0.06055182930478972270)100:0.39270711216010895095,((Ictidomys_tridecemlineatus|OR5|1123:0.04247506469226221965,Ictidomys_tridecemlineatus|OR5|785:0.04091130685358151248)100:0.16895119463669547311,(((flattened_line_7126_4595-6054|OR5:0.02900934350398234884,flattened_line_27578_4614-6225|OR5:0.02604490344758253820)100:0.10934466730205147367,(((ENSRNOG00000033369|olfactory:0.06645880506122008036,ENSRNOG00000053559|olfactory:0.04104663807894515237)100:0.06282855286777094816,((ENSMUSG00000071629||Olfr1477:0.03974179056811673327,ENSMUSG00000096289||Olfr1484:0.02870416284118626482)99:0.02308410045762623181,(ENSMUSG00000095484||Olfr1480:0.03445876787381245421,ENSMUSG00000094846||Olfr1487:0.02915714073745557730)89:0.01835912850067930938)100:0.07342133446138209008)100:0.07249480543171069047,((flattened_line_27578_30444-33273|OR5:0.04673952880064837639,(flattened_line_7126_36638-38025|OR5:0.00000100000050002909,flattened_line_7126_36638-38106|OR5:0.00000100000050002909)100:0.03049109667814739813)100:0.12639838491389066011,(ENSRNOG00000030471|olfactory:0.12893924221723296331,ENSMUSG00000045678||Olfr1489:0.08117968836992857373)100:0.09381480877203013380)99:0.04092179318886247918)89:0.02493765105998780110)100:0.09591978923026324433,((flattened_line_7126_10447-11939|OR5:0.00000100000050002909,flattened_line_7126_10447-11867|OR5:0.00000100000050002909)100:0.19183210546045834088,((ENSRNOG00000046596|olfactory:0.11836572885948409839,(ENSRNOG00000061455|olfactory:0.11474808603412753327,((ENSMUSG00000096708||Olfr1475:0.02564950047322556159,ENSMUSG00000095189||Olfr1472:0.03446785583905526140)100:0.08798843646849355271,(ENSMUSG00000096273||Olfr1474:0.04198989310492756699,ENSMUSG00000096320||Olfr1471:0.01395934434661482045)100:0.05701029131707961023)49:0.02866303529824449844)40:0.00841009755366418747)100:0.06495766589723157847,flattened_line_6876_135273-136699|OR5:0.09645358094807661431)100:0.11966373466137315840)74:0.02934008753346687912)100:0.09857731454397347659)100:0.09038501515132253694)94:0.07953420807581750018)92:0.11289593564930909542)100:0.37259042460505431560)13:0.04959655194825188934)3:0.03615167780747712001)2:0.03087394075575761870)0:0.02779932637937515202)1:0.05592728030298864395)0:0.02137356033398412139,(((flattened_line_34588_21299-24353|OR5:0.07851530181781186946,(ENSRNOG00000011615|olfactory:0.07705686394720580312,ENSMUSG00000044286|olfactory:0.09128542425362499990)97:0.06400847595176484273)99:0.14025386322519270421,Ictidomys_tridecemlineatus|OR5|1112:0.06157837598307931704)100:0.65076496512644910197,(((((ENSMUSG00000059379||Olfr1014:0.09937582760118510161,(ENSRNOG00000061609|olfactory:0.06174931223393492069,ENSMUSG00000053287|Olfactory:0.03497680091769196642)100:0.09517105841381937048)100:0.11709410337096881616,(ENSMUSG00000075209||Olfr1016:0.06798445515900217173,ENSRNOG00000030662|olfactory:0.07586485949776917981)100:0.24144350691962715438)100:0.14656175962387529843,(Ictidomys_tridecemlineatus|OR9|1092:0.13929764092683766252,(ENSMUSG00000075210||Olfr1012:0.06907214843796177783,ENSRNOG00000009586|olfactory:0.06843074250184988383)100:0.11712036667956816915)100:0.11256989509807067973)100:0.16953750409620918504,(((ENSMUSG00000110879|olfactory:0.06942890880164159784,ENSRNOG00000056255|olfactory:0.05241591537681028479)99:0.05536949330147537818,flattened_line_5864_163692-165145|OR9:0.11229153239233474748)100:0.11836724593541585182,Ictidomys_tridecemlineatus|OR9|787:0.13799567749120222881)100:0.18365986488539895460)100:0.29927778216186962101,(Ictidomys_tridecemlineatus|OR9|963:0.12417573996093506095,((Ictidomys_tridecemlineatus|OR9|774:0.09974499724966405523,Ictidomys_tridecemlineatus|OR5|693:0.09510520890369518476)100:0.09710707897853838866,((ENSMUSG00000075211||Olfr1006:0.04002956636237957333,ENSRNOG00000029578|olfactory:0.07633264201681505545)100:0.13276094426184781305,((ENSRNOG00000058782|olfactory:0.07355781743566697228,ENSMUSG00000033850||Olfr1015:0.08110726549981943367)95:0.04155534755617955323,(flattened_line_84367|OR9:0.02359372483639098420,flattened_line_77180|OR5:0.02646148143823939120)100:0.10180333236003011321)100:0.11167300618991274352)88:0.09728533329083159653)50:0.04404122851259396204)100:0.48851460887339920314)99:0.19102397296120388059)67:0.13059915551394549182)1:0.02134556874217543795,((((ENSRNOG00000018492|olfactory:0.03987158916832598404,ENSMUSG00000049806|olfactory:0.05405016701647061272)100:0.65724110377439859398,((flattened_line_32951_20989-26439|OR5:0.10100995562592815502,(ENSRNOG00000016546|olfactory:0.08466126442112913153,ENSMUSG00000046300||Olfr1412:0.05470262554207352274)100:0.04476478410019772702)100:0.14411892793257996548,((Ictidomys_tridecemlineatus|OR9|883:0.08213442643673084242,Ictidomys_tridecemlineatus|OR9|1214:0.05828095835567481675)100:0.10597825856865547567,(((ENSMUSG00000061616|Olfactory:0.09196166927758123166,ENSRNOG00000046386|Rattus:0.08747902684042881127)95:0.04170696277618180653,(ENSMUSG00000062497||Olfr1411:0.04067480646306315811,ENSRNOG00000030424|olfactory:0.07081533092452362010)99:0.03746582468106889052)99:0.05205523218636689403,((ENSMUSG00000063583||Olfr1410:0.06714198546121663558,(ENSRNOG00000032545|olfactory:0.09271819075311309166,ENSRNOG00000037404|olfactory:0.06433804612763188713)100:0.05969681967242122800)100:0.09645792986968804161,((ENSRNOG00000047997|olfactory:0.04616020966733061504,ENSRNOG00000046219|olfactory:0.04951290271828255596)100:0.06116615408465053694,ENSMUSG00000058904||Olfr1413:0.04481081407131568689)100:0.11178269332255950930)60:0.02696413093955042639)94:0.05792787835011142111)83:0.04345266299206447524)100:0.42887199725786162574)88:0.13536257830610134989,(((Ictidomys_tridecemlineatus|OR9|300:0.12409478729204669045,((ENSMUSG00000096747||Olfr823:0.00858552395589662343,ENSMUSG00000095804||Olfr824:0.01558301054790345308)100:0.04545851726829882450,(ENSRNOG00000050013|olfactory:0.01041695071046713252,ENSRNOG00000049897|olfactory:0.00962402182998858824)100:0.06264154114692654929)100:0.14001224873397621895)100:0.12770584517848251882,(Ictidomys_tridecemlineatus|OR9|757:0.14111171428160199093,ENSRNOG00000033263|olfactory:0.20754768486946609252)79:0.05100329387749132082)100:0.40759109606139259929,((((ENSMUSG00000058084||Olfr825:0.03894603458530133261,ENSMUSG00000059862||Olfr826:0.03437771348348056533)77:0.03984009730783022452,(ENSRNOG00000008464|olfactory:0.06717857807050918451,ENSRNOG00000008476|olfactory:0.06955479003776991742)63:0.02320717498079730504)100:0.10402828598054431053,Ictidomys_tridecemlineatus|OR9|786:0.17319118032196073598)100:0.20169870102141171375,(ENSMUSG00000045559||Olfr827:0.06446140072869364912,ENSRNOG00000008460|olfactory:0.04452686662292228148)100:0.40180854844541552540)100:0.56816357398855588112)92:0.14709605995978289328)88:0.18185262585527808832,((Ictidomys_tridecemlineatus|OR5|950:0.78382106563203679528,Ictidomys_tridecemlineatus|OR5|1340:0.55092694040797451915)99:0.25843591178631447614,(((Ictidomys_tridecemlineatus|OR5|699:0.04072723234445175394,(Ictidomys_tridecemlineatus|OR5|726:0.06223264971364863424,(Ictidomys_tridecemlineatus|OR5|798:0.05994379059390875231,Ictidomys_tridecemlineatus|OR5|650:0.03177867333703082720)43:0.01486795210539311983)57:0.01428775629572704223)98:0.08125340230229748106,(((flattened_line_11578_96329-98146|OR5:0.12207665202521396364,(ENSRNOG00000048525|olfactory:0.19022079609757611141,(ENSMUSG00000094426|Olfactory:0.05836237152468008033,ENSRNOG00000045879|olfactory:0.06541133037507047832)100:0.06618659463218376504)58:0.01825931538815101299)100:0.08070164825059292224,(ENSMUSG00000058014|Olfactory:0.06863140323674743470,ENSRNOG00000046162|olfactory:0.09468515784050153539)100:0.06865311535717778801)58:0.01290627101582357203,(((((flattened_line_42526_1-6185|OR5:0.09848086686470755580,(flattened_line_18494_7870-10492|OR5:0.07184012000184299140,flattened_line_38594_15305-17271|OR5:0.08375473769107952271)95:0.04666456721541034636)99:0.06298580421725495648,((flattened_line_7870_130739-133347|OR5:0.10586740506416168761,(flattened_line_7870_69166-70628|OR5:0.06139648512440708250,flattened_line_45317_8846-12291|OR5:0.08815232310027727725)76:0.03141592138945414198)62:0.01458564882056506522,flattened_line_7870_111238-112695|OR5:0.16934256077080514502)32:0.01132186574498490750)41:0.02091759745847539612,((((ENSRNOG00000028802|olfactory:0.12121619213951416449,ENSMUSG00000078118|Olfactory:0.07463636866238915202)98:0.03943550683840063575,(ENSMUSG00000095239|Olfactory:0.08252571557137816649,ENSRNOG00000047215|olfactory:0.10071656420027817747)97:0.04346083190905574573)95:0.02617184375913662875,(ENSMUSG00000096465|Olfactory:0.10443303393721643790,(ENSMUSG00000108995||Olfr485:0.06524091435105680570,(ENSMUSG00000095929||Olfr487:0.02876264205361617893,ENSMUSG00000096068|Olfactory:0.04710638451088491191)100:0.08754375084601148660)100:0.05728489608400046118)100:0.08923326238915370301)54:0.01384945174068186874,(ENSMUSG00000109884|Olfactory:0.11077252973565512861,ENSRNOG00000009791|olfactory:0.09046950725355079603)100:0.10981545305324577622)37:0.01309078417424600245)17:0.01149632257118019321,((ENSRNOG00000009748|olfactory:0.10653986669149172195,ENSMUSG00000093980|Olfactory:0.05140591507801656190)100:0.06494013013637126019,((((ENSMUSG00000110171|Olfactory:0.10130433706101664437,((ENSRNOG00000051586|olfactory:0.00000100000050002909,ENSRNOG00000051414|olfactory:0.00000100000050002909)100:0.08782125322467410067,ENSRNOG00000036787|olfactory:0.09649966142501512079)99:0.03881488432779717918)84:0.01908844764931736174,(ENSMUSG00000059031|Olfactory:0.10127417279920838955,ENSRNOG00000046628|similar:0.12539700508115853017)41:0.01586057693642129590)87:0.03190264056350961691,(ENSRNOG00000060915|olfactory:0.13371838837801922062,(ENSMUSG00000109631|Olfactory:0.12021707446386532825,(ENSRNOG00000049197|olfactory:0.10091947514386608031,((ENSMUSG00000096679||Olfr498:0.06951586648991453510,ENSMUSG00000110253|Olfactory:0.05198035076259221315)100:0.06762619748412676546,ENSRNOG00000054146|olfactory:0.10672227167838389816)58:0.01930757997247042196)100:0.05498524160605530037)82:0.02646900289486379954)57:0.01607665654677622319)55:0.02812543691639897772,((ENSRNOG00000050593|olfactory:0.14521347045159915812,ENSRNOG00000051603|olfactory:0.14328018340157491761)96:0.03909125383395152531,ENSMUSG00000109497|Olfactory:0.13627503603619517403)47:0.01240447933282909365)31:0.01985232790812463746)15:0.00477942325809649869)82:0.03530045622627377838,((((ENSMUSG00000061000|Olfactory:0.05031889925249693335,ENSRNOG00000059313|olfactory:0.07588687307338362609)100:0.05189961054150915576,(ENSMUSG00000096209|Olfactory:0.09275785861692811829,ENSRNOG00000055310|olfactory:0.10247100616021175001)100:0.08027583876709909472)100:0.04645629833428993605,((ENSRNOG00000053711|olfactory:0.13708331347244581688,(ENSMUSG00000058244||Olfr506:0.07793400751182549824,ENSRNOG00000055938|olfactory:0.09823192105411421293)84:0.02135537417364475471)98:0.03101450520452201862,(flattened_line_7870_126236-127680|OR5:0.07002513982266142523,(flattened_line_38594_3919-6078|OR5:0.01818678467479194205,flattened_line_42612_3309-14622|OR5:0.01841075918320560917)100:0.04597153649815086812)100:0.07357134435079928925)99:0.04682149137761142804)25:0.00698472020246026018,(flattened_line_28228_11838-20355|OR5:0.10011980311076444650,(ENSRNOG00000046456|olfactory:0.05307048973838267292,(ENSMUSG00000109542|Olfactory:0.05561914982641939786,ENSMUSG00000095910|Olfactory:0.02703589502310124043)100:0.04624745985372294421)100:0.03463416034019040080)100:0.05336055170616933740)43:0.01513719359994005961)81:0.02664108197423443319)96:0.10145485583775282201)100:0.32442775542467933159,(((Ictidomys_tridecemlineatus|OR5|674:0.16806894316692178037,((ENSMUSG00000054236|Olfactory:0.04290169065005555032,ENSRNOG00000050375|olfactory:0.04954130945047331008)100:0.08386830161133740358,flattened_line_7870_55931-58714|OR5:0.04387778613218920598)100:0.11196117643425294863)100:0.17406914247295374176,((Ictidomys_tridecemlineatus|OR5|698:0.00000100000050002909,Ictidomys_tridecemlineatus|OR5|1105:0.01124485569835966502)100:0.15506469872937356236,((ENSMUSG00000066242||Olfr467:0.05574093070930056376,(ENSRNOG00000050756|olfactory:0.02703653692972545972,ENSRNOG00000030863|olfactory:0.02666845567474291148)100:0.03187782284145770917)99:0.03710301596150800824,flattened_line_11578_91413-93222|OR5:0.07395439194596321875)100:0.10855496190277463819)100:0.08900750766431583805)100:0.13742143166709097635,(((flattened_line_18494_13226-14682|OR5:0.16668725977943688044,(ENSRNOG00000047602|olfactory:0.09317840475499962472,ENSMUSG00000094612|Olfactory:0.06103933077553830994)100:0.05538203242212981492)100:0.07623741042135567803,(((flattened_line_76509|OR5:0.01853973689907425018,flattened_line_65450_1-3701|OR5:0.01454326993445116852)100:0.05721434449815251261,((ENSMUSG00000073893|Olfactory:0.06438106367187450274,ENSRNOG00000030648|olfactory:0.06693242130881654761)95:0.02887326741413063363,(ENSRNOG00000049483|olfactory:0.05604125462303300581,(ENSMUSG00000095212|Olfactory:0.03494219746312068192,ENSMUSG00000094197|Olfactory:0.13934340286403687492)87:0.02602517732117635638)48:0.00306164649974917553)100:0.07947522883745300470)100:0.13310575188117082512,((ENSRNOG00000050447|olfactory:0.08099857364755111422,(ENSMUSG00000096151|Olfactory:0.02665548289535604742,ENSMUSG00000095301|Olfactory:0.07020706483504478290)100:0.03493330659176904079)100:0.07533433848599506433,(flattened_line_76521|OR5:0.00945239968950288729,((((((flattened_line_44655_1-1038|OR5:0.00000100000050002909,flattened_line_44655_1-1035|OR5:0.00000100000050002909)2:0.00000100000050002909,((((flattened_line_44655_1-1032|OR5:0.00000100000050002909,flattened_line_44655_1-1077|OR5:0.00000100000050002909)1:0.00000100000050002909,((flattened_line_44655_1-1023|OR5:0.00000100000050002909,flattened_line_44655_1-1074|OR5:0.00000100000050002909)1:0.00000100000050002909,flattened_line_44655_1-1044|OR5:0.00000100000050002909)0:0.00000100000050002909)0:0.00000100000050002909,(flattened_line_44655_1-1047|OR5:0.00000100000050002909,flattened_line_44655_1-1017|OR5:0.00000100000050002909)0:0.00000100000050002909)0:0.00000100000050002909,flattened_line_44655_1-1083|OR5:0.00000100000050002909)0:0.00000100000050002909)0:0.00000100000050002909,(flattened_line_44655_1-1924|OR5:0.00000100000050002909,(flattened_line_44655_1-1059|OR5:0.00000100000050002909,flattened_line_44655_1-1065|OR5:0.00000100000050002909)2:0.00000100000050002909)0:0.00000100000050002909)0:0.00000100000050002909,((flattened_line_44655_1-1056|OR5:0.00000100000050002909,flattened_line_44655_1-1050|OR5:0.00000100000050002909)4:0.00000100000050002909,flattened_line_44655_1-1029|OR5:0.00000100000050002909)0:0.00000100000050002909)99:0.00456054533886123513,((((flattened_line_45685_1-1135|OR5:0.00000100000050002909,flattened_line_45685_1-1093|OR5:0.00000100000050002909)0:0.00000100000050002909,flattened_line_45685_1-1096|OR5:0.00000100000050002909)0:0.00000100000050002909,flattened_line_45685_1-1108|OR5:0.00000100000050002909)0:0.00000100000050002909,(((flattened_line_45685_1-1123|OR5:0.00000100000050002909,((flattened_line_45685_1-1120|OR5:0.00000100000050002909,(flattened_line_45685_1-1132|OR5:0.00000100000050002909,flattened_line_45685_1-1102|OR5:0.00000100000050002909)0:0.00000100000050002909)0:0.00000100000050002909,flattened_line_45685_1-1138|OR5:0.00000100000050002909)0:0.00000100000050002909)0:0.00000100000050002909,(((flattened_line_45685_1-1117|OR5:0.00000100000050002909,(flattened_line_45685_1-1141|OR5:0.00000100000050002909,(flattened_line_45685_1-1129|OR5:0.00000100000050002909,flattened_line_45685_1-1090|OR5:0.00000100000050002909)1:0.00000100000050002909)0:0.00000100000050002909)0:0.00000100000050002909,flattened_line_45685_1-1126|OR5:0.00000100000050002909)0:0.00000100000050002909,flattened_line_45685_1-1105|OR5:0.00000100000050002909)2:0.00000100000050002909)2:0.00000100000050002909,flattened_line_45685_1-1873|OR5:0.00000100000050002909)0:0.00000100000050002909)100:0.02452416908145772789)97:0.04118308082768567385,flattened_line_124135|OR5:0.00469590119404925121)76:0.01771149147102646371)100:0.11380018893027062099)100:0.08020012266067826079)96:0.03659269064397763227)100:0.19641656368666071675,(ENSMUSG00000063120|Olfactory:0.15874046752977469255,(flattened_line_7870_78019-80062|OR5:0.07055930104205829223,ENSMUSG00000063764|Olfactory:0.12931385586147400857)67:0.02870473474720552573)100:0.19789585667489753562)46:0.06516698554573527313)100:0.22124487120479949254)100:0.32141622114403600730)48:0.09852994382209598334)14:0.05283843983253705412)7:0.03631545325337412478)38:0.14710972492008408952)3:0.00000100000050002909,((((ENSMUSG00000054054|olfactory:0.00575849701108126569,ENSRNOG00000033009|olfactory:0.13058962625879505515)100:0.80160682440977670815,((((((((((flattened_line_61688_1-1011|OR13:0.00000100000050002909,flattened_line_61688_1-1005|OR13:0.00000100000050002909)4:0.00000100000050002909,((flattened_line_61688_1-978|OR13:0.00000100000050002909,flattened_line_61688_1-981|OR13:0.00000100000050002909)0:0.00000100000050002909,flattened_line_61688_1-984|OR13:0.00000100000050002909)0:0.00000100000050002909)0:0.00000100000050002909,(flattened_line_61688_1-957|OR13:0.00000100000050002909,flattened_line_61688_1-969|OR13:0.00000100000050002909)5:0.00000100000050002909)0:0.00000100000050002909,flattened_line_61688_1-1002|OR13:0.00000100000050002909)0:0.00000100000050002909,(((flattened_line_61688_1-993|OR13:0.00000100000050002909,flattened_line_61688_1-987|OR13:0.00000100000050002909)2:0.00000100000050002909,flattened_line_61688_1-999|OR13:0.00000100000050002909)0:0.00000100000050002909,flattened_line_61688_1-996|OR13:0.00000100000050002909)2:0.00000100000050002909)0:0.00000100000050002909,flattened_line_61688_1-972|OR13:0.00000100000050002909)0:0.00000100000050002909,flattened_line_61688_1-4301|OR13:0.00000100000050002909)100:0.02972048415326262669,(flattened_line_98483|OR13:0.01066515160661822038,flattened_line_71952_1-2880|OR13:0.01522006621956992038)68:0.01274651460968039343)90:0.03853474789164398201,((ENSRNOG00000061803|olfactory:0.07738354328350594002,ENSMUSG00000062712||Olfr531:0.07344821509539482818)78:0.02502045734309461811,(ENSMUSG00000062782||Olfr527:0.04418481932743971441,ENSRNOG00000057889|olfactory:0.07422490401734879728)72:0.01650690877339179227)99:0.06960171090190309107)100:0.38090809451142332298,((((ENSMUSG00000052508||Olfr536:0.07026334030596585734,(ENSMUSG00000056883||Olfr533:0.05534927283442790669,ENSMUSG00000060974||Olfr530:0.04210782633956172694)89:0.02089222521442198402)78:0.01782592361026548097,(ENSRNOG00000046995|olfactory:0.06943275175305137215,(ENSRNOG00000033032|olfactory:0.04895490546114872332,ENSRNOG00000047015|olfactory:0.09478135183676497655)73:0.01531268206668565807)93:0.02615236743035654135)100:0.08565658905134558576,((flattened_line_91055|OR13:0.01022311294669293359,flattened_line_63035_1-4106|OR13:0.02174463308578355666)100:0.06091844672093347374,flattened_line_53783_1-6839|OR13:0.05954635158230827535)99:0.06660721126106582124)100:0.56047090755547623875,(((Ictidomys_tridecemlineatus|OR13|1413:0.14933263142026306780,((flattened_line_31503_17246-19115|OR13:0.00000100000050002909,flattened_line_31503_17246-18666|OR13:0.00000100000050002909)100:0.08994610295220738239,(ENSMUSG00000053391|olfactory:0.04692836313817888572,ENSRNOG00000013247|olfactory:0.07981668342189657261)96:0.03768885689796502153)92:0.03892444864425251283)100:0.31978747700705784096,((flattened_line_32481_24237-26509|OR13:0.03736322267569402306,(flattened_line_30189_9203-14466|OR13:0.06580208301925270786,flattened_line_32743_24222-27115|OR13:0.02620919450268162712)44:0.01155092115844573095)87:0.05195315741506620344,((ENSMUSG00000060112||Olfr60:0.09022533502169316488,ENSRNOG00000033387|olfactory:0.08172474474455102000)63:0.02901830910879901054,(((ENSMUSG00000095901||Olfr538:0.06730102542873153681,ENSMUSG00000093942||Olfr46:0.05409620464948418361)100:0.06961264528290402043,(((ENSRNOG00000052972|olfactory:0.07330247156251443186,(ENSRNOG00000050992|olfactory:0.06762564497529817420,(ENSRNOG00000052885|olfactory:0.00000100000050002909,ENSRNOG00000061350|olfactory:0.00000100000050002909)100:0.03531869145206822241)94:0.02709608097017779035)87:0.02712898267355614776,ENSRNOG00000047518|olfactory:0.05723010344555027468)79:0.02215022085202736704,((ENSRNOG00000047643|olfactory:0.04312486375505936165,ENSRNOG00000049502|olfactory:0.05536698166242068342)100:0.03297426126711272554,ENSRNOG00000045726|olfactory:0.12044246761998694817)30:0.00551350815179631800)94:0.03949817832955138802)42:0.01827774380446636412,((ENSMUSG00000096069||Olfr61:0.10695580910829624588,ENSRNOG00000050359|olfactory:0.04637892399179527336)81:0.03822273338657766750,((ENSRNOG00000045957|olfactory:0.11183005693559665283,ENSRNOG00000045841|olfactory:0.05235701998521778699)17:0.01353994938840090423,((ENSMUSG00000063230||Olfr535:0.11184064134367058263,ENSMUSG00000057997||Olfr541:0.06981374803253423411)35:0.02346985783654143704,((ENSRNOG00000029226|olfactory:0.08479744421773001417,ENSRNOG00000050629|olfactory:0.10241143641525658758)48:0.01998377228014450516,((ENSMUSG00000059136||Olfr539:0.07759905236103051274,ENSMUSG00000066122||Olfr45:0.07528964463476221780)64:0.01767911527670818286,ENSMUSG00000094819||Olfr53:0.09433586227267787283)60:0.01779883541187841228)55:0.03007606680259414939)21:0.01924446706698162979)21:0.01049808462171097911)46:0.01562374759598057425)36:0.01335394329251442420)90:0.05943055997839492843)100:0.37702775020268147754)100:0.23104111568769136742,((flattened_line_63998_1-3935|OR13:0.04560127912378680870,(flattened_line_54966_4165-6338|OR13:0.01866089241672473642,flattened_line_81345|OR13:0.02189837626907101611)75:0.01935831352409499162)100:0.08708734846040372402,((ENSMUSG00000061489||Olfr525:0.05034913891602599278,ENSMUSG00000063823||Olfr532:0.13046518269138618340)72:0.02513675638336702878,((ENSRNOG00000031903|olfactory:0.07829344918016219179,ENSRNOG00000031394|olfactory:0.08387324667695694735)48:0.01890015166959436652,ENSRNOG00000048805|olfactory:0.06449908097701624599)81:0.02135745645474134216)97:0.06880089098000090331)100:0.33103594350627341125)60:0.08468361258629626687)93:0.07286338809632904312)22:0.10506879259650210579)100:0.41872345443806913146,(((((((flattened_line_94436|OR3:0.01205469337590437881,(flattened_line_89509|OR3:0.01705359072253726307,flattened_line_88267|OR3:0.02651565171808344806)78:0.00338057381771459265)100:0.10244305323555701059,((ENSMUSG00000063116||Olfr410:0.03764327703354159588,ENSMUSG00000070379||Olfr402:0.04825709202309537427)98:0.03336317911253892238,(ENSMUSG00000070380||Olfr401:0.10074881366553256612,(ENSRNOG00000048801|olfactory:0.04835341513030386174,(ENSRNOG00000050608|olfactory:0.06612973930949110624,ENSRNOG00000061506|olfactory:0.01333509956745614240)90:0.01992442466540605972)92:0.02757494096894391733)70:0.01681131197309691100)100:0.03863774964327770095)100:0.12251852143944046147,Ictidomys_tridecemlineatus|OR3|474:0.08086609428596026883)93:0.05786346443300525999,Ictidomys_tridecemlineatus|OR3|1389:0.14970949051339541014)98:0.07235804912659002386,(Ictidomys_tridecemlineatus|OR3|752:0.11202609762615382827,ENSMUSG00000054406||Olfr411:0.18896245298351857511)47:0.02235122627830556444)100:0.09900766531668030168,((Ictidomys_tridecemlineatus|OR3|670:0.13772600750040669970,(ENSMUSG00000043692||Olfr399:0.04420730998016900171,ENSRNOG00000027806|olfactory:0.04916592546628668209)100:0.19210778944143278024)100:0.16256074340406398426,(ENSMUSG00000047444|Olfactory:0.16311718469730202008,Ictidomys_tridecemlineatus|OR3|1030:0.10769365530787256002)100:0.25893082408042122911)68:0.06896427523195550191)100:0.68882572793981966530,(((ENSMUSG00000075379||Olfr358:0.06596149384222177448,ENSRNOG00000032321|olfactory:0.10700302981361099752)88:0.02514881718719021511,((ENSMUSG00000075378||Olfr361:0.05346943735157880240,ENSRNOG00000007977|olfactory:0.08000779379454744933)100:0.10704847921885807249,(((flattened_line_58644_1-4692|OR12:0.00885547619257934931,flattened_line_78272|OR12:0.00875451574698258607)95:0.01162980055956324213,((flattened_line_61444_1-784|OR12:0.00000100000050002909,(flattened_line_61444_1-781|OR12:0.00000100000050002909,(flattened_line_61444_1-775|OR12:0.00000100000050002909,flattened_line_61444_1-787|OR12:0.00000100000050002909)1:0.00000100000050002909)0:0.00000100000050002909)0:0.00000100000050002909,(flattened_line_61444_1-790|OR12:0.00000100000050002909,(((flattened_line_61444_1-763|OR12:0.00000100000050002909,flattened_line_61444_1-757|OR12:0.00000100000050002909)2:0.00000100000050002909,(flattened_line_61444_1-766|OR12:0.00000100000050002909,(flattened_line_61444_1-751|OR12:0.00000100000050002909,((flattened_line_61444_1-802|OR12:0.00000100000050002909,((((flattened_line_61444_1-4406|OR12:0.00000100000050002909,flattened_line_61444_1-814|OR12:0.00000100000050002909)1:0.00000100000050002909,flattened_line_61444_1-805|OR12:0.00000100000050002909)0:0.00000100000050002909,flattened_line_61444_1-808|OR12:0.00000100000050002909)0:0.00000100000050002909,(flattened_line_61444_1-799|OR12:0.00000100000050002909,(flattened_line_61444_1-796|OR12:0.00000100000050002909,flattened_line_61444_1-769|OR12:0.00000100000050002909)0:0.00000100000050002909)2:0.00000100000050002909)0:0.00000100000050002909)0:0.00000100000050002909,flattened_line_61444_1-811|OR12:0.00000100000050002909)0:0.00000100000050002909)0:0.00000100000050002909)0:0.00000100000050002909)0:0.00000100000050002909,flattened_line_61444_1-793|OR12:0.00000100000050002909)0:0.00000100000050002909)0:0.00000100000050002909)97:0.03603835446351211919)37:0.13423097710355222367,(ENSMUSG00000083361||Olfr360:0.07548249943663158656,(ENSRNOG00000032102|olfactory:0.07440486672504892374,ENSRNOG00000031803|olfactory:0.08561153671165816492)80:0.02164988309034733549)92:0.02304349030199858914)25:0.03006223613351610702)25:0.05473996528090854102)100:1.05486262986755607862,(((flattened_line_30177_11043-12466|OR1:0.08704794523037798215,(ENSMUSG00000049041||Olfr398:0.06516717739190869274,ENSRNOG00000019898|olfactory:0.09893710665345113731)93:0.10590061073578045658)100:0.96582304855201828175,((ENSMUSG00000075377|olfactory:0.04978242401703815434,ENSRNOG00000007986|olfactory:0.06407123091446544072)100:1.13206229093089683069,Ictidomys_tridecemlineatus|OR1|1162:0.50784546064162394696)60:0.10414548739325769910)68:0.19758677657610912437,((((Ictidomys_tridecemlineatus|OR1|810:0.16863157065883779828,((flattened_line_30874_26374-29176|OR1:0.08415040756913898246,((flattened_line_59903_1-4751|OR1:0.01044053845265705341,flattened_line_62883_1-4134|OR1:0.04298322716655149367)100:0.02656489228749793138,flattened_line_56094_1-5887|OR1:0.02791404051304241518)97:0.02343588058427532872)100:0.07310180492455729817,((ENSRNOG00000033267|olfactory:0.01008412829542800100,ENSRNOG00000034227|olfactory:0.02690537355157652383)100:0.07136699122613403279,(ENSMUSG00000070378||Olfr403:0.01748434787948394131,ENSMUSG00000070377||Olfr43:0.00665597564745090079)98:0.03690071230416259312)96:0.06156128783635823193)100:0.15363167639315533641)100:0.53690997542715335200,((ENSRNOG00000047313|olfactory:0.05225897846391380080,ENSMUSG00000061952||Olfr1377:0.05792344650632593600)94:0.03216852962507745634,(((ENSMUSG00000060918||Olfr51:0.04687196321518585090,ENSRNOG00000047056|olfactory:0.04338781545872571338)100:0.09530347542134967598,(ENSMUSG00000050343||Olfr1378:0.06473321035900944653,ENSRNOG00000003668|olfactory:0.05837067015554171789)100:0.13769013298721780036)31:0.01618702711407147415,ENSRNOG00000029930|olfactory:0.17488006955516005592)37:0.02375531815474899236)100:0.42997868062500882447)43:0.07912218102993770485,(((((Ictidomys_tridecemlineatus|OR1|708:0.59869590923332582921,ENSMUSG00000048996|olfactory:0.74821348529454134724)14:0.07322309654059319661,(Ictidomys_tridecemlineatus|OR1|278:0.07364585011758967292,(flattened_line_13091_41185-42629|OR1:0.06740000129917086968,(ENSMUSG00000054141|Olfactory:0.04992919692772315732,ENSRNOG00000006428|olfactory:0.05617914931088636293)99:0.04799544233261565651)100:0.16915653349319825782)100:0.42679766867409790754)7:0.05386034874638823133,(flattened_line_762_6804-8266|OR1:0.63344054631552393353,((((((ENSRNOG00000026232|olfactory:0.14876140922444261450,flattened_line_11195_51457-52919|OR7:0.10329239632496907408)100:0.47083325030130901423,(flattened_line_568_443674-445130|OR7:0.07358121825392963111,((ENSMUSG00000066899||Olfr870:0.02757260046361389647,ENSMUSG00000061457||Olfr871:0.02066219521489982835)100:0.07563733051452824208,(ENSRNOG00000033025|olfactory:0.08195888078812622879,(ENSRNOG00000033839|olfactory:0.09241415838152734763,ENSRNOG00000028864|olfactory:0.08795906109850319676)41:0.01915309516076499699)56:0.01970313483789277315)100:0.11417184278015245213)100:0.36388009759086903383)46:0.07228242476936128091,((((((((ENSRNOG00000050171|olfactory:0.02316938391865265567,ENSRNOG00000058943|olfactory:0.00855304175459553964)100:0.02762845019811558528,ENSRNOG00000061480|olfactory:0.03193311671136621344)57:0.00694247753748205871,((ENSRNOG00000051708|olfactory:0.05062503757225828016,ENSRNOG00000047090|olfactory:0.04876419602571951950)98:0.03056206757504367072,ENSRNOG00000049781|olfactory:0.07297179981390228276)36:0.00672410432973321193)96:0.04757091480501846742,(ENSMUSG00000094673||Olfr1354:0.01498056813878402040,(ENSMUSG00000062873||Olfr1355:0.02468448306442868126,ENSMUSG00000094080|Olfactory:0.01628602484415979726)59:0.00486549201703232598)100:0.08387355230350752866)100:0.34539145860554976153,((ENSRNOG00000054107|olfactory:0.06558885719044883766,ENSMUSG00000046493||Olfr1352:0.08105430142054347031)100:0.22212304536360311102,ENSMUSG00000042774||Olfr1353:0.32656019724533369430)94:0.05762919261950152916)99:0.06992416605808468577,(((Ictidomys_tridecemlineatus|OR7|877:0.07935243668764255243,Ictidomys_tridecemlineatus|OR7|900:0.10255731658427900965)97:0.05726756250698686324,Ictidomys_tridecemlineatus|OR7|408:0.11783481798866848878)90:0.05152001509304927895,((Ictidomys_tridecemlineatus|OR7|1008:0.17664933232589821732,((Ictidomys_tridecemlineatus|OR7|1069:0.09605404060277571154,(((ENSRNOG00000039448|olfactory:0.08733099724774859296,ENSMUSG00000063216||Olfr1351:0.07516054099596261584)100:0.05530331364044455134,(ENSRNOG00000039449|olfactory:0.05541399324611850224,ENSMUSG00000060205||Olfr57:0.06220666833354195763)75:0.02611383880240529184)100:0.05099929594511456998,(((flattened_line_125750|OR7:0.02666977539268076264,flattened_line_240548|OR7:0.02694729714491514438)41:0.00573665394826669995,(flattened_line_88703|OR7:0.03368693241202209976,(flattened_line_112286|OR7:0.03241899738769966205,(flattened_line_146586|OR7:0.02093834734827305574,flattened_line_88365|OR7:0.02087744587315265576)78:0.01100188975903554356)63:0.01679291508152704407)21:0.00185543021474949958)100:0.05572775234064572536,((((((flattened_line_29989_1-1075|OR7:0.00000100000050002909,((flattened_line_29989_1-1057|OR7:0.00000100000050002909,flattened_line_29989_1-1093|OR7:0.00000100000050002909)1:0.00000100000050002909,flattened_line_29989_1-1078|OR7:0.00000100000050002909)0:0.00000100000050002909)0:0.00000100000050002909,((flattened_line_29989_1-1081|OR7:0.00000100000050002909,flattened_line_29989_1-1069|OR7:0.00000100000050002909)1:0.00000100000050002909,flattened_line_29989_1-1087|OR7:0.00000100000050002909)1:0.00000100000050002909)0:0.00000100000050002909,flattened_line_29989_1-1072|OR7:0.00000100000050002909)0:0.00000100000050002909,flattened_line_29989_1-1108|OR7:0.00000100000050002909)0:0.00000100000050002909,flattened_line_29989_1-1090|OR7:0.00000100000050002909)0:0.00000100000050002909,(flattened_line_29989_1-1084|OR7:0.00000100000050002909,((flattened_line_29989_1-1111|OR7:0.00000100000050002909,flattened_line_29989_1-1096|OR7:0.00000100000050002909)0:0.00000100000050002909,flattened_line_29989_1-1365|OR7:0.00000100000050002909)0:0.00000100000050002909)0:0.00000100000050002909)100:0.08742571002149192305)99:0.05639164843540744182)100:0.15428756667210533071)99:0.06887952182198581186,(((ENSMUSG00000048101|Olfactory:0.34554192741039208014,Ictidomys_tridecemlineatus|OR7|1157:0.18137969078418911262)99:0.09033276088722987096,((Ictidomys_tridecemlineatus|OR7|844:0.15690667692969717528,(Ictidomys_tridecemlineatus|OR1|1425:0.05492706264710194020,Ictidomys_tridecemlineatus|OR7|1252:0.09045946246457844953)100:0.04996907322773052468)98:0.06409985712915305944,((flattened_line_52234_1-7590|OR7:0.14432712752055321115,ENSRNOG00000031688|olfactory:0.19858094368770187743)100:0.23190357856185506158,Ictidomys_tridecemlineatus|OR7|386:0.14685888035674915519)88:0.04073036859695868678)34:0.01237103816024476451)16:0.01525337440125208374,Ictidomys_tridecemlineatus|OR7|310:0.20286326134678095423)57:0.03783861003942611684)22:0.01116358332865062877)22:0.01184995171796844778,((Ictidomys_tridecemlineatus|OR7|1321:0.02105355548529263751,Ictidomys_tridecemlineatus|OR7|672:0.02633866188671080133)100:0.19535219382370183627,(Ictidomys_tridecemlineatus|OR7|1358:0.08233970800065784634,(((Ictidomys_tridecemlineatus|OR1|1262:0.08073714208569147954,Ictidomys_tridecemlineatus|OR7|25:0.06733391716137661354)74:0.02423088434189910739,((Ictidomys_tridecemlineatus|OR7|36:0.08955767604765342560,Ictidomys_tridecemlineatus|OR7|1009:0.07484359327287490316)51:0.01536780794881724768,(Ictidomys_tridecemlineatus|OR7|1349:0.10653914863224561715,Ictidomys_tridecemlineatus|OR7|1:0.07423629354568619942)53:0.01656054372413782311)33:0.01149291220010894773)28:0.00918791607450014647,((Ictidomys_tridecemlineatus|OR7|940:0.09108635059092658193,Ictidomys_tridecemlineatus|OR7|1273:0.04655727180499502627)51:0.02063303216401128279,(Ictidomys_tridecemlineatus|OR7|1330:0.08152894872611209098,Ictidomys_tridecemlineatus|OR7|923:0.05992820119265453854)37:0.01486721204629690325)64:0.01626377004611910884)49:0.01504209861476174005)98:0.04905507678633348051)92:0.04973432250777175961)34:0.03431524486070386404)35:0.03484002406105084215)47:0.04201360115466844236,Ictidomys_tridecemlineatus|OR7|823:0.26200288923004305675)100:0.22634570572486242823,((Ictidomys_tridecemlineatus|OR7|851:0.16150733070336467656,(flattened_line_13789_22859-24321|OR7:0.08260698205993252663,(ENSRNOG00000017868|olfactory:0.07241425685968994053,ENSMUSG00000051952||Olfr371:0.04549303902543342520)99:0.05867415365114356934)100:0.20012883362405387011)100:0.21916232409527380831,((ENSRNOG00000042262|olfactory:0.07233608579867772947,ENSMUSG00000051190|olfactory:0.07054339201067723331)100:0.26799297647545133882,(Ictidomys_tridecemlineatus|OR7|688:0.09665888844985187633,(Ictidomys_tridecemlineatus|OR7|354:0.08356155468518357277,(Ictidomys_tridecemlineatus|OR7|741:0.08995305339684611656,(Ictidomys_tridecemlineatus|OR7|689:0.07666174273377319992,Ictidomys_tridecemlineatus|OR7|654:0.10416378756233524161)53:0.01814232866059243068)43:0.01828292473509228813)65:0.03084746991247412987)100:0.13358974232943640614)100:0.15853244049874778976)91:0.05664111492549772642)63:0.05193962753462962739)20:0.01968418452871979751,((((Ictidomys_tridecemlineatus|OR7|1140:0.10875846555218417200,((ENSRNOG00000056873|olfactory:0.05827430803532841069,ENSMUSG00000066896|Olfactory:0.04876506419700035039)99:0.05659951175418494879,(flattened_line_568_455904-459012|OR7:0.00000100000050002909,flattened_line_568_457070-458511|OR7:0.00000100000050002909)100:0.08492919591464724582)100:0.12826296503003964400)100:0.10019555581899676489,((Ictidomys_tridecemlineatus|OR7|833:0.27876957263902485407,((((Ictidomys_tridecemlineatus|OR7|1222:0.32427359401346556034,Ictidomys_tridecemlineatus|OR7|1342:0.19073316797137204737)61:0.04390810455920354793,((flattened_line_568_464441-465891|OR7:0.08898011111958824271,(ENSMUSG00000049028||Olfr873:0.04510480538671898798,ENSRNOG00000046516|olfactory:0.06122479323649155508)100:0.08128290168896797063)100:0.14915157082848812253,((ENSMUSG00000066897||Olfr872:0.03211261047604786756,ENSMUSG00000058491||Olfr869:0.05560143942659296484)100:0.05540990467182674295,(ENSRNOG00000039892|olfactory:0.07192655208432253977,ENSRNOG00000049623|similar:0.04519443228519846867)98:0.03535182167569964756)100:0.29807262403064932466)75:0.03035580500796913536)42:0.02481950669336849616,(((flattened_line_6842_56324-57735|OR7:0.08255820592692060533,((flattened_line_6842_20865-22300|OR7:0.05895029804769424259,flattened_line_6842_101962-103373|OR7:0.05800565109931400676)44:0.01452228821875293716,((flattened_line_61081_1-4489|OR7:0.03080321326778763871,flattened_line_6842_149325-154053|OR7:0.05825874835235335392)91:0.02675645497011987922,(flattened_line_54182_1-6666|OR7:0.07923907602813326512,(flattened_line_11235_4570-5975|OR7:0.00000100000050002909,flattened_line_11235_4570-6008|OR7:0.00000100000050002909)100:0.06073202607115055912)21:0.01039530022100784538)23:0.00825671891326941292)22:0.01336465453483560648)100:0.07923449610140517740,(ENSMUSG00000044106||Olfr868:0.06907887631263867623,ENSRNOG00000033150|olfactory:0.09710868297597835541)100:0.07381180539833695486)100:0.27550691100349489204,((ENSRNOG00000046041|olfactory:0.09420793190576839948,ENSRNOG00000046909|olfactory:0.07320036263764176376)94:0.02691168752050730750,ENSMUSG00000050803||Olfr866:0.05532940497010326725)100:0.30032679879065454775)93:0.08935196681897533688)5:0.01659973839054672620,((Ictidomys_tridecemlineatus|OR7|727:0.18292430160262546091,Ictidomys_tridecemlineatus|OR7|889:0.14482181804103008704)66:0.04147297320691331612,((((Ictidomys_tridecemlineatus|OR7|646:0.09596109158769997038,Ictidomys_tridecemlineatus|OR7|769:0.02549384166262757059)100:0.20739486686051683551,Ictidomys_tridecemlineatus|OR7|1293:0.21380771004846946259)32:0.01866045730966736649,(flattened_line_15609_36335-37779|OR7:0.49024656609721078970,(((Ictidomys_tridecemlineatus|OR7|1219:0.09561493132892966151,(((Ictidomys_tridecemlineatus|OR7|1094:0.00000100000050002909,Ictidomys_tridecemlineatus|OR7|935:0.00000100000050002909)100:0.00579189312385968661,Ictidomys_tridecemlineatus|OR7|938:0.01914694010418351716)91:0.02967730467025107843,Ictidomys_tridecemlineatus|OR7|960:0.03825610983080858507)100:0.09805451430795844581)66:0.02525310921427652636,((Ictidomys_tridecemlineatus|OR7|640:0.06459995674785237729,Ictidomys_tridecemlineatus|OR7|831:0.04812437129547043196)100:0.06402571956274091813,(Ictidomys_tridecemlineatus|OR7|1010:0.00647290385739887793,Ictidomys_tridecemlineatus|OR7|1439:0.02011431409456679309)100:0.11594927823605567785)62:0.01626903728067102470)97:0.05110557904673369151,(Ictidomys_tridecemlineatus|OR7|1367:0.09873841210448769390,(Ictidomys_tridecemlineatus|OR7|1281:0.07355338472557870766,((Ictidomys_tridecemlineatus|OR7|832:0.02366010923173650360,Ictidomys_tridecemlineatus|OR7|931:0.04731315198636903974)82:0.03114092576286758840,Ictidomys_tridecemlineatus|OR7|846:0.04143117508047839542)99:0.02958373984499841625)100:0.07838315804380030505)53:0.01744250747434042056)100:0.05730388829204793866)32:0.01781113260180203564)31:0.02104040121300634891,(((Ictidomys_tridecemlineatus|OR7|1294:0.27843679211951222197,Ictidomys_tridecemlineatus|OR7|994:0.17596407990811718802)98:0.06958669259004902907,(Ictidomys_tridecemlineatus|OR7|999:0.27827513008023135876,(Ictidomys_tridecemlineatus|OR7|848:0.14909031168558276037,Ictidomys_tridecemlineatus|OR7|943:0.18946100833239071237)66:0.02032863562114170519)33:0.02403813845117130921)26:0.01719386745785552242,Ictidomys_tridecemlineatus|OR7|658:0.22807079553178896680)8:0.01157364066254674279)4:0.00594032113660929954)7:0.01558455444094669108)6:0.00000100000050002909)27:0.02365453568045685143,Ictidomys_tridecemlineatus|OR7|1176:0.25097461233935552949)99:0.06153605987168127983)99:0.06442864268226286550,((((ENSRNOG00000048711|olfactory:0.00000100000050002909,ENSRNOG00000047916|olfactory:0.00000100000050002909)100:0.15996992215532815362,(ENSRNOG00000047835|olfactory:0.14913558242125385389,(ENSRNOG00000030965|olfactory:0.11352436065972586199,ENSMUSG00000066905||Olfr860:0.15078147034267708193)25:0.01320209049698959670)26:0.02722965785844427139)32:0.01236212251082261827,(ENSMUSG00000063842|olfactory:0.14903847452228444204,((ENSMUSG00000094678||Olfr857:0.06610568042469479322,(ENSMUSG00000058659||Olfr58:0.04200092998089408058,ENSMUSG00000095448||Olfr859:0.05516098527389379919)41:0.02811929386306447759)68:0.08045605992017521024,(ENSRNOG00000049191|olfactory:0.08492969323136484450,(ENSRNOG00000049729|olfactory:0.06726520127225522894,ENSRNOG00000047533|olfactory:0.08591140779519539084)100:0.11372975874694196685)39:0.01953707321908278866)58:0.03762040003024822582)20:0.01313799543603850518)100:0.34434143342323847437,(((flattened_line_11235_50965-52782|OR7:0.07392854676596424812,flattened_line_47100_7194-10873|OR7:0.05091644914082490286)100:0.08774226124372494495,((flattened_line_11235_23257-25071|OR7:0.00000100000050002909,flattened_line_11235_23257-24662|OR7:0.00000100000050002909)100:0.08360941638022589828,flattened_line_6842_76081-77543|OR7:0.10877475090285250447)59:0.01696317783586327038)81:0.02258712794065893120,((flattened_line_6842_121949-123393|OR7:0.04674572533756168879,flattened_line_6842_38014-39449|OR7:0.05403640861126208367)100:0.05740647947239186505,(flattened_line_6842_129298-130727|OR7:0.09066669428690769805,flattened_line_6842_90891-92338|OR7:0.08318165826812584651)33:0.00903719727624116738)55:0.01510479367383460968)100:0.24995529458256518507)98:0.09790232787280436777)100:0.21372105266736637907,((Ictidomys_tridecemlineatus|OR1|1353:0.05949532499885117759,(Ictidomys_tridecemlineatus|OR7|826:0.09266923163104305583,Ictidomys_tridecemlineatus|OR7|1061:0.12507114941459282487)68:0.03238084530724473498)100:0.18355402081941499248,(((((Ictidomys_tridecemlineatus|OR7|1429:0.09404606382119852503,Ictidomys_tridecemlineatus|OR7|1440:0.09203701007898495989)99:0.10153041293213475871,(((ENSRNOG00000030856|olfactory:0.50407544442168050747,(ENSMUSG00000052182||Olfr849:0.10835571466060574253,(ENSRNOG00000045713|olfactory:0.02047423797707465659,ENSRNOG00000048354|olfactory:0.01143705491049550570)100:0.06479714448533051285)100:0.35010394476524803187)18:0.04928463528797994569,((((ENSRNOG00000048946|olfactory:0.00000100000050002909,ENSRNOG00000047576|olfactory:0.00000100000050002909)100:0.41561254588231483220,((flattened_line_11155_57528-59279|OR7:0.05543503806998437838,((flattened_line_32487_15227-16674|OR7:0.10067139875537427229,flattened_line_18232_9802-11617|OR7:0.07087133562935697684)60:0.01039607466552884552,(flattened_line_18232_28098-29537|OR7:0.05292007130879718829,((flattened_line_32487_1-1238|OR7:0.03812771485904623003,flattened_line_18232_200-1648|OR7:0.03631940864912143463)97:0.02748545539450612460,flattened_line_29405_6356-8387|OR1:0.05114475120639760952)94:0.01837747222767346922)97:0.02367182369386252455)60:0.01669393534853497868)100:0.07954586977614916399,(ENSRNOG00000039919|olfactory:0.16046102891011379543,(ENSRNOG00000050583|olfactory:0.17070186587496455344,(ENSRNOG00000049455|olfactory:0.03344665113138171886,(ENSRNOG00000045969|olfactory:0.00000100000050002909,ENSRNOG00000049064|olfactory:0.00000100000050002909)100:0.06367911369512903319)100:0.06652132542236569024)86:0.02947067743748438620)88:0.02303964566552895235)100:0.16930556619306130761)100:0.18199607586635402345,((((ENSRNOG00000039922|olfactory:0.10543657886694919601,ENSRNOG00000050565|olfactory:0.08607927704282310188)99:0.04792041662085451403,(ENSMUSG00000059303||Olfr836:0.05606307487358574981,ENSMUSG00000110621||Olfr837:0.10437789150386482528)100:0.03505818162288167061)97:0.02534009803182257076,(ENSRNOG00000046796|olfactory:0.09667265294018695387,ENSMUSG00000062868||Olfr830:0.08897382618195838477)77:0.02181284564535060019)100:0.34388165504882561851,(ENSMUSG00000043087||Olfr855:0.05364015343095804994,ENSRNOG00000029802|olfactory:0.09900130853874571091)100:0.37158997831825263392)57:0.04224050768035392256)26:0.02425138259547608699,(((ENSMUSG00000061614||Olfr845:0.28674721858325791235,ENSRNOG00000030845|olfactory:0.43281043901658827755)100:0.11983664808421184977,(((flattened_line_12580_73182-74611|OR7:0.32536126109764651471,((ENSMUSG00000058692||Olfr846:0.14094708533567326669,(ENSMUSG00000059821||Olfr847:0.06157401932161406938,ENSRNOG00000006577|olfactory:0.10746420208898570248)99:0.06127615252078361108)99:0.05452270642420893598,((((flattened_line_11155_1-1051|OR7:0.00000100000050002909,(flattened_line_11155_1-1078|OR7:0.00000100000050002909,flattened_line_11155_1-1045|OR7:0.00000100000050002909)10:0.00000100000050002909)10:0.00000100000050002909,flattened_line_11155_1-1036|OR7:0.00000100000050002909)4:0.00000100000050002909,(flattened_line_11155_1-1039|OR7:0.00000100000050002909,flattened_line_11155_1-1054|OR7:0.00000100000050002909)11:0.00000100000050002909)100:0.07948187664945573216,(flattened_line_43968_1-1021|OR7:0.00000100000050002909,(((((flattened_line_43968_1-1042|OR7:0.00000100000050002909,flattened_line_43968_1-1039|OR7:0.00000100000050002909)0:0.00000100000050002909,(((flattened_line_43968_1-1051|OR7:0.00000100000050002909,(flattened_line_43968_1-1048|OR7:0.00000100000050002909,flattened_line_43968_1-1063|OR7:0.00000100000050002909)0:0.00000100000050002909)0:0.00000100000050002909,flattened_line_43968_1-1036|OR7:0.00000100000050002909)0:0.00000100000050002909,(flattened_line_43968_1-1030|OR7:0.00000100000050002909,((flattened_line_43968_1-1027|OR7:0.00000100000050002909,flattened_line_43968_1-6700|OR7:0.00000100000050002909)5:0.00000100000050002909,flattened_line_43968_1-1045|OR7:0.00000100000050002909)0:0.00000100000050002909)0:0.00000100000050002909)0:0.00000100000050002909)1:0.00000100000050002909,(flattened_line_43968_1-1006|OR7:0.00000100000050002909,flattened_line_43968_1-997|OR7:0.00000100000050002909)1:0.00000100000050002909)0:0.00000100000050002909,(flattened_line_43968_1-1060|OR7:0.00000100000050002909,flattened_line_43968_1-1015|OR7:0.00000100000050002909)7:0.00000100000050002909)0:0.00000100000050002909,flattened_line_43968_1-1012|OR7:0.00000100000050002909)0:0.00000100000050002909)100:0.04573073158798125065)100:0.07018553317989943696)100:0.23678523210253168974)37:0.03028739843252457875,((ENSMUSG00000045204|olfactory:0.07119682009080598173,ENSRNOG00000029054|olfactory:0.10196554051189453405)100:0.32805506967362668691,(flattened_line_18232_39651-43704|OR7:0.15157722883518465196,(ENSRNOG00000006439|olfactory:0.09753116136035930306,ENSMUSG00000078116||Olfr828:0.04396760483150471965)100:0.08192486489577460729)100:0.20507320938389933529)43:0.03260300743731008033)79:0.05444426341157809074,flattened_line_12580_85899-87346|OR7:0.35266626787258381626)99:0.10044473498762206132)73:0.06478679515312854575,((flattened_line_11195_100543-101978|OR7:0.16457918807158641861,((ENSMUSG00000095667||Olfr854:0.07791232407268676441,(ENSRNOG00000030753|olfactory:0.05030980755228254414,ENSRNOG00000057779|olfactory:0.05861991933804858862)100:0.04492967127144191497)100:0.02923071369648487863,(ENSRNOG00000032512|olfactory:0.10421701637263237894,ENSMUSG00000094535||Olfr850:0.07490034266089594384)98:0.03374059910406569662)100:0.06520688179799104256)100:0.18542941603887966306,(ENSRNOG00000051847|similar:0.05710756878014672244,ENSMUSG00000051414||Olfr829:0.08394102414571723292)100:0.37706109585377728388)74:0.06635544688656605516)7:0.00827782315541089955)7:0.01387301845921343722)47:0.04184152527028558999,((Ictidomys_tridecemlineatus|OR7|1407:0.21157455679031386686,((((ENSRNOG00000006584|olfactory:0.11163683572520793907,ENSMUSG00000052625||Olfr851:0.06732296870008326606)100:0.30689445304159673755,(flattened_line_12580_57963-59407|OR7:0.11567624823868379036,(ENSRNOG00000034283|olfactory:0.24865042334733769569,(ENSMUSG00000048391||Olfr843:0.06183661288726967353,(ENSRNOG00000050182|olfactory:0.00000100000050002909,ENSRNOG00000050764|olfactory:0.00000100000050002909)100:0.08980412199566258080)100:0.07786737640538347882)58:0.01958829522348624202)100:0.22011373589769270276)100:0.19556183419248887589,(Ictidomys_tridecemlineatus|OR7|1372:0.07620724846480450565,Ictidomys_tridecemlineatus|OR7|1053:0.19446036579671657774)75:0.05672286885391508021)84:0.05794248308246276874,(Ictidomys_tridecemlineatus|OR7|289:0.12336760382808002745,Ictidomys_tridecemlineatus|OR7|1473:0.14436184592932577164)79:0.02936462065882484984)49:0.01970159896411322401)63:0.03187904868560507976,((Ictidomys_tridecemlineatus|OR7|1114:0.00000100000050002909,Ictidomys_tridecemlineatus|OR7|1047:0.00000100000050002909)100:0.20097339145768508550,(Ictidomys_tridecemlineatus|OR7|1241:0.10426765108518297465,(Ictidomys_tridecemlineatus|OR7|733:0.16333053530590044278,Ictidomys_tridecemlineatus|OR7|1083:0.11133173440778212915)100:0.11985977006065449968)93:0.08840244400988431228)30:0.03038696216946948359)15:0.00752387149830717732)18:0.01367241029353287278)35:0.01616989553812884367,Ictidomys_tridecemlineatus|OR7|796:0.23251008881319562560)59:0.04352363048505197146,(((ENSRNOG00000045903|olfactory:0.00000100000050002909,ENSRNOG00000048018|olfactory:0.00000100000050002909)100:0.55090054815450839598,((Ictidomys_tridecemlineatus|OR7|1073:0.00000100000050002909,Ictidomys_tridecemlineatus|OR7|1218:0.00000100000050002909)100:0.10846851769189023995,((flattened_line_12580_13241-14670|OR1:0.11617854781202251180,((ENSRNOG00000050124|olfactory:0.07286650659211038605,ENSRNOG00000055639|olfactory:0.07088148112976486170)90:0.02733536214317668772,ENSMUSG00000051160||Olfr853:0.08745085880331546213)100:0.06179525092656901197)100:0.27831654488077628429,Ictidomys_tridecemlineatus|OR7|842:0.21253774694303764758)30:0.02512740160218628407)51:0.05910273988131268391)47:0.02662220746110714742,((Ictidomys_tridecemlineatus|OR7|1377:0.00909332429768777532,Ictidomys_tridecemlineatus|OR7|869:0.05467895141207224780)100:0.14325887014689084320,Ictidomys_tridecemlineatus|OR7|1400:0.16904472342996954004)38:0.01731552287727920053)51:0.05235406604180956741)98:0.09329174370124414251,(ENSRNOG00000026489|olfactory:0.10361887186151977347,(ENSMUSG00000095525||Olfr834:0.04062584396359097266,ENSMUSG00000095957||Olfr832:0.05164210990483892455)99:0.05299119783665590805)100:0.54975843191972895152)83:0.06740452077556050026)77:0.05206477550065510829)33:0.02999424438293837175)38:0.04585014466888955725,(Ictidomys_tridecemlineatus|OR1|697:0.15145795218547122851,(((Ictidomys_tridecemlineatus|OR1|723:0.08868145202429170149,(Ictidomys_tridecemlineatus|OR7|647:0.00000100000050002909,Ictidomys_tridecemlineatus|OR7|1066:0.00000100000050002909)100:0.10161290048532926888)100:0.05617419190257470080,((Ictidomys_tridecemlineatus|OR1|908:0.16729234324367617259,((ENSMUSG00000051118||Olfr77:0.04398155907221974054,ENSRNOG00000030569|olfactory:0.05445117772628187830)100:0.36549992328249542028,((ENSRNOG00000049712|olfactory:0.14397476522618360417,(ENSMUSG00000044454|Olfactory:0.07390076513610695230,ENSRNOG00000052784|olfactory:0.07514099317308234327)100:0.07201730204410905500)87:0.03436351162103883083,flattened_line_178713|OR1:0.11220353768672149120)100:0.19443068040268365881)51:0.03977687301252971763)9:0.01006707858753214460,(Ictidomys_tridecemlineatus|OR7|1374:0.20832191366583224790,Ictidomys_tridecemlineatus|OR7|1263:0.15113310668165486073)27:0.02257398260158088171)12:0.01742749679545218741)52:0.02954148509186744348,((ENSMUSG00000059623||Olfr39:0.04584592544806780079,ENSRNOG00000030613|olfactory:0.07611841387931789216)100:0.14824359049033322688,(flattened_line_75626_1-2546|OR7:0.03430086722262615240,(flattened_line_56654_1-5692|OR7:0.02069042001770553599,(((flattened_line_62102_1-1011|OR7:0.00000100000050002909,(flattened_line_62102_1-984|OR7:0.00000100000050002909,(flattened_line_62102_1-1017|OR7:0.00000100000050002909,(flattened_line_62102_1-1008|OR7:0.00000100000050002909,(flattened_line_62102_1-1026|OR7:0.00000100000050002909,flattened_line_62102_1-1002|OR7:0.00000100000050002909)13:0.00000100000050002909)2:0.00000100000050002909)0:0.00000100000050002909)0:0.00000100000050002909)0:0.00000100000050002909,flattened_line_62102_1-966|OR7:0.00000100000050002909)0:0.00000100000050002909,((flattened_line_62102_1-4277|OR7:0.00000100000050002909,flattened_line_62102_1-996|OR7:0.00000100000050002909)8:0.00000100000050002909,flattened_line_62102_1-987|OR7:0.00000100000050002909)0:0.00000100000050002909)98:0.00525349416532065565)100:0.04823504428688042689)100:0.13004687202773146382)100:0.19251265225306873896)68:0.02988559317433891332)100:0.20249904707402935355)100:0.29314256748485062465,((Ictidomys_tridecemlineatus|OR1|1484:0.10772967922835108290,(flattened_line_22436_18199-19649|OR1:0.10193686632985353435,(ENSMUSG00000071185|olfactory:0.05524965454694244493,ENSRNOG00000007348|olfactory:0.08689760833970119891)100:0.10223905674287583900)100:0.13313240212523153039)100:0.21435753045938008010,(ENSRNOG00000052839|olfactory:0.04019686423764314703,(ENSRNOG00000053860|olfactory:0.07390034877100888633,((ENSMUSG00000063188||Olfr107:0.11129634978929667244,ENSMUSG00000059687|olfactory:0.09155457717041147470)70:0.03987031821823430050,(ENSMUSG00000058802||Olfr97:0.05445088285168128706,(ENSMUSG00000061972||Olfr99:0.12206921347111991671,ENSMUSG00000063660||Olfr98:0.03664637362261431719)46:0.02736450357251259125)41:0.02256177731630003291)21:0.01830365604609093116)49:0.04305255591483760080)100:1.08323843834145283616)68:0.12011657993957997048)39:0.04762518656436331294)17:0.05629775629298068573)4:0.03243433650201429930,(((((flattened_line_27696_25251-28372|OR1:0.10849402347412691328,(ENSRNOG00000052181|olfactory:0.07565947694987183725,ENSMUSG00000048173|olfactory:0.06473383618550437868)87:0.05325742188128154003)100:0.55289359347024569225,(Ictidomys_tridecemlineatus|OR1|767:0.14817670995936893519,(flattened_line_7126_101388-102826|OR1:0.11036613806733965026,(ENSMUSG00000048356|olfactory:0.06681563913500454532,ENSRNOG00000013192|olfactory:0.09272483325539829235)100:0.07080136470342483779)100:0.17181203471053030363)100:0.36464167907905598032)79:0.14413581230330946292,((Ictidomys_tridecemlineatus|OR1|1265:0.77093888291915868560,((ENSMUSG00000057050||Olfr397:0.30440547931345474097,(((((flattened_line_57607_1-5367|OR13:0.10257179958314782686,flattened_line_177252|OR1:0.03726442916245344128)98:0.03848255497306125872,flattened_line_16675_64783-66221|OR1:0.08028909547825310855)97:0.03123404536179383642,((ENSRNOG00000052661|olfactory:0.07094458647049596556,(ENSMUSG00000063881||Olfr376:0.04901810090670484510,ENSMUSG00000062128||Olfr20:0.07207129293681198423)98:0.03335876611383752077)87:0.02266054759268950475,(ENSRNOG00000052919|olfactory:0.12714291600264837623,(((ENSMUSG00000069823|Olfactory:0.09127008492025823205,flattened_line_53257_112-6871|OR1:0.12968796189288123166)53:0.00752126188078367300,(ENSRNOG00000047958|olfactory:0.00962158506052905593,ENSRNOG00000052636|olfactory:0.02476739686931991521)100:0.07013049213269952065)60:0.04860144690602593437,(ENSMUSG00000055971||Olfr378:0.10320315734233774518,(ENSRNOG00000055982|olfactory:0.02397499455394612802,ENSRNOG00000056175|olfactory:0.02105791582074063167)93:0.03791403244014897311)100:0.12032197138921647828)84:0.02938717915999295230)45:0.02092332388220978154)29:0.00876108001956006459)75:0.03348867132165465194,((flattened_line_47878_8629-10284|OR1:0.13417769228116752100,(ENSMUSG00000069818||Olfr390:0.11911805712796484646,(ENSRNOG00000055523|olfactory:0.11362974373322121124,(ENSMUSG00000069816||Olfr23:0.14852533194903969060,ENSRNOG00000031966|olfactory:0.15117054091626944134)42:0.02305111824019929340)47:0.01311429385510018246)95:0.04523975424849352445)100:0.08529144836111507422,(((ENSRNOG00000050809|olfactory:0.22724476616074618107,(ENSRNOG00000053411|olfactory:0.15371020879596106190,(ENSMUSG00000072709||Olfr380:0.10047709898567812326,ENSMUSG00000072708||Olfr381:0.07744351142801059185)100:0.04577761338642005740)72:0.02147354308953362476)40:0.01610367805007506189,((ENSRNOG00000054729|olfactory:0.11686622229650830973,(ENSRNOG00000061453|olfactory:0.13321780843726538368,ENSMUSG00000095312||Olfr382:0.12244869108113509704)88:0.03146134891131829175)15:0.01171468917193600225,((ENSRNOG00000050244|olfactory:0.17730811542853505691,(ENSMUSG00000060335||Olfr384:0.10201828046480096446,ENSRNOG00000046651|olfactory:0.09781487405002324553)100:0.04883592532300022604)20:0.01224820630212362406,(ENSRNOG00000029537|olfactory:0.11783940368372260166,(ENSMUSG00000095095||Olfr385:0.11334177466587115612,ENSRNOG00000055055|olfactory:0.17766346544356739767)87:0.04795876795261615200)32:0.01274676553788709442)13:0.01206527150753629318)12:0.01404409634394675373)100:0.09435851113788774891,((((flattened_line_47484_1-3711|OR1:0.09654188724544694733,flattened_line_49717_1-9011|OR1:0.06515211490432311348)66:0.00980963507634130538,(flattened_line_50259_6089-9302|OR1:0.09891320641142430092,flattened_line_54782_1-6408|OR1:0.04516920140097208797)100:0.06911016588900556479)48:0.01633729639832443709,((((((((flattened_line_74797_1-2611|OR1:0.00000100000050002909,((flattened_line_74797_1-1108|OR1:0.00000100000050002909,flattened_line_74797_1-1078|OR1:0.00000100000050002909)1:0.00000100000050002909,flattened_line_74797_1-1075|OR1:0.00000100000050002909)0:0.00000100000050002909)0:0.00000100000050002909,flattened_line_74797_1-1093|OR1:0.00000100000050002909)0:0.00000100000050002909,flattened_line_74797_1-1114|OR1:0.00000100000050002909)0:0.00000100000050002909,flattened_line_74797_1-1084|OR1:0.00000100000050002909)0:0.00000100000050002909,(flattened_line_74797_1-1090|OR1:0.00000100000050002909,(flattened_line_74797_1-1105|OR1:0.00000100000050002909,((flattened_line_74797_1-1096|OR1:0.00000100000050002909,flattened_line_74797_1-1081|OR1:0.00000100000050002909)2:0.00000100000050002909,flattened_line_74797_1-1111|OR1:0.00000100000050002909)0:0.00000100000050002909)0:0.00000100000050002909)0:0.00000100000050002909)100:0.12288674357953423277,flattened_line_55052_1-6300|OR1:0.07212407366190534685)31:0.01294938629045112519,(flattened_line_38061_6425-9215|OR1:0.11833730410153922574,(flattened_line_28226_18986-21318|OR1:0.07576451073884438170,flattened_line_51684_1-7883|OR1:0.10630773301446852508)93:0.03898915798091914797)18:0.00595536992908845837)18:0.00829934892950652016,flattened_line_42040_6518-12829|OR1:0.10708177218201114789)14:0.00385725140828347855)92:0.02584413539557347053,((((ENSRNOG00000056846|olfactory:0.00000100000050002909,ENSRNOG00000048257|olfactory:0.00000100000050002909)100:0.12409785690530140967,ENSMUSG00000070382||Olfr391-ps:0.08897027716294442223)72:0.02464396903579654796,(ENSMUSG00000056921||Olfr394:0.12909141699947557225,(ENSMUSG00000094488||Olfr393:0.08913614926184082465,ENSRNOG00000061111|olfactory:0.10187586159665747154)78:0.03602385032890655092)38:0.01200029789132558977)100:0.06974561326988130971,((ENSMUSG00000062186||Olfr395:0.07830019585902375789,ENSRNOG00000045754|olfactory:0.08941154698919327737)88:0.02052972940794182966,(ENSMUSG00000070383||Olfr389:0.10609953619035235317,(ENSRNOG00000055339|olfactory:0.09478139415075753638,ENSMUSG00000061984||Olfr392:0.10254281149881100399)95:0.02841952885918690164)78:0.01309191056450466177)100:0.09847907686399651195)100:0.05817335889511503905)100:0.07130217796344962000)94:0.03647174557144144263)65:0.03225181954026037912)93:0.06639898999003499003,((Ictidomys_tridecemlineatus|OR1|731:0.11260994771011301196,(Ictidomys_tridecemlineatus|OR1|517:0.12249142416958895552,Ictidomys_tridecemlineatus|OR1|756:0.06738852393589729595)78:0.02959741357091024913)27:0.01259738243492801793,(Ictidomys_tridecemlineatus|OR1|724:0.14434639395931583850,(Ictidomys_tridecemlineatus|OR1|705:0.04765926408661939895,Ictidomys_tridecemlineatus|OR1|659:0.06133112534654537595)100:0.14305833750633906165)24:0.00859256733256516872)85:0.04862681980597845927)51:0.03735820754567228258)100:0.33086769036616708872,(((Ictidomys_tridecemlineatus|OR1|1392:0.04236864237442292125,Ictidomys_tridecemlineatus|OR1|643:0.00492784245322682758)100:0.29759308803490291950,(flattened_line_24601_31642-34310|OR1:0.11247909494547378428,ENSRNOG00000025931|olfactory:0.15879357549261327587)100:0.22694019291844561015)100:0.13285554990638889783,((Ictidomys_tridecemlineatus|OR1|930:0.13381472576557873477,(ENSMUSG00000075384|Olfactory:0.07113671907557295171,ENSRNOG00000007911|olfactory:0.09998066470115264670)100:0.19541473430499642361)100:0.19796860713732683523,((Ictidomys_tridecemlineatus|OR1|1063:0.15606632493034883202,(ENSMUSG00000050015|olfactory:0.07500776551386287294,ENSRNOG00000047478|olfactory:0.08914605404926197185)100:0.12788361939975745329)100:0.11575551122735891485,((Ictidomys_tridecemlineatus|OR1|256:0.16645931933962274107,(Ictidomys_tridecemlineatus|OR1|583:0.09153103540714879749,(Ictidomys_tridecemlineatus|OR1|905:0.09658838439053299418,(Ictidomys_tridecemlineatus|OR1|1143:0.06514293533300027916,(Ictidomys_tridecemlineatus|OR1|594:0.06514230596362496906,Ictidomys_tridecemlineatus|OR1|642:0.03742278649310457755)100:0.03978594440124133547)87:0.03205000457787544887)96:0.02841409530020392801)47:0.01911999115700348945)91:0.04063132223024819994,((ENSMUSG00000053146||Olfr352:0.07066059534654951790,ENSRNOG00000049460|olfactory:0.07361312860508331668)100:0.16565721397083646438,(((ENSRNOG00000048611|olfactory:0.06121869545523145328,ENSMUSG00000049315||Olfr348:0.05713618436118135524)100:0.13957443182155776507,(flattened_line_120985|OR1:0.02633806481754874876,flattened_line_108082|OR1:0.04203854477956473629)100:0.13949750668147936628)80:0.05655745295551900531,(((flattened_line_50327_1-4718|OR1:0.03469661239467496799,(flattened_line_54190_1-6662|OR1:0.01583075177832887065,((((flattened_line_50261_1-1039|OR1:0.00000100000050002909,flattened_line_50261_1-1021|OR1:0.00000100000050002909)4:0.00000100000050002909,((flattened_line_50261_1-1012|OR1:0.00000100000050002909,(flattened_line_50261_1-1817|OR1:0.00000100000050002909,((flattened_line_50261_1-997|OR1:0.00000100000050002909,((flattened_line_50261_1-1033|OR1:0.00000100000050002909,flattened_line_50261_1-1024|OR1:0.00000100000050002909)0:0.00000100000050002909,((flattened_line_50261_1-1072|OR1:0.00000100000050002909,flattened_line_50261_1-1045|OR1:0.00000100000050002909)6:0.00000100000050002909,(flattened_line_50261_1-1030|OR1:0.00000100000050002909,flattened_line_50261_1-1048|OR1:0.00000100000050002909)5:0.00000100000050002909)0:0.00000100000050002909)1:0.00000100000050002909)0:0.00000100000050002909,(flattened_line_50261_1-1054|OR1:0.00000100000050002909,flattened_line_50261_1-1042|OR1:0.00000100000050002909)4:0.00000100000050002909)0:0.00000100000050002909)0:0.00000100000050002909)0:0.00000100000050002909,flattened_line_50261_1-1027|OR1:0.00000100000050002909)0:0.00000100000050002909)0:0.00000100000050002909,flattened_line_50261_1-1051|OR1:0.00000100000050002909)3:0.00000100000050002909,flattened_line_50261_1-1018|OR1:0.00000100000050002909)96:0.01046531481800960610)73:0.01524604971319947454)100:0.11495107602683822534,flattened_line_55560_3562-6102|OR1:0.15220299496885525414)55:0.02418235746316421686,(((ENSRNOG00000048909|olfactory:0.13894426307106186314,(ENSRNOG00000045719|olfactory:0.08006462415869895766,ENSMUSG00000075387||Olfr341:0.06294789882629348021)100:0.04828827222934956032)85:0.02192421795961640996,(((ENSMUSG00000111869||Olfr342:0.08470454820382687655,ENSRNOG00000046228|olfactory:0.12174216032477548632)100:0.06442907360596829280,ENSRNOG00000047092|olfactory:0.14769207571261414036)37:0.00815602841848826060,((ENSMUSG00000111863||Olfr347:0.12625004828698849213,((ENSMUSG00000059251||Olfr345:0.07140012443080036297,ENSRNOG00000045690|olfactory:0.10248522509526358792)99:0.02261414348049601772,(ENSMUSG00000094266||Olfr340:0.06361298231744529075,(ENSRNOG00000054399|olfactory:0.04933722119584892790,ENSRNOG00000046849|olfactory:0.09450803478328279050)100:0.09901097551448230505)100:0.04309295304168482554)95:0.02186147353104666777)51:0.00843808852993439655,(((ENSRNOG00000060108|olfactory:0.12154239024882271258,ENSMUSG00000068950||Olfr338:0.09227725667889520589)87:0.02617714221005256262,((ENSMUSG00000096822||Olfr344:0.09344855396745013754,(ENSRNOG00000046801|olfactory:0.07017691559198090123,ENSRNOG00000030855|olfactory:0.04285642040546198961)100:0.03465106568425842942)91:0.02394125854947215526,(ENSMUSG00000094464||Olfr339:0.07933974407188586209,ENSMUSG00000094764||Olfr346:0.07910065813248221001)43:0.00953449884654253288)93:0.01982594983121761453)97:0.02596826986462742390,(ENSRNOG00000046032|olfactory:0.14682287656470097148,ENSRNOG00000049538|olfactory:0.16974051645669493982)95:0.04425543278358848309)76:0.03640422591288700743)17:0.00875765202343877294)70:0.02505241076921618099)84:0.03381789832987582012,(ENSRNOG00000048499|olfactory:0.11967162343030834926,ENSMUSG00000111021|Olfactory:0.07001535985765212911)100:0.16788040318095584502)64:0.03764651210523621561)43:0.02772358651519840275)38:0.01945799204772273930)86:0.04648013228660236029)100:0.20570189955158516004)56:0.03121805709819236788)87:0.04500597514982965924)100:0.19588555386586103957)74:0.10317208859861258519)31:0.03527704264983833049,(Ictidomys_tridecemlineatus|OR1|952:0.14729903490856521842,(flattened_line_21478_30860-32316|OR1:0.09167731075328187929,(ENSRNOG00000007962|olfactory:0.07854274649353457094,ENSMUSG00000070943||Olfr356:0.06542598525062458259)100:0.08130513970364948440)100:0.10267804042129323461)100:0.53133940975086857428)12:0.03711230985859594045)4:0.03134640031970339913,((((ENSMUSG00000055088|olfactory:0.06711695087848522367,ENSRNOG00000007954|olfactory:0.05943852994835990833)97:0.04806894077599914439,flattened_line_21478_8109-10079|OR1:0.08832672751307539538)100:0.51760298560639250720,(ENSRNOG00000045565|olfactory:0.07510275660822089694,ENSMUSG00000058275|olfactory:0.03370993406483874938)100:0.55578482977823284727)14:0.08143101814528784510,(flattened_line_202434|OR1:0.06699623748570300574,((ENSMUSG00000075383||Olfr351:0.07868746273452496831,ENSRNOG00000033799|olfactory:0.07594594127569212483)100:0.06737271123201520051,(ENSRNOG00000029069|olfactory:0.07088864442346017036,ENSMUSG00000075382||Olfr353:0.05377582808382078833)100:0.03271347339435515950)87:0.07284420133948758813)100:0.46833064546478953005)3:0.06123608958095895505)2:0.02182564476331335518,((ENSMUSG00000070374||Olfr59:0.03051163987333247590,ENSMUSG00000070375||Olfr406:0.03597480229701816024)99:0.04986385795265575738,((ENSRNOG00000048690|olfactory:0.00000100000050002909,ENSRNOG00000047153|olfactory:0.00000100000050002909)100:0.00721973821088388312,ENSRNOG00000048395|olfactory:0.01383506300727178548)95:0.04031615267887453391)100:0.56243775031297937872)9:0.02740317256373492327)5:0.05064802315850037290,(((Ictidomys_tridecemlineatus|OR1|862:0.02675111296632681421,(Ictidomys_tridecemlineatus|OR1|125:0.02867806560138122518,Ictidomys_tridecemlineatus|OR1|58:0.18082715028828841297)40:0.01210072955835444532)99:0.08344597484059600168,((((flattened_line_97298|OR1:0.05823888616271943180,flattened_line_124760|OR1:0.00596456221198892172)69:0.01999878272973928256,flattened_line_174924|OR1:0.03191927518622332538)75:0.02460527784037248172,(flattened_line_104893|OR1:0.01518023483589429033,flattened_line_107597|OR1:0.00451889570141822839)95:0.01169743545346658108)100:0.09950054534292157582,((((ENSRNOG00000047259|olfactory:0.05845901485938305442,((ENSRNOG00000049716|olfactory:0.01331502978389855103,ENSRNOG00000048133|olfactory:0.02669940860367377503)99:0.04287693297281597316,ENSRNOG00000047553|olfactory:0.06833405942027759306)68:0.01080300916348920712)62:0.01194577332885738731,(ENSRNOG00000039761|olfactory:0.07423563963355489514,((ENSRNOG00000048615|olfactory:0.00000100000050002909,ENSRNOG00000046583|olfactory:0.00000100000050002909)100:0.08844072172675478127,ENSRNOG00000050820|olfactory:0.12505438508899746619)62:0.01602200990487728793)27:0.00646312107030473908)47:0.01961248609409604535,((ENSRNOG00000048685|olfactory:0.07278791194685749200,ENSRNOG00000050126|olfactory:0.14605357076345623635)88:0.03906334502347080795,(ENSRNOG00000046347|olfactory:0.10882662537036610906,(((((((((((flattened_line_73910_1-940|OR1:0.00000100000050002909,flattened_line_73910_1-937|OR1:0.00000100000050002909)0:0.00000100000050002909,((flattened_line_73910_1-931|OR1:0.00000100000050002909,flattened_line_73910_1-925|OR1:0.00000100000050002909)4:0.00000100000050002909,(((flattened_line_73910_1-946|OR1:0.00000100000050002909,(flattened_line_73910_1-934|OR1:0.00000100000050002909,flattened_line_73910_1-943|OR1:0.00000100000050002909)2:0.00000100000050002909)0:0.00000100000050002909,(flattened_line_73910_1-955|OR1:0.00000100000050002909,flattened_line_73910_1-949|OR1:0.00000100000050002909)2:0.00000100000050002909)0:0.00000100000050002909,flattened_line_73910_1-913|OR1:0.00000100000050002909)1:0.00000100000050002909)1:0.00000100000050002909)0:0.00000100000050002909,flattened_line_73910_1-2691|OR1:0.00000100000050002909)0:0.00000100000050002909,flattened_line_73910_1-907|OR1:0.00000100000050002909)0:0.00000100000050002909,flattened_line_73910_1-952|OR1:0.00000100000050002909)0:0.00000100000050002909,flattened_line_73910_1-904|OR1:0.00000100000050002909)0:0.00000100000050002909,flattened_line_73910_1-928|OR1:0.00000100000050002909)0:0.00000100000050002909,flattened_line_73910_1-910|OR1:0.00000100000050002909)0:0.00000100000050002909,flattened_line_73910_1-901|OR1:0.00000100000050002909)0:0.00000100000050002909,flattened_line_73910_1-919|OR1:0.00000100000050002909)100:0.18116868171574515567,(ENSMUSG00000051003|olfactory:0.10135637989900279921,ENSRNOG00000039760|olfactory:0.10533091500536601037)85:0.02516733980414211092)72:0.01226231026177703951)71:0.05455362223534482996)39:0.00966332617493485813)95:0.07026962576004103234,((ENSRNOG00000049118|olfactory:0.11441828453090260864,ENSRNOG00000045802|olfactory:0.10568387382908063510)68:0.02557287272047037430,(((ENSRNOG00000047511|olfactory:0.10974470064782484990,ENSRNOG00000050905|olfactory:0.04703173060352116436)51:0.02862305316801969438,((ENSRNOG00000049114|olfactory:0.07693736340816302588,ENSRNOG00000030412|olfactory:0.06623265052940452424)94:0.02129542200913297351,ENSRNOG00000049640|olfactory:0.09770857683388170511)46:0.01242474218205285967)52:0.02660364694957168680,ENSRNOG00000047727|olfactory:0.09148778459619588688)14:0.00631969622661184265)85:0.04313913254107892142)69:0.04404973996105651657)95:0.07087840733891088985)100:0.31076997442770748492,(((ENSMUSG00000057890||Olfr1375:0.07496733707076208564,ENSMUSG00000059397||Olfr54:0.04218034811182517357)100:0.03910719416104047053,(ENSRNOG00000047344|olfactory:0.04626617831747898563,(ENSRNOG00000047426|olfactory:0.04414041457321149498,ENSRNOG00000032495|olfactory:0.09537689407928290342)83:0.01733047550663945058)92:0.07103114302093549437)100:0.68424344121814417718,(Ictidomys_tridecemlineatus|OR1|1385:0.20611465093404440774,ENSMUSG00000046881||Olfr374:0.26909680300945360010)100:0.24581850632558202574)16:0.05651305217712239426)6:0.07826212461320387892)5:0.05138602868819099750)50:0.07587207451747651765,((Ictidomys_tridecemlineatus|OR1|1276:0.14171827553377483455,(flattened_line_21478_40884-42335|OR1:0.08507060344838428267,(ENSRNOG00000007965|olfactory:0.10046944362704807174,ENSMUSG00000055838|olfactory:0.05776662593161815268)100:0.06793561470279461945)97:0.07442305677091226590)100:0.64072108457473331278,((((ENSRNOG00000025721|olfactory:0.06147918142950041520,ENSMUSG00000068947||Olfr366:0.03371612724829282925)100:0.06338505236729215231,flattened_line_16529_67166-69120|OR1:0.08057458960442584472)93:0.06662343010546138700,Ictidomys_tridecemlineatus|OR1|821:0.14403633607415228246)100:0.45211220904800225595,((Ictidomys_tridecemlineatus|OR1|1087:0.14755386278701312919,((ENSMUSG00000059429||Olfr365:0.09165390693777747400,(ENSRNOG00000030460|olfactory:0.06761701511746380511,ENSRNOG00000031763|olfactory:0.09562676115215837380)94:0.02741722902760672376)100:0.04043711125029390147,(flattened_line_16529_42461-43923|OR1:0.03449083166004868195,flattened_line_16529_54460-56096|OR1:0.01526604927390287116)100:0.04684530647408789716)92:0.04159003920710233754)100:0.30996272224344595392,(Ictidomys_tridecemlineatus|OR1|397:0.32267424376011882847,(ENSRNOG00000029787|olfactory:0.05098537667093875486,ENSMUSG00000075380|olfactory:0.09854105917836698814)100:0.39769270813484708382)100:0.21078359798056828245)100:0.15949707482667666025)86:0.11463085960141108921)31:0.04909521748624387505)38:0.05151342473202615013)57:0.09454110507074990621)62:0.08015008118399462311)21:0.02786954274731685138)24:0.05061988857456930363,(((ENSRNOG00000031284|olfactory:0.09172807830604284840,ENSMUSG00000062037|Mus:0.14426865076672018562)100:0.34604108893920204615,(((flattened_line_49210_1-9340|OR8:0.11776884190943263941,(ENSMUSG00000056184||Olfr283:0.07753657575438804850,ENSRNOG00000033022|olfactory:0.09040929367719492682)99:0.07153112512179289617)100:0.19999399524013025675,(Ictidomys_tridecemlineatus|OR8|928:0.17336438330471282132,((ENSRNOG00000032839|olfactory:0.07727183471146452376,ENSMUSG00000051793||Olfr284:0.09487315603375706674)100:0.07630366024477283626,flattened_line_62462_1-4206|OR8:0.15608598814507396169)100:0.09868733236867045788)100:0.15742510253859887115)90:0.05850649939804253297,(((flattened_line_164979|OR8:0.12651415302305057953,(ENSMUSG00000063780||Olfr282:0.09114761819142253030,ENSRNOG00000010787|olfactory:0.05933556905109384216)100:0.08107631898269172799)99:0.07671714410143767870,(Ictidomys_tridecemlineatus|OR8|736:0.19158141417306959187,((ENSRNOG00000010804|olfactory:0.06841192652727386136,ENSMUSG00000032987||Olfr281:0.08325856222390516648)95:0.04943200197883628605,flattened_line_158821|OR8:0.10850624977726273934)100:0.07441388737771638395)86:0.07491993759115823937)100:0.20965487274524136074,Ictidomys_tridecemlineatus|OR8|985:0.42249617910332915027)56:0.04310243805573422959)52:0.07095920207977197969)100:0.64747340196887925856,((ENSMUSG00000051392||Olfr1402:0.10087574070130916892,ENSRNOG00000017664|olfactory:0.06256290835523843630)97:0.10548137900657028609,((Ictidomys_tridecemlineatus|OR13|1013:0.05400954073434708486,Ictidomys_tridecemlineatus|OR13|1149:0.07507799037629733774)70:0.01462218000692727324,((Ictidomys_tridecemlineatus|OR13|1232:0.07413270052056769588,Ictidomys_tridecemlineatus|OR13|907:0.04515746943142922437)80:0.01864151682272453814,Ictidomys_tridecemlineatus|OR13|1201:0.03224753014605566404)78:0.02519012524068859477)100:0.22694986511446882393)100:0.47378105127048136813)36:0.09520396560154162358)12:0.06740846556432893155)4:0.04629591892889292626,(((Ictidomys_tridecemlineatus|OR13|1122:0.02645557900723246453,Ictidomys_tridecemlineatus|OR13|1191:0.02900860479593767374)97:0.14392705208827583085,((ENSRNOG00000000759|olfactory:0.07192669064605371199,(ENSMUSG00000090675||Olfr111:0.01724477410835300456,ENSMUSG00000090894||Olfr110:0.01957175357857967105)100:0.03869061575679616505)91:0.03997797035497483581,flattened_line_39185_1485-9295|OR10:0.08842534036193668012)95:0.12419534484854576062)100:0.74290730470984944755,((Ictidomys_tridecemlineatus|OR10|1074:0.02472525503324363855,Ictidomys_tridecemlineatus|OR10|874:0.07990514628821071552)100:0.14046532226404498389,((ENSRNOG00000046729|olfactory:0.03595035913993675086,ENSRNOG00000050594|olfactory:0.01736398756964599444)100:0.07348542593520092370,(ENSMUSG00000116179||Olfr290:0.02517901072501593090,ENSMUSG00000070460||Olfr291:0.02560161286037783424)100:0.03372142623168115222)100:0.26870984263271829873)100:0.63303234020107146396)16:0.06131314689760234554)98:0.17961924440920976065)100:0.20004683554884086782,((((((Ictidomys_tridecemlineatus|OR14|1363:0.01553542106703488176,(Ictidomys_tridecemlineatus|OR14|880:0.03800273581578294396,Ictidomys_tridecemlineatus|OR14|1245:0.02169694145792192344)60:0.00983340181919247804)100:0.18345784667641507060,((flattened_line_27666_35702-36983|OR14:0.00000100000050002909,(flattened_line_116604|OR14:0.01420338940591754986,flattened_line_220508|OR14:0.02120870142472200057)95:0.01372727252510922216)100:0.14995839229474539067,((((ENSRNOG00000050769|olfactory:0.00000100000050002909,ENSRNOG00000048262|olfactory:0.00000100000050002909)100:0.04594229859897782514,(ENSRNOG00000045530|olfactory:0.07827085199886808786,((ENSRNOG00000049753|olfactory:0.00000100000050002909,ENSRNOG00000048714|olfactory:0.00000100000050002909)100:0.03379111177788361037,ENSRNOG00000049102|olfactory:0.08932097721866824602)46:0.01386741442852104135)94:0.02209055259924593353)86:0.02026968614648247749,(ENSMUSG00000051611||Olfr112:0.08693734562779845132,(ENSMUSG00000092413||Olfr115:0.09207734548858380330,((ENSMUSG00000092292||Olfr113:0.08458259495823505780,ENSMUSG00000061336||Olfr116:0.11706759122166500442)46:0.01464776777264143078,((ENSRNOG00000050354|olfactory:0.07460289679039433519,ENSRNOG00000049037|olfactory:0.03719419187476381145)100:0.04747766915352845396,ENSMUSG00000062629||Olfr114:0.10322795806622718506)40:0.01395150374364299839)88:0.04204973382881538324)84:0.02447442497473488118)94:0.03354202553659145492)100:0.09872852911177797119,((ENSMUSG00000109212||Olfr126:0.04895744000632898385,(ENSMUSG00000109376||Olfr761:0.06582820507301254120,(ENSMUSG00000059030||Olfr128:0.03427635723661712902,ENSMUSG00000058114||Olfr127:0.03419500627387963426)92:0.01564170760554431730)57:0.00444827802820539023)100:0.03762239341059221698,((ENSRNOG00000046933|olfactory:0.04685528472343593320,ENSRNOG00000048940|olfactory:0.06550545041534551471)52:0.01584054680015229213,(((ENSRNOG00000050612|olfactory:0.00000100000050002909,ENSRNOG00000046733|olfactory:0.00000100000050002909)100:0.06791894075543576659,ENSRNOG00000047094|olfactory:0.05612512292294579569)54:0.01543023343908590632,ENSRNOG00000032716|olfactory:0.07153373378345399825)32:0.00295749078689362763)100:0.03209901502232776621)98:0.03337678153737732439)96:0.07420897780962266987)100:0.16982300408264247582)100:0.24987990225718378912,((flattened_line_27666_24679-26168|OR14:0.08209357895044024078,(ENSMUSG00000050613|olfactory:0.02869460336699992953,ENSRNOG00000000749|olfactory:0.04934659252082054803)100:0.09624445724913621714)100:0.29519136668512074850,(Ictidomys_tridecemlineatus|OR14|1308:0.19276910788001425101,(Ictidomys_tridecemlineatus|OR14|1550:0.02677321871499485292,Ictidomys_tridecemlineatus|OR14|1113:0.05233093708489749279)100:0.43375136636009170577)91:0.22437433026861858254)93:0.14961647126236035654)100:0.42381498355248559129,ENSRNOG00000018489|olfactory:0.85127818294612578320)48:0.09353119347573360387,(((Ictidomys_tridecemlineatus|OR14|69:0.14439880359314821723,(Ictidomys_tridecemlineatus|OR14|1002:0.03558534376887090289,(Ictidomys_tridecemlineatus|OR14|1416:0.01376207786503490585,Ictidomys_tridecemlineatus|OR14|1042:0.01183564274665497434)99:0.02270400018861294666)100:0.16640604605528072635)100:0.62692460435871855129,Ictidomys_tridecemlineatus|OR14|850:0.59348160124024640361)42:0.06929399543560037233,(Ictidomys_tridecemlineatus|OR14|702:0.64959396250015521979,(((Ictidomys_tridecemlineatus|OR14|1043:0.00000100000050002909,Ictidomys_tridecemlineatus|OR14|1097:0.00000100000050002909)100:0.08025440949289659731,Ictidomys_tridecemlineatus|OR14|1282:0.04575923382582102600)100:0.51361926207054431348,(ENSMUSG00000055571||Olfr305:0.22788799531187645120,((((ENSMUSG00000062042||Olfr294:0.08424459975434631098,ENSMUSG00000062878||Olfr298:0.07555676261202601274)68:0.01388695867736419905,(ENSRNOG00000050054|olfactory:0.16759656436811859459,(ENSRNOG00000056144|olfactory:0.05194665273030565217,(ENSRNOG00000049938|olfactory:0.01799088744373662785,ENSRNOG00000050559|olfactory:0.02902533754857374720)100:0.03179134868411857828)100:0.05775631534637733905)81:0.01556437189896224538)99:0.05847257044675984589,(ENSMUSG00000062426||Olfr304:0.08187377086016543737,((ENSRNOG00000031741|olfactory:0.00000100000050002909,ENSRNOG00000054697|olfactory:0.00000100000050002909)33:0.00000100000050002909,ENSRNOG00000055974|olfactory:0.00000100000050002909)100:0.12413063218162506685)100:0.10501128690902197804)92:0.06531737617574011334,(ENSMUSG00000055610||Olfr307:0.10078597975437753043,(ENSRNOG00000053877|olfactory:0.00000100000050002909,ENSRNOG00000050901|olfactory:0.00000100000050002909)100:0.11278485930249822211)100:0.13862542261540256039)55:0.04580693870907328463)100:0.59317098195967610241)35:0.10233594438868783005)81:0.14171923938598299242)17:0.03253257673607071188)95:0.10829728513529453260,(Ictidomys_tridecemlineatus|OR14|1017:0.01176010151088057072,Ictidomys_tridecemlineatus|OR14|977:0.03426836526720734161)100:1.13130833529116192615)23:0.07345483289651315306)100:0.55203147216698511546,(((((Ictidomys_tridecemlineatus|OR14|452:0.08212161278185001190,Ictidomys_tridecemlineatus|OR14|772:0.06560530816348585093)78:0.02844920475310777630,Ictidomys_tridecemlineatus|OR14|1319:0.10278540987956248653)38:0.01042431252366970464,(Ictidomys_tridecemlineatus|OR14|1038:0.13150550001073904594,Ictidomys_tridecemlineatus|OR14|1561:0.07669369999917273473)40:0.01862526770774610915)22:0.01286453433511355361,(Ictidomys_tridecemlineatus|OR14|1430:0.00708467358958463338,Ictidomys_tridecemlineatus|OR14|684:0.00538855639010810648)100:0.09643388971708245772)100:0.19941244142235461934,(Ictidomys_tridecemlineatus|OR14|1307:0.03967324626281123340,(Ictidomys_tridecemlineatus|OR14|719:0.01110142837822725853,(Ictidomys_tridecemlineatus|OR14|800:0.00000100000050002909,Ictidomys_tridecemlineatus|OR14|743:0.00000100000050002909)100:0.03415233122839304164)100:0.06501349120585717123)100:0.19544533143675429931)61:0.09160200076885097187)100:0.33709290735452607235,(ENSMUSG00000057540||Olfr310:0.09844991822907080137,(ENSRNOG00000045648|olfactory:0.00000100000050002909,ENSRNOG00000061172|olfactory:0.00000100000050002909)100:0.11672365597512453228)99:0.04527973780455704644)76:0.02296345768287812172)67:0.02375210605565340402)100:0.07791035806220415749,ENSRNOG00000046392|olfactory:0.09991905410198141657);
