# Supplementary material for: The giant pouched rat (Cricetomys ansorgei) olfactory receptor repertoire
Source: PLoS One. 2020 Apr 2;15(4):e0221981. doi: 10.1371/journal.pone.0221981 (PMC7117715; doi:10.1371/journal.pone.0221981)
Supplement: S7 File — (XLSX) [file pone.0221981.s007.xlsx]

## Sheet: family subfamily pouchie list R
CLASS	Family	Subfamily	OR		Using info from ORA - Family
2	1	1	28		OR5
2	1	1	884		OR5
2	1	1	485		OR5
2	1	1	882		OR5
2	1	2	883		OR5
2	1	3	121		OR5
2	1	3	487		OR5
2	2	4	81		OR5
2	2	4	75		OR5
2	2	4	78		OR5
2	2	4	77		OR5
2	2	4	76		OR5
2	2	4	79		OR5
2	3	5	87		OR5
2	3	6	88		OR5
2	3	6	89		OR5
2	3	6	90		OR5
2	3	6	91		OR5
2	3	6	93		OR5
2	3	6	92		OR5
2	3	6	1031		OR5
2	3	6	487		OR5
2	4	7	980		OR5
2	4	7	976		OR5
2	4	7	981		OR5
2	4	7	266		OR5
2	4	7	484		OR5
2	4	7	312		OR5
2	4	7	488		OR5
2	4	7	645		OR5
2	4	7	592		OR5
2	4	7	166		OR5
2	4	7	168		OR5
2	4	7	1079		OR5
2	4	7	977		OR5
2	4	8	441		OR5
2	4	8	979		OR5
2	4	8	45		OR5
2	4	8	324		OR5
2	4	8	199		OR5
2	4	8	984		OR5
2	4	9	201		OR5
2	4	9	180		OR5
2	4	9	428		OR5
2	4	9	200		OR5
2	4	9	439		OR5
2	4	9	483		OR5
2	4	9	330		OR5
2	4	9	1103		OR5
2	4	9	179		OR5
2	4	9	443		OR5
2	4	9	440		OR5
2	4	9	982		OR5
2	4	9	1104		OR5
2	4	9	167		OR5
2	4	9	442		OR5
2	4	9	983		OR5
2	4	9	482		OR5
2	4	9	711		OR5
2	4	9	973		OR5
2	4	9	978		OR5
2	4	9	1080		OR5
2	4	9	972		OR5
2	5	10	942		OR5
2	5	10	405		OR5
2	5	10	250		OR5
2	5	10	941		OR5
2	5	10	1019		OR5
2	5	11	862		OR5
2	5	11	751		OR5
2	5	11	34		OR5
2	5	11	706		OR5
2	5	11	1020		OR5
2	5	11	1014		OR5
2	5	11	707		OR5
2	5	11	1003		OR5
2	5	11	780		OR5
2	5	11	913		OR5
2	5	12	400		OR5
2	5	12	613		OR5
2	5	12	503		OR5
2	5	12	11		OR5
2	5	12	1007		OR5
2	5	12	744		OR5
2	5	12	763		OR5
2	5	12	271		OR5
2	5	12	827		OR5
2	5	12	828		OR5
2	5	13	777		OR5
2	5	13	569		OR5
2	5	13	1042		OR5
2	5	13	664		OR5
2	5	13	113		OR5
2	5	13	929		OR5
2	5	13	26		OR5
2	5	13	917		OR5
2	5	13	417		OR5
2	5	13	947		OR5
2	5	13	135		OR5
2	5	13	688		OR5
2	5	13	202		OR5
2	5	13	279		OR5
2	5	13	84		OR5
2	5	13	416		OR5
2	6	14	1106		OR5
2	6	15	643		OR5
2	6	15	55		OR5
2	6	15	644		OR5
2	6	15	642		OR5
2	6	15	492		OR5
2	6	15	491		OR5
2	6	15	493		OR5
2	6	15	490		OR5
2	6	16	836		OR8
2	6	16	835		OR8
2	6	17	837		OR8
2	6	17	109		OR8
2	6	17	1024		OR8
2	6	18	570		OR8
2	6	18	840		OR8
2	6	18	1072		OR8
2	6	18	841		OR8
2	6	18	849		OR8
2	6	18	576		OR8
2	6	19	838		OR8
2	6	20	1069		OR8
2	6	20	1070		OR8
2	6	20	934		OR8
2	6	20	625		OR8
2	6	20	949		OR8
2	6	20	617		OR8
2	6	20	839		OR8
2	6	20	950		OR8
2	6	20	1071		OR8
2	6	20	630		OR8
2	6	20	100		OR8
2	6	20	176		OR8
2	6	20	110		OR8
2	6	20	833		OR8
2	6	20	175		OR8
2	6	20	111		OR8
2	6	20	178		OR8
2	6	20	112		OR8
2	6	20	177		OR8
2	6	21	54		OR5
2	6	22	834		OR5
2	6	22	1002		OR5
2	6	22	425		OR5
2	6	22	403		OR5
2	7	23	860		OR5
2	7	23	307		OR5
2	7	23	122		OR5
2	7	24	314		OR5
2	7	24	316		OR5
2	7	24	1141		OR5
2	7	24	315		OR5
2	7	24	72		OR5
2	7	24	967		OR5
2	7	24	859		OR5
2	7	24	1090		OR5
2	7	24	1120		OR5
2	7	24	966		OR5
2	7	24	963		OR5
2	7	24	962		OR5
2	7	24	964		OR5
2	7	24	961		OR5
2	7	24	169		OR5
2	7	24	965		OR5
2	7	24	969		OR5
2	7	24	968		OR5
2	7	25	1142		OR5
2	7	25	313		OR5
2	7	25	970		OR5
2	7	25	183		OR5
2	7	25	514		OR5
2	7	25	184		OR5
2	7	25	515		OR5
2	7	25	182		OR5
2	7	25	513		OR5
2	7	25	516		OR5
2	8	26	9		OR5
2	9	27	86		OR5
2	9	28	274		OR5
2	9	28	411		OR5
2	9	28	215		OR5
2	9	28	680		OR5
2	9	28	275		OR5
2	10	29	466		OR8
2	10	30	686		OR8
2	10	30	687		OR8
2	10	31	392		OR8
2	10	31	393		OR8
2	10	32	553		OR8
2	10	32	388		OR8
2	10	32	387		OR8
2	10	32	278		OR8
2	10	32	700		OR8
2	10	32	552		OR8
2	10	32	561		OR8
2	10	32	850		OR8
2	10	32	797		OR8
2	10	32	701		OR8
2	10	32	389		OR8
2	10	33	259		OR8
2	10	33	254		OR8
2	10	33	253		OR8
2	10	33	255		OR8
2	10	33	258		OR8
2	10	33	252		OR8
2	10	33	256		OR8
2	10	33	257		OR8
2	10	33	260		OR8
2	10	33	705		OR8
2	10	33	468		OR8
2	10	34	261		OR8
2	10	35	1075		OR8
2	10	35	68		OR8
2	10	35	365		OR8
2	10	35	1076		OR8
2	10	35	1077		OR8
2	10	35	164		OR8
2	10	35	575		OR8
2	10	35	364		OR8
2	10	35	1074		OR8
2	10	35	1073		OR8
2	10	35	310		OR8
2	10	35	464		OR8
2	10	35	1078		OR8
2	10	35	758		OR8
2	10	35	251		OR8
2	10	36	195		OR8
2	10	36	433		OR8
2	10	36	769		OR8
2	10	36	1129		OR8
2	10	36	301		OR8
2	10	36	583		OR8
2	10	36	1034		OR8
2	10	36	445		OR8
2	10	36	522		OR8
2	10	36	1128		OR8
2	10	36	69		OR8
2	10	36	74		OR8
2	10	36	311		OR8
2	10	36	358		OR8
2	10	36	1137		OR8
2	10	36	497		OR8
2	10	36	1131		OR8
2	10	36	633		OR8
2	10	36	317		OR8
2	10	36	214		OR8
2	10	36	1067		OR8
2	10	36	770		OR8
2	10	36	197		OR8
2	10	36	429		OR8
2	10	36	1017		OR8
2	10	36	1008		OR8
2	10	36	480		OR8
2	10	36	399		OR8
2	10	36	397		OR8
2	10	36	660		OR8
2	10	36	398		OR8
2	10	37	394		OR8
2	10	37	655		OR8
2	10	37	360		OR8
2	10	37	817		OR8
2	10	38	395		OR8
2	10	38	262		OR8
2	11	39	549		OR5/8
2	11	39	547		OR5/8
2	11	39	548		OR5/8
2	11	39	546		OR5/8
2	11	39	545		OR5/8
2	11	39	544		OR5/8
2	12	40	628		OR5
2	12	40	776		OR5
2	12	40	845		OR5
2	12	40	681		OR5
2	12	41	559		OR5
2	12	41	479		OR5
2	12	41	584		OR5
2	12	41	629		OR5
2	12	41	70		OR5
2	12	42	265		OR5
2	12	42	406		OR5
2	12	42	47		OR5
2	12	42	270		OR5
2	12	42	272		OR5
2	12	42	427		OR5
2	12	42	131		OR5
2	12	42	663		OR5
2	12	42	713		OR5
2	12	42	952		OR5
2	12	43	585		OR5
2	12	43	478		OR5
2	13	44	192		OR9
2	13	44	685		OR9
2	13	44	191		OR9
2	13	44	194		OR9
2	13	44	193		OR9
2	13	44	190		OR9
2	14	45	621		OR5
2	14	45	622		OR5
2	14	46	691		OR5
2	14	46	690		OR5
2	14	46	881		OR5
2	14	46	689		OR5
2	14	46	692		OR5
2	14	47	586		OR5
2	15	48	1013		OR9
2	15	48	366		OR9
2	15	48	80		OR9
2	15	49	82		OR9
2	15	49	1124		OR9
2	15	49	410		OR9
2	15	49	1125		OR9
2	16	50	108		OR5
2	17	51	276		OR5
2	17	51	733		OR5
2	17	51	273		OR5
2	17	51	926		OR5
2	17	51	338		OR5
2	17	51	928		OR5
2	17	51	927		OR5
2	18	52	843		OR5
2	18	53	1036		OR5
2	18	53	1010		OR5
2	18	53	532		OR5
2	18	53	1117		OR5
2	18	53	791		OR5
2	18	53	1121		OR5
2	18	53	326		OR5
2	18	53	362		OR5
2	18	53	495		OR5
2	18	53	415		OR5
2	18	53	940		OR5
2	18	53	745		OR5
2	18	53	759		OR5
2	18	53	933		OR5
2	18	53	298		OR5
2	18	53	999		OR5
2	19	54	652		OR5
2	19	54	656		OR5
2	20	55	408		OR5
2	21	56	895		OR6
2	21	57	1044		OR6
2	21	57	800		OR6
2	21	57	801		OR6
2	21	57	798		OR6
2	21	57	799		OR6
2	21	58	53		OR13
2	21	59	292		OR6
2	21	60	1011		OR6
2	21	61	1081		OR6
2	21	61	1082		OR6
2	21	62	290		OR6
2	21	62	291		OR6
2	21	62	332		OR6
2	22	63	1012		OR6
2	23	64	30		OR6
2	23	64	494		OR6
2	23	64	847		OR6
2	24	65	554		OR6
2	24	66	593		OR6
2	24	66	1037		OR6
2	24	66	1022		OR6
2	24	66	106		OR6
2	24	66	1118		OR6
2	24	66	1126		OR6
2	24	66	757		OR6
2	24	66	889		OR6
2	24	66	147		OR6
2	24	66	778		OR6
2	24	66	959		OR6
2	24	66	446		OR6
2	24	66	450		OR6
2	24	66	536		OR6
2	24	67	283		OR6
2	24	67	819		OR6
2	24	67	61		OR6
2	24	67	359		OR6
2	24	67	618		OR6
2	24	67	1038		OR6
2	24	68	620		OR6
2	24	69	24		OR6
2	24	69	15		OR6
2	24	69	17		OR6
2	24	69	21		OR6
2	24	69	16		OR6
2	24	69	23		OR6
2	24	69	22		OR6
2	24	69	1144		OR6
2	24	69	123		OR6
2	24	70	684		OR6
2	24	71	42		OR6
2	24	72	717		OR6
2	24	72	249		OR6
2	24	72	1021		OR6
2	24	72	708		OR6
2	24	72	19		OR6
2	24	72	18		OR6
2	24	72	44		OR6
2	24	72	43		OR6
2	24	73	124		OR6
2	24	73	125		OR6
2	24	74	1133		OR6
2	25	75	560		OR9
2	25	75	683		OR9
2	25	75	303		OR9
2	25	75	679		OR9
2	25	75	116		OR9
2	26	76	465
2	27	77	557
2	27	78	8
2	27	79	742
2	27	80	242
2	28	81	814		OR11
2	28	81	697		OR11
2	28	81	698		OR11
2	28	81	696		OR11
2	28	81	1049		OR11
2	29	82	308
2	30	83	96
2	30	83	95
2	31	84	341		OR52
2	31	84	603		OR52
2	31	84	636		OR52
2	32	85	739		OR52
2	33	86	753		OR52
2	34	87	752		OR52
2	35	88	914		OR52
2	35	89	659		OR52
2	36	90	852		OR52
2	36	90	853		OR52
2	37	91	509		OR52
2	37	91	101		OR52
2	38	92	401		OR51
2	38	93	1043		OR51
2	38	94	437		OR51
2	38	95	915		OR51
2	38	96	990		OR51
2	38	97	1136		OR51
2	38	97	854		OR51
2	38	97	998		OR51
2	38	98	992		OR51
2	38	98	995		OR51
2	38	98	996		OR51
2	38	98	1134		OR51
2	38	99	157		OR51
2	38	100	786		OR51
2	38	101	502		OR51
2	38	101	637		OR51
2	38	102	158		OR51
2	38	103	340		OR51
2	38	103	156		OR51
2	38	103	155		OR51
2	38	103	154		OR51
2	38	104	641		OR51
2	38	104	342		OR51
2	38	104	499		OR51
2	38	104	501		OR51
2	38	104	500		OR51
2	38	105	991		OR51
2	38	106	993		OR51
2	38	107	994		OR51
2	38	108	604		OR51
2	38	108	605		OR51
2	38	109	1135		OR51
2	38	110	606		OR51
2	38	111	607		OR51
2	38	112	608		OR51
2	38	113	160		OR51
2	38	113	159		OR51
2	38	113	785		OR51
2	38	114	784		OR51
2	38	114	783		OR51
2	38	114	782		OR51
2	38	115	435		OR51
2	38	115	436		OR51
2	38	115	434		OR51
2	38	115	57		OR51
2	38	116	58		OR51
2	38	117	651		OR51
2	38	118	59		OR51
2	38	119	997		OR51
2	39	120	1000		OR52
2	39	121	1145		OR52
2	39	121	880		OR52
2	39	121	987		OR52
2	40	122	863		OR52
2	40	122	295		OR52
2	41	123	216		OR52
2	42	124	760		OR52
2	42	124	284		OR52
2	42	124	873		OR52
2	42	125	879		OR52
2	42	125	730		OR52
2	43	136	731		OR52
2	44	137	737		OR52
2	44	137	423		OR52
2	44	137	420		OR52
2	44	137	523		OR52
2	44	137	1109		OR52
2	44	137	818		OR52
2	45	138	220		OR52
2	46	139	754		OR52
2	46	139	602		OR52
2	47	140	781		OR52
2	47	140	985		OR52
2	47	141	489		OR52
2	47	141	331		OR52
2	47	141	62		OR52
2	47	141	787		OR52
2	47	141	73		OR52
2	47	141	658		OR52
2	47	141	774		OR52
2	47	141	887		OR52
2	47	141	951		OR52
2	47	141	386		OR52
2	47	141	526		OR52
2	47	141	878		OR52
2	47	141	989		OR52
2	47	141	988		OR52
2	48	142	896		OR52
2	49	143	1113		OR52
2	49	143	609		OR52
2	49	143	498		OR52
2	49	143	640		OR52
2	49	144	627		OR52
2	49	144	626		OR52
2	49	144	32		OR52
2	49	144	916		OR52
2	49	145	218		OR52
2	49	145	217		OR52
2	49	146	755		OR52
2	49	146	899		OR52
2	49	146	898		OR52
2	49	146	756		OR52
2	49	147	897		OR52
2	49	148	900		OR52
2	50	149	615		OR55
2	51	150	1015		OR56
2	51	150	361		OR56
2	51	150	693		OR56
2	51	150	694		OR56
2	51	151	219		OR52
2	51	151	738		OR52
2	51	151	422		OR52
2	51	151	421		OR52
2	52	152	412		OR10
2	52	153	375		OR10
2	52	154	414		OR10
2	52	154	377		OR10
2	52	154	413		OR10
2	52	154	376		OR10
2	53	155	888		OR10
2	53	156	594		OR10
2	53	156	595		OR10
2	53	157	975		OR10
2	53	157	1105		OR10
2	53	157	974		OR10
2	53	158	815		OR10
2	53	159	1127		OR10
2	53	159	344		OR10
2	53	159	528		OR10
2	53	160	374		OR10
2	53	161	163		OR10
2	54	162	402		OR10
2	54	163	447		OR10
2	54	164	794		OR10
2	54	165	453		OR10
2	54	165	454		OR10
2	54	166	187		OR10
2	54	166	188		OR10
2	54	167	186		OR10
2	54	167	185		OR10
2	55	168	805		OR10
2	55	168	807		OR10
2	55	168	1108		OR10
2	55	168	1107		OR10
2	55	168	719		OR10
2	55	168	806		OR10
2	56	169	20		OR10
2	56	169	590		OR10
2	57	170	816		OR10
2	57	170	1045		OR10
2	58	171	1057		OR10
2	58	171	430		OR10
2	59	172	510		OR10
2	59	172	631		OR10
2	59	172	14		OR10
2	59	172	172		OR10
2	59	172	1025		OR10
2	59	172	170		OR10
2	59	172	396		OR10
2	59	172	130		OR10
2	59	172	104		OR10
2	59	172	263		OR10
2	59	172	790		OR10
2	59	172	846		OR10
2	59	172	171		OR10
2	59	172	203		OR10
2	59	172	556		OR10
2	59	172	267		OR10
2	59	172	286		OR10
2	59	172	555		OR10
2	60	173	623		OR10
2	61	174	619		OR10
2	62	175	409		OR2
2	63	176	591		OR2
2	63	176	289		OR2
2	63	176	537		OR2
2	64	177	213		OR2
2	64	177	562		OR2
2	64	177	209		OR2
2	64	177	210		OR2
2	64	177	208		OR2
2	64	177	206		OR2
2	64	177	205		OR2
2	64	177	204		OR2
2	64	177	211		OR2
2	64	177	207		OR2
2	64	177	212		OR2
2	64	178	1030		OR2
2	64	179	829		OR2
2	64	180	1028		OR2
2	64	181	1094		OR2
2	64	182	234		OR2
2	64	182	235		OR2
2	64	183	148		OR2
2	64	183	407		OR2
2	64	184	1006		OR2
2	64	184	223		OR2
2	64	185	222		OR2
2	64	186	1004		OR2
2	64	187	654		OR2
2	64	188	472		OR2
2	64	189	960		OR2
2	64	190	1095		OR2
2	64	191	305		OR2
2	64	191	240		OR2
2	64	191	517		OR2
2	64	191	241		OR2
2	64	191	762		OR2
2	64	191	444		OR2
2	64	191	761		OR2
2	64	192	948		OR2
2	64	193	325		OR2
2	64	193	1005		OR2
2	64	194	1114		OR2
2	65	195	925		OR13
2	65	196	924		OR13
2	65	196	1139		OR13
2	65	196	1138		OR13
2	65	197	1046		OR13
2	65	197	1140		OR13
2	65	198	367		OR13
2	66	199	51		OR13
2	66	199	52		OR13
2	66	200	48		OR13
2	66	200	50		OR13
2	66	200	49		OR13
2	66	201	507		OR13
2	66	201	508		OR13
2	67	202	728		OR13
2	67	203	31		OR13
2	67	203	729		OR13
2	67	203	727		OR13
2	67	203	726		OR13
2	68	204	268
2	69	205	139
2	69	205	146
2	69	205	142
2	69	205	143
2	69	205	144
2	69	205	141
2	69	206	145
2	69	206	140
2	70	207	309
2	71	208	894		OR10
2	72	209	675		OR2
2	72	210	1097		OR2
2	72	211	674		OR2
2	72	212	764		OR2
2	72	212	743		OR2
2	72	212	676		OR2
2	72	213	151		OR2
2	72	213	150		OR2
2	72	214	452		OR2
2	72	214	533		OR2
2	72	214	558		OR2
2	72	214	736		OR2
2	72	214	1111		OR2
2	72	214	339		OR2
2	72	214	662		OR2
2	72	214	953		OR2
2	72	214	1059		OR2
2	72	215	869		OR2
2	72	216	871		OR2
2	72	216	870		OR2
2	72	217	138		OR2
2	72	217	789		OR2
2	72	218	149		OR2
2	72	219	530		OR2
2	72	219	945		OR2
2	72	219	39		OR2
2	72	219	647		OR2
2	72	219	531		OR2
2	72	219	779		OR2
2	72	219	1112		OR2
2	72	219	7		OR2
2	72	220	538		OR2
2	72	220	1040		OR2
2	72	220	541		OR2
2	72	220	518		OR2
2	72	220	419		OR2
2	72	220	540		OR2
2	72	220	1039		OR2
2	72	220	539		OR2
2	72	220	1041		OR2
2	72	221	334		OR2
2	72	222	196		OR2
2	72	223	451		OR2
2	72	223	581		OR2
2	72	224	648		OR3
2	73	225	152
2	73	225	153		OR10
2	74	226	1115		OR14
2	74	227	1116		OR14
2	75	228	1055		OR4
2	75	228	1054		OR4
2	76	229	467		OR4
2	76	230	773		OR4
2	76	230	455		OR4
2	76	230	119		OR4
2	76	230	120		OR4
2	76	231	477		OR4
2	76	231	1047		OR4
2	76	232	97		OR4
2	76	232	239		OR4
2	76	232	565
2	76	232	646
2	76	232	37
2	76	232	893
2	76	232	957
2	76	232	955
2	76	232	956
2	76	232	462
2	76	232	461
2	76	232	519
2	76	232	958
2	76	232	767
2	76	232	954
2	76	233	463
2	76	234	573
2	76	234	114
2	76	234	567
2	76	234	572
2	76	235	102
2	76	235	10
2	76	235	98
2	76	235	568
2	76	236	118
2	76	236	766
2	76	236	986
2	76	236	248
2	76	236	247
2	76	236	246
2	76	236	864
2	76	236	865
2	76	236	866
2	76	236	5
2	76	236	867
2	76	236	243
2	76	236	244
2	76	236	245
2	76	236	6
2	76	237	371
2	76	238	370
2	76	238	475
2	76	238	372
2	76	239	369
2	76	239	368
2	76	240	476
2	76	241	1048
2	77	242	868
2	77	242	1001
2	77	242	304
2	77	242	809
2	77	242	287
2	77	242	582
2	77	242	198
2	77	242	1016
2	77	243	932
2	77	243	133
2	77	243	831
2	77	244	709
2	77	244	891
2	77	244	830
2	77	244	132
2	77	244	855
2	77	244	424
2	77	244	892
2	77	244	60
2	77	245	750
2	77	245	46
2	77	245	634
2	77	245	238
2	77	245	635
2	77	245	67
2	77	245	1096
2	77	245	588
2	77	245	571
2	77	246	872
2	77	246	749
2	77	246	650
2	77	246	525
2	77	246	336
2	77	246	812
2	77	246	174
2	77	246	481
2	77	246	486
2	77	246	610
2	77	246	796
2	77	246	574
2	77	246	506
2	77	246	224
2	77	246	678
2	77	246	233
2	77	246	632
2	77	246	1132
2	77	246	505
2	77	246	542
2	77	246	1143
2	77	246	66
2	77	246	616
2	77	246	504
2	77	246	1110
2	77	246	564
2	77	246	302
2	77	246	886
2	77	246	12
2	77	246	795
2	77	246	306
2	77	247	337
2	77	248	1032
2	77	248	579
2	77	248	83
2	77	248	1018
2	77	248	373
2	77	248	329
2	77	248	137
2	77	248	734
2	77	248	328
2	77	248	136
2	77	248	943
2	77	248	808
2	77	248	103
2	77	248	735
2	77	248	848
2	77	248	432
2	77	248	221
2	77	248	297
2	77	248	771
2	77	248	296
2	77	248	431
2	77	248	844
2	77	248	775
2	77	248	821
2	77	248	901
2	77	248	264
2	77	249	725
2	77	249	657
2	77	249	115
2	77	249	294
2	77	249	1099
2	77	249	661
2	77	250	105
2	77	250	765
2	77	251	710
2	77	251	577
2	77	251	639
2	77	252	449
2	77	252	27
2	77	253	288
2	77	254	638
2	77	254	269
2	77	254	299
2	77	254	471
2	77	255	1026
2	77	255	232
2	77	255	826
2	77	255	41
2	77	255	614
2	77	255	40
2	77	255	825
2	78	256	911
2	78	256	851
2	78	256	772
2	78	256	460
2	78	256	551
2	78	256	919
2	78	256	459
2	78	256	458
2	78	256	457
2	78	257	699
2	78	257	323
2	78	257	38
2	78	257	99
2	78	257	768
2	78	258	746
2	78	258	390
2	78	258	391
2	78	259	85
2	78	260	469
2	78	261	1056
2	78	261	1122
2	78	261	1123
2	78	261	1050
2	78	261	470
2	79	262	65
2	79	262	64
2	79	262	63
2	80	263	33
2	80	264	29
2	80	264	1130
2	80	264	672
2	80	264	714
2	80	265	624
2	80	265	236
2	80	265	473
2	80	265	732
2	80	266	1101
2	80	266	357
2	80	266	612
2	81	267	474
2	82	268	566
2	83	269	1088
2	83	269	653
2	84	270	285
2	84	270	550
2	84	270	1009
2	84	270	563
2	84	271	25
2	84	271	939
2	84	271	1100
1	101	300	740
1	101	301	4
1	101	301	3
1	101	301	2
1	101	301	921
1	101	302	1
1	101	303	1087
1	101	304	512
1	101	305	748
1	101	305	747
1	101	306	930
1	101	306	712
1	101	306	1058
1	101	306	36
1	101	307	384
1	101	308	842
1	101	309	496
1	101	310	724
1	101	311	665
1	101	311	1062
1	101	311	668
1	101	312	1061
1	101	312	383
1	101	312	382
1	101	312	666
1	101	312	669
1	101	312	671
1	101	312	723
1	101	312	1098
1	101	312	1060
1	101	312	670
1	101	312	667
1	101	312	1063
1	101	312	946
1	101	312	1065
1	101	312	1066
1	101	312	1064
1	101	312	721
1	101	312	810
1	101	312	716
1	101	312	722
1	101	312	543
1	101	312	720
1	101	312	715
1	101	312	129
1	101	313	363
1	101	313	677
1	101	314	128
1	101	315	1092
1	101	315	1091
1	101	315	1093
1	101	315	1089
1	101	315	280
1	101	315	281
1	101	315	94
1	101	315	456
1	101	315	282
1	101	315	107
1	101	315	718
1	101	315	1119
1	101	315	1027
1	101	315	587
1	101	315	885
1	101	316	127
1	101	317	822
1	101	317	601
1	101	317	353
1	101	317	350
1	101	317	226
1	101	317	230
1	101	317	905
1	101	317	380
1	101	317	56
1	101	317	228
1	101	317	227
1	101	317	229
1	101	317	348
1	101	317	534
1	101	317	356
1	101	317	521
1	101	317	345
1	101	317	908
1	101	317	903
1	101	317	599
1	101	317	354
1	101	317	351
1	101	317	352
1	101	317	695
1	101	317	520
1	101	317	596
1	101	317	597
1	101	317	600
1	101	317	909
1	101	317	906
1	101	317	355
1	101	317	598
1	101	318	857
1	101	319	823
1	101	320	858
1	101	321	347
1	101	321	907
1	101	321	902
1	101	321	346
1	101	321	378
1	101	321	904
1	101	321	529
1	101	321	910
1	101	321	381
1	101	321	971
1	101	321	349
1	101	321	225
1	101	321	231
1	101	321	535
1	101	321	379
1	101	322	856
1	101	323	527
1	101	323	300
1	101	323	890
1	101	323	824
1	101	323	126
1	101	323	1033
1	101	324	922
1	101	325	318
1	101	326	611
1	101	326	832
1	101	326	811
1	101	326	673
1	101	326	162
1	101	326	134
1	101	326	448
1	101	326	320
1	101	326	71
1	101	326	321
1	101	327	319
1	101	328	580
1	101	329	820
1	101	329	741
1	101	329	875
1	101	329	877
1	101	329	876
1	101	329	1023
1	101	329	1102
1	101	329	804
1	101	329	861
1	101	329	165
1	101	329	1068
1	101	329	237
1	101	329	649
1	101	329	404
1	101	329	1086
1	101	329	703
1	101	329	1035
1	101	329	173
1	101	329	13
1	101	329	343
1	101	329	944
1	101	329	1083
1	101	329	937
1	101	329	1052
1	101	329	438
1	101	329	704
1	101	329	1085
1	101	329	277
1	101	329	788
1	101	329	1084
1	101	329	1051
1	101	329	936
1	101	329	117
1	101	329	793
1	101	329	938
1	101	329	327
1	101	329	1053
1	101	329	935
1	101	329	322
1	101	329	161
1	101	329	792
1	101	329	293
1	101	329	702
1	101	329	912
1	101	329	418
1	101	329	813
1	101	329	578
1	101	329	511
1	101	329	874
1	101	330	35
1	101	331	920
1	101	332	426
1	101	333	189
1	101	334	1029
1	101	335	333
1	101	336	802
1	101	336	918
1	101	336	524
1	101	336	682
1	101	336	803
1	101	336	931
1	101	336	589
1	101	337	923
UNK	102	338	335
UNK	103	339	385
